# Supplementary material for: Stacked binding of a PET ligand to Alzheimer’s tau paired helical filaments
Source: Nat Commun. 2023 May 26;14:3048. doi: 10.1038/s41467-023-38537-y (PMC10220082; doi:10.1038/s41467-023-38537-y)
Supplement: Supplementary file 4 — Supplementary Data 1 [file 41467_2023_38537_MOESM4_ESM.txt]

HEADER    DFT_UnconstrainedMonomer
HETATM    1  C   UNK     1     103.900 130.505 139.835  0.00  0.00           C  
HETATM    2  N   UNK     2     105.240 134.790 137.782  0.00  0.00           N  
HETATM    3  C   UNK     3     102.950 131.372 139.022  0.00  0.00           C  
HETATM    4  N   UNK     4     107.223 135.486 136.633  0.00  0.00           N1-
HETATM    5  C   UNK     5     103.539 132.734 138.606  0.00  0.00           C  
HETATM    6  N   UNK     6     109.075 136.333 135.646  0.00  0.00           N1-
HETATM    7  C   UNK     7     104.311 132.588 137.276  0.00  0.00           C  
HETATM    8  N   UNK     8     107.919 137.795 136.897  0.00  0.00           N  
HETATM    9  C   UNK     9     105.542 133.493 137.172  0.00  0.00           C  
HETATM   10  C   UNK    10     104.436 133.370 139.672  0.00  0.00           C  
HETATM   11  C   UNK    11     104.956 134.743 139.227  0.00  0.00           C  
HETATM   12  C   UNK    12     106.185 135.796 137.457  0.00  0.00           C  
HETATM   13  C   UNK    13     108.035 136.523 136.408  0.00  0.00           C  
HETATM   14  C   UNK    14     109.680 137.574 135.633  0.00  0.00           C  
HETATM   15  C   UNK    15     110.851 137.978 134.973  0.00  0.00           C  
HETATM   16  C   UNK    16     111.281 139.304 135.104  0.00  0.00           C  
HETATM   17  C   UNK    17     110.561 140.218 135.878  0.00  0.00           C  
HETATM   18  C   UNK    18     109.391 139.843 136.548  0.00  0.00           C  
HETATM   19  C   UNK    19     108.978 138.513 136.406  0.00  0.00           C  
HETATM   20  C   UNK    20     106.860 138.130 137.727  0.00  0.00           C  
HETATM   21  C   UNK    21     105.974 137.088 138.007  0.00  0.00           C  
HETATM   22  F   UNK    22     104.488 129.587 139.026  0.00  0.00           F  
HETATM   23  H   UNK    23     104.686 131.098 140.313  0.00  0.00           H  
HETATM   24  H   UNK    24     103.354 129.958 140.607  0.00  0.00           H  
HETATM   25  H   UNK    25     102.642 130.819 138.126  0.00  0.00           H  
HETATM   26  H   UNK    26     102.051 131.549 139.625  0.00  0.00           H  
HETATM   27  H   UNK    27     102.698 133.419 138.427  0.00  0.00           H  
HETATM   28  H   UNK    28     104.633 131.551 137.113  0.00  0.00           H  
HETATM   29  H   UNK    29     103.620 132.821 136.454  0.00  0.00           H  
HETATM   30  H   UNK    30     105.790 133.595 136.106  0.00  0.00           H  
HETATM   31  H   UNK    31     106.398 133.019 137.670  0.00  0.00           H  
HETATM   32  H   UNK    32     103.904 133.501 140.619  0.00  0.00           H  
HETATM   33  H   UNK    33     105.285 132.706 139.879  0.00  0.00           H  
HETATM   34  H   UNK    34     105.846 134.983 139.825  0.00  0.00           H  
HETATM   35  H   UNK    35     104.191 135.495 139.458  0.00  0.00           H  
HETATM   36  H   UNK    36     111.407 137.265 134.374  0.00  0.00           H  
HETATM   37  H   UNK    37     112.187 139.624 134.596  0.00  0.00           H  
HETATM   38  H   UNK    38     110.919 141.242 135.962  0.00  0.00           H  
HETATM   39  H   UNK    39     108.837 140.556 137.148  0.00  0.00           H  
HETATM   40  H   UNK    40     106.772 139.140 138.094  0.00  0.00           H  
HETATM   41  H   UNK    41     105.104 137.276 138.629  0.00  0.00           H  
CONECT    1    3   22   23   24
CONECT    2    9   11   12
CONECT    3    1    5   25   26
CONECT    4   12   13
CONECT    5    3    7   10   27
CONECT    6   13   14
CONECT    7    5    9   28   29
CONECT    8   13   19   20
CONECT    9    2    7   30   31
CONECT   10    5   11   32   33
CONECT   11    2   10   34   35
CONECT   12    2    4   21
CONECT   13    4    6    8
CONECT   14    6   15   19
CONECT   15   14   16   36
CONECT   16   15   17   37
CONECT   17   16   18   38
CONECT   18   17   19   39
CONECT   19    8   14   18
CONECT   20    8   21   40
CONECT   21   12   20   41
CONECT   22    1
CONECT   23    1
CONECT   24    1
CONECT   25    3
CONECT   26    3
CONECT   27    5
CONECT   28    7
CONECT   29    7
CONECT   30    9
CONECT   31    9
CONECT   32   10
CONECT   33   10
CONECT   34   11
CONECT   35   11
CONECT   36   15
CONECT   37   16
CONECT   38   17
CONECT   39   18
CONECT   40   20
CONECT   41   21
END
HEADER    centroid_1
ATOM      1  C1  UNK     1      98.142 132.881 122.233  1.00  0.00           C  
ATOM      2  N1  UNK     1     103.278 132.964 122.695  1.00  0.00           N  
ATOM      3  C2  UNK     1      99.425 132.101 122.568  1.00  0.00           C  
ATOM      4  N2  UNK     1     105.001 132.710 124.261  1.00  0.00           N  
ATOM      5  C3  UNK     1     100.408 132.825 123.530  1.00  0.00           C  
ATOM      6  N3  UNK     1     106.844 132.614 125.860  1.00  0.00           N  
ATOM      7  C4  UNK     1     101.067 134.059 122.848  1.00  0.00           C  
ATOM      8  N4  UNK     1     106.276 134.613 125.008  1.00  0.00           N  
ATOM      9  C5  UNK     1     102.265 133.714 121.933  1.00  0.00           C  
ATOM     10  C6  UNK     1     101.508 131.830 123.997  1.00  0.00           C  
ATOM     11  C7  UNK     1     102.679 131.652 123.002  1.00  0.00           C  
ATOM     12  C8  UNK     1     104.257 133.562 123.493  1.00  0.00           C  
ATOM     13  C9  UNK     1     105.982 133.242 125.007  1.00  0.00           C  
ATOM     14  C10 UNK     1     107.657 133.603 126.376  1.00  0.00           C  
ATOM     15  C11 UNK     1     108.712 133.515 127.297  1.00  0.00           C  
ATOM     16  C12 UNK     1     109.380 134.691 127.654  1.00  0.00           C  
ATOM     17  C13 UNK     1     109.018 135.932 127.116  1.00  0.00           C  
ATOM     18  C14 UNK     1     107.973 136.070 126.197  1.00  0.00           C  
ATOM     19  C15 UNK     1     107.323 134.882 125.856  1.00  0.00           C  
ATOM     20  C16 UNK     1     105.552 135.473 124.224  1.00  0.00           C  
ATOM     21  C17 UNK     1     104.524 134.940 123.441  1.00  0.00           C  
ATOM     22  F1  UNK     1      97.432 133.212 123.313  1.00  0.00           F  
ATOM     23  H1  UNK     1      98.352 133.804 121.692  1.00  0.00           H  
ATOM     24  H2  UNK     1      97.487 132.285 121.597  1.00  0.00           H  
ATOM     25  H3  UNK     1      99.116 131.156 123.018  1.00  0.00           H  
ATOM     26  H4  UNK     1      99.933 131.832 121.641  1.00  0.00           H  
ATOM     27  H5  UNK     1     102.679 134.603 121.459  1.00  0.00           H  
ATOM     28  H6  UNK     1     101.919 133.102 121.097  1.00  0.00           H  
ATOM     29  H7  UNK     1     102.317 131.188 122.082  1.00  0.00           H  
ATOM     30  H8  UNK     1     103.421 130.954 123.393  1.00  0.00           H  
ATOM     31  H9  UNK     1     109.004 132.563 127.721  1.00  0.00           H  
ATOM     32  H10 UNK     1     110.196 134.642 128.362  1.00  0.00           H  
ATOM     33  H11 UNK     1     109.565 136.813 127.425  1.00  0.00           H  
ATOM     34  H12 UNK     1     107.701 137.034 125.786  1.00  0.00           H  
ATOM     35  H13 UNK     1     105.820 136.520 124.253  1.00  0.00           H  
ATOM     36  H14 UNK     1     103.944 135.597 122.814  1.00  0.00           H  
ATOM     37  H15 UNK     1     101.407 134.753 123.618  1.00  0.00           H  
ATOM     38  H16 UNK     1     100.333 134.645 122.296  1.00  0.00           H  
ATOM     39  H17 UNK     1     101.920 132.165 124.950  1.00  0.00           H  
ATOM     40  H18 UNK     1     101.072 130.860 124.244  1.00  0.00           H  
ATOM     41  H19 UNK     1      99.881 133.171 124.421  1.00  0.00           H  
END
HEADER    centroid_2
HETATM    1  N     0     1     103.273 132.958 122.700  0.00  0.00           N  
HETATM    2  N     0     1     105.000 132.711 124.261  0.00  0.00           N  
HETATM    3  N     0     1     106.843 132.613 125.861  0.00  0.00           N  
HETATM    4  N     0     1     106.277 134.614 125.006  0.00  0.00           N  
HETATM    5  C     0     1     102.677 130.261 118.696  0.00  0.00           C  
HETATM    6  C     0     1     102.644 130.382 120.229  0.00  0.00           C  
HETATM    7  C     0     1     101.591 131.383 120.776  0.00  0.00           C  
HETATM    8  C     0     1     102.010 132.852 120.514  0.00  0.00           C  
HETATM    9  C     0     1     102.408 133.693 121.754  0.00  0.00           C  
HETATM   10  C     0     1     101.441 131.195 122.298  0.00  0.00           C  
HETATM   11  C     0     1     102.705 131.637 123.075  0.00  0.00           C  
HETATM   12  C     0     1     104.262 133.560 123.483  0.00  0.00           C  
HETATM   13  C     0     1     105.982 133.242 125.007  0.00  0.00           C  
HETATM   14  C     0     1     107.657 133.604 126.377  0.00  0.00           C  
HETATM   15  C     0     1     108.711 133.515 127.298  0.00  0.00           C  
HETATM   16  C     0     1     109.379 134.692 127.655  0.00  0.00           C  
HETATM   17  C     0     1     109.018 135.932 127.116  0.00  0.00           C  
HETATM   18  C     0     1     107.976 136.070 126.195  0.00  0.00           C  
HETATM   19  C     0     1     107.324 134.881 125.855  0.00  0.00           C  
HETATM   20  C     0     1     105.551 135.473 124.224  0.00  0.00           C  
HETATM   21  C     0     1     104.523 134.940 123.440  0.00  0.00           C  
HETATM   22  F     0     1     101.519 129.848 118.179  0.00  0.00           F  
HETATM   23  H     0     1     102.919 131.210 118.218  0.00  0.00           H  
HETATM   24  H     0     1     103.436 129.542 118.382  0.00  0.00           H  
HETATM   25  H     0     1     102.447 129.386 120.632  0.00  0.00           H  
HETATM   26  H     0     1     103.640 130.655 120.584  0.00  0.00           H  
HETATM   27  H     0     1     101.536 134.095 122.273  0.00  0.00           H  
HETATM   28  H     0     1     102.956 134.544 121.352  0.00  0.00           H  
HETATM   29  H     0     1     103.482 130.876 122.984  0.00  0.00           H  
HETATM   30  H     0     1     102.443 131.678 124.135  0.00  0.00           H  
HETATM   31  H     0     1     109.002 132.564 127.724  0.00  0.00           H  
HETATM   32  H     0     1     110.195 134.642 128.364  0.00  0.00           H  
HETATM   33  H     0     1     109.566 136.813 127.424  0.00  0.00           H  
HETATM   34  H     0     1     107.704 137.034 125.783  0.00  0.00           H  
HETATM   35  H     0     1     105.815 136.520 124.258  0.00  0.00           H  
HETATM   36  H     0     1     103.937 135.605 122.828  0.00  0.00           H  
HETATM   37  H     0     1     101.119 133.354 120.136  0.00  0.00           H  
HETATM   38  H     0     1     102.681 132.971 119.662  0.00  0.00           H  
HETATM   39  H     0     1     100.568 131.727 122.679  0.00  0.00           H  
HETATM   40  H     0     1     101.247 130.147 122.529  0.00  0.00           H  
HETATM   41  H     0     1     100.627 131.186 120.297  0.00  0.00           H  
CONECT    1    9   11   12
CONECT    2   12   13
CONECT    3   13   14
CONECT    4   13   19   20
CONECT    5    6   22   23   24
CONECT    6    5    7   25   26
CONECT    7    6    8   10   41
CONECT    8    7    9   37   38
CONECT    9    1    8   27   28
CONECT   10    7   11   39   40
CONECT   11    1   10   29   30
CONECT   12    1    2   21
CONECT   13    2    3    4
CONECT   14    3   15   19
CONECT   15   14   16   31
CONECT   16   15   17   32
CONECT   17   16   18   33
CONECT   18   17   19   34
CONECT   19    4   14   18
CONECT   20    4   21   35
CONECT   21   12   20   36
CONECT   22    5
CONECT   23    5
CONECT   24    5
CONECT   25    6
CONECT   26    6
CONECT   27    9
CONECT   28    9
CONECT   29   11
CONECT   30   11
CONECT   31   15
CONECT   32   16
CONECT   33   17
CONECT   34   18
CONECT   35   20
CONECT   36   21
CONECT   37    8
CONECT   38    8
CONECT   39   10
CONECT   40   10
CONECT   41    7
END
HEADER    centroid_3
HETATM    1  N     0     1     103.244 132.963 122.733  0.00  0.00           N  
HETATM    2  N     0     1     105.006 132.710 124.255  0.00  0.00           N  
HETATM    3  N     0     1     106.847 132.613 125.856  0.00  0.00           N  
HETATM    4  N     0     1     106.278 134.613 125.006  0.00  0.00           N  
HETATM    5  C     0     1      99.445 129.515 120.906  0.00  0.00           C  
HETATM    6  C     0     1      99.670 131.035 120.845  0.00  0.00           C  
HETATM    7  C     0     1     100.845 131.559 121.702  0.00  0.00           C  
HETATM    8  C     0     1     100.885 133.100 121.803  0.00  0.00           C  
HETATM    9  C     0     1     102.308 133.718 121.873  0.00  0.00           C  
HETATM   10  C     0     1     102.243 131.022 121.373  0.00  0.00           C  
HETATM   11  C     0     1     103.283 131.514 122.404  0.00  0.00           C  
HETATM   12  C     0     1     104.276 133.556 123.467  0.00  0.00           C  
HETATM   13  C     0     1     105.987 133.242 125.002  0.00  0.00           C  
HETATM   14  C     0     1     107.659 133.604 126.376  0.00  0.00           C  
HETATM   15  C     0     1     108.712 133.515 127.297  0.00  0.00           C  
HETATM   16  C     0     1     109.377 134.692 127.657  0.00  0.00           C  
HETATM   17  C     0     1     109.014 135.933 127.121  0.00  0.00           C  
HETATM   18  C     0     1     107.971 136.071 126.200  0.00  0.00           C  
HETATM   19  C     0     1     107.323 134.882 125.856  0.00  0.00           C  
HETATM   20  C     0     1     105.550 135.473 124.225  0.00  0.00           C  
HETATM   21  C     0     1     104.524 134.940 123.441  0.00  0.00           C  
HETATM   22  F     0     1      99.205 129.069 122.141  0.00  0.00           F  
HETATM   23  H     0     1      98.588 129.227 120.296  0.00  0.00           H  
HETATM   24  H     0     1     100.306 128.964 120.527  0.00  0.00           H  
HETATM   25  H     0     1      99.821 131.327 119.805  0.00  0.00           H  
HETATM   26  H     0     1      98.749 131.526 121.162  0.00  0.00           H  
HETATM   27  H     0     1     102.157 134.711 122.295  0.00  0.00           H  
HETATM   28  H     0     1     102.742 133.861 120.880  0.00  0.00           H  
HETATM   29  H     0     1     104.276 131.291 122.005  0.00  0.00           H  
HETATM   30  H     0     1     103.187 130.938 123.327  0.00  0.00           H  
HETATM   31  H     0     1     109.005 132.563 127.720  0.00  0.00           H  
HETATM   32  H     0     1     110.192 134.643 128.366  0.00  0.00           H  
HETATM   33  H     0     1     109.559 136.814 127.431  0.00  0.00           H  
HETATM   34  H     0     1     107.697 137.035 125.790  0.00  0.00           H  
HETATM   35  H     0     1     105.813 136.521 124.261  0.00  0.00           H  
HETATM   36  H     0     1     103.949 135.601 122.813  0.00  0.00           H  
HETATM   37  H     0     1     100.201 133.492 122.557  0.00  0.00           H  
HETATM   38  H     0     1     100.531 133.499 120.852  0.00  0.00           H  
HETATM   39  H     0     1     102.237 129.932 121.388  0.00  0.00           H  
HETATM   40  H     0     1     102.542 131.265 120.352  0.00  0.00           H  
HETATM   41  H     0     1     100.651 131.225 122.726  0.00  0.00           H  
CONECT    1    9   11   12
CONECT    2   12   13
CONECT    3   13   14
CONECT    4   13   19   20
CONECT    5    6   22   23   24
CONECT    6    5    7   25   26
CONECT    7    6    8   10   41
CONECT    8    7    9   37   38
CONECT    9    1    8   27   28
CONECT   10    7   11   39   40
CONECT   11    1   10   29   30
CONECT   12    1    2   21
CONECT   13    2    3    4
CONECT   14    3   15   19
CONECT   15   14   16   31
CONECT   16   15   17   32
CONECT   17   16   18   33
CONECT   18   17   19   34
CONECT   19    4   14   18
CONECT   20    4   21   35
CONECT   21   12   20   36
CONECT   22    5
CONECT   23    5
CONECT   24    5
CONECT   25    6
CONECT   26    6
CONECT   27    9
CONECT   28    9
CONECT   29   11
CONECT   30   11
CONECT   31   15
CONECT   32   16
CONECT   33   17
CONECT   34   18
CONECT   35   20
CONECT   36   21
CONECT   37    8
CONECT   38    8
CONECT   39   10
CONECT   40   10
CONECT   41    7
END
HEADER    centroid_4
HETATM    1  N     0     1     103.277 132.964 122.697  0.00  0.00           N  
HETATM    2  N     0     1     105.001 132.710 124.261  0.00  0.00           N  
HETATM    3  N     0     1     106.845 132.613 125.859  0.00  0.00           N  
HETATM    4  N     0     1     106.276 134.613 125.008  0.00  0.00           N  
HETATM    5  C     0     1      99.422 132.145 122.534  0.00  0.00           C  
HETATM    6  C     0     1     100.409 132.812 123.530  0.00  0.00           C  
HETATM    7  C     0     1     101.066 134.052 122.862  0.00  0.00           C  
HETATM    8  C     0     1     102.260 133.715 121.940  0.00  0.00           C  
HETATM    9  C     0     1     101.511 131.816 123.995  0.00  0.00           C  
HETATM   10  C     0     1     102.683 131.648 123.000  0.00  0.00           C  
HETATM   11  C     0     1     104.256 133.562 123.493  0.00  0.00           C  
HETATM   12  C     0     1     105.982 133.242 125.007  0.00  0.00           C  
HETATM   13  C     0     1     107.658 133.604 126.377  0.00  0.00           C  
HETATM   14  C     0     1     108.712 133.514 127.298  0.00  0.00           C  
HETATM   15  C     0     1     109.379 134.691 127.655  0.00  0.00           C  
HETATM   16  C     0     1     109.016 135.932 127.118  0.00  0.00           C  
HETATM   17  C     0     1     107.973 136.070 126.197  0.00  0.00           C  
HETATM   18  C     0     1     107.323 134.882 125.857  0.00  0.00           C  
HETATM   19  C     0     1     105.551 135.473 124.224  0.00  0.00           C  
HETATM   20  C     0     1     104.523 134.940 123.442  0.00  0.00           C  
HETATM   21  H     0     1      99.964 131.711 121.693  0.00  0.00           H  
HETATM   22  H     0     1      98.775 132.909 122.100  0.00  0.00           H  
HETATM   23  H     0     1     102.671 134.607 121.467  0.00  0.00           H  
HETATM   24  H     0     1     101.911 133.104 121.104  0.00  0.00           H  
HETATM   25  H     0     1     102.324 131.187 122.077  0.00  0.00           H  
HETATM   26  H     0     1     103.428 130.952 123.388  0.00  0.00           H  
HETATM   27  H     0     1     109.004 132.563 127.721  0.00  0.00           H  
HETATM   28  H     0     1     110.194 134.643 128.364  0.00  0.00           H  
HETATM   29  H     0     1     109.564 136.813 127.427  0.00  0.00           H  
HETATM   30  H     0     1     107.700 137.034 125.787  0.00  0.00           H  
HETATM   31  H     0     1     105.819 136.520 124.254  0.00  0.00           H  
HETATM   32  H     0     1     103.943 135.597 122.815  0.00  0.00           H  
HETATM   33  H     0     1     101.409 134.741 123.636  0.00  0.00           H  
HETATM   34  H     0     1     100.323 134.638 122.318  0.00  0.00           H  
HETATM   35  H     0     1     101.919 132.150 124.951  0.00  0.00           H  
HETATM   36  H     0     1     101.087 130.843 124.236  0.00  0.00           H  
HETATM   37  H     0     1      99.874 133.165 124.416  0.00  0.00           H  
CONECT    1    8   10   11
CONECT    2   11   12
CONECT    3   12   13
CONECT    4   12   18   19
CONECT    5    6   21   22
CONECT    6    5    7    9   37
CONECT    7    6    8   33   34
CONECT    8    1    7   23   24
CONECT    9    6   10   35   36
CONECT   10    1    9   25   26
CONECT   11    1    2   20
CONECT   12    2    3    4
CONECT   13    3   14   18
CONECT   14   13   15   27
CONECT   15   14   16   28
CONECT   16   15   17   29
CONECT   17   16   18   30
CONECT   18    4   13   17
CONECT   19    4   20   31
CONECT   20   11   19   32
CONECT   21    5
CONECT   22    5
CONECT   23    8
CONECT   24    8
CONECT   25   10
CONECT   26   10
CONECT   27   14
CONECT   28   15
CONECT   29   16
CONECT   30   17
CONECT   31   19
CONECT   32   20
CONECT   33    7
CONECT   34    7
CONECT   35    9
CONECT   36    9
CONECT   37    6
END
HEADER    centroid_5
HETATM    1  N     0     1     103.242 132.972 122.738  0.00  0.00           N  
HETATM    2  N     0     1     105.003 132.711 124.259  0.00  0.00           N  
HETATM    3  N     0     1     106.844 132.614 125.860  0.00  0.00           N  
HETATM    4  N     0     1     106.278 134.614 125.006  0.00  0.00           N  
HETATM    5  C     0     1     101.907 132.067 117.842  0.00  0.00           C  
HETATM    6  C     0     1     102.311 131.478 119.205  0.00  0.00           C  
HETATM    7  C     0     1     103.540 132.148 119.877  0.00  0.00           C  
HETATM    8  C     0     1     104.003 131.292 121.091  0.00  0.00           C  
HETATM    9  C     0     1     103.204 131.539 122.391  0.00  0.00           C  
HETATM   10  C     0     1     103.217 133.596 120.346  0.00  0.00           C  
HETATM   11  C     0     1     102.469 133.671 121.696  0.00  0.00           C  
HETATM   12  C     0     1     104.285 133.556 123.460  0.00  0.00           C  
HETATM   13  C     0     1     105.985 133.242 125.003  0.00  0.00           C  
HETATM   14  C     0     1     107.657 133.603 126.377  0.00  0.00           C  
HETATM   15  C     0     1     108.711 133.515 127.298  0.00  0.00           C  
HETATM   16  C     0     1     109.377 134.691 127.656  0.00  0.00           C  
HETATM   17  C     0     1     109.016 135.933 127.120  0.00  0.00           C  
HETATM   18  C     0     1     107.973 136.071 126.197  0.00  0.00           C  
HETATM   19  C     0     1     107.324 134.882 125.856  0.00  0.00           C  
HETATM   20  C     0     1     105.549 135.475 124.227  0.00  0.00           C  
HETATM   21  C     0     1     104.524 134.940 123.441  0.00  0.00           C  
HETATM   22  F     0     1     102.891 132.025 116.941  0.00  0.00           F  
HETATM   23  H     0     1     101.070 131.511 117.417  0.00  0.00           H  
HETATM   24  H     0     1     101.589 133.106 117.921  0.00  0.00           H  
HETATM   25  H     0     1     101.450 131.508 119.876  0.00  0.00           H  
HETATM   26  H     0     1     102.521 130.420 119.046  0.00  0.00           H  
HETATM   27  H     0     1     103.582 130.920 123.207  0.00  0.00           H  
HETATM   28  H     0     1     102.167 131.221 122.257  0.00  0.00           H  
HETATM   29  H     0     1     101.490 133.197 121.597  0.00  0.00           H  
HETATM   30  H     0     1     102.238 134.700 121.973  0.00  0.00           H  
HETATM   31  H     0     1     109.002 132.563 127.723  0.00  0.00           H  
HETATM   32  H     0     1     110.193 134.643 128.367  0.00  0.00           H  
HETATM   33  H     0     1     109.562 136.814 127.429  0.00  0.00           H  
HETATM   34  H     0     1     107.701 137.035 125.787  0.00  0.00           H  
HETATM   35  H     0     1     105.807 136.522 124.267  0.00  0.00           H  
HETATM   36  H     0     1     103.935 135.599 122.824  0.00  0.00           H  
HETATM   37  H     0     1     105.057 131.491 121.294  0.00  0.00           H  
HETATM   38  H     0     1     103.996 130.231 120.840  0.00  0.00           H  
HETATM   39  H     0     1     104.146 134.161 120.432  0.00  0.00           H  
HETATM   40  H     0     1     102.665 134.144 119.583  0.00  0.00           H  
HETATM   41  H     0     1     104.376 132.197 119.175  0.00  0.00           H  
CONECT    1    9   11   12
CONECT    2   12   13
CONECT    3   13   14
CONECT    4   13   19   20
CONECT    5    6   22   23   24
CONECT    6    5    7   25   26
CONECT    7    6    8   10   41
CONECT    8    7    9   37   38
CONECT    9    1    8   27   28
CONECT   10    7   11   39   40
CONECT   11    1   10   29   30
CONECT   12    1    2   21
CONECT   13    2    3    4
CONECT   14    3   15   19
CONECT   15   14   16   31
CONECT   16   15   17   32
CONECT   17   16   18   33
CONECT   18   17   19   34
CONECT   19    4   14   18
CONECT   20    4   21   35
CONECT   21   12   20   36
CONECT   22    5
CONECT   23    5
CONECT   24    5
CONECT   25    6
CONECT   26    6
CONECT   27    9
CONECT   28    9
CONECT   29   11
CONECT   30   11
CONECT   31   15
CONECT   32   16
CONECT   33   17
CONECT   34   18
CONECT   35   20
CONECT   36   21
CONECT   37    8
CONECT   38    8
CONECT   39   10
CONECT   40   10
CONECT   41    7
END
HEADER    centroid_6
HETATM    1  N     0     1     103.277 132.956 122.685  0.00  0.00           N  
HETATM    2  N     0     1     105.002 132.713 124.259  0.00  0.00           N  
HETATM    3  N     0     1     106.845 132.614 125.858  0.00  0.00           N  
HETATM    4  N     0     1     106.276 134.614 125.008  0.00  0.00           N  
HETATM    5  C     0     1      98.735 131.838 119.810  0.00  0.00           C  
HETATM    6  C     0     1      99.932 131.047 120.365  0.00  0.00           C  
HETATM    7  C     0     1     100.800 131.809 121.394  0.00  0.00           C  
HETATM    8  C     0     1     101.547 133.010 120.803  0.00  0.00           C  
HETATM    9  C     0     1     102.332 133.778 121.887  0.00  0.00           C  
HETATM   10  C     0     1     101.898 130.923 121.985  0.00  0.00           C  
HETATM   11  C     0     1     102.678 131.657 123.094  0.00  0.00           C  
HETATM   12  C     0     1     104.256 133.560 123.486  0.00  0.00           C  
HETATM   13  C     0     1     105.983 133.243 125.006  0.00  0.00           C  
HETATM   14  C     0     1     107.659 133.604 126.377  0.00  0.00           C  
HETATM   15  C     0     1     108.712 133.515 127.297  0.00  0.00           C  
HETATM   16  C     0     1     109.379 134.691 127.655  0.00  0.00           C  
HETATM   17  C     0     1     109.017 135.932 127.118  0.00  0.00           C  
HETATM   18  C     0     1     107.973 136.071 126.198  0.00  0.00           C  
HETATM   19  C     0     1     107.323 134.882 125.856  0.00  0.00           C  
HETATM   20  C     0     1     105.551 135.473 124.224  0.00  0.00           C  
HETATM   21  C     0     1     104.524 134.940 123.441  0.00  0.00           C  
HETATM   22  F     0     1      97.896 132.253 120.760  0.00  0.00           F  
HETATM   23  H     0     1      99.055 132.721 119.255  0.00  0.00           H  
HETATM   24  H     0     1      98.154 131.223 119.122  0.00  0.00           H  
HETATM   25  H     0     1      99.544 130.141 120.831  0.00  0.00           H  
HETATM   26  H     0     1     100.553 130.712 119.533  0.00  0.00           H  
HETATM   27  H     0     1     101.645 134.294 122.562  0.00  0.00           H  
HETATM   28  H     0     1     102.890 134.550 121.356  0.00  0.00           H  
HETATM   29  H     0     1     103.465 130.975 123.423  0.00  0.00           H  
HETATM   30  H     0     1     102.037 131.823 123.962  0.00  0.00           H  
HETATM   31  H     0     1     109.004 132.563 127.720  0.00  0.00           H  
HETATM   32  H     0     1     110.195 134.642 128.364  0.00  0.00           H  
HETATM   33  H     0     1     109.564 136.814 127.427  0.00  0.00           H  
HETATM   34  H     0     1     107.700 137.034 125.788  0.00  0.00           H  
HETATM   35  H     0     1     105.817 136.520 124.256  0.00  0.00           H  
HETATM   36  H     0     1     103.946 135.605 122.820  0.00  0.00           H  
HETATM   37  H     0     1     100.837 133.692 120.336  0.00  0.00           H  
HETATM   38  H     0     1     102.202 132.721 119.979  0.00  0.00           H  
HETATM   39  H     0     1     101.446 130.024 122.406  0.00  0.00           H  
HETATM   40  H     0     1     102.573 130.532 121.221  0.00  0.00           H  
HETATM   41  H     0     1     100.160 132.158 122.210  0.00  0.00           H  
CONECT    1    9   11   12
CONECT    2   12   13
CONECT    3   13   14
CONECT    4   13   19   20
CONECT    5    6   22   23   24
CONECT    6    5    7   25   26
CONECT    7    6    8   10   41
CONECT    8    7    9   37   38
CONECT    9    1    8   27   28
CONECT   10    7   11   39   40
CONECT   11    1   10   29   30
CONECT   12    1    2   21
CONECT   13    2    3    4
CONECT   14    3   15   19
CONECT   15   14   16   31
CONECT   16   15   17   32
CONECT   17   16   18   33
CONECT   18   17   19   34
CONECT   19    4   14   18
CONECT   20    4   21   35
CONECT   21   12   20   36
CONECT   22    5
CONECT   23    5
CONECT   24    5
CONECT   25    6
CONECT   26    6
CONECT   27    9
CONECT   28    9
CONECT   29   11
CONECT   30   11
CONECT   31   15
CONECT   32   16
CONECT   33   17
CONECT   34   18
CONECT   35   20
CONECT   36   21
CONECT   37    8
CONECT   38    8
CONECT   39   10
CONECT   40   10
CONECT   41    7
END
HEADER    centroid_7
HETATM    1  N     0     1     103.237 132.964 122.731  0.00  0.00           N  
HETATM    2  N     0     1     105.008 132.712 124.253  0.00  0.00           N  
HETATM    3  N     0     1     106.847 132.613 125.855  0.00  0.00           N  
HETATM    4  N     0     1     106.278 134.613 125.005  0.00  0.00           N  
HETATM    5  C     0     1      98.911 130.837 121.078  0.00  0.00           C  
HETATM    6  C     0     1     100.105 131.036 120.128  0.00  0.00           C  
HETATM    7  C     0     1     101.369 131.691 120.737  0.00  0.00           C  
HETATM    8  C     0     1     101.975 130.903 121.901  0.00  0.00           C  
HETATM    9  C     0     1     103.311 131.525 122.359  0.00  0.00           C  
HETATM   10  C     0     1     101.129 133.097 121.295  0.00  0.00           C  
HETATM   11  C     0     1     102.448 133.754 121.752  0.00  0.00           C  
HETATM   12  C     0     1     104.281 133.554 123.456  0.00  0.00           C  
HETATM   13  C     0     1     105.988 133.242 125.001  0.00  0.00           C  
HETATM   14  C     0     1     107.659 133.604 126.375  0.00  0.00           C  
HETATM   15  C     0     1     108.712 133.515 127.297  0.00  0.00           C  
HETATM   16  C     0     1     109.377 134.692 127.658  0.00  0.00           C  
HETATM   17  C     0     1     109.013 135.933 127.123  0.00  0.00           C  
HETATM   18  C     0     1     107.970 136.072 126.202  0.00  0.00           C  
HETATM   19  C     0     1     107.323 134.883 125.856  0.00  0.00           C  
HETATM   20  C     0     1     105.549 135.474 124.228  0.00  0.00           C  
HETATM   21  C     0     1     104.524 134.940 123.441  0.00  0.00           C  
HETATM   22  F     0     1      97.872 130.265 120.468  0.00  0.00           F  
HETATM   23  H     0     1      99.169 130.195 121.921  0.00  0.00           H  
HETATM   24  H     0     1      98.554 131.784 121.480  0.00  0.00           H  
HETATM   25  H     0     1     100.377 130.066 119.706  0.00  0.00           H  
HETATM   26  H     0     1      99.773 131.630 119.275  0.00  0.00           H  
HETATM   27  H     0     1     104.073 131.399 121.587  0.00  0.00           H  
HETATM   28  H     0     1     103.646 130.939 123.216  0.00  0.00           H  
HETATM   29  H     0     1     102.162 134.703 122.207  0.00  0.00           H  
HETATM   30  H     0     1     103.075 133.995 120.890  0.00  0.00           H  
HETATM   31  H     0     1     109.005 132.563 127.720  0.00  0.00           H  
HETATM   32  H     0     1     110.191 134.643 128.368  0.00  0.00           H  
HETATM   33  H     0     1     109.558 136.815 127.434  0.00  0.00           H  
HETATM   34  H     0     1     107.696 137.036 125.793  0.00  0.00           H  
HETATM   35  H     0     1     105.806 136.523 124.269  0.00  0.00           H  
HETATM   36  H     0     1     103.943 135.606 122.824  0.00  0.00           H  
HETATM   37  H     0     1     102.158 129.877 121.578  0.00  0.00           H  
HETATM   38  H     0     1     101.288 130.788 122.741  0.00  0.00           H  
HETATM   39  H     0     1     100.680 133.714 120.516  0.00  0.00           H  
HETATM   40  H     0     1     100.386 133.116 122.094  0.00  0.00           H  
HETATM   41  H     0     1     102.121 131.762 119.947  0.00  0.00           H  
CONECT    1    9   11   12
CONECT    2   12   13
CONECT    3   13   14
CONECT    4   13   19   20
CONECT    5    6   22   23   24
CONECT    6    5    7   25   26
CONECT    7    6    8   10   41
CONECT    8    7    9   37   38
CONECT    9    1    8   27   28
CONECT   10    7   11   39   40
CONECT   11    1   10   29   30
CONECT   12    1    2   21
CONECT   13    2    3    4
CONECT   14    3   15   19
CONECT   15   14   16   31
CONECT   16   15   17   32
CONECT   17   16   18   33
CONECT   18   17   19   34
CONECT   19    4   14   18
CONECT   20    4   21   35
CONECT   21   12   20   36
CONECT   22    5
CONECT   23    5
CONECT   24    5
CONECT   25    6
CONECT   26    6
CONECT   27    9
CONECT   28    9
CONECT   29   11
CONECT   30   11
CONECT   31   15
CONECT   32   16
CONECT   33   17
CONECT   34   18
CONECT   35   20
CONECT   36   21
CONECT   37    8
CONECT   38    8
CONECT   39   10
CONECT   40   10
CONECT   41    7
END
HEADER    centroid_8
HETATM    1  N     0     1     103.257 132.978 122.709  0.00  0.00           N  
HETATM    2  N     0     1     105.003 132.710 124.257  0.00  0.00           N  
HETATM    3  N     0     1     106.844 132.613 125.857  0.00  0.00           N  
HETATM    4  N     0     1     106.278 134.613 125.006  0.00  0.00           N  
HETATM    5  C     0     1      99.714 131.191 118.980  0.00  0.00           C  
HETATM    6  C     0     1     100.425 130.731 120.265  0.00  0.00           C  
HETATM    7  C     0     1     100.789 131.863 121.258  0.00  0.00           C  
HETATM    8  C     0     1     101.784 132.855 120.616  0.00  0.00           C  
HETATM    9  C     0     1     102.547 133.722 121.642  0.00  0.00           C  
HETATM   10  C     0     1     101.360 131.319 122.590  0.00  0.00           C  
HETATM   11  C     0     1     102.871 131.552 122.807  0.00  0.00           C  
HETATM   12  C     0     1     104.274 133.559 123.471  0.00  0.00           C  
HETATM   13  C     0     1     105.984 133.242 125.003  0.00  0.00           C  
HETATM   14  C     0     1     107.657 133.603 126.376  0.00  0.00           C  
HETATM   15  C     0     1     108.710 133.514 127.298  0.00  0.00           C  
HETATM   16  C     0     1     109.376 134.691 127.657  0.00  0.00           C  
HETATM   17  C     0     1     109.015 135.932 127.120  0.00  0.00           C  
HETATM   18  C     0     1     107.972 136.071 126.199  0.00  0.00           C  
HETATM   19  C     0     1     107.323 134.882 125.856  0.00  0.00           C  
HETATM   20  C     0     1     105.550 135.474 124.226  0.00  0.00           C  
HETATM   21  C     0     1     104.524 134.940 123.441  0.00  0.00           C  
HETATM   22  F     0     1      98.575 131.844 119.216  0.00  0.00           F  
HETATM   23  H     0     1     100.344 131.849 118.382  0.00  0.00           H  
HETATM   24  H     0     1      99.462 130.335 118.352  0.00  0.00           H  
HETATM   25  H     0     1      99.769 130.018 120.767  0.00  0.00           H  
HETATM   26  H     0     1     101.321 130.169 119.997  0.00  0.00           H  
HETATM   27  H     0     1     101.850 134.411 122.124  0.00  0.00           H  
HETATM   28  H     0     1     103.262 134.332 121.086  0.00  0.00           H  
HETATM   29  H     0     1     103.450 130.999 122.064  0.00  0.00           H  
HETATM   30  H     0     1     103.134 131.136 123.782  0.00  0.00           H  
HETATM   31  H     0     1     109.001 132.562 127.722  0.00  0.00           H  
HETATM   32  H     0     1     110.190 134.641 128.368  0.00  0.00           H  
HETATM   33  H     0     1     109.560 136.813 127.430  0.00  0.00           H  
HETATM   34  H     0     1     107.700 137.035 125.788  0.00  0.00           H  
HETATM   35  H     0     1     105.809 136.522 124.265  0.00  0.00           H  
HETATM   36  H     0     1     103.928 135.597 122.826  0.00  0.00           H  
HETATM   37  H     0     1     101.305 133.457 119.842  0.00  0.00           H  
HETATM   38  H     0     1     102.568 132.299 120.097  0.00  0.00           H  
HETATM   39  H     0     1     100.870 131.860 123.402  0.00  0.00           H  
HETATM   40  H     0     1     101.040 130.295 122.786  0.00  0.00           H  
HETATM   41  H     0     1      99.881 132.414 121.515  0.00  0.00           H  
CONECT    1    9   11   12
CONECT    2   12   13
CONECT    3   13   14
CONECT    4   13   19   20
CONECT    5    6   22   23   24
CONECT    6    5    7   25   26
CONECT    7    6    8   10   41
CONECT    8    7    9   37   38
CONECT    9    1    8   27   28
CONECT   10    7   11   39   40
CONECT   11    1   10   29   30
CONECT   12    1    2   21
CONECT   13    2    3    4
CONECT   14    3   15   19
CONECT   15   14   16   31
CONECT   16   15   17   32
CONECT   17   16   18   33
CONECT   18   17   19   34
CONECT   19    4   14   18
CONECT   20    4   21   35
CONECT   21   12   20   36
CONECT   22    5
CONECT   23    5
CONECT   24    5
CONECT   25    6
CONECT   26    6
CONECT   27    9
CONECT   28    9
CONECT   29   11
CONECT   30   11
CONECT   31   15
CONECT   32   16
CONECT   33   17
CONECT   34   18
CONECT   35   20
CONECT   36   21
CONECT   37    8
CONECT   38    8
CONECT   39   10
CONECT   40   10
CONECT   41    7
END
HEADER    centroid_9
HETATM    1  N     0     1     103.253 132.978 122.715  0.00  0.00           N  
HETATM    2  N     0     1     105.000 132.710 124.262  0.00  0.00           N  
HETATM    3  N     0     1     106.842 132.613 125.861  0.00  0.00           N  
HETATM    4  N     0     1     106.277 134.614 125.007  0.00  0.00           N  
HETATM    5  C     0     1      98.706 131.395 120.174  0.00  0.00           C  
HETATM    6  C     0     1      99.998 130.815 120.776  0.00  0.00           C  
HETATM    7  C     0     1     101.222 131.766 120.754  0.00  0.00           C  
HETATM    8  C     0     1     102.518 131.071 121.233  0.00  0.00           C  
HETATM    9  C     0     1     103.035 131.516 122.619  0.00  0.00           C  
HETATM   10  C     0     1     100.948 133.029 121.599  0.00  0.00           C  
HETATM   11  C     0     1     102.227 133.788 122.016  0.00  0.00           C  
HETATM   12  C     0     1     104.266 133.560 123.481  0.00  0.00           C  
HETATM   13  C     0     1     105.982 133.242 125.007  0.00  0.00           C  
HETATM   14  C     0     1     107.657 133.604 126.377  0.00  0.00           C  
HETATM   15  C     0     1     108.710 133.515 127.298  0.00  0.00           C  
HETATM   16  C     0     1     109.378 134.692 127.655  0.00  0.00           C  
HETATM   17  C     0     1     109.018 135.932 127.116  0.00  0.00           C  
HETATM   18  C     0     1     107.975 136.070 126.196  0.00  0.00           C  
HETATM   19  C     0     1     107.324 134.882 125.856  0.00  0.00           C  
HETATM   20  C     0     1     105.551 135.474 124.224  0.00  0.00           C  
HETATM   21  C     0     1     104.524 134.940 123.441  0.00  0.00           C  
HETATM   22  F     0     1      98.846 131.776 118.902  0.00  0.00           F  
HETATM   23  H     0     1      97.905 130.655 120.195  0.00  0.00           H  
HETATM   24  H     0     1      98.354 132.263 120.731  0.00  0.00           H  
HETATM   25  H     0     1      99.801 130.488 121.797  0.00  0.00           H  
HETATM   26  H     0     1     100.244 129.911 120.218  0.00  0.00           H  
HETATM   27  H     0     1     103.954 130.964 122.824  0.00  0.00           H  
HETATM   28  H     0     1     102.322 131.236 123.397  0.00  0.00           H  
HETATM   29  H     0     1     101.920 134.618 122.656  0.00  0.00           H  
HETATM   30  H     0     1     102.695 134.224 121.131  0.00  0.00           H  
HETATM   31  H     0     1     109.001 132.563 127.723  0.00  0.00           H  
HETATM   32  H     0     1     110.195 134.642 128.363  0.00  0.00           H  
HETATM   33  H     0     1     109.566 136.813 127.423  0.00  0.00           H  
HETATM   34  H     0     1     107.703 137.034 125.783  0.00  0.00           H  
HETATM   35  H     0     1     105.818 136.521 124.253  0.00  0.00           H  
HETATM   36  H     0     1     103.944 135.593 122.807  0.00  0.00           H  
HETATM   37  H     0     1     103.312 131.340 120.535  0.00  0.00           H  
HETATM   38  H     0     1     102.475 129.989 121.107  0.00  0.00           H  
HETATM   39  H     0     1     100.219 133.683 121.117  0.00  0.00           H  
HETATM   40  H     0     1     100.486 132.740 122.545  0.00  0.00           H  
HETATM   41  H     0     1     101.405 132.082 119.724  0.00  0.00           H  
CONECT    1    9   11   12
CONECT    2   12   13
CONECT    3   13   14
CONECT    4   13   19   20
CONECT    5    6   22   23   24
CONECT    6    5    7   25   26
CONECT    7    6    8   10   41
CONECT    8    7    9   37   38
CONECT    9    1    8   27   28
CONECT   10    7   11   39   40
CONECT   11    1   10   29   30
CONECT   12    1    2   21
CONECT   13    2    3    4
CONECT   14    3   15   19
CONECT   15   14   16   31
CONECT   16   15   17   32
CONECT   17   16   18   33
CONECT   18   17   19   34
CONECT   19    4   14   18
CONECT   20    4   21   35
CONECT   21   12   20   36
CONECT   22    5
CONECT   23    5
CONECT   24    5
CONECT   25    6
CONECT   26    6
CONECT   27    9
CONECT   28    9
CONECT   29   11
CONECT   30   11
CONECT   31   15
CONECT   32   16
CONECT   33   17
CONECT   34   18
CONECT   35   20
CONECT   36   21
CONECT   37    8
CONECT   38    8
CONECT   39   10
CONECT   40   10
CONECT   41    7
END
HEADER    Torsional_25
HETATM    1  N   UNK     1     104.156 134.517 127.919  1.00  0.00           N  
HETATM    2  N   UNK     2     105.691 133.711 129.485  1.00  0.00           N  
HETATM    3  N   UNK     3     107.398 133.042 131.098  1.00  0.00           N  
HETATM    4  N   UNK     4     107.403 135.163 130.360  1.00  0.00           N  
HETATM    5  C   UNK     5     100.333 134.680 127.582  1.00  0.00           C  
HETATM    6  C   UNK     6     101.365 135.083 128.646  1.00  0.00           C  
HETATM    7  C   UNK     7     102.340 136.177 128.145  1.00  0.00           C  
HETATM    8  C   UNK     8     103.437 135.601 127.235  1.00  0.00           C  
HETATM    9  C   UNK     9     102.152 133.860 129.179  1.00  0.00           C  
HETATM   10  C   UNK    10     103.257 133.389 128.219  1.00  0.00           C  
HETATM   11  C   UNK    11     105.220 134.770 128.760  1.00  0.00           C  
HETATM   12  C   UNK    12     106.756 133.922 130.274  1.00  0.00           C  
HETATM   13  C   UNK    13     108.429 133.751 131.685  1.00  0.00           C  
HETATM   14  C   UNK    14     109.395 133.335 132.612  1.00  0.00           C  
HETATM   15  C   UNK    15     110.340 134.271 133.046  1.00  0.00           C  
HETATM   16  C   UNK    16     110.334 135.591 132.579  1.00  0.00           C  
HETATM   17  C   UNK    17     109.391 136.051 131.655  1.00  0.00           C  
HETATM   18  C   UNK    18     108.459 135.098 131.237  1.00  0.00           C  
HETATM   19  C   UNK    19     106.954 136.226 129.620  1.00  0.00           C  
HETATM   20  C   UNK    20     105.843 136.028 128.794  1.00  0.00           C  
HETATM   21  H   UNK    21     100.806 134.227 126.685  1.00  0.00           H  
HETATM   22  H   UNK    22      99.752 135.561 127.239  1.00  0.00           H  
HETATM   23  H   UNK    23     104.140 136.382 126.892  1.00  0.00           H  
HETATM   24  H   UNK    24     102.993 135.164 126.316  1.00  0.00           H  
HETATM   25  H   UNK    25     102.833 133.030 127.258  1.00  0.00           H  
HETATM   26  H   UNK    26     103.848 132.570 128.662  1.00  0.00           H  
HETATM   27  H   UNK    27     109.392 132.304 132.995  1.00  0.00           H  
HETATM   28  H   UNK    28     111.095 133.969 133.788  1.00  0.00           H  
HETATM   29  H   UNK    29     111.090 136.294 132.962  1.00  0.00           H  
HETATM   30  H   UNK    30     109.381 137.089 131.295  1.00  0.00           H  
HETATM   31  H   UNK    31     107.480 137.185 129.717  1.00  0.00           H  
HETATM   32  H   UNK    32     105.477 136.887 128.221  1.00  0.00           H  
HETATM   33  H   UNK    33     102.834 136.664 129.014  1.00  0.00           H  
HETATM   34  H   UNK    34     101.782 136.973 127.608  1.00  0.00           H  
HETATM   35  H   UNK    35     102.652 134.123 130.134  1.00  0.00           H  
HETATM   36  H   UNK    36     101.460 133.022 129.405  1.00  0.00           H  
HETATM   37  H   UNK    37     100.800 135.514 129.498  1.00  0.00           H  
HETATM   38  H   UNK    38      99.617 133.937 127.988  1.00  0.00           H  
HETATM   39  N   UNK    39     104.580 135.094 132.633  1.00  0.00           N  
HETATM   40  N   UNK    40     106.092 134.262 134.203  1.00  0.00           N  
HETATM   41  N   UNK    41     107.783 133.560 135.820  1.00  0.00           N  
HETATM   42  N   UNK    42     107.832 135.680 135.080  1.00  0.00           N  
HETATM   43  C   UNK    43     100.749 135.316 132.294  1.00  0.00           C  
HETATM   44  C   UNK    44     101.791 135.704 133.358  1.00  0.00           C  
HETATM   45  C   UNK    45     102.788 136.780 132.857  1.00  0.00           C  
HETATM   46  C   UNK    46     103.880 136.188 131.948  1.00  0.00           C  
HETATM   47  C   UNK    47     102.560 134.468 133.892  1.00  0.00           C  
HETATM   48  C   UNK    48     103.661 133.983 132.933  1.00  0.00           C  
HETATM   49  C   UNK    49     105.644 135.330 133.476  1.00  0.00           C  
HETATM   50  C   UNK    50     107.161 134.452 134.994  1.00  0.00           C  
HETATM   51  C   UNK    51     108.827 134.249 136.407  1.00  0.00           C  
HETATM   52  C   UNK    52     109.783 133.814 137.337  1.00  0.00           C  
HETATM   53  C   UNK    53     110.745 134.732 137.772  1.00  0.00           C  
HETATM   54  C   UNK    54     110.767 136.051 137.304  1.00  0.00           C  
HETATM   55  C   UNK    55     109.835 136.529 136.377  1.00  0.00           C  
HETATM   56  C   UNK    56     108.885 135.594 135.959  1.00  0.00           C  
HETATM   57  C   UNK    57     107.405 136.751 134.338  1.00  0.00           C  
HETATM   58  C   UNK    58     106.293 136.575 133.510  1.00  0.00           C  
HETATM   59  H   UNK    59     101.205 134.799 131.430  1.00  0.00           H  
HETATM   60  H   UNK    60     100.218 136.211 131.908  1.00  0.00           H  
HETATM   61  H   UNK    61     104.595 136.954 131.599  1.00  0.00           H  
HETATM   62  H   UNK    62     103.433 135.757 131.030  1.00  0.00           H  
HETATM   63  H   UNK    63     103.238 133.629 131.971  1.00  0.00           H  
HETATM   64  H   UNK    64     104.242 133.153 133.370  1.00  0.00           H  
HETATM   65  H   UNK    65     109.769 132.777 137.706  1.00  0.00           H  
HETATM   66  H   UNK    66     111.505 134.410 138.502  1.00  0.00           H  
HETATM   67  H   UNK    67     111.545 136.737 137.675  1.00  0.00           H  
HETATM   68  H   UNK    68     109.854 137.563 136.006  1.00  0.00           H  
HETATM   69  H   UNK    69     107.960 137.695 134.423  1.00  0.00           H  
HETATM   70  H   UNK    70     105.953 137.435 132.923  1.00  0.00           H  
HETATM   71  H   UNK    71     103.289 137.255 133.729  1.00  0.00           H  
HETATM   72  H   UNK    72     102.247 137.586 132.317  1.00  0.00           H  
HETATM   73  H   UNK    73     103.047 134.723 134.859  1.00  0.00           H  
HETATM   74  H   UNK    74     101.854 133.636 134.098  1.00  0.00           H  
HETATM   75  H   UNK    75     101.235 136.146 134.214  1.00  0.00           H  
HETATM   76  H   UNK    76      99.991 134.627 132.721  1.00  0.00           H  
CONECT    1    8   10   11
CONECT    2   11   12
CONECT    3   12   13
CONECT    4   12   18   19
CONECT    5    6   21   22   38
CONECT    6    5    7    9   37
CONECT    7    6    8   33   34
CONECT    8    1    7   23   24
CONECT    9    6   10   35   36
CONECT   10    1    9   25   26
CONECT   11    1    2   20
CONECT   12    2    3    4
CONECT   13    3   14   18
CONECT   14   13   15   27
CONECT   15   14   16   28
CONECT   16   15   17   29
CONECT   17   16   18   30
CONECT   18    4   13   17
CONECT   19    4   20   31
CONECT   20   11   19   32
CONECT   21    5
CONECT   22    5
CONECT   23    8
CONECT   24    8
CONECT   25   10
CONECT   26   10
CONECT   27   14
CONECT   28   15
CONECT   29   16
CONECT   30   17
CONECT   31   19
CONECT   32   20
CONECT   33    7
CONECT   34    7
CONECT   35    9
CONECT   36    9
CONECT   37    6
CONECT   38    5
CONECT   39   46   48   49
CONECT   40   49   50
CONECT   41   50   51
CONECT   42   50   56   57
CONECT   43   44   59   60   76
CONECT   44   43   45   47   75
CONECT   45   44   46   71   72
CONECT   46   39   45   61   62
CONECT   47   44   48   73   74
CONECT   48   39   47   63   64
CONECT   49   39   40   58
CONECT   50   40   41   42
CONECT   51   41   52   56
CONECT   52   51   53   65
CONECT   53   52   54   66
CONECT   54   53   55   67
CONECT   55   54   56   68
CONECT   56   42   51   55
CONECT   57   42   58   69
CONECT   58   49   57   70
CONECT   59   43
CONECT   60   43
CONECT   61   46
CONECT   62   46
CONECT   63   48
CONECT   64   48
CONECT   65   52
CONECT   66   53
CONECT   67   54
CONECT   68   55
CONECT   69   57
CONECT   70   58
CONECT   71   45
CONECT   72   45
CONECT   73   47
CONECT   74   47
CONECT   75   44
CONECT   76   43
END
HEADER    Torsional_21
HETATM    1  N   UNK     1     104.148 134.523 127.931  1.00  0.00           N  
HETATM    2  N   UNK     2     105.691 133.711 129.485  1.00  0.00           N  
HETATM    3  N   UNK     3     107.398 133.042 131.098  1.00  0.00           N  
HETATM    4  N   UNK     4     107.403 135.163 130.360  1.00  0.00           N  
HETATM    5  C   UNK     5     100.330 134.551 127.619  1.00  0.00           C  
HETATM    6  C   UNK     6     101.349 134.956 128.694  1.00  0.00           C  
HETATM    7  C   UNK     7     102.277 136.105 128.229  1.00  0.00           C  
HETATM    8  C   UNK     8     103.389 135.606 127.291  1.00  0.00           C  
HETATM    9  C   UNK     9     102.188 133.749 129.180  1.00  0.00           C  
HETATM   10  C   UNK    10     103.294 133.352 128.191  1.00  0.00           C  
HETATM   11  C   UNK    11     105.220 134.771 128.760  1.00  0.00           C  
HETATM   12  C   UNK    12     106.756 133.922 130.274  1.00  0.00           C  
HETATM   13  C   UNK    13     108.429 133.751 131.685  1.00  0.00           C  
HETATM   14  C   UNK    14     109.395 133.335 132.612  1.00  0.00           C  
HETATM   15  C   UNK    15     110.340 134.271 133.046  1.00  0.00           C  
HETATM   16  C   UNK    16     110.334 135.591 132.579  1.00  0.00           C  
HETATM   17  C   UNK    17     109.391 136.051 131.655  1.00  0.00           C  
HETATM   18  C   UNK    18     108.459 135.098 131.237  1.00  0.00           C  
HETATM   19  C   UNK    19     106.954 136.226 129.620  1.00  0.00           C  
HETATM   20  C   UNK    20     105.843 136.028 128.794  1.00  0.00           C  
HETATM   21  H   UNK    21     100.817 134.159 126.701  1.00  0.00           H  
HETATM   22  H   UNK    22      99.708 135.419 127.316  1.00  0.00           H  
HETATM   23  H   UNK    23     104.060 136.426 126.977  1.00  0.00           H  
HETATM   24  H   UNK    24     102.956 135.190 126.357  1.00  0.00           H  
HETATM   25  H   UNK    25     102.872 133.019 127.220  1.00  0.00           H  
HETATM   26  H   UNK    26     103.918 132.536 128.595  1.00  0.00           H  
HETATM   27  H   UNK    27     109.391 132.304 132.995  1.00  0.00           H  
HETATM   28  H   UNK    28     111.095 133.969 133.788  1.00  0.00           H  
HETATM   29  H   UNK    29     111.090 136.294 132.962  1.00  0.00           H  
HETATM   30  H   UNK    30     109.381 137.089 131.295  1.00  0.00           H  
HETATM   31  H   UNK    31     107.482 137.184 129.714  1.00  0.00           H  
HETATM   32  H   UNK    32     105.481 136.885 128.216  1.00  0.00           H  
HETATM   33  H   UNK    33     102.757 136.582 129.112  1.00  0.00           H  
HETATM   34  H   UNK    34     101.686 136.897 127.723  1.00  0.00           H  
HETATM   35  H   UNK    35     102.701 134.003 130.131  1.00  0.00           H  
HETATM   36  H   UNK    36     101.531 132.879 129.395  1.00  0.00           H  
HETATM   37  H   UNK    37     100.770 135.334 129.562  1.00  0.00           H  
HETATM   38  H   UNK    38      99.650 133.759 127.996  1.00  0.00           H  
HETATM   39  N   UNK    39     104.570 135.099 132.645  1.00  0.00           N  
HETATM   40  N   UNK    40     106.092 134.262 134.203  1.00  0.00           N  
HETATM   41  N   UNK    41     107.783 133.560 135.820  1.00  0.00           N  
HETATM   42  N   UNK    42     107.832 135.680 135.080  1.00  0.00           N  
HETATM   43  C   UNK    43     100.744 135.190 132.331  1.00  0.00           C  
HETATM   44  C   UNK    44     101.773 135.576 133.406  1.00  0.00           C  
HETATM   45  C   UNK    45     102.725 136.709 132.941  1.00  0.00           C  
HETATM   46  C   UNK    46     103.830 136.192 132.005  1.00  0.00           C  
HETATM   47  C   UNK    47     102.590 134.353 133.894  1.00  0.00           C  
HETATM   48  C   UNK    48     103.696 133.944 132.905  1.00  0.00           C  
HETATM   49  C   UNK    49     105.644 135.330 133.476  1.00  0.00           C  
HETATM   50  C   UNK    50     107.161 134.452 134.994  1.00  0.00           C  
HETATM   51  C   UNK    51     108.827 134.249 136.407  1.00  0.00           C  
HETATM   52  C   UNK    52     109.783 133.814 137.337  1.00  0.00           C  
HETATM   53  C   UNK    53     110.745 134.732 137.772  1.00  0.00           C  
HETATM   54  C   UNK    54     110.767 136.051 137.304  1.00  0.00           C  
HETATM   55  C   UNK    55     109.835 136.529 136.377  1.00  0.00           C  
HETATM   56  C   UNK    56     108.885 135.594 135.959  1.00  0.00           C  
HETATM   57  C   UNK    57     107.405 136.751 134.338  1.00  0.00           C  
HETATM   58  C   UNK    58     106.293 136.575 133.510  1.00  0.00           C  
HETATM   59  H   UNK    59     101.223 134.743 131.441  1.00  0.00           H  
HETATM   60  H   UNK    60     100.168 136.075 131.989  1.00  0.00           H  
HETATM   61  H   UNK    61     104.516 136.996 131.679  1.00  0.00           H  
HETATM   62  H   UNK    62     103.389 135.780 131.075  1.00  0.00           H  
HETATM   63  H   UNK    63     103.264 133.622 131.936  1.00  0.00           H  
HETATM   64  H   UNK    64     104.309 133.114 133.297  1.00  0.00           H  
HETATM   65  H   UNK    65     109.769 132.777 137.706  1.00  0.00           H  
HETATM   66  H   UNK    66     111.505 134.410 138.501  1.00  0.00           H  
HETATM   67  H   UNK    67     111.545 136.736 137.675  1.00  0.00           H  
HETATM   68  H   UNK    68     109.854 137.563 136.006  1.00  0.00           H  
HETATM   69  H   UNK    69     107.962 137.694 134.421  1.00  0.00           H  
HETATM   70  H   UNK    70     105.956 137.433 132.918  1.00  0.00           H  
HETATM   71  H   UNK    71     103.214 137.170 133.828  1.00  0.00           H  
HETATM   72  H   UNK    72     102.150 137.513 132.434  1.00  0.00           H  
HETATM   73  H   UNK    73     103.077 134.591 134.865  1.00  0.00           H  
HETATM   74  H   UNK    74     101.915 133.489 134.077  1.00  0.00           H  
HETATM   75  H   UNK    75     101.203 135.966 134.279  1.00  0.00           H  
HETATM   76  H   UNK    76     100.025 134.442 132.724  1.00  0.00           H  
CONECT    1    8   10   11
CONECT    2   11   12
CONECT    3   12   13
CONECT    4   12   18   19
CONECT    5    6   21   22   38
CONECT    6    5    7    9   37
CONECT    7    6    8   33   34
CONECT    8    1    7   23   24
CONECT    9    6   10   35   36
CONECT   10    1    9   25   26
CONECT   11    1    2   20
CONECT   12    2    3    4
CONECT   13    3   14   18
CONECT   14   13   15   27
CONECT   15   14   16   28
CONECT   16   15   17   29
CONECT   17   16   18   30
CONECT   18    4   13   17
CONECT   19    4   20   31
CONECT   20   11   19   32
CONECT   21    5
CONECT   22    5
CONECT   23    8
CONECT   24    8
CONECT   25   10
CONECT   26   10
CONECT   27   14
CONECT   28   15
CONECT   29   16
CONECT   30   17
CONECT   31   19
CONECT   32   20
CONECT   33    7
CONECT   34    7
CONECT   35    9
CONECT   36    9
CONECT   37    6
CONECT   38    5
CONECT   39   46   48   49
CONECT   40   49   50
CONECT   41   50   51
CONECT   42   50   56   57
CONECT   43   44   59   60   76
CONECT   44   43   45   47   75
CONECT   45   44   46   71   72
CONECT   46   39   45   61   62
CONECT   47   44   48   73   74
CONECT   48   39   47   63   64
CONECT   49   39   40   58
CONECT   50   40   41   42
CONECT   51   41   52   56
CONECT   52   51   53   65
CONECT   53   52   54   66
CONECT   54   53   55   67
CONECT   55   54   56   68
CONECT   56   42   51   55
CONECT   57   42   58   69
CONECT   58   49   57   70
CONECT   59   43
CONECT   60   43
CONECT   61   46
CONECT   62   46
CONECT   63   48
CONECT   64   48
CONECT   65   52
CONECT   66   53
CONECT   67   54
CONECT   68   55
CONECT   69   57
CONECT   70   58
CONECT   71   45
CONECT   72   45
CONECT   73   47
CONECT   74   47
CONECT   75   44
CONECT   76   43
END
HEADER    Torsional_17
HETATM    1  N   UNK     1     104.171 134.512 127.908  1.00  0.00           N  
HETATM    2  N   UNK     2     105.691 133.711 129.485  1.00  0.00           N  
HETATM    3  N   UNK     3     107.398 133.042 131.098  1.00  0.00           N  
HETATM    4  N   UNK     4     107.403 135.163 130.360  1.00  0.00           N  
HETATM    5  C   UNK     5     100.392 134.325 127.317  1.00  0.00           C  
HETATM    6  C   UNK     6     101.297 134.739 128.485  1.00  0.00           C  
HETATM    7  C   UNK     7     102.186 135.959 128.144  1.00  0.00           C  
HETATM    8  C   UNK     8     103.389 135.576 127.264  1.00  0.00           C  
HETATM    9  C   UNK     9     102.170 133.563 128.981  1.00  0.00           C  
HETATM   10  C   UNK    10     103.375 133.285 128.072  1.00  0.00           C  
HETATM   11  C   UNK    11     105.220 134.771 128.760  1.00  0.00           C  
HETATM   12  C   UNK    12     106.756 133.922 130.274  1.00  0.00           C  
HETATM   13  C   UNK    13     108.429 133.751 131.685  1.00  0.00           C  
HETATM   14  C   UNK    14     109.395 133.335 132.612  1.00  0.00           C  
HETATM   15  C   UNK    15     110.340 134.271 133.047  1.00  0.00           C  
HETATM   16  C   UNK    16     110.334 135.591 132.579  1.00  0.00           C  
HETATM   17  C   UNK    17     109.391 136.051 131.655  1.00  0.00           C  
HETATM   18  C   UNK    18     108.459 135.098 131.237  1.00  0.00           C  
HETATM   19  C   UNK    19     106.954 136.226 129.620  1.00  0.00           C  
HETATM   20  C   UNK    20     105.843 136.028 128.794  1.00  0.00           C  
HETATM   21  H   UNK    21     100.972 133.991 126.431  1.00  0.00           H  
HETATM   22  H   UNK    22      99.750 135.170 126.991  1.00  0.00           H  
HETATM   23  H   UNK    23     104.022 136.453 127.040  1.00  0.00           H  
HETATM   24  H   UNK    24     103.047 135.184 126.283  1.00  0.00           H  
HETATM   25  H   UNK    25     103.051 132.959 127.061  1.00  0.00           H  
HETATM   26  H   UNK    26     104.022 132.499 128.497  1.00  0.00           H  
HETATM   27  H   UNK    27     109.391 132.304 132.996  1.00  0.00           H  
HETATM   28  H   UNK    28     111.095 133.969 133.788  1.00  0.00           H  
HETATM   29  H   UNK    29     111.090 136.294 132.962  1.00  0.00           H  
HETATM   30  H   UNK    30     109.381 137.089 131.295  1.00  0.00           H  
HETATM   31  H   UNK    31     107.486 137.182 129.710  1.00  0.00           H  
HETATM   32  H   UNK    32     105.484 136.883 128.210  1.00  0.00           H  
HETATM   33  H   UNK    33     102.576 136.406 129.085  1.00  0.00           H  
HETATM   34  H   UNK    34     101.587 136.746 127.639  1.00  0.00           H  
HETATM   35  H   UNK    35     102.574 133.791 129.989  1.00  0.00           H  
HETATM   36  H   UNK    36     101.557 132.643 129.088  1.00  0.00           H  
HETATM   37  H   UNK    37     100.628 135.043 129.316  1.00  0.00           H  
HETATM   38  H   UNK    38      99.729 133.485 127.610  1.00  0.00           H  
HETATM   39  N   UNK    39     104.590 135.099 132.622  1.00  0.00           N  
HETATM   40  N   UNK    40     106.092 134.262 134.203  1.00  0.00           N  
HETATM   41  N   UNK    41     107.783 133.560 135.820  1.00  0.00           N  
HETATM   42  N   UNK    42     107.832 135.680 135.080  1.00  0.00           N  
HETATM   43  C   UNK    43     100.802 135.021 132.020  1.00  0.00           C  
HETATM   44  C   UNK    44     101.720 135.407 133.190  1.00  0.00           C  
HETATM   45  C   UNK    45     102.648 136.600 132.850  1.00  0.00           C  
HETATM   46  C   UNK    46     103.842 136.180 131.974  1.00  0.00           C  
HETATM   47  C   UNK    47     102.561 134.205 133.691  1.00  0.00           C  
HETATM   48  C   UNK    48     103.767 133.892 132.785  1.00  0.00           C  
HETATM   49  C   UNK    49     105.644 135.330 133.476  1.00  0.00           C  
HETATM   50  C   UNK    50     107.161 134.452 134.994  1.00  0.00           C  
HETATM   51  C   UNK    51     108.827 134.249 136.407  1.00  0.00           C  
HETATM   52  C   UNK    52     109.783 133.814 137.337  1.00  0.00           C  
HETATM   53  C   UNK    53     110.745 134.732 137.772  1.00  0.00           C  
HETATM   54  C   UNK    54     110.767 136.051 137.304  1.00  0.00           C  
HETATM   55  C   UNK    55     109.835 136.529 136.377  1.00  0.00           C  
HETATM   56  C   UNK    56     108.885 135.594 135.959  1.00  0.00           C  
HETATM   57  C   UNK    57     107.405 136.751 134.338  1.00  0.00           C  
HETATM   58  C   UNK    58     106.293 136.575 133.510  1.00  0.00           C  
HETATM   59  H   UNK    59     101.378 134.619 131.170  1.00  0.00           H  
HETATM   60  H   UNK    60     100.225 135.895 131.654  1.00  0.00           H  
HETATM   61  H   UNK    61     104.502 137.034 131.741  1.00  0.00           H  
HETATM   62  H   UNK    62     103.498 135.793 130.993  1.00  0.00           H  
HETATM   63  H   UNK    63     103.449 133.567 131.773  1.00  0.00           H  
HETATM   64  H   UNK    64     104.397 133.093 133.212  1.00  0.00           H  
HETATM   65  H   UNK    65     109.769 132.777 137.706  1.00  0.00           H  
HETATM   66  H   UNK    66     111.505 134.410 138.502  1.00  0.00           H  
HETATM   67  H   UNK    67     111.545 136.736 137.675  1.00  0.00           H  
HETATM   68  H   UNK    68     109.854 137.564 136.007  1.00  0.00           H  
HETATM   69  H   UNK    69     107.965 137.692 134.417  1.00  0.00           H  
HETATM   70  H   UNK    70     105.961 137.431 132.914  1.00  0.00           H  
HETATM   71  H   UNK    71     103.053 137.038 133.788  1.00  0.00           H  
HETATM   72  H   UNK    72     102.075 137.403 132.339  1.00  0.00           H  
HETATM   73  H   UNK    73     102.956 134.427 134.706  1.00  0.00           H  
HETATM   74  H   UNK    74     101.923 133.300 133.785  1.00  0.00           H  
HETATM   75  H   UNK    75     101.067 135.729 134.031  1.00  0.00           H  
HETATM   76  H   UNK    76     100.082 134.235 132.326  1.00  0.00           H  
CONECT    1    8   10   11
CONECT    2   11   12
CONECT    3   12   13
CONECT    4   12   18   19
CONECT    5    6   21   22   38
CONECT    6    5    7    9   37
CONECT    7    6    8   33   34
CONECT    8    1    7   23   24
CONECT    9    6   10   35   36
CONECT   10    1    9   25   26
CONECT   11    1    2   20
CONECT   12    2    3    4
CONECT   13    3   14   18
CONECT   14   13   15   27
CONECT   15   14   16   28
CONECT   16   15   17   29
CONECT   17   16   18   30
CONECT   18    4   13   17
CONECT   19    4   20   31
CONECT   20   11   19   32
CONECT   21    5
CONECT   22    5
CONECT   23    8
CONECT   24    8
CONECT   25   10
CONECT   26   10
CONECT   27   14
CONECT   28   15
CONECT   29   16
CONECT   30   17
CONECT   31   19
CONECT   32   20
CONECT   33    7
CONECT   34    7
CONECT   35    9
CONECT   36    9
CONECT   37    6
CONECT   38    5
CONECT   39   46   48   49
CONECT   40   49   50
CONECT   41   50   51
CONECT   42   50   56   57
CONECT   43   44   59   60   76
CONECT   44   43   45   47   75
CONECT   45   44   46   71   72
CONECT   46   39   45   61   62
CONECT   47   44   48   73   74
CONECT   48   39   47   63   64
CONECT   49   39   40   58
CONECT   50   40   41   42
CONECT   51   41   52   56
CONECT   52   51   53   65
CONECT   53   52   54   66
CONECT   54   53   55   67
CONECT   55   54   56   68
CONECT   56   42   51   55
CONECT   57   42   58   69
CONECT   58   49   57   70
CONECT   59   43
CONECT   60   43
CONECT   61   46
CONECT   62   46
CONECT   63   48
CONECT   64   48
CONECT   65   52
CONECT   66   53
CONECT   67   54
CONECT   68   55
CONECT   69   57
CONECT   70   58
CONECT   71   45
CONECT   72   45
CONECT   73   47
CONECT   74   47
CONECT   75   44
CONECT   76   43
END
HEADER    Torsional_13
HETATM    1  N   UNK     1     104.183 134.507 127.895  1.00  0.00           N  
HETATM    2  N   UNK     2     105.691 133.711 129.485  1.00  0.00           N  
HETATM    3  N   UNK     3     107.398 133.042 131.098  1.00  0.00           N  
HETATM    4  N   UNK     4     107.403 135.163 130.360  1.00  0.00           N  
HETATM    5  C   UNK     5     100.402 134.143 127.466  1.00  0.00           C  
HETATM    6  C   UNK     6     101.335 134.511 128.630  1.00  0.00           C  
HETATM    7  C   UNK     7     102.138 135.805 128.353  1.00  0.00           C  
HETATM    8  C   UNK     8     103.312 135.575 127.383  1.00  0.00           C  
HETATM    9  C   UNK     9     102.293 133.349 128.989  1.00  0.00           C  
HETATM   10  C   UNK    10     103.452 133.232 127.986  1.00  0.00           C  
HETATM   11  C   UNK    11     105.220 134.771 128.760  1.00  0.00           C  
HETATM   12  C   UNK    12     106.756 133.922 130.274  1.00  0.00           C  
HETATM   13  C   UNK    13     108.429 133.751 131.685  1.00  0.00           C  
HETATM   14  C   UNK    14     109.395 133.335 132.612  1.00  0.00           C  
HETATM   15  C   UNK    15     110.340 134.271 133.047  1.00  0.00           C  
HETATM   16  C   UNK    16     110.334 135.591 132.579  1.00  0.00           C  
HETATM   17  C   UNK    17     109.391 136.051 131.655  1.00  0.00           C  
HETATM   18  C   UNK    18     108.459 135.098 131.237  1.00  0.00           C  
HETATM   19  C   UNK    19     106.954 136.226 129.620  1.00  0.00           C  
HETATM   20  C   UNK    20     105.843 136.028 128.794  1.00  0.00           C  
HETATM   21  H   UNK    21     100.955 133.922 126.529  1.00  0.00           H  
HETATM   22  H   UNK    22      99.699 134.973 127.244  1.00  0.00           H  
HETATM   23  H   UNK    23     103.881 136.507 127.217  1.00  0.00           H  
HETATM   24  H   UNK    24     102.944 135.255 126.385  1.00  0.00           H  
HETATM   25  H   UNK    25     103.078 132.996 126.968  1.00  0.00           H  
HETATM   26  H   UNK    26     104.157 132.438 128.286  1.00  0.00           H  
HETATM   27  H   UNK    27     109.391 132.304 132.996  1.00  0.00           H  
HETATM   28  H   UNK    28     111.095 133.969 133.788  1.00  0.00           H  
HETATM   29  H   UNK    29     111.090 136.294 132.962  1.00  0.00           H  
HETATM   30  H   UNK    30     109.381 137.089 131.295  1.00  0.00           H  
HETATM   31  H   UNK    31     107.491 137.180 129.704  1.00  0.00           H  
HETATM   32  H   UNK    32     105.491 136.879 128.200  1.00  0.00           H  
HETATM   33  H   UNK    33     102.557 136.188 129.309  1.00  0.00           H  
HETATM   34  H   UNK    34     101.470 136.598 127.953  1.00  0.00           H  
HETATM   35  H   UNK    35     102.745 133.478 129.994  1.00  0.00           H  
HETATM   36  H   UNK    36     101.734 132.389 129.024  1.00  0.00           H  
HETATM   37  H   UNK    37     100.684 134.706 129.505  1.00  0.00           H  
HETATM   38  H   UNK    38      99.800 133.244 127.711  1.00  0.00           H  
HETATM   39  N   UNK    39     104.596 135.111 132.608  1.00  0.00           N  
HETATM   40  N   UNK    40     106.092 134.262 134.203  1.00  0.00           N  
HETATM   41  N   UNK    41     107.783 133.560 135.820  1.00  0.00           N  
HETATM   42  N   UNK    42     107.832 135.680 135.080  1.00  0.00           N  
HETATM   43  C   UNK    43     100.816 134.892 132.160  1.00  0.00           C  
HETATM   44  C   UNK    44     101.754 135.223 133.329  1.00  0.00           C  
HETATM   45  C   UNK    45     102.606 136.488 133.052  1.00  0.00           C  
HETATM   46  C   UNK    46     103.773 136.208 132.088  1.00  0.00           C  
HETATM   47  C   UNK    47     102.671 134.027 133.694  1.00  0.00           C  
HETATM   48  C   UNK    48     103.828 133.864 132.697  1.00  0.00           C  
HETATM   49  C   UNK    49     105.644 135.330 133.476  1.00  0.00           C  
HETATM   50  C   UNK    50     107.161 134.452 134.994  1.00  0.00           C  
HETATM   51  C   UNK    51     108.827 134.249 136.407  1.00  0.00           C  
HETATM   52  C   UNK    52     109.783 133.814 137.337  1.00  0.00           C  
HETATM   53  C   UNK    53     110.745 134.732 137.772  1.00  0.00           C  
HETATM   54  C   UNK    54     110.767 136.051 137.304  1.00  0.00           C  
HETATM   55  C   UNK    55     109.835 136.529 136.377  1.00  0.00           C  
HETATM   56  C   UNK    56     108.885 135.594 135.959  1.00  0.00           C  
HETATM   57  C   UNK    57     107.405 136.751 134.338  1.00  0.00           C  
HETATM   58  C   UNK    58     106.293 136.575 133.510  1.00  0.00           C  
HETATM   59  H   UNK    59     101.385 134.658 131.244  1.00  0.00           H  
HETATM   60  H   UNK    60     100.147 135.745 131.925  1.00  0.00           H  
HETATM   61  H   UNK    61     104.379 137.114 131.913  1.00  0.00           H  
HETATM   62  H   UNK    62     103.402 135.895 131.090  1.00  0.00           H  
HETATM   63  H   UNK    63     103.403 133.693 131.688  1.00  0.00           H  
HETATM   64  H   UNK    64     104.505 133.032 132.954  1.00  0.00           H  
HETATM   65  H   UNK    65     109.769 132.777 137.706  1.00  0.00           H  
HETATM   66  H   UNK    66     111.505 134.410 138.501  1.00  0.00           H  
HETATM   67  H   UNK    67     111.545 136.737 137.676  1.00  0.00           H  
HETATM   68  H   UNK    68     109.854 137.564 136.007  1.00  0.00           H  
HETATM   69  H   UNK    69     107.969 137.690 134.412  1.00  0.00           H  
HETATM   70  H   UNK    70     105.969 137.428 132.904  1.00  0.00           H  
HETATM   71  H   UNK    71     103.038 136.863 134.006  1.00  0.00           H  
HETATM   72  H   UNK    72     101.968 137.300 132.642  1.00  0.00           H  
HETATM   73  H   UNK    73     103.106 134.183 134.706  1.00  0.00           H  
HETATM   74  H   UNK    74     102.080 133.088 133.739  1.00  0.00           H  
HETATM   75  H   UNK    75     101.119 135.439 134.216  1.00  0.00           H  
HETATM   76  H   UNK    76     100.184 134.009 132.389  1.00  0.00           H  
CONECT    1    8   10   11
CONECT    2   11   12
CONECT    3   12   13
CONECT    4   12   18   19
CONECT    5    6   21   22   38
CONECT    6    5    7    9   37
CONECT    7    6    8   33   34
CONECT    8    1    7   23   24
CONECT    9    6   10   35   36
CONECT   10    1    9   25   26
CONECT   11    1    2   20
CONECT   12    2    3    4
CONECT   13    3   14   18
CONECT   14   13   15   27
CONECT   15   14   16   28
CONECT   16   15   17   29
CONECT   17   16   18   30
CONECT   18    4   13   17
CONECT   19    4   20   31
CONECT   20   11   19   32
CONECT   21    5
CONECT   22    5
CONECT   23    8
CONECT   24    8
CONECT   25   10
CONECT   26   10
CONECT   27   14
CONECT   28   15
CONECT   29   16
CONECT   30   17
CONECT   31   19
CONECT   32   20
CONECT   33    7
CONECT   34    7
CONECT   35    9
CONECT   36    9
CONECT   37    6
CONECT   38    5
CONECT   39   46   48   49
CONECT   40   49   50
CONECT   41   50   51
CONECT   42   50   56   57
CONECT   43   44   59   60   76
CONECT   44   43   45   47   75
CONECT   45   44   46   71   72
CONECT   46   39   45   61   62
CONECT   47   44   48   73   74
CONECT   48   39   47   63   64
CONECT   49   39   40   58
CONECT   50   40   41   42
CONECT   51   41   52   56
CONECT   52   51   53   65
CONECT   53   52   54   66
CONECT   54   53   55   67
CONECT   55   54   56   68
CONECT   56   42   51   55
CONECT   57   42   58   69
CONECT   58   49   57   70
CONECT   59   43
CONECT   60   43
CONECT   61   46
CONECT   62   46
CONECT   63   48
CONECT   64   48
CONECT   65   52
CONECT   66   53
CONECT   67   54
CONECT   68   55
CONECT   69   57
CONECT   70   58
CONECT   71   45
CONECT   72   45
CONECT   73   47
CONECT   74   47
CONECT   75   44
CONECT   76   43
END
HEADER    Torsional_9
HETATM    1  N   UNK     1     104.174 134.513 127.910  1.00  0.00           N  
HETATM    2  N   UNK     2     105.691 133.711 129.485  1.00  0.00           N  
HETATM    3  N   UNK     3     107.398 133.042 131.098  1.00  0.00           N  
HETATM    4  N   UNK     4     107.403 135.163 130.360  1.00  0.00           N  
HETATM    5  C   UNK     5     100.468 134.064 127.115  1.00  0.00           C  
HETATM    6  C   UNK     6     101.270 134.446 128.367  1.00  0.00           C  
HETATM    7  C   UNK     7     102.064 135.760 128.179  1.00  0.00           C  
HETATM    8  C   UNK     8     103.330 135.563 127.323  1.00  0.00           C  
HETATM    9  C   UNK     9     102.220 133.311 128.815  1.00  0.00           C  
HETATM   10  C   UNK    10     103.479 133.218 127.944  1.00  0.00           C  
HETATM   11  C   UNK    11     105.220 134.771 128.760  1.00  0.00           C  
HETATM   12  C   UNK    12     106.756 133.922 130.274  1.00  0.00           C  
HETATM   13  C   UNK    13     108.429 133.751 131.685  1.00  0.00           C  
HETATM   14  C   UNK    14     109.395 133.335 132.612  1.00  0.00           C  
HETATM   15  C   UNK    15     110.340 134.271 133.047  1.00  0.00           C  
HETATM   16  C   UNK    16     110.334 135.591 132.579  1.00  0.00           C  
HETATM   17  C   UNK    17     109.391 136.051 131.655  1.00  0.00           C  
HETATM   18  C   UNK    18     108.459 135.098 131.237  1.00  0.00           C  
HETATM   19  C   UNK    19     106.954 136.226 129.620  1.00  0.00           C  
HETATM   20  C   UNK    20     105.843 136.028 128.794  1.00  0.00           C  
HETATM   21  H   UNK    21     101.119 133.874 126.236  1.00  0.00           H  
HETATM   22  H   UNK    22      99.763 134.873 126.833  1.00  0.00           H  
HETATM   23  H   UNK    23     103.889 136.509 127.218  1.00  0.00           H  
HETATM   24  H   UNK    24     103.063 135.242 126.294  1.00  0.00           H  
HETATM   25  H   UNK    25     103.222 132.952 126.896  1.00  0.00           H  
HETATM   26  H   UNK    26     104.176 132.455 128.332  1.00  0.00           H  
HETATM   27  H   UNK    27     109.391 132.304 132.996  1.00  0.00           H  
HETATM   28  H   UNK    28     111.095 133.969 133.788  1.00  0.00           H  
HETATM   29  H   UNK    29     111.090 136.294 132.962  1.00  0.00           H  
HETATM   30  H   UNK    30     109.381 137.089 131.295  1.00  0.00           H  
HETATM   31  H   UNK    31     107.491 137.180 129.703  1.00  0.00           H  
HETATM   32  H   UNK    32     105.491 136.879 128.200  1.00  0.00           H  
HETATM   33  H   UNK    33     102.377 136.151 129.172  1.00  0.00           H  
HETATM   34  H   UNK    34     101.420 136.538 127.716  1.00  0.00           H  
HETATM   35  H   UNK    35     102.556 133.495 129.857  1.00  0.00           H  
HETATM   36  H   UNK    36     101.689 132.336 128.818  1.00  0.00           H  
HETATM   37  H   UNK    37     100.530 134.614 129.178  1.00  0.00           H  
HETATM   38  H   UNK    38      99.876 133.142 127.291  1.00  0.00           H  
HETATM   39  N   UNK    39     104.587 135.108 132.624  1.00  0.00           N  
HETATM   40  N   UNK    40     106.092 134.262 134.203  1.00  0.00           N  
HETATM   41  N   UNK    41     107.783 133.560 135.820  1.00  0.00           N  
HETATM   42  N   UNK    42     107.832 135.680 135.080  1.00  0.00           N  
HETATM   43  C   UNK    43     100.875 134.829 131.807  1.00  0.00           C  
HETATM   44  C   UNK    44     101.686 135.160 133.066  1.00  0.00           C  
HETATM   45  C   UNK    45     102.534 136.442 132.878  1.00  0.00           C  
HETATM   46  C   UNK    46     103.792 136.185 132.030  1.00  0.00           C  
HETATM   47  C   UNK    47     102.592 133.986 133.521  1.00  0.00           C  
HETATM   48  C   UNK    48     103.858 133.835 132.657  1.00  0.00           C  
HETATM   49  C   UNK    49     105.644 135.330 133.476  1.00  0.00           C  
HETATM   50  C   UNK    50     107.161 134.452 134.994  1.00  0.00           C  
HETATM   51  C   UNK    51     108.827 134.249 136.407  1.00  0.00           C  
HETATM   52  C   UNK    52     109.783 133.814 137.337  1.00  0.00           C  
HETATM   53  C   UNK    53     110.745 134.732 137.772  1.00  0.00           C  
HETATM   54  C   UNK    54     110.767 136.051 137.304  1.00  0.00           C  
HETATM   55  C   UNK    55     109.835 136.529 136.377  1.00  0.00           C  
HETATM   56  C   UNK    56     108.885 135.594 135.959  1.00  0.00           C  
HETATM   57  C   UNK    57     107.405 136.751 134.338  1.00  0.00           C  
HETATM   58  C   UNK    58     106.293 136.575 133.510  1.00  0.00           C  
HETATM   59  H   UNK    59     101.541 134.666 130.943  1.00  0.00           H  
HETATM   60  H   UNK    60     100.187 135.658 131.545  1.00  0.00           H  
HETATM   61  H   UNK    61     104.391 137.104 131.912  1.00  0.00           H  
HETATM   62  H   UNK    62     103.524 135.864 131.000  1.00  0.00           H  
HETATM   63  H   UNK    63     103.613 133.570 131.607  1.00  0.00           H  
HETATM   64  H   UNK    64     104.531 133.055 133.053  1.00  0.00           H  
HETATM   65  H   UNK    65     109.769 132.777 137.706  1.00  0.00           H  
HETATM   66  H   UNK    66     111.505 134.410 138.501  1.00  0.00           H  
HETATM   67  H   UNK    67     111.545 136.737 137.676  1.00  0.00           H  
HETATM   68  H   UNK    68     109.854 137.564 136.007  1.00  0.00           H  
HETATM   69  H   UNK    69     107.970 137.690 134.411  1.00  0.00           H  
HETATM   70  H   UNK    70     105.970 137.428 132.904  1.00  0.00           H  
HETATM   71  H   UNK    71     102.865 136.823 133.869  1.00  0.00           H  
HETATM   72  H   UNK    72     101.926 137.243 132.406  1.00  0.00           H  
HETATM   73  H   UNK    73     102.922 134.162 134.568  1.00  0.00           H  
HETATM   74  H   UNK    74     102.021 133.034 133.516  1.00  0.00           H  
HETATM   75  H   UNK    75     100.963 135.356 133.889  1.00  0.00           H  
HETATM   76  H   UNK    76     100.274 133.906 131.939  1.00  0.00           H  
CONECT    1    8   10   11
CONECT    2   11   12
CONECT    3   12   13
CONECT    4   12   18   19
CONECT    5    6   21   22   38
CONECT    6    5    7    9   37
CONECT    7    6    8   33   34
CONECT    8    1    7   23   24
CONECT    9    6   10   35   36
CONECT   10    1    9   25   26
CONECT   11    1    2   20
CONECT   12    2    3    4
CONECT   13    3   14   18
CONECT   14   13   15   27
CONECT   15   14   16   28
CONECT   16   15   17   29
CONECT   17   16   18   30
CONECT   18    4   13   17
CONECT   19    4   20   31
CONECT   20   11   19   32
CONECT   21    5
CONECT   22    5
CONECT   23    8
CONECT   24    8
CONECT   25   10
CONECT   26   10
CONECT   27   14
CONECT   28   15
CONECT   29   16
CONECT   30   17
CONECT   31   19
CONECT   32   20
CONECT   33    7
CONECT   34    7
CONECT   35    9
CONECT   36    9
CONECT   37    6
CONECT   38    5
CONECT   39   46   48   49
CONECT   40   49   50
CONECT   41   50   51
CONECT   42   50   56   57
CONECT   43   44   59   60   76
CONECT   44   43   45   47   75
CONECT   45   44   46   71   72
CONECT   46   39   45   61   62
CONECT   47   44   48   73   74
CONECT   48   39   47   63   64
CONECT   49   39   40   58
CONECT   50   40   41   42
CONECT   51   41   52   56
CONECT   52   51   53   65
CONECT   53   52   54   66
CONECT   54   53   55   67
CONECT   55   54   56   68
CONECT   56   42   51   55
CONECT   57   42   58   69
CONECT   58   49   57   70
CONECT   59   43
CONECT   60   43
CONECT   61   46
CONECT   62   46
CONECT   63   48
CONECT   64   48
CONECT   65   52
CONECT   66   53
CONECT   67   54
CONECT   68   55
CONECT   69   57
CONECT   70   58
CONECT   71   45
CONECT   72   45
CONECT   73   47
CONECT   74   47
CONECT   75   44
CONECT   76   43
END
HEADER    Torsional_5
HETATM    1  N   UNK     1     104.167 134.520 127.916  1.00  0.00           N  
HETATM    2  N   UNK     2     105.691 133.711 129.485  1.00  0.00           N  
HETATM    3  N   UNK     3     107.398 133.042 131.098  1.00  0.00           N  
HETATM    4  N   UNK     4     107.403 135.163 130.360  1.00  0.00           N  
HETATM    5  C   UNK     5     100.494 133.985 127.065  1.00  0.00           C  
HETATM    6  C   UNK     6     101.266 134.333 128.346  1.00  0.00           C  
HETATM    7  C   UNK     7     102.018 135.680 128.228  1.00  0.00           C  
HETATM    8  C   UNK     8     103.295 135.568 127.373  1.00  0.00           C  
HETATM    9  C   UNK     9     102.249 133.211 128.754  1.00  0.00           C  
HETATM   10  C   UNK    10     103.518 133.201 127.890  1.00  0.00           C  
HETATM   11  C   UNK    11     105.220 134.771 128.760  1.00  0.00           C  
HETATM   12  C   UNK    12     106.756 133.922 130.274  1.00  0.00           C  
HETATM   13  C   UNK    13     108.429 133.751 131.685  1.00  0.00           C  
HETATM   14  C   UNK    14     109.395 133.335 132.612  1.00  0.00           C  
HETATM   15  C   UNK    15     110.340 134.271 133.047  1.00  0.00           C  
HETATM   16  C   UNK    16     110.334 135.591 132.579  1.00  0.00           C  
HETATM   17  C   UNK    17     109.391 136.051 131.655  1.00  0.00           C  
HETATM   18  C   UNK    18     108.459 135.098 131.237  1.00  0.00           C  
HETATM   19  C   UNK    19     106.954 136.226 129.620  1.00  0.00           C  
HETATM   20  C   UNK    20     105.843 136.028 128.794  1.00  0.00           C  
HETATM   21  H   UNK    21     101.163 133.854 126.189  1.00  0.00           H  
HETATM   22  H   UNK    22      99.769 134.785 126.809  1.00  0.00           H  
HETATM   23  H   UNK    23     103.821 136.538 127.325  1.00  0.00           H  
HETATM   24  H   UNK    24     103.045 135.293 126.326  1.00  0.00           H  
HETATM   25  H   UNK    25     103.275 132.973 126.830  1.00  0.00           H  
HETATM   26  H   UNK    26     104.239 132.447 128.251  1.00  0.00           H  
HETATM   27  H   UNK    27     109.391 132.304 132.996  1.00  0.00           H  
HETATM   28  H   UNK    28     111.095 133.969 133.788  1.00  0.00           H  
HETATM   29  H   UNK    29     111.090 136.294 132.963  1.00  0.00           H  
HETATM   30  H   UNK    30     109.380 137.089 131.296  1.00  0.00           H  
HETATM   31  H   UNK    31     107.493 137.179 129.700  1.00  0.00           H  
HETATM   32  H   UNK    32     105.495 136.876 128.194  1.00  0.00           H  
HETATM   33  H   UNK    33     102.316 136.032 129.240  1.00  0.00           H  
HETATM   34  H   UNK    34     101.351 136.459 127.800  1.00  0.00           H  
HETATM   35  H   UNK    35     102.565 133.352 129.809  1.00  0.00           H  
HETATM   36  H   UNK    36     101.752 132.219 128.700  1.00  0.00           H  
HETATM   37  H   UNK    37     100.512 134.439 129.153  1.00  0.00           H  
HETATM   38  H   UNK    38      99.928 133.039 127.190  1.00  0.00           H  
HETATM   39  N   UNK    39     104.585 135.108 132.629  1.00  0.00           N  
HETATM   40  N   UNK    40     106.092 134.262 134.203  1.00  0.00           N  
HETATM   41  N   UNK    41     107.783 133.560 135.820  1.00  0.00           N  
HETATM   42  N   UNK    42     107.832 135.680 135.080  1.00  0.00           N  
HETATM   43  C   UNK    43     100.907 134.708 131.763  1.00  0.00           C  
HETATM   44  C   UNK    44     101.682 135.019 133.049  1.00  0.00           C  
HETATM   45  C   UNK    45     102.479 136.342 132.931  1.00  0.00           C  
HETATM   46  C   UNK    46     103.753 136.181 132.081  1.00  0.00           C  
HETATM   47  C   UNK    47     102.631 133.865 133.462  1.00  0.00           C  
HETATM   48  C   UNK    48     103.907 133.808 132.604  1.00  0.00           C  
HETATM   49  C   UNK    49     105.644 135.330 133.476  1.00  0.00           C  
HETATM   50  C   UNK    50     107.161 134.452 134.994  1.00  0.00           C  
HETATM   51  C   UNK    51     108.827 134.249 136.407  1.00  0.00           C  
HETATM   52  C   UNK    52     109.783 133.814 137.337  1.00  0.00           C  
HETATM   53  C   UNK    53     110.745 134.732 137.772  1.00  0.00           C  
HETATM   54  C   UNK    54     110.767 136.051 137.304  1.00  0.00           C  
HETATM   55  C   UNK    55     109.835 136.529 136.377  1.00  0.00           C  
HETATM   56  C   UNK    56     108.885 135.594 135.959  1.00  0.00           C  
HETATM   57  C   UNK    57     107.405 136.751 134.338  1.00  0.00           C  
HETATM   58  C   UNK    58     106.293 136.575 133.510  1.00  0.00           C  
HETATM   59  H   UNK    59     101.597 134.587 130.912  1.00  0.00           H  
HETATM   60  H   UNK    60     100.203 135.527 131.508  1.00  0.00           H  
HETATM   61  H   UNK    61     104.314 137.130 132.023  1.00  0.00           H  
HETATM   62  H   UNK    62     103.504 135.907 131.034  1.00  0.00           H  
HETATM   63  H   UNK    63     103.678 133.581 131.541  1.00  0.00           H  
HETATM   64  H   UNK    64     104.610 133.039 132.967  1.00  0.00           H  
HETATM   65  H   UNK    65     109.769 132.777 137.706  1.00  0.00           H  
HETATM   66  H   UNK    66     111.505 134.410 138.501  1.00  0.00           H  
HETATM   67  H   UNK    67     111.545 136.737 137.676  1.00  0.00           H  
HETATM   68  H   UNK    68     109.854 137.564 136.007  1.00  0.00           H  
HETATM   69  H   UNK    69     107.972 137.688 134.407  1.00  0.00           H  
HETATM   70  H   UNK    70     105.973 137.425 132.898  1.00  0.00           H  
HETATM   71  H   UNK    71     102.788 136.685 133.942  1.00  0.00           H  
HETATM   72  H   UNK    72     101.841 137.141 132.495  1.00  0.00           H  
HETATM   73  H   UNK    73     102.944 134.004 134.520  1.00  0.00           H  
HETATM   74  H   UNK    74     102.100 132.891 133.405  1.00  0.00           H  
HETATM   75  H   UNK    75     100.940 135.149 133.868  1.00  0.00           H  
HETATM   76  H   UNK    76     100.328 133.767 131.855  1.00  0.00           H  
CONECT    1    8   10   11
CONECT    2   11   12
CONECT    3   12   13
CONECT    4   12   18   19
CONECT    5    6   21   22   38
CONECT    6    5    7    9   37
CONECT    7    6    8   33   34
CONECT    8    1    7   23   24
CONECT    9    6   10   35   36
CONECT   10    1    9   25   26
CONECT   11    1    2   20
CONECT   12    2    3    4
CONECT   13    3   14   18
CONECT   14   13   15   27
CONECT   15   14   16   28
CONECT   16   15   17   29
CONECT   17   16   18   30
CONECT   18    4   13   17
CONECT   19    4   20   31
CONECT   20   11   19   32
CONECT   21    5
CONECT   22    5
CONECT   23    8
CONECT   24    8
CONECT   25   10
CONECT   26   10
CONECT   27   14
CONECT   28   15
CONECT   29   16
CONECT   30   17
CONECT   31   19
CONECT   32   20
CONECT   33    7
CONECT   34    7
CONECT   35    9
CONECT   36    9
CONECT   37    6
CONECT   38    5
CONECT   39   46   48   49
CONECT   40   49   50
CONECT   41   50   51
CONECT   42   50   56   57
CONECT   43   44   59   60   76
CONECT   44   43   45   47   75
CONECT   45   44   46   71   72
CONECT   46   39   45   61   62
CONECT   47   44   48   73   74
CONECT   48   39   47   63   64
CONECT   49   39   40   58
CONECT   50   40   41   42
CONECT   51   41   52   56
CONECT   52   51   53   65
CONECT   53   52   54   66
CONECT   54   53   55   67
CONECT   55   54   56   68
CONECT   56   42   51   55
CONECT   57   42   58   69
CONECT   58   49   57   70
CONECT   59   43
CONECT   60   43
CONECT   61   46
CONECT   62   46
CONECT   63   48
CONECT   64   48
CONECT   65   52
CONECT   66   53
CONECT   67   54
CONECT   68   55
CONECT   69   57
CONECT   70   58
CONECT   71   45
CONECT   72   45
CONECT   73   47
CONECT   74   47
CONECT   75   44
CONECT   76   43
END
HEADER    Torsional_1
HETATM    1  N   UNK     1     104.153 134.527 127.931  1.00  0.00           N  
HETATM    2  N   UNK     2     105.691 133.711 129.485  1.00  0.00           N  
HETATM    3  N   UNK     3     107.398 133.042 131.098  1.00  0.00           N  
HETATM    4  N   UNK     4     107.403 135.163 130.360  1.00  0.00           N  
HETATM    5  C   UNK     5     100.506 133.930 127.033  1.00  0.00           C  
HETATM    6  C   UNK     6     101.260 134.254 128.332  1.00  0.00           C  
HETATM    7  C   UNK     7     101.978 135.623 128.264  1.00  0.00           C  
HETATM    8  C   UNK     8     103.263 135.573 127.415  1.00  0.00           C  
HETATM    9  C   UNK     9     102.268 133.141 128.709  1.00  0.00           C  
HETATM   10  C   UNK    10     103.544 133.193 127.855  1.00  0.00           C  
HETATM   11  C   UNK    11     105.220 134.771 128.760  1.00  0.00           C  
HETATM   12  C   UNK    12     106.756 133.922 130.274  1.00  0.00           C  
HETATM   13  C   UNK    13     108.429 133.751 131.685  1.00  0.00           C  
HETATM   14  C   UNK    14     109.395 133.335 132.612  1.00  0.00           C  
HETATM   15  C   UNK    15     110.340 134.271 133.047  1.00  0.00           C  
HETATM   16  C   UNK    16     110.334 135.591 132.579  1.00  0.00           C  
HETATM   17  C   UNK    17     109.391 136.051 131.655  1.00  0.00           C  
HETATM   18  C   UNK    18     108.459 135.098 131.237  1.00  0.00           C  
HETATM   19  C   UNK    19     106.954 136.226 129.620  1.00  0.00           C  
HETATM   20  C   UNK    20     105.843 136.028 128.794  1.00  0.00           C  
HETATM   21  H   UNK    21     101.185 133.845 126.159  1.00  0.00           H  
HETATM   22  H   UNK    22      99.763 134.721 126.798  1.00  0.00           H  
HETATM   23  H   UNK    23     103.766 136.556 127.411  1.00  0.00           H  
HETATM   24  H   UNK    24     103.028 135.331 126.357  1.00  0.00           H  
HETATM   25  H   UNK    25     103.314 132.994 126.786  1.00  0.00           H  
HETATM   26  H   UNK    26     104.282 132.448 128.197  1.00  0.00           H  
HETATM   27  H   UNK    27     109.391 132.304 132.996  1.00  0.00           H  
HETATM   28  H   UNK    28     111.095 133.969 133.788  1.00  0.00           H  
HETATM   29  H   UNK    29     111.090 136.294 132.963  1.00  0.00           H  
HETATM   30  H   UNK    30     109.380 137.089 131.296  1.00  0.00           H  
HETATM   31  H   UNK    31     107.495 137.178 129.698  1.00  0.00           H  
HETATM   32  H   UNK    32     105.498 136.875 128.190  1.00  0.00           H  
HETATM   33  H   UNK    33     102.260 135.950 129.288  1.00  0.00           H  
HETATM   34  H   UNK    34     101.294 136.398 127.856  1.00  0.00           H  
HETATM   35  H   UNK    35     102.574 133.255 129.770  1.00  0.00           H  
HETATM   36  H   UNK    36     101.794 132.141 128.617  1.00  0.00           H  
HETATM   37  H   UNK    37     100.499 134.312 129.137  1.00  0.00           H  
HETATM   38  H   UNK    38      99.962 132.967 127.122  1.00  0.00           H  
HETATM   39  N   UNK    39     104.575 135.110 132.645  1.00  0.00           N  
HETATM   40  N   UNK    40     106.092 134.262 134.203  1.00  0.00           N  
HETATM   41  N   UNK    41     107.783 133.560 135.820  1.00  0.00           N  
HETATM   42  N   UNK    42     107.832 135.680 135.080  1.00  0.00           N  
HETATM   43  C   UNK    43     100.922 134.616 131.737  1.00  0.00           C  
HETATM   44  C   UNK    44     101.675 134.911 133.038  1.00  0.00           C  
HETATM   45  C   UNK    45     102.430 136.262 132.970  1.00  0.00           C  
HETATM   46  C   UNK    46     103.715 136.175 132.126  1.00  0.00           C  
HETATM   47  C   UNK    47     102.658 133.774 133.419  1.00  0.00           C  
HETATM   48  C   UNK    48     103.940 133.790 132.569  1.00  0.00           C  
HETATM   49  C   UNK    49     105.644 135.330 133.476  1.00  0.00           C  
HETATM   50  C   UNK    50     107.161 134.452 134.994  1.00  0.00           C  
HETATM   51  C   UNK    51     108.827 134.249 136.407  1.00  0.00           C  
HETATM   52  C   UNK    52     109.783 133.814 137.337  1.00  0.00           C  
HETATM   53  C   UNK    53     110.745 134.732 137.772  1.00  0.00           C  
HETATM   54  C   UNK    54     110.767 136.051 137.304  1.00  0.00           C  
HETATM   55  C   UNK    55     109.835 136.529 136.377  1.00  0.00           C  
HETATM   56  C   UNK    56     108.885 135.594 135.959  1.00  0.00           C  
HETATM   57  C   UNK    57     107.405 136.751 134.338  1.00  0.00           C  
HETATM   58  C   UNK    58     106.293 136.575 133.510  1.00  0.00           C  
HETATM   59  H   UNK    59     101.627 134.522 130.894  1.00  0.00           H  
HETATM   60  H   UNK    60     100.209 135.428 131.486  1.00  0.00           H  
HETATM   61  H   UNK    61     104.245 137.143 132.115  1.00  0.00           H  
HETATM   62  H   UNK    62     103.483 135.934 131.066  1.00  0.00           H  
HETATM   63  H   UNK    63     103.725 133.595 131.497  1.00  0.00           H  
HETATM   64  H   UNK    64     104.666 133.032 132.908  1.00  0.00           H  
HETATM   65  H   UNK    65     109.769 132.777 137.706  1.00  0.00           H  
HETATM   66  H   UNK    66     111.505 134.410 138.501  1.00  0.00           H  
HETATM   67  H   UNK    67     111.545 136.737 137.676  1.00  0.00           H  
HETATM   68  H   UNK    68     109.854 137.564 136.007  1.00  0.00           H  
HETATM   69  H   UNK    69     107.974 137.688 134.405  1.00  0.00           H  
HETATM   70  H   UNK    70     105.975 137.423 132.893  1.00  0.00           H  
HETATM   71  H   UNK    71     102.722 136.579 133.995  1.00  0.00           H  
HETATM   72  H   UNK    72     101.769 137.054 132.559  1.00  0.00           H  
HETATM   73  H   UNK    73     102.959 133.885 134.483  1.00  0.00           H  
HETATM   74  H   UNK    74     102.159 132.786 133.323  1.00  0.00           H  
HETATM   75  H   UNK    75     100.924 134.991 133.855  1.00  0.00           H  
HETATM   76  H   UNK    76     100.357 133.663 131.801  1.00  0.00           H  
CONECT    1    8   10   11
CONECT    2   11   12
CONECT    3   12   13
CONECT    4   12   18   19
CONECT    5    6   21   22   38
CONECT    6    5    7    9   37
CONECT    7    6    8   33   34
CONECT    8    1    7   23   24
CONECT    9    6   10   35   36
CONECT   10    1    9   25   26
CONECT   11    1    2   20
CONECT   12    2    3    4
CONECT   13    3   14   18
CONECT   14   13   15   27
CONECT   15   14   16   28
CONECT   16   15   17   29
CONECT   17   16   18   30
CONECT   18    4   13   17
CONECT   19    4   20   31
CONECT   20   11   19   32
CONECT   21    5
CONECT   22    5
CONECT   23    8
CONECT   24    8
CONECT   25   10
CONECT   26   10
CONECT   27   14
CONECT   28   15
CONECT   29   16
CONECT   30   17
CONECT   31   19
CONECT   32   20
CONECT   33    7
CONECT   34    7
CONECT   35    9
CONECT   36    9
CONECT   37    6
CONECT   38    5
CONECT   39   46   48   49
CONECT   40   49   50
CONECT   41   50   51
CONECT   42   50   56   57
CONECT   43   44   59   60   76
CONECT   44   43   45   47   75
CONECT   45   44   46   71   72
CONECT   46   39   45   61   62
CONECT   47   44   48   73   74
CONECT   48   39   47   63   64
CONECT   49   39   40   58
CONECT   50   40   41   42
CONECT   51   41   52   56
CONECT   52   51   53   65
CONECT   53   52   54   66
CONECT   54   53   55   67
CONECT   55   54   56   68
CONECT   56   42   51   55
CONECT   57   42   58   69
CONECT   58   49   57   70
CONECT   59   43
CONECT   60   43
CONECT   61   46
CONECT   62   46
CONECT   63   48
CONECT   64   48
CONECT   65   52
CONECT   66   53
CONECT   67   54
CONECT   68   55
CONECT   69   57
CONECT   70   58
CONECT   71   45
CONECT   72   45
CONECT   73   47
CONECT   74   47
CONECT   75   44
CONECT   76   43
END
HEADER    Torsional_-3
HETATM    1  N   UNK     1     104.140 134.533 127.949  1.00  0.00           N  
HETATM    2  N   UNK     2     105.691 133.711 129.485  1.00  0.00           N  
HETATM    3  N   UNK     3     107.398 133.042 131.098  1.00  0.00           N  
HETATM    4  N   UNK     4     107.403 135.163 130.360  1.00  0.00           N  
HETATM    5  C   UNK     5     100.527 133.879 126.968  1.00  0.00           C  
HETATM    6  C   UNK     6     101.252 134.180 128.289  1.00  0.00           C  
HETATM    7  C   UNK     7     101.938 135.567 128.272  1.00  0.00           C  
HETATM    8  C   UNK     8     103.239 135.576 127.448  1.00  0.00           C  
HETATM    9  C   UNK     9     102.279 133.079 128.649  1.00  0.00           C  
HETATM   10  C   UNK    10     103.567 133.187 127.820  1.00  0.00           C  
HETATM   11  C   UNK    11     105.220 134.771 128.760  1.00  0.00           C  
HETATM   12  C   UNK    12     106.756 133.922 130.274  1.00  0.00           C  
HETATM   13  C   UNK    13     108.429 133.751 131.685  1.00  0.00           C  
HETATM   14  C   UNK    14     109.395 133.335 132.612  1.00  0.00           C  
HETATM   15  C   UNK    15     110.340 134.271 133.047  1.00  0.00           C  
HETATM   16  C   UNK    16     110.334 135.591 132.579  1.00  0.00           C  
HETATM   17  C   UNK    17     109.391 136.051 131.655  1.00  0.00           C  
HETATM   18  C   UNK    18     108.459 135.098 131.237  1.00  0.00           C  
HETATM   19  C   UNK    19     106.954 136.226 129.620  1.00  0.00           C  
HETATM   20  C   UNK    20     105.843 136.028 128.794  1.00  0.00           C  
HETATM   21  H   UNK    21     101.223 133.834 126.104  1.00  0.00           H  
HETATM   22  H   UNK    22      99.772 134.661 126.742  1.00  0.00           H  
HETATM   23  H   UNK    23     103.719 136.569 127.495  1.00  0.00           H  
HETATM   24  H   UNK    24     103.031 135.370 126.376  1.00  0.00           H  
HETATM   25  H   UNK    25     103.360 133.017 126.741  1.00  0.00           H  
HETATM   26  H   UNK    26     104.318 132.450 128.152  1.00  0.00           H  
HETATM   27  H   UNK    27     109.391 132.304 132.996  1.00  0.00           H  
HETATM   28  H   UNK    28     111.095 133.969 133.788  1.00  0.00           H  
HETATM   29  H   UNK    29     111.090 136.294 132.963  1.00  0.00           H  
HETATM   30  H   UNK    30     109.380 137.089 131.296  1.00  0.00           H  
HETATM   31  H   UNK    31     107.497 137.177 129.696  1.00  0.00           H  
HETATM   32  H   UNK    32     105.500 136.873 128.186  1.00  0.00           H  
HETATM   33  H   UNK    33     102.196 135.870 129.310  1.00  0.00           H  
HETATM   34  H   UNK    34     101.242 136.337 127.876  1.00  0.00           H  
HETATM   35  H   UNK    35     102.563 133.165 129.719  1.00  0.00           H  
HETATM   36  H   UNK    36     101.829 132.072 128.517  1.00  0.00           H  
HETATM   37  H   UNK    37     100.478 134.197 129.083  1.00  0.00           H  
HETATM   38  H   UNK    38     100.002 132.903 127.018  1.00  0.00           H  
HETATM   39  N   UNK    39     104.562 135.114 132.663  1.00  0.00           N  
HETATM   40  N   UNK    40     106.092 134.262 134.203  1.00  0.00           N  
HETATM   41  N   UNK    41     107.783 133.560 135.820  1.00  0.00           N  
HETATM   42  N   UNK    42     107.832 135.680 135.080  1.00  0.00           N  
HETATM   43  C   UNK    43     100.943 134.552 131.673  1.00  0.00           C  
HETATM   44  C   UNK    44     101.664 134.829 132.997  1.00  0.00           C  
HETATM   45  C   UNK    45     102.384 136.199 132.980  1.00  0.00           C  
HETATM   46  C   UNK    46     103.688 136.174 132.160  1.00  0.00           C  
HETATM   47  C   UNK    47     102.669 133.705 133.361  1.00  0.00           C  
HETATM   48  C   UNK    48     103.964 133.782 132.534  1.00  0.00           C  
HETATM   49  C   UNK    49     105.644 135.330 133.476  1.00  0.00           C  
HETATM   50  C   UNK    50     107.161 134.452 134.994  1.00  0.00           C  
HETATM   51  C   UNK    51     108.827 134.249 136.407  1.00  0.00           C  
HETATM   52  C   UNK    52     109.783 133.814 137.337  1.00  0.00           C  
HETATM   53  C   UNK    53     110.745 134.732 137.772  1.00  0.00           C  
HETATM   54  C   UNK    54     110.767 136.051 137.304  1.00  0.00           C  
HETATM   55  C   UNK    55     109.835 136.529 136.377  1.00  0.00           C  
HETATM   56  C   UNK    56     108.885 135.594 135.959  1.00  0.00           C  
HETATM   57  C   UNK    57     107.405 136.751 134.338  1.00  0.00           C  
HETATM   58  C   UNK    58     106.293 136.575 133.510  1.00  0.00           C  
HETATM   59  H   UNK    59     101.668 134.521 130.842  1.00  0.00           H  
HETATM   60  H   UNK    60     100.204 135.345 131.438  1.00  0.00           H  
HETATM   61  H   UNK    61     104.191 137.156 132.200  1.00  0.00           H  
HETATM   62  H   UNK    62     103.484 135.968 131.086  1.00  0.00           H  
HETATM   63  H   UNK    63     103.773 133.612 131.452  1.00  0.00           H  
HETATM   64  H   UNK    64     104.704 133.033 132.863  1.00  0.00           H  
HETATM   65  H   UNK    65     109.769 132.777 137.706  1.00  0.00           H  
HETATM   66  H   UNK    66     111.505 134.410 138.501  1.00  0.00           H  
HETATM   67  H   UNK    67     111.545 136.737 137.676  1.00  0.00           H  
HETATM   68  H   UNK    68     109.853 137.564 136.007  1.00  0.00           H  
HETATM   69  H   UNK    69     107.975 137.687 134.403  1.00  0.00           H  
HETATM   70  H   UNK    70     105.977 137.420 132.889  1.00  0.00           H  
HETATM   71  H   UNK    71     102.648 136.494 134.019  1.00  0.00           H  
HETATM   72  H   UNK    72     101.710 136.986 132.579  1.00  0.00           H  
HETATM   73  H   UNK    73     102.949 133.790 134.433  1.00  0.00           H  
HETATM   74  H   UNK    74     102.197 132.709 133.225  1.00  0.00           H  
HETATM   75  H   UNK    75     100.897 134.865 133.802  1.00  0.00           H  
HETATM   76  H   UNK    76     100.417 133.576 131.691  1.00  0.00           H  
CONECT    1    8   10   11
CONECT    2   11   12
CONECT    3   12   13
CONECT    4   12   18   19
CONECT    5    6   21   22   38
CONECT    6    5    7    9   37
CONECT    7    6    8   33   34
CONECT    8    1    7   23   24
CONECT    9    6   10   35   36
CONECT   10    1    9   25   26
CONECT   11    1    2   20
CONECT   12    2    3    4
CONECT   13    3   14   18
CONECT   14   13   15   27
CONECT   15   14   16   28
CONECT   16   15   17   29
CONECT   17   16   18   30
CONECT   18    4   13   17
CONECT   19    4   20   31
CONECT   20   11   19   32
CONECT   21    5
CONECT   22    5
CONECT   23    8
CONECT   24    8
CONECT   25   10
CONECT   26   10
CONECT   27   14
CONECT   28   15
CONECT   29   16
CONECT   30   17
CONECT   31   19
CONECT   32   20
CONECT   33    7
CONECT   34    7
CONECT   35    9
CONECT   36    9
CONECT   37    6
CONECT   38    5
CONECT   39   46   48   49
CONECT   40   49   50
CONECT   41   50   51
CONECT   42   50   56   57
CONECT   43   44   59   60   76
CONECT   44   43   45   47   75
CONECT   45   44   46   71   72
CONECT   46   39   45   61   62
CONECT   47   44   48   73   74
CONECT   48   39   47   63   64
CONECT   49   39   40   58
CONECT   50   40   41   42
CONECT   51   41   52   56
CONECT   52   51   53   65
CONECT   53   52   54   66
CONECT   54   53   55   67
CONECT   55   54   56   68
CONECT   56   42   51   55
CONECT   57   42   58   69
CONECT   58   49   57   70
CONECT   59   43
CONECT   60   43
CONECT   61   46
CONECT   62   46
CONECT   63   48
CONECT   64   48
CONECT   65   52
CONECT   66   53
CONECT   67   54
CONECT   68   55
CONECT   69   57
CONECT   70   58
CONECT   71   45
CONECT   72   45
CONECT   73   47
CONECT   74   47
CONECT   75   44
CONECT   76   43
END
HEADER    Torsional_-7
HETATM    1  N   UNK     1     104.127 134.539 127.966  1.00  0.00           N  
HETATM    2  N   UNK     2     105.691 133.711 129.485  1.00  0.00           N  
HETATM    3  N   UNK     3     107.398 133.042 131.098  1.00  0.00           N  
HETATM    4  N   UNK     4     107.403 135.163 130.360  1.00  0.00           N  
HETATM    5  C   UNK     5     100.541 133.837 126.914  1.00  0.00           C  
HETATM    6  C   UNK     6     101.248 134.115 128.249  1.00  0.00           C  
HETATM    7  C   UNK     7     101.901 135.518 128.276  1.00  0.00           C  
HETATM    8  C   UNK     8     103.217 135.580 127.480  1.00  0.00           C  
HETATM    9  C   UNK     9     102.293 133.024 128.590  1.00  0.00           C  
HETATM   10  C   UNK    10     103.590 133.186 127.783  1.00  0.00           C  
HETATM   11  C   UNK    11     105.220 134.771 128.760  1.00  0.00           C  
HETATM   12  C   UNK    12     106.756 133.922 130.274  1.00  0.00           C  
HETATM   13  C   UNK    13     108.429 133.751 131.685  1.00  0.00           C  
HETATM   14  C   UNK    14     109.395 133.335 132.612  1.00  0.00           C  
HETATM   15  C   UNK    15     110.340 134.271 133.047  1.00  0.00           C  
HETATM   16  C   UNK    16     110.334 135.591 132.579  1.00  0.00           C  
HETATM   17  C   UNK    17     109.391 136.051 131.655  1.00  0.00           C  
HETATM   18  C   UNK    18     108.459 135.098 131.237  1.00  0.00           C  
HETATM   19  C   UNK    19     106.954 136.226 129.620  1.00  0.00           C  
HETATM   20  C   UNK    20     105.843 136.028 128.794  1.00  0.00           C  
HETATM   21  H   UNK    21     101.244 133.841 126.055  1.00  0.00           H  
HETATM   22  H   UNK    22      99.766 134.604 126.708  1.00  0.00           H  
HETATM   23  H   UNK    23     103.675 136.580 127.575  1.00  0.00           H  
HETATM   24  H   UNK    24     103.036 135.410 126.396  1.00  0.00           H  
HETATM   25  H   UNK    25     103.401 133.046 126.696  1.00  0.00           H  
HETATM   26  H   UNK    26     104.353 132.457 128.104  1.00  0.00           H  
HETATM   27  H   UNK    27     109.391 132.304 132.996  1.00  0.00           H  
HETATM   28  H   UNK    28     111.095 133.969 133.788  1.00  0.00           H  
HETATM   29  H   UNK    29     111.090 136.294 132.963  1.00  0.00           H  
HETATM   30  H   UNK    30     109.380 137.089 131.296  1.00  0.00           H  
HETATM   31  H   UNK    31     107.498 137.177 129.695  1.00  0.00           H  
HETATM   32  H   UNK    32     105.502 136.872 128.183  1.00  0.00           H  
HETATM   33  H   UNK    33     102.131 135.804 129.325  1.00  0.00           H  
HETATM   34  H   UNK    34     101.195 136.280 127.883  1.00  0.00           H  
HETATM   35  H   UNK    35     102.559 133.077 129.667  1.00  0.00           H  
HETATM   36  H   UNK    36     101.865 132.014 128.416  1.00  0.00           H  
HETATM   37  H   UNK    37     100.466 134.093 129.037  1.00  0.00           H  
HETATM   38  H   UNK    38     100.045 132.845 126.928  1.00  0.00           H  
HETATM   39  N   UNK    39     104.549 135.116 132.681  1.00  0.00           N  
HETATM   40  N   UNK    40     106.092 134.262 134.203  1.00  0.00           N  
HETATM   41  N   UNK    41     107.783 133.560 135.820  1.00  0.00           N  
HETATM   42  N   UNK    42     107.832 135.680 135.080  1.00  0.00           N  
HETATM   43  C   UNK    43     100.951 134.469 131.625  1.00  0.00           C  
HETATM   44  C   UNK    44     101.655 134.738 132.960  1.00  0.00           C  
HETATM   45  C   UNK    45     102.338 136.128 132.988  1.00  0.00           C  
HETATM   46  C   UNK    46     103.658 136.169 132.194  1.00  0.00           C  
HETATM   47  C   UNK    47     102.686 133.633 133.303  1.00  0.00           C  
HETATM   48  C   UNK    48     103.988 133.774 132.498  1.00  0.00           C  
HETATM   49  C   UNK    49     105.644 135.330 133.476  1.00  0.00           C  
HETATM   50  C   UNK    50     107.161 134.452 134.994  1.00  0.00           C  
HETATM   51  C   UNK    51     108.827 134.249 136.407  1.00  0.00           C  
HETATM   52  C   UNK    52     109.783 133.814 137.337  1.00  0.00           C  
HETATM   53  C   UNK    53     110.745 134.732 137.772  1.00  0.00           C  
HETATM   54  C   UNK    54     110.767 136.051 137.304  1.00  0.00           C  
HETATM   55  C   UNK    55     109.835 136.529 136.377  1.00  0.00           C  
HETATM   56  C   UNK    56     108.885 135.594 135.959  1.00  0.00           C  
HETATM   57  C   UNK    57     107.405 136.751 134.338  1.00  0.00           C  
HETATM   58  C   UNK    58     106.293 136.575 133.510  1.00  0.00           C  
HETATM   59  H   UNK    59     101.683 134.440 130.801  1.00  0.00           H  
HETATM   60  H   UNK    60     100.210 135.258 131.386  1.00  0.00           H  
HETATM   61  H   UNK    61     104.132 137.162 132.287  1.00  0.00           H  
HETATM   62  H   UNK    62     103.485 136.000 131.107  1.00  0.00           H  
HETATM   63  H   UNK    63     103.815 133.640 131.408  1.00  0.00           H  
HETATM   64  H   UNK    64     104.744 133.033 132.809  1.00  0.00           H  
HETATM   65  H   UNK    65     109.769 132.777 137.706  1.00  0.00           H  
HETATM   66  H   UNK    66     111.506 134.410 138.501  1.00  0.00           H  
HETATM   67  H   UNK    67     111.545 136.737 137.676  1.00  0.00           H  
HETATM   68  H   UNK    68     109.853 137.564 136.007  1.00  0.00           H  
HETATM   69  H   UNK    69     107.977 137.686 134.402  1.00  0.00           H  
HETATM   70  H   UNK    70     105.978 137.419 132.885  1.00  0.00           H  
HETATM   71  H   UNK    71     102.574 136.403 134.039  1.00  0.00           H  
HETATM   72  H   UNK    72     101.648 136.906 132.595  1.00  0.00           H  
HETATM   73  H   UNK    73     102.949 133.690 134.382  1.00  0.00           H  
HETATM   74  H   UNK    74     102.246 132.628 133.128  1.00  0.00           H  
HETATM   75  H   UNK    75     100.881 134.735 133.759  1.00  0.00           H  
HETATM   76  H   UNK    76     100.429 133.490 131.636  1.00  0.00           H  
CONECT    1    8   10   11
CONECT    2   11   12
CONECT    3   12   13
CONECT    4   12   18   19
CONECT    5    6   21   22   38
CONECT    6    5    7    9   37
CONECT    7    6    8   33   34
CONECT    8    1    7   23   24
CONECT    9    6   10   35   36
CONECT   10    1    9   25   26
CONECT   11    1    2   20
CONECT   12    2    3    4
CONECT   13    3   14   18
CONECT   14   13   15   27
CONECT   15   14   16   28
CONECT   16   15   17   29
CONECT   17   16   18   30
CONECT   18    4   13   17
CONECT   19    4   20   31
CONECT   20   11   19   32
CONECT   21    5
CONECT   22    5
CONECT   23    8
CONECT   24    8
CONECT   25   10
CONECT   26   10
CONECT   27   14
CONECT   28   15
CONECT   29   16
CONECT   30   17
CONECT   31   19
CONECT   32   20
CONECT   33    7
CONECT   34    7
CONECT   35    9
CONECT   36    9
CONECT   37    6
CONECT   38    5
CONECT   39   46   48   49
CONECT   40   49   50
CONECT   41   50   51
CONECT   42   50   56   57
CONECT   43   44   59   60   76
CONECT   44   43   45   47   75
CONECT   45   44   46   71   72
CONECT   46   39   45   61   62
CONECT   47   44   48   73   74
CONECT   48   39   47   63   64
CONECT   49   39   40   58
CONECT   50   40   41   42
CONECT   51   41   52   56
CONECT   52   51   53   65
CONECT   53   52   54   66
CONECT   54   53   55   67
CONECT   55   54   56   68
CONECT   56   42   51   55
CONECT   57   42   58   69
CONECT   58   49   57   70
CONECT   59   43
CONECT   60   43
CONECT   61   46
CONECT   62   46
CONECT   63   48
CONECT   64   48
CONECT   65   52
CONECT   66   53
CONECT   67   54
CONECT   68   55
CONECT   69   57
CONECT   70   58
CONECT   71   45
CONECT   72   45
CONECT   73   47
CONECT   74   47
CONECT   75   44
CONECT   76   43
END
HEADER    Torsional_-11
HETATM    1  N   UNK     1     104.110 134.548 127.985  1.00  0.00           N  
HETATM    2  N   UNK     2     105.691 133.711 129.485  1.00  0.00           N  
HETATM    3  N   UNK     3     107.398 133.042 131.098  1.00  0.00           N  
HETATM    4  N   UNK     4     107.403 135.163 130.360  1.00  0.00           N  
HETATM    5  C   UNK     5     100.543 133.814 126.908  1.00  0.00           C  
HETATM    6  C   UNK     6     101.246 134.052 128.252  1.00  0.00           C  
HETATM    7  C   UNK     7     101.872 135.465 128.335  1.00  0.00           C  
HETATM    8  C   UNK     8     103.185 135.592 127.544  1.00  0.00           C  
HETATM    9  C   UNK     9     102.313 132.971 128.553  1.00  0.00           C  
HETATM   10  C   UNK    10     103.605 133.192 127.751  1.00  0.00           C  
HETATM   11  C   UNK    11     105.220 134.771 128.760  1.00  0.00           C  
HETATM   12  C   UNK    12     106.756 133.922 130.274  1.00  0.00           C  
HETATM   13  C   UNK    13     108.429 133.751 131.685  1.00  0.00           C  
HETATM   14  C   UNK    14     109.395 133.335 132.612  1.00  0.00           C  
HETATM   15  C   UNK    15     110.340 134.271 133.047  1.00  0.00           C  
HETATM   16  C   UNK    16     110.334 135.591 132.579  1.00  0.00           C  
HETATM   17  C   UNK    17     109.391 136.051 131.655  1.00  0.00           C  
HETATM   18  C   UNK    18     108.459 135.098 131.237  1.00  0.00           C  
HETATM   19  C   UNK    19     106.954 136.226 129.620  1.00  0.00           C  
HETATM   20  C   UNK    20     105.843 136.028 128.794  1.00  0.00           C  
HETATM   21  H   UNK    21     101.246 133.862 126.050  1.00  0.00           H  
HETATM   22  H   UNK    22      99.755 134.576 126.731  1.00  0.00           H  
HETATM   23  H   UNK    23     103.622 136.595 127.694  1.00  0.00           H  
HETATM   24  H   UNK    24     103.009 135.475 126.452  1.00  0.00           H  
HETATM   25  H   UNK    25     103.419 133.086 126.659  1.00  0.00           H  
HETATM   26  H   UNK    26     104.385 132.469 128.045  1.00  0.00           H  
HETATM   27  H   UNK    27     109.391 132.304 132.996  1.00  0.00           H  
HETATM   28  H   UNK    28     111.095 133.969 133.788  1.00  0.00           H  
HETATM   29  H   UNK    29     111.090 136.294 132.963  1.00  0.00           H  
HETATM   30  H   UNK    30     109.380 137.090 131.296  1.00  0.00           H  
HETATM   31  H   UNK    31     107.500 137.176 129.693  1.00  0.00           H  
HETATM   32  H   UNK    32     105.504 136.870 128.179  1.00  0.00           H  
HETATM   33  H   UNK    33     102.112 135.692 129.395  1.00  0.00           H  
HETATM   34  H   UNK    34     101.148 136.233 127.990  1.00  0.00           H  
HETATM   35  H   UNK    35     102.578 132.992 129.631  1.00  0.00           H  
HETATM   36  H   UNK    36     101.905 131.959 128.343  1.00  0.00           H  
HETATM   37  H   UNK    37     100.465 133.986 129.038  1.00  0.00           H  
HETATM   38  H   UNK    38     100.063 132.814 126.883  1.00  0.00           H  
HETATM   39  N   UNK    39     104.537 135.119 132.700  1.00  0.00           N  
HETATM   40  N   UNK    40     106.092 134.262 134.203  1.00  0.00           N  
HETATM   41  N   UNK    41     107.783 133.560 135.820  1.00  0.00           N  
HETATM   42  N   UNK    42     107.832 135.680 135.080  1.00  0.00           N  
HETATM   43  C   UNK    43     100.955 134.387 131.627  1.00  0.00           C  
HETATM   44  C   UNK    44     101.654 134.636 132.968  1.00  0.00           C  
HETATM   45  C   UNK    45     102.295 136.044 133.052  1.00  0.00           C  
HETATM   46  C   UNK    46     103.615 136.167 132.260  1.00  0.00           C  
HETATM   47  C   UNK    47     102.720 133.552 133.268  1.00  0.00           C  
HETATM   48  C   UNK    48     104.012 133.769 132.466  1.00  0.00           C  
HETATM   49  C   UNK    49     105.644 135.330 133.476  1.00  0.00           C  
HETATM   50  C   UNK    50     107.161 134.452 134.994  1.00  0.00           C  
HETATM   51  C   UNK    51     108.827 134.249 136.407  1.00  0.00           C  
HETATM   52  C   UNK    52     109.783 133.814 137.337  1.00  0.00           C  
HETATM   53  C   UNK    53     110.745 134.732 137.772  1.00  0.00           C  
HETATM   54  C   UNK    54     110.767 136.051 137.304  1.00  0.00           C  
HETATM   55  C   UNK    55     109.835 136.529 136.377  1.00  0.00           C  
HETATM   56  C   UNK    56     108.885 135.594 135.959  1.00  0.00           C  
HETATM   57  C   UNK    57     107.405 136.751 134.338  1.00  0.00           C  
HETATM   58  C   UNK    58     106.293 136.575 133.510  1.00  0.00           C  
HETATM   59  H   UNK    59     101.687 134.396 130.804  1.00  0.00           H  
HETATM   60  H   UNK    60     100.197 135.167 131.408  1.00  0.00           H  
HETATM   61  H   UNK    61     104.056 137.168 132.416  1.00  0.00           H  
HETATM   62  H   UNK    62     103.449 136.061 131.164  1.00  0.00           H  
HETATM   63  H   UNK    63     103.836 133.672 131.373  1.00  0.00           H  
HETATM   64  H   UNK    64     104.792 133.039 132.742  1.00  0.00           H  
HETATM   65  H   UNK    65     109.769 132.777 137.706  1.00  0.00           H  
HETATM   66  H   UNK    66     111.506 134.409 138.501  1.00  0.00           H  
HETATM   67  H   UNK    67     111.545 136.737 137.676  1.00  0.00           H  
HETATM   68  H   UNK    68     109.853 137.564 136.007  1.00  0.00           H  
HETATM   69  H   UNK    69     107.978 137.686 134.400  1.00  0.00           H  
HETATM   70  H   UNK    70     105.978 137.417 132.882  1.00  0.00           H  
HETATM   71  H   UNK    71     102.524 136.279 134.114  1.00  0.00           H  
HETATM   72  H   UNK    72     101.579 136.816 132.695  1.00  0.00           H  
HETATM   73  H   UNK    73     102.985 133.577 134.348  1.00  0.00           H  
HETATM   74  H   UNK    74     102.313 132.541 133.056  1.00  0.00           H  
HETATM   75  H   UNK    75     100.883 134.580 133.768  1.00  0.00           H  
HETATM   76  H   UNK    76     100.453 133.398 131.611  1.00  0.00           H  
CONECT    1    8   10   11
CONECT    2   11   12
CONECT    3   12   13
CONECT    4   12   18   19
CONECT    5    6   21   22   38
CONECT    6    5    7    9   37
CONECT    7    6    8   33   34
CONECT    8    1    7   23   24
CONECT    9    6   10   35   36
CONECT   10    1    9   25   26
CONECT   11    1    2   20
CONECT   12    2    3    4
CONECT   13    3   14   18
CONECT   14   13   15   27
CONECT   15   14   16   28
CONECT   16   15   17   29
CONECT   17   16   18   30
CONECT   18    4   13   17
CONECT   19    4   20   31
CONECT   20   11   19   32
CONECT   21    5
CONECT   22    5
CONECT   23    8
CONECT   24    8
CONECT   25   10
CONECT   26   10
CONECT   27   14
CONECT   28   15
CONECT   29   16
CONECT   30   17
CONECT   31   19
CONECT   32   20
CONECT   33    7
CONECT   34    7
CONECT   35    9
CONECT   36    9
CONECT   37    6
CONECT   38    5
CONECT   39   46   48   49
CONECT   40   49   50
CONECT   41   50   51
CONECT   42   50   56   57
CONECT   43   44   59   60   76
CONECT   44   43   45   47   75
CONECT   45   44   46   71   72
CONECT   46   39   45   61   62
CONECT   47   44   48   73   74
CONECT   48   39   47   63   64
CONECT   49   39   40   58
CONECT   50   40   41   42
CONECT   51   41   52   56
CONECT   52   51   53   65
CONECT   53   52   54   66
CONECT   54   53   55   67
CONECT   55   54   56   68
CONECT   56   42   51   55
CONECT   57   42   58   69
CONECT   58   49   57   70
CONECT   59   43
CONECT   60   43
CONECT   61   46
CONECT   62   46
CONECT   63   48
CONECT   64   48
CONECT   65   52
CONECT   66   53
CONECT   67   54
CONECT   68   55
CONECT   69   57
CONECT   70   58
CONECT   71   45
CONECT   72   45
CONECT   73   47
CONECT   74   47
CONECT   75   44
CONECT   76   43
END
HEADER    Torsional_-15
HETATM    1  N   UNK     1     104.091 134.554 128.013  1.00  0.00           N  
HETATM    2  N   UNK     2     105.691 133.711 129.485  1.00  0.00           N  
HETATM    3  N   UNK     3     107.398 133.042 131.098  1.00  0.00           N  
HETATM    4  N   UNK     4     107.403 135.163 130.360  1.00  0.00           N  
HETATM    5  C   UNK     5     100.574 133.799 126.789  1.00  0.00           C  
HETATM    6  C   UNK     6     101.230 134.036 128.156  1.00  0.00           C  
HETATM    7  C   UNK     7     101.834 135.459 128.263  1.00  0.00           C  
HETATM    8  C   UNK     8     103.184 135.598 127.538  1.00  0.00           C  
HETATM    9  C   UNK     9     102.293 132.956 128.481  1.00  0.00           C  
HETATM   10  C   UNK    10     103.611 133.199 127.731  1.00  0.00           C  
HETATM   11  C   UNK    11     105.220 134.771 128.760  1.00  0.00           C  
HETATM   12  C   UNK    12     106.756 133.922 130.274  1.00  0.00           C  
HETATM   13  C   UNK    13     108.429 133.751 131.685  1.00  0.00           C  
HETATM   14  C   UNK    14     109.395 133.335 132.612  1.00  0.00           C  
HETATM   15  C   UNK    15     110.340 134.271 133.047  1.00  0.00           C  
HETATM   16  C   UNK    16     110.334 135.591 132.579  1.00  0.00           C  
HETATM   17  C   UNK    17     109.391 136.051 131.655  1.00  0.00           C  
HETATM   18  C   UNK    18     108.459 135.098 131.237  1.00  0.00           C  
HETATM   19  C   UNK    19     106.954 136.226 129.620  1.00  0.00           C  
HETATM   20  C   UNK    20     105.843 136.028 128.794  1.00  0.00           C  
HETATM   21  H   UNK    21     101.304 133.866 125.955  1.00  0.00           H  
HETATM   22  H   UNK    22      99.781 134.551 126.592  1.00  0.00           H  
HETATM   23  H   UNK    23     103.608 136.601 127.722  1.00  0.00           H  
HETATM   24  H   UNK    24     103.060 135.493 126.437  1.00  0.00           H  
HETATM   25  H   UNK    25     103.467 133.112 126.631  1.00  0.00           H  
HETATM   26  H   UNK    26     104.386 132.477 128.041  1.00  0.00           H  
HETATM   27  H   UNK    27     109.391 132.304 132.996  1.00  0.00           H  
HETATM   28  H   UNK    28     111.095 133.969 133.788  1.00  0.00           H  
HETATM   29  H   UNK    29     111.090 136.294 132.963  1.00  0.00           H  
HETATM   30  H   UNK    30     109.380 137.090 131.296  1.00  0.00           H  
HETATM   31  H   UNK    31     107.500 137.176 129.693  1.00  0.00           H  
HETATM   32  H   UNK    32     105.504 136.870 128.179  1.00  0.00           H  
HETATM   33  H   UNK    33     102.000 135.719 129.329  1.00  0.00           H  
HETATM   34  H   UNK    34     101.120 136.208 127.860  1.00  0.00           H  
HETATM   35  H   UNK    35     102.519 132.958 129.567  1.00  0.00           H  
HETATM   36  H   UNK    36     101.898 131.947 128.237  1.00  0.00           H  
HETATM   37  H   UNK    37     100.426 133.957 128.918  1.00  0.00           H  
HETATM   38  H   UNK    38     100.110 132.793 126.739  1.00  0.00           H  
HETATM   39  N   UNK    39     104.517 135.121 132.728  1.00  0.00           N  
HETATM   40  N   UNK    40     106.092 134.262 134.203  1.00  0.00           N  
HETATM   41  N   UNK    41     107.783 133.560 135.820  1.00  0.00           N  
HETATM   42  N   UNK    42     107.832 135.680 135.080  1.00  0.00           N  
HETATM   43  C   UNK    43     100.982 134.367 131.508  1.00  0.00           C  
HETATM   44  C   UNK    44     101.633 134.610 132.874  1.00  0.00           C  
HETATM   45  C   UNK    45     102.256 136.025 132.982  1.00  0.00           C  
HETATM   46  C   UNK    46     103.610 136.166 132.255  1.00  0.00           C  
HETATM   47  C   UNK    47     102.698 133.531 133.197  1.00  0.00           C  
HETATM   48  C   UNK    48     104.017 133.771 132.447  1.00  0.00           C  
HETATM   49  C   UNK    49     105.644 135.330 133.476  1.00  0.00           C  
HETATM   50  C   UNK    50     107.161 134.452 134.994  1.00  0.00           C  
HETATM   51  C   UNK    51     108.827 134.249 136.407  1.00  0.00           C  
HETATM   52  C   UNK    52     109.783 133.814 137.337  1.00  0.00           C  
HETATM   53  C   UNK    53     110.745 134.732 137.772  1.00  0.00           C  
HETATM   54  C   UNK    54     110.767 136.051 137.304  1.00  0.00           C  
HETATM   55  C   UNK    55     109.835 136.529 136.377  1.00  0.00           C  
HETATM   56  C   UNK    56     108.885 135.594 135.959  1.00  0.00           C  
HETATM   57  C   UNK    57     107.405 136.751 134.338  1.00  0.00           C  
HETATM   58  C   UNK    58     106.293 136.575 133.510  1.00  0.00           C  
HETATM   59  H   UNK    59     101.747 134.390 130.715  1.00  0.00           H  
HETATM   60  H   UNK    60     100.226 135.142 131.269  1.00  0.00           H  
HETATM   61  H   UNK    61     104.034 137.169 132.444  1.00  0.00           H  
HETATM   62  H   UNK    62     103.493 136.065 131.152  1.00  0.00           H  
HETATM   63  H   UNK    63     103.883 133.692 131.346  1.00  0.00           H  
HETATM   64  H   UNK    64     104.792 133.042 132.740  1.00  0.00           H  
HETATM   65  H   UNK    65     109.769 132.777 137.706  1.00  0.00           H  
HETATM   66  H   UNK    66     111.506 134.409 138.501  1.00  0.00           H  
HETATM   67  H   UNK    67     111.545 136.737 137.676  1.00  0.00           H  
HETATM   68  H   UNK    68     109.853 137.564 136.007  1.00  0.00           H  
HETATM   69  H   UNK    69     107.978 137.686 134.400  1.00  0.00           H  
HETATM   70  H   UNK    70     105.977 137.417 132.883  1.00  0.00           H  
HETATM   71  H   UNK    71     102.430 136.265 134.053  1.00  0.00           H  
HETATM   72  H   UNK    72     101.549 136.787 132.589  1.00  0.00           H  
HETATM   73  H   UNK    73     102.923 133.542 134.285  1.00  0.00           H  
HETATM   74  H   UNK    74     102.307 132.520 132.955  1.00  0.00           H  
HETATM   75  H   UNK    75     100.838 134.542 133.648  1.00  0.00           H  
HETATM   76  H   UNK    76     100.490 133.373 131.466  1.00  0.00           H  
CONECT    1    8   10   11
CONECT    2   11   12
CONECT    3   12   13
CONECT    4   12   18   19
CONECT    5    6   21   22   38
CONECT    6    5    7    9   37
CONECT    7    6    8   33   34
CONECT    8    1    7   23   24
CONECT    9    6   10   35   36
CONECT   10    1    9   25   26
CONECT   11    1    2   20
CONECT   12    2    3    4
CONECT   13    3   14   18
CONECT   14   13   15   27
CONECT   15   14   16   28
CONECT   16   15   17   29
CONECT   17   16   18   30
CONECT   18    4   13   17
CONECT   19    4   20   31
CONECT   20   11   19   32
CONECT   21    5
CONECT   22    5
CONECT   23    8
CONECT   24    8
CONECT   25   10
CONECT   26   10
CONECT   27   14
CONECT   28   15
CONECT   29   16
CONECT   30   17
CONECT   31   19
CONECT   32   20
CONECT   33    7
CONECT   34    7
CONECT   35    9
CONECT   36    9
CONECT   37    6
CONECT   38    5
CONECT   39   46   48   49
CONECT   40   49   50
CONECT   41   50   51
CONECT   42   50   56   57
CONECT   43   44   59   60   76
CONECT   44   43   45   47   75
CONECT   45   44   46   71   72
CONECT   46   39   45   61   62
CONECT   47   44   48   73   74
CONECT   48   39   47   63   64
CONECT   49   39   40   58
CONECT   50   40   41   42
CONECT   51   41   52   56
CONECT   52   51   53   65
CONECT   53   52   54   66
CONECT   54   53   55   67
CONECT   55   54   56   68
CONECT   56   42   51   55
CONECT   57   42   58   69
CONECT   58   49   57   70
CONECT   59   43
CONECT   60   43
CONECT   61   46
CONECT   62   46
CONECT   63   48
CONECT   64   48
CONECT   65   52
CONECT   66   53
CONECT   67   54
CONECT   68   55
CONECT   69   57
CONECT   70   58
CONECT   71   45
CONECT   72   45
CONECT   73   47
CONECT   74   47
CONECT   75   44
CONECT   76   43
END
HEADER    Torsional_-19
HETATM    1  N   UNK     1     104.070 134.570 128.037  1.00  0.00           N  
HETATM    2  N   UNK     2     105.691 133.711 129.485  1.00  0.00           N  
HETATM    3  N   UNK     3     107.398 133.042 131.098  1.00  0.00           N  
HETATM    4  N   UNK     4     107.403 135.163 130.360  1.00  0.00           N  
HETATM    5  C   UNK     5     100.425 133.782 127.282  1.00  0.00           C  
HETATM    6  C   UNK     6     101.285 133.910 128.544  1.00  0.00           C  
HETATM    7  C   UNK     7     101.866 135.334 128.706  1.00  0.00           C  
HETATM    8  C   UNK     8     103.071 135.609 127.794  1.00  0.00           C  
HETATM    9  C   UNK     9     102.416 132.853 128.608  1.00  0.00           C  
HETATM   10  C   UNK    10     103.609 133.221 127.705  1.00  0.00           C  
HETATM   11  C   UNK    11     105.220 134.771 128.760  1.00  0.00           C  
HETATM   12  C   UNK    12     106.756 133.922 130.274  1.00  0.00           C  
HETATM   13  C   UNK    13     108.429 133.751 131.685  1.00  0.00           C  
HETATM   14  C   UNK    14     109.395 133.335 132.612  1.00  0.00           C  
HETATM   15  C   UNK    15     110.340 134.271 133.047  1.00  0.00           C  
HETATM   16  C   UNK    16     110.334 135.591 132.579  1.00  0.00           C  
HETATM   17  C   UNK    17     109.391 136.051 131.655  1.00  0.00           C  
HETATM   18  C   UNK    18     108.459 135.098 131.237  1.00  0.00           C  
HETATM   19  C   UNK    19     106.954 136.226 129.620  1.00  0.00           C  
HETATM   20  C   UNK    20     105.843 136.028 128.794  1.00  0.00           C  
HETATM   21  H   UNK    21     101.010 133.949 126.353  1.00  0.00           H  
HETATM   22  H   UNK    22      99.598 134.522 127.288  1.00  0.00           H  
HETATM   23  H   UNK    23     103.488 136.610 128.002  1.00  0.00           H  
HETATM   24  H   UNK    24     102.781 135.591 126.720  1.00  0.00           H  
HETATM   25  H   UNK    25     103.314 133.219 126.633  1.00  0.00           H  
HETATM   26  H   UNK    26     104.446 132.513 127.842  1.00  0.00           H  
HETATM   27  H   UNK    27     109.391 132.304 132.996  1.00  0.00           H  
HETATM   28  H   UNK    28     111.095 133.969 133.788  1.00  0.00           H  
HETATM   29  H   UNK    29     111.090 136.294 132.962  1.00  0.00           H  
HETATM   30  H   UNK    30     109.380 137.089 131.296  1.00  0.00           H  
HETATM   31  H   UNK    31     107.503 137.175 129.690  1.00  0.00           H  
HETATM   32  H   UNK    32     105.502 136.866 128.173  1.00  0.00           H  
HETATM   33  H   UNK    33     102.236 135.463 129.746  1.00  0.00           H  
HETATM   34  H   UNK    34     101.078 136.099 128.542  1.00  0.00           H  
HETATM   35  H   UNK    35     102.795 132.784 129.650  1.00  0.00           H  
HETATM   36  H   UNK    36     102.022 131.851 128.335  1.00  0.00           H  
HETATM   37  H   UNK    37     100.612 133.725 129.407  1.00  0.00           H  
HETATM   38  H   UNK    38      99.977 132.770 127.209  1.00  0.00           H  
HETATM   39  N   UNK    39     104.499 135.136 132.753  1.00  0.00           N  
HETATM   40  N   UNK    40     106.092 134.262 134.203  1.00  0.00           N  
HETATM   41  N   UNK    41     107.783 133.560 135.820  1.00  0.00           N  
HETATM   42  N   UNK    42     107.832 135.680 135.080  1.00  0.00           N  
HETATM   43  C   UNK    43     100.823 134.317 132.006  1.00  0.00           C  
HETATM   44  C   UNK    44     101.696 134.449 133.266  1.00  0.00           C  
HETATM   45  C   UNK    45     102.268 135.882 133.428  1.00  0.00           C  
HETATM   46  C   UNK    46     103.484 136.163 132.514  1.00  0.00           C  
HETATM   47  C   UNK    47     102.842 133.408 133.324  1.00  0.00           C  
HETATM   48  C   UNK    48     104.023 133.788 132.421  1.00  0.00           C  
HETATM   49  C   UNK    49     105.644 135.330 133.476  1.00  0.00           C  
HETATM   50  C   UNK    50     107.161 134.452 134.994  1.00  0.00           C  
HETATM   51  C   UNK    51     108.827 134.249 136.407  1.00  0.00           C  
HETATM   52  C   UNK    52     109.783 133.814 137.337  1.00  0.00           C  
HETATM   53  C   UNK    53     110.745 134.732 137.772  1.00  0.00           C  
HETATM   54  C   UNK    54     110.767 136.051 137.304  1.00  0.00           C  
HETATM   55  C   UNK    55     109.835 136.529 136.377  1.00  0.00           C  
HETATM   56  C   UNK    56     108.885 135.594 135.959  1.00  0.00           C  
HETATM   57  C   UNK    57     107.405 136.751 134.338  1.00  0.00           C  
HETATM   58  C   UNK    58     106.293 136.575 133.510  1.00  0.00           C  
HETATM   59  H   UNK    59     101.330 134.717 131.113  1.00  0.00           H  
HETATM   60  H   UNK    60      99.883 134.896 132.119  1.00  0.00           H  
HETATM   61  H   UNK    61     103.891 137.170 132.721  1.00  0.00           H  
HETATM   62  H   UNK    62     103.196 136.141 131.440  1.00  0.00           H  
HETATM   63  H   UNK    63     103.720 133.805 131.351  1.00  0.00           H  
HETATM   64  H   UNK    64     104.865 133.081 132.520  1.00  0.00           H  
HETATM   65  H   UNK    65     109.769 132.777 137.706  1.00  0.00           H  
HETATM   66  H   UNK    66     111.506 134.409 138.501  1.00  0.00           H  
HETATM   67  H   UNK    67     111.545 136.737 137.675  1.00  0.00           H  
HETATM   68  H   UNK    68     109.853 137.564 136.007  1.00  0.00           H  
HETATM   69  H   UNK    69     107.980 137.685 134.399  1.00  0.00           H  
HETATM   70  H   UNK    70     105.972 137.413 132.878  1.00  0.00           H  
HETATM   71  H   UNK    71     102.601 136.030 134.478  1.00  0.00           H  
HETATM   72  H   UNK    72     101.477 136.637 133.228  1.00  0.00           H  
HETATM   73  H   UNK    73     103.226 133.337 134.365  1.00  0.00           H  
HETATM   74  H   UNK    74     102.462 132.401 133.047  1.00  0.00           H  
HETATM   75  H   UNK    75     101.039 134.256 134.142  1.00  0.00           H  
HETATM   76  H   UNK    76     100.554 133.260 131.806  1.00  0.00           H  
CONECT    1    8   10   11
CONECT    2   11   12
CONECT    3   12   13
CONECT    4   12   18   19
CONECT    5    6   21   22   38
CONECT    6    5    7    9   37
CONECT    7    6    8   33   34
CONECT    8    1    7   23   24
CONECT    9    6   10   35   36
CONECT   10    1    9   25   26
CONECT   11    1    2   20
CONECT   12    2    3    4
CONECT   13    3   14   18
CONECT   14   13   15   27
CONECT   15   14   16   28
CONECT   16   15   17   29
CONECT   17   16   18   30
CONECT   18    4   13   17
CONECT   19    4   20   31
CONECT   20   11   19   32
CONECT   21    5
CONECT   22    5
CONECT   23    8
CONECT   24    8
CONECT   25   10
CONECT   26   10
CONECT   27   14
CONECT   28   15
CONECT   29   16
CONECT   30   17
CONECT   31   19
CONECT   32   20
CONECT   33    7
CONECT   34    7
CONECT   35    9
CONECT   36    9
CONECT   37    6
CONECT   38    5
CONECT   39   46   48   49
CONECT   40   49   50
CONECT   41   50   51
CONECT   42   50   56   57
CONECT   43   44   59   60   76
CONECT   44   43   45   47   75
CONECT   45   44   46   71   72
CONECT   46   39   45   61   62
CONECT   47   44   48   73   74
CONECT   48   39   47   63   64
CONECT   49   39   40   58
CONECT   50   40   41   42
CONECT   51   41   52   56
CONECT   52   51   53   65
CONECT   53   52   54   66
CONECT   54   53   55   67
CONECT   55   54   56   68
CONECT   56   42   51   55
CONECT   57   42   58   69
CONECT   58   49   57   70
CONECT   59   43
CONECT   60   43
CONECT   61   46
CONECT   62   46
CONECT   63   48
CONECT   64   48
CONECT   65   52
CONECT   66   53
CONECT   67   54
CONECT   68   55
CONECT   69   57
CONECT   70   58
CONECT   71   45
CONECT   72   45
CONECT   73   47
CONECT   74   47
CONECT   75   44
CONECT   76   43
END
HEADER    Torsional_-23
HETATM    1  N   UNK     1     104.049 134.579 128.068  1.00  0.00           N  
HETATM    2  N   UNK     2     105.691 133.711 129.485  1.00  0.00           N  
HETATM    3  N   UNK     3     107.398 133.042 131.098  1.00  0.00           N  
HETATM    4  N   UNK     4     107.403 135.163 130.360  1.00  0.00           N  
HETATM    5  C   UNK     5     100.411 133.812 127.249  1.00  0.00           C  
HETATM    6  C   UNK     6     101.265 133.911 128.518  1.00  0.00           C  
HETATM    7  C   UNK     7     101.842 135.332 128.713  1.00  0.00           C  
HETATM    8  C   UNK     8     103.060 135.626 127.826  1.00  0.00           C  
HETATM    9  C   UNK     9     102.394 132.849 128.561  1.00  0.00           C  
HETATM   10  C   UNK    10     103.600 133.242 127.685  1.00  0.00           C  
HETATM   11  C   UNK    11     105.220 134.771 128.760  1.00  0.00           C  
HETATM   12  C   UNK    12     106.756 133.922 130.274  1.00  0.00           C  
HETATM   13  C   UNK    13     108.429 133.751 131.685  1.00  0.00           C  
HETATM   14  C   UNK    14     109.395 133.335 132.612  1.00  0.00           C  
HETATM   15  C   UNK    15     110.340 134.271 133.047  1.00  0.00           C  
HETATM   16  C   UNK    16     110.334 135.591 132.579  1.00  0.00           C  
HETATM   17  C   UNK    17     109.391 136.051 131.655  1.00  0.00           C  
HETATM   18  C   UNK    18     108.459 135.098 131.237  1.00  0.00           C  
HETATM   19  C   UNK    19     106.954 136.226 129.620  1.00  0.00           C  
HETATM   20  C   UNK    20     105.843 136.028 128.794  1.00  0.00           C  
HETATM   21  H   UNK    21     101.002 134.000 126.327  1.00  0.00           H  
HETATM   22  H   UNK    22      99.585 134.553 127.267  1.00  0.00           H  
HETATM   23  H   UNK    23     103.476 136.621 128.069  1.00  0.00           H  
HETATM   24  H   UNK    24     102.789 135.635 126.747  1.00  0.00           H  
HETATM   25  H   UNK    25     103.320 133.270 126.609  1.00  0.00           H  
HETATM   26  H   UNK    26     104.435 132.531 127.815  1.00  0.00           H  
HETATM   27  H   UNK    27     109.391 132.304 132.996  1.00  0.00           H  
HETATM   28  H   UNK    28     111.095 133.969 133.788  1.00  0.00           H  
HETATM   29  H   UNK    29     111.090 136.294 132.962  1.00  0.00           H  
HETATM   30  H   UNK    30     109.380 137.089 131.296  1.00  0.00           H  
HETATM   31  H   UNK    31     107.503 137.174 129.690  1.00  0.00           H  
HETATM   32  H   UNK    32     105.502 136.865 128.173  1.00  0.00           H  
HETATM   33  H   UNK    33     102.199 135.440 129.759  1.00  0.00           H  
HETATM   34  H   UNK    34     101.055 136.099 128.554  1.00  0.00           H  
HETATM   35  H   UNK    35     102.759 132.744 129.605  1.00  0.00           H  
HETATM   36  H   UNK    36     101.999 131.857 128.251  1.00  0.00           H  
HETATM   37  H   UNK    37     100.588 133.706 129.373  1.00  0.00           H  
HETATM   38  H   UNK    38      99.962 132.802 127.149  1.00  0.00           H  
HETATM   39  N   UNK    39     104.481 135.140 132.784  1.00  0.00           N  
HETATM   40  N   UNK    40     106.092 134.262 134.203  1.00  0.00           N  
HETATM   41  N   UNK    41     107.783 133.560 135.820  1.00  0.00           N  
HETATM   42  N   UNK    42     107.832 135.680 135.080  1.00  0.00           N  
HETATM   43  C   UNK    43     100.811 134.310 131.976  1.00  0.00           C  
HETATM   44  C   UNK    44     101.678 134.418 133.242  1.00  0.00           C  
HETATM   45  C   UNK    45     102.238 135.853 133.439  1.00  0.00           C  
HETATM   46  C   UNK    46     103.465 136.165 132.549  1.00  0.00           C  
HETATM   47  C   UNK    47     102.831 133.383 133.278  1.00  0.00           C  
HETATM   48  C   UNK    48     104.020 133.799 132.401  1.00  0.00           C  
HETATM   49  C   UNK    49     105.644 135.330 133.476  1.00  0.00           C  
HETATM   50  C   UNK    50     107.161 134.452 134.994  1.00  0.00           C  
HETATM   51  C   UNK    51     108.827 134.249 136.407  1.00  0.00           C  
HETATM   52  C   UNK    52     109.783 133.814 137.337  1.00  0.00           C  
HETATM   53  C   UNK    53     110.745 134.732 137.772  1.00  0.00           C  
HETATM   54  C   UNK    54     110.767 136.051 137.304  1.00  0.00           C  
HETATM   55  C   UNK    55     109.835 136.529 136.377  1.00  0.00           C  
HETATM   56  C   UNK    56     108.885 135.594 135.959  1.00  0.00           C  
HETATM   57  C   UNK    57     107.405 136.751 134.338  1.00  0.00           C  
HETATM   58  C   UNK    58     106.293 136.575 133.510  1.00  0.00           C  
HETATM   59  H   UNK    59     101.326 134.734 131.099  1.00  0.00           H  
HETATM   60  H   UNK    60      99.867 134.882 132.096  1.00  0.00           H  
HETATM   61  H   UNK    61     103.861 137.169 132.790  1.00  0.00           H  
HETATM   62  H   UNK    62     103.194 136.169 131.470  1.00  0.00           H  
HETATM   63  H   UNK    63     103.731 133.846 131.329  1.00  0.00           H  
HETATM   64  H   UNK    64     104.865 133.094 132.491  1.00  0.00           H  
HETATM   65  H   UNK    65     109.769 132.777 137.706  1.00  0.00           H  
HETATM   66  H   UNK    66     111.506 134.409 138.501  1.00  0.00           H  
HETATM   67  H   UNK    67     111.545 136.737 137.675  1.00  0.00           H  
HETATM   68  H   UNK    68     109.853 137.564 136.007  1.00  0.00           H  
HETATM   69  H   UNK    69     107.979 137.685 134.400  1.00  0.00           H  
HETATM   70  H   UNK    70     105.971 137.413 132.879  1.00  0.00           H  
HETATM   71  H   UNK    71     102.556 135.982 134.496  1.00  0.00           H  
HETATM   72  H   UNK    72     101.443 136.605 133.244  1.00  0.00           H  
HETATM   73  H   UNK    73     103.205 133.282 134.320  1.00  0.00           H  
HETATM   74  H   UNK    74     102.460 132.384 132.965  1.00  0.00           H  
HETATM   75  H   UNK    75     101.021 134.200 134.112  1.00  0.00           H  
HETATM   76  H   UNK    76     100.549 133.257 131.750  1.00  0.00           H  
CONECT    1    8   10   11
CONECT    2   11   12
CONECT    3   12   13
CONECT    4   12   18   19
CONECT    5    6   21   22   38
CONECT    6    5    7    9   37
CONECT    7    6    8   33   34
CONECT    8    1    7   23   24
CONECT    9    6   10   35   36
CONECT   10    1    9   25   26
CONECT   11    1    2   20
CONECT   12    2    3    4
CONECT   13    3   14   18
CONECT   14   13   15   27
CONECT   15   14   16   28
CONECT   16   15   17   29
CONECT   17   16   18   30
CONECT   18    4   13   17
CONECT   19    4   20   31
CONECT   20   11   19   32
CONECT   21    5
CONECT   22    5
CONECT   23    8
CONECT   24    8
CONECT   25   10
CONECT   26   10
CONECT   27   14
CONECT   28   15
CONECT   29   16
CONECT   30   17
CONECT   31   19
CONECT   32   20
CONECT   33    7
CONECT   34    7
CONECT   35    9
CONECT   36    9
CONECT   37    6
CONECT   38    5
CONECT   39   46   48   49
CONECT   40   49   50
CONECT   41   50   51
CONECT   42   50   56   57
CONECT   43   44   59   60   76
CONECT   44   43   45   47   75
CONECT   45   44   46   71   72
CONECT   46   39   45   61   62
CONECT   47   44   48   73   74
CONECT   48   39   47   63   64
CONECT   49   39   40   58
CONECT   50   40   41   42
CONECT   51   41   52   56
CONECT   52   51   53   65
CONECT   53   52   54   66
CONECT   54   53   55   67
CONECT   55   54   56   68
CONECT   56   42   51   55
CONECT   57   42   58   69
CONECT   58   49   57   70
CONECT   59   43
CONECT   60   43
CONECT   61   46
CONECT   62   46
CONECT   63   48
CONECT   64   48
CONECT   65   52
CONECT   66   53
CONECT   67   54
CONECT   68   55
CONECT   69   57
CONECT   70   58
CONECT   71   45
CONECT   72   45
CONECT   73   47
CONECT   74   47
CONECT   75   44
CONECT   76   43
END
HEADER    Torsional_-27
HETATM    1  N   UNK     1     104.028 134.582 128.105  1.00  0.00           N  
HETATM    2  N   UNK     2     105.691 133.711 129.485  1.00  0.00           N  
HETATM    3  N   UNK     3     107.398 133.042 131.098  1.00  0.00           N  
HETATM    4  N   UNK     4     107.403 135.163 130.360  1.00  0.00           N  
HETATM    5  C   UNK     5     100.559 133.876 126.696  1.00  0.00           C  
HETATM    6  C   UNK     6     101.189 134.041 128.084  1.00  0.00           C  
HETATM    7  C   UNK     7     101.771 135.465 128.276  1.00  0.00           C  
HETATM    8  C   UNK     8     103.152 135.650 127.627  1.00  0.00           C  
HETATM    9  C   UNK     9     102.251 132.944 128.363  1.00  0.00           C  
HETATM   10  C   UNK    10     103.595 133.252 127.681  1.00  0.00           C  
HETATM   11  C   UNK    11     105.220 134.771 128.760  1.00  0.00           C  
HETATM   12  C   UNK    12     106.756 133.922 130.274  1.00  0.00           C  
HETATM   13  C   UNK    13     108.429 133.751 131.685  1.00  0.00           C  
HETATM   14  C   UNK    14     109.395 133.335 132.612  1.00  0.00           C  
HETATM   15  C   UNK    15     110.340 134.271 133.047  1.00  0.00           C  
HETATM   16  C   UNK    16     110.334 135.591 132.579  1.00  0.00           C  
HETATM   17  C   UNK    17     109.391 136.051 131.655  1.00  0.00           C  
HETATM   18  C   UNK    18     108.459 135.098 131.237  1.00  0.00           C  
HETATM   19  C   UNK    19     106.954 136.226 129.620  1.00  0.00           C  
HETATM   20  C   UNK    20     105.843 136.028 128.794  1.00  0.00           C  
HETATM   21  H   UNK    21     101.306 133.993 125.883  1.00  0.00           H  
HETATM   22  H   UNK    22      99.764 134.632 126.525  1.00  0.00           H  
HETATM   23  H   UNK    23     103.558 136.641 127.898  1.00  0.00           H  
HETATM   24  H   UNK    24     103.089 135.609 126.515  1.00  0.00           H  
HETATM   25  H   UNK    25     103.497 133.250 126.572  1.00  0.00           H  
HETATM   26  H   UNK    26     104.365 132.516 127.971  1.00  0.00           H  
HETATM   27  H   UNK    27     109.391 132.304 132.996  1.00  0.00           H  
HETATM   28  H   UNK    28     111.095 133.969 133.788  1.00  0.00           H  
HETATM   29  H   UNK    29     111.090 136.294 132.962  1.00  0.00           H  
HETATM   30  H   UNK    30     109.380 137.089 131.296  1.00  0.00           H  
HETATM   31  H   UNK    31     107.501 137.176 129.693  1.00  0.00           H  
HETATM   32  H   UNK    32     105.504 136.869 128.177  1.00  0.00           H  
HETATM   33  H   UNK    33     101.893 135.690 129.353  1.00  0.00           H  
HETATM   34  H   UNK    34     101.066 136.221 127.868  1.00  0.00           H  
HETATM   35  H   UNK    35     102.445 132.866 129.453  1.00  0.00           H  
HETATM   36  H   UNK    36     101.868 131.955 128.032  1.00  0.00           H  
HETATM   37  H   UNK    37     100.373 133.913 128.828  1.00  0.00           H  
HETATM   38  H   UNK    38     100.103 132.871 126.581  1.00  0.00           H  
HETATM   39  N   UNK    39     104.460 135.130 132.822  1.00  0.00           N  
HETATM   40  N   UNK    40     106.092 134.262 134.203  1.00  0.00           N  
HETATM   41  N   UNK    41     107.783 133.560 135.820  1.00  0.00           N  
HETATM   42  N   UNK    42     107.832 135.680 135.080  1.00  0.00           N  
HETATM   43  C   UNK    43     100.966 134.312 131.429  1.00  0.00           C  
HETATM   44  C   UNK    44     101.595 134.516 132.812  1.00  0.00           C  
HETATM   45  C   UNK    45     102.168 135.944 133.005  1.00  0.00           C  
HETATM   46  C   UNK    46     103.549 136.172 132.352  1.00  0.00           C  
HETATM   47  C   UNK    47     102.687 133.450 133.084  1.00  0.00           C  
HETATM   48  C   UNK    48     104.018 133.792 132.400  1.00  0.00           C  
HETATM   49  C   UNK    49     105.644 135.330 133.476  1.00  0.00           C  
HETATM   50  C   UNK    50     107.161 134.452 134.994  1.00  0.00           C  
HETATM   51  C   UNK    51     108.827 134.249 136.407  1.00  0.00           C  
HETATM   52  C   UNK    52     109.783 133.814 137.337  1.00  0.00           C  
HETATM   53  C   UNK    53     110.745 134.732 137.772  1.00  0.00           C  
HETATM   54  C   UNK    54     110.767 136.051 137.304  1.00  0.00           C  
HETATM   55  C   UNK    55     109.835 136.529 136.377  1.00  0.00           C  
HETATM   56  C   UNK    56     108.885 135.594 135.959  1.00  0.00           C  
HETATM   57  C   UNK    57     107.405 136.751 134.338  1.00  0.00           C  
HETATM   58  C   UNK    58     106.293 136.575 133.510  1.00  0.00           C  
HETATM   59  H   UNK    59     101.746 134.340 130.651  1.00  0.00           H  
HETATM   60  H   UNK    60     100.221 135.099 131.191  1.00  0.00           H  
HETATM   61  H   UNK    61     103.927 137.175 132.624  1.00  0.00           H  
HETATM   62  H   UNK    62     103.480 136.132 131.240  1.00  0.00           H  
HETATM   63  H   UNK    63     103.919 133.804 131.292  1.00  0.00           H  
HETATM   64  H   UNK    64     104.807 133.064 132.656  1.00  0.00           H  
HETATM   65  H   UNK    65     109.769 132.777 137.706  1.00  0.00           H  
HETATM   66  H   UNK    66     111.506 134.409 138.501  1.00  0.00           H  
HETATM   67  H   UNK    67     111.545 136.737 137.675  1.00  0.00           H  
HETATM   68  H   UNK    68     109.853 137.564 136.007  1.00  0.00           H  
HETATM   69  H   UNK    69     107.977 137.686 134.402  1.00  0.00           H  
HETATM   70  H   UNK    70     105.971 137.416 132.884  1.00  0.00           H  
HETATM   71  H   UNK    71     102.288 136.139 134.093  1.00  0.00           H  
HETATM   72  H   UNK    72     101.452 136.700 132.619  1.00  0.00           H  
HETATM   73  H   UNK    73     102.881 133.379 134.176  1.00  0.00           H  
HETATM   74  H   UNK    74     102.338 132.450 132.749  1.00  0.00           H  
HETATM   75  H   UNK    75     100.794 134.384 133.572  1.00  0.00           H  
HETATM   76  H   UNK    76     100.466 133.325 131.359  1.00  0.00           H  
CONECT    1    8   10   11
CONECT    2   11   12
CONECT    3   12   13
CONECT    4   12   18   19
CONECT    5    6   21   22   38
CONECT    6    5    7    9   37
CONECT    7    6    8   33   34
CONECT    8    1    7   23   24
CONECT    9    6   10   35   36
CONECT   10    1    9   25   26
CONECT   11    1    2   20
CONECT   12    2    3    4
CONECT   13    3   14   18
CONECT   14   13   15   27
CONECT   15   14   16   28
CONECT   16   15   17   29
CONECT   17   16   18   30
CONECT   18    4   13   17
CONECT   19    4   20   31
CONECT   20   11   19   32
CONECT   21    5
CONECT   22    5
CONECT   23    8
CONECT   24    8
CONECT   25   10
CONECT   26   10
CONECT   27   14
CONECT   28   15
CONECT   29   16
CONECT   30   17
CONECT   31   19
CONECT   32   20
CONECT   33    7
CONECT   34    7
CONECT   35    9
CONECT   36    9
CONECT   37    6
CONECT   38    5
CONECT   39   46   48   49
CONECT   40   49   50
CONECT   41   50   51
CONECT   42   50   56   57
CONECT   43   44   59   60   76
CONECT   44   43   45   47   75
CONECT   45   44   46   71   72
CONECT   46   39   45   61   62
CONECT   47   44   48   73   74
CONECT   48   39   47   63   64
CONECT   49   39   40   58
CONECT   50   40   41   42
CONECT   51   41   52   56
CONECT   52   51   53   65
CONECT   53   52   54   66
CONECT   54   53   55   67
CONECT   55   54   56   68
CONECT   56   42   51   55
CONECT   57   42   58   69
CONECT   58   49   57   70
CONECT   59   43
CONECT   60   43
CONECT   61   46
CONECT   62   46
CONECT   63   48
CONECT   64   48
CONECT   65   52
CONECT   66   53
CONECT   67   54
CONECT   68   55
CONECT   69   57
CONECT   70   58
CONECT   71   45
CONECT   72   45
CONECT   73   47
CONECT   74   47
CONECT   75   44
CONECT   76   43
END
HEADER    Torsional_-31
HETATM    1  N   UNK     1     104.009 134.590 128.132  1.00  0.00           N  
HETATM    2  N   UNK     2     105.691 133.711 129.485  1.00  0.00           N  
HETATM    3  N   UNK     3     107.398 133.042 131.098  1.00  0.00           N  
HETATM    4  N   UNK     4     107.403 135.163 130.360  1.00  0.00           N  
HETATM    5  C   UNK     5     100.563 133.909 126.640  1.00  0.00           C  
HETATM    6  C   UNK     6     101.177 134.050 128.037  1.00  0.00           C  
HETATM    7  C   UNK     7     101.751 135.475 128.258  1.00  0.00           C  
HETATM    8  C   UNK     8     103.149 135.670 127.650  1.00  0.00           C  
HETATM    9  C   UNK     9     102.237 132.948 128.307  1.00  0.00           C  
HETATM   10  C   UNK    10     103.591 133.275 127.655  1.00  0.00           C  
HETATM   11  C   UNK    11     105.220 134.771 128.760  1.00  0.00           C  
HETATM   12  C   UNK    12     106.756 133.922 130.274  1.00  0.00           C  
HETATM   13  C   UNK    13     108.429 133.751 131.685  1.00  0.00           C  
HETATM   14  C   UNK    14     109.395 133.335 132.612  1.00  0.00           C  
HETATM   15  C   UNK    15     110.340 134.271 133.047  1.00  0.00           C  
HETATM   16  C   UNK    16     110.334 135.591 132.579  1.00  0.00           C  
HETATM   17  C   UNK    17     109.391 136.051 131.655  1.00  0.00           C  
HETATM   18  C   UNK    18     108.459 135.098 131.237  1.00  0.00           C  
HETATM   19  C   UNK    19     106.954 136.226 129.620  1.00  0.00           C  
HETATM   20  C   UNK    20     105.843 136.028 128.794  1.00  0.00           C  
HETATM   21  H   UNK    21     101.318 134.052 125.837  1.00  0.00           H  
HETATM   22  H   UNK    22      99.763 134.661 126.476  1.00  0.00           H  
HETATM   23  H   UNK    23     103.548 136.653 127.958  1.00  0.00           H  
HETATM   24  H   UNK    24     103.117 135.655 126.536  1.00  0.00           H  
HETATM   25  H   UNK    25     103.513 133.307 126.544  1.00  0.00           H  
HETATM   26  H   UNK    26     104.357 132.531 127.936  1.00  0.00           H  
HETATM   27  H   UNK    27     109.391 132.304 132.996  1.00  0.00           H  
HETATM   28  H   UNK    28     111.095 133.969 133.788  1.00  0.00           H  
HETATM   29  H   UNK    29     111.090 136.294 132.962  1.00  0.00           H  
HETATM   30  H   UNK    30     109.380 137.089 131.296  1.00  0.00           H  
HETATM   31  H   UNK    31     107.501 137.175 129.693  1.00  0.00           H  
HETATM   32  H   UNK    32     105.505 136.869 128.177  1.00  0.00           H  
HETATM   33  H   UNK    33     101.838 135.693 129.339  1.00  0.00           H  
HETATM   34  H   UNK    34     101.057 136.231 127.835  1.00  0.00           H  
HETATM   35  H   UNK    35     102.415 132.843 129.397  1.00  0.00           H  
HETATM   36  H   UNK    36     101.859 131.968 127.946  1.00  0.00           H  
HETATM   37  H   UNK    37     100.354 133.908 128.769  1.00  0.00           H  
HETATM   38  H   UNK    38     100.118 132.902 126.497  1.00  0.00           H  
HETATM   39  N   UNK    39     104.445 135.131 132.850  1.00  0.00           N  
HETATM   40  N   UNK    40     106.092 134.262 134.203  1.00  0.00           N  
HETATM   41  N   UNK    41     107.783 133.560 135.820  1.00  0.00           N  
HETATM   42  N   UNK    42     107.832 135.680 135.080  1.00  0.00           N  
HETATM   43  C   UNK    43     100.975 134.287 131.377  1.00  0.00           C  
HETATM   44  C   UNK    44     101.589 134.478 132.769  1.00  0.00           C  
HETATM   45  C   UNK    45     102.140 135.911 132.992  1.00  0.00           C  
HETATM   46  C   UNK    46     103.534 136.173 132.378  1.00  0.00           C  
HETATM   47  C   UNK    47     102.691 133.420 133.029  1.00  0.00           C  
HETATM   48  C   UNK    48     104.025 133.800 132.374  1.00  0.00           C  
HETATM   49  C   UNK    49     105.644 135.330 133.476  1.00  0.00           C  
HETATM   50  C   UNK    50     107.161 134.452 134.994  1.00  0.00           C  
HETATM   51  C   UNK    51     108.827 134.249 136.407  1.00  0.00           C  
HETATM   52  C   UNK    52     109.783 133.814 137.337  1.00  0.00           C  
HETATM   53  C   UNK    53     110.745 134.732 137.772  1.00  0.00           C  
HETATM   54  C   UNK    54     110.767 136.051 137.304  1.00  0.00           C  
HETATM   55  C   UNK    55     109.835 136.529 136.377  1.00  0.00           C  
HETATM   56  C   UNK    56     108.885 135.594 135.959  1.00  0.00           C  
HETATM   57  C   UNK    57     107.405 136.751 134.338  1.00  0.00           C  
HETATM   58  C   UNK    58     106.293 136.575 133.510  1.00  0.00           C  
HETATM   59  H   UNK    59     101.763 134.333 130.609  1.00  0.00           H  
HETATM   60  H   UNK    60     100.222 135.068 131.142  1.00  0.00           H  
HETATM   61  H   UNK    61     103.891 137.172 132.688  1.00  0.00           H  
HETATM   62  H   UNK    62     103.493 136.160 131.264  1.00  0.00           H  
HETATM   63  H   UNK    63     103.938 133.849 131.266  1.00  0.00           H  
HETATM   64  H   UNK    64     104.820 133.073 132.615  1.00  0.00           H  
HETATM   65  H   UNK    65     109.769 132.777 137.706  1.00  0.00           H  
HETATM   66  H   UNK    66     111.506 134.409 138.501  1.00  0.00           H  
HETATM   67  H   UNK    67     111.545 136.737 137.675  1.00  0.00           H  
HETATM   68  H   UNK    68     109.853 137.564 136.007  1.00  0.00           H  
HETATM   69  H   UNK    69     107.977 137.686 134.402  1.00  0.00           H  
HETATM   70  H   UNK    70     105.969 137.416 132.885  1.00  0.00           H  
HETATM   71  H   UNK    71     102.231 136.092 134.085  1.00  0.00           H  
HETATM   72  H   UNK    72     101.422 136.662 132.600  1.00  0.00           H  
HETATM   73  H   UNK    73     102.871 133.322 134.122  1.00  0.00           H  
HETATM   74  H   UNK    74     102.360 132.425 132.663  1.00  0.00           H  
HETATM   75  H   UNK    75     100.782 134.324 133.519  1.00  0.00           H  
HETATM   76  H   UNK    76     100.487 133.295 131.290  1.00  0.00           H  
CONECT    1    8   10   11
CONECT    2   11   12
CONECT    3   12   13
CONECT    4   12   18   19
CONECT    5    6   21   22   38
CONECT    6    5    7    9   37
CONECT    7    6    8   33   34
CONECT    8    1    7   23   24
CONECT    9    6   10   35   36
CONECT   10    1    9   25   26
CONECT   11    1    2   20
CONECT   12    2    3    4
CONECT   13    3   14   18
CONECT   14   13   15   27
CONECT   15   14   16   28
CONECT   16   15   17   29
CONECT   17   16   18   30
CONECT   18    4   13   17
CONECT   19    4   20   31
CONECT   20   11   19   32
CONECT   21    5
CONECT   22    5
CONECT   23    8
CONECT   24    8
CONECT   25   10
CONECT   26   10
CONECT   27   14
CONECT   28   15
CONECT   29   16
CONECT   30   17
CONECT   31   19
CONECT   32   20
CONECT   33    7
CONECT   34    7
CONECT   35    9
CONECT   36    9
CONECT   37    6
CONECT   38    5
CONECT   39   46   48   49
CONECT   40   49   50
CONECT   41   50   51
CONECT   42   50   56   57
CONECT   43   44   59   60   76
CONECT   44   43   45   47   75
CONECT   45   44   46   71   72
CONECT   46   39   45   61   62
CONECT   47   44   48   73   74
CONECT   48   39   47   63   64
CONECT   49   39   40   58
CONECT   50   40   41   42
CONECT   51   41   52   56
CONECT   52   51   53   65
CONECT   53   52   54   66
CONECT   54   53   55   67
CONECT   55   54   56   68
CONECT   56   42   51   55
CONECT   57   42   58   69
CONECT   58   49   57   70
CONECT   59   43
CONECT   60   43
CONECT   61   46
CONECT   62   46
CONECT   63   48
CONECT   64   48
CONECT   65   52
CONECT   66   53
CONECT   67   54
CONECT   68   55
CONECT   69   57
CONECT   70   58
CONECT   71   45
CONECT   72   45
CONECT   73   47
CONECT   74   47
CONECT   75   44
CONECT   76   43
END
HEADER    Torsional_-35
HETATM    1  N   UNK     1     103.991 134.595 128.161  1.00  0.00           N  
HETATM    2  N   UNK     2     105.691 133.711 129.485  1.00  0.00           N  
HETATM    3  N   UNK     3     107.398 133.042 131.098  1.00  0.00           N  
HETATM    4  N   UNK     4     107.403 135.163 130.360  1.00  0.00           N  
HETATM    5  C   UNK     5     100.583 133.952 126.538  1.00  0.00           C  
HETATM    6  C   UNK     6     101.162 134.078 127.951  1.00  0.00           C  
HETATM    7  C   UNK     7     101.736 135.500 128.195  1.00  0.00           C  
HETATM    8  C   UNK     8     103.161 135.688 127.654  1.00  0.00           C  
HETATM    9  C   UNK     9     102.208 132.964 128.234  1.00  0.00           C  
HETATM   10  C   UNK    10     103.584 133.296 127.632  1.00  0.00           C  
HETATM   11  C   UNK    11     105.220 134.771 128.760  1.00  0.00           C  
HETATM   12  C   UNK    12     106.756 133.922 130.274  1.00  0.00           C  
HETATM   13  C   UNK    13     108.429 133.751 131.685  1.00  0.00           C  
HETATM   14  C   UNK    14     109.395 133.335 132.612  1.00  0.00           C  
HETATM   15  C   UNK    15     110.340 134.271 133.047  1.00  0.00           C  
HETATM   16  C   UNK    16     110.334 135.591 132.579  1.00  0.00           C  
HETATM   17  C   UNK    17     109.391 136.051 131.655  1.00  0.00           C  
HETATM   18  C   UNK    18     108.459 135.098 131.237  1.00  0.00           C  
HETATM   19  C   UNK    19     106.954 136.226 129.620  1.00  0.00           C  
HETATM   20  C   UNK    20     105.843 136.028 128.794  1.00  0.00           C  
HETATM   21  H   UNK    21     101.360 134.097 125.757  1.00  0.00           H  
HETATM   22  H   UNK    22      99.792 134.710 126.360  1.00  0.00           H  
HETATM   23  H   UNK    23     103.551 136.664 127.993  1.00  0.00           H  
HETATM   24  H   UNK    24     103.179 135.690 126.539  1.00  0.00           H  
HETATM   25  H   UNK    25     103.545 133.356 126.521  1.00  0.00           H  
HETATM   26  H   UNK    26     104.335 132.539 127.921  1.00  0.00           H  
HETATM   27  H   UNK    27     109.391 132.304 132.996  1.00  0.00           H  
HETATM   28  H   UNK    28     111.095 133.969 133.788  1.00  0.00           H  
HETATM   29  H   UNK    29     111.090 136.294 132.962  1.00  0.00           H  
HETATM   30  H   UNK    30     109.381 137.089 131.296  1.00  0.00           H  
HETATM   31  H   UNK    31     107.500 137.176 129.694  1.00  0.00           H  
HETATM   32  H   UNK    32     105.505 136.869 128.178  1.00  0.00           H  
HETATM   33  H   UNK    33     101.769 135.729 129.276  1.00  0.00           H  
HETATM   34  H   UNK    34     101.068 136.258 127.733  1.00  0.00           H  
HETATM   35  H   UNK    35     102.352 132.836 129.326  1.00  0.00           H  
HETATM   36  H   UNK    36     101.837 131.994 127.840  1.00  0.00           H  
HETATM   37  H   UNK    37     100.321 133.934 128.662  1.00  0.00           H  
HETATM   38  H   UNK    38     100.136 132.949 126.375  1.00  0.00           H  
HETATM   39  N   UNK    39     104.427 135.139 132.879  1.00  0.00           N  
HETATM   40  N   UNK    40     106.092 134.262 134.203  1.00  0.00           N  
HETATM   41  N   UNK    41     107.783 133.560 135.820  1.00  0.00           N  
HETATM   42  N   UNK    42     107.832 135.680 135.080  1.00  0.00           N  
HETATM   43  C   UNK    43     100.995 134.304 131.277  1.00  0.00           C  
HETATM   44  C   UNK    44     101.574 134.485 132.684  1.00  0.00           C  
HETATM   45  C   UNK    45     102.118 135.918 132.931  1.00  0.00           C  
HETATM   46  C   UNK    46     103.537 136.188 132.383  1.00  0.00           C  
HETATM   47  C   UNK    47     102.669 133.423 132.957  1.00  0.00           C  
HETATM   48  C   UNK    48     104.021 133.819 132.351  1.00  0.00           C  
HETATM   49  C   UNK    49     105.644 135.330 133.476  1.00  0.00           C  
HETATM   50  C   UNK    50     107.161 134.452 134.994  1.00  0.00           C  
HETATM   51  C   UNK    51     108.827 134.249 136.407  1.00  0.00           C  
HETATM   52  C   UNK    52     109.783 133.814 137.337  1.00  0.00           C  
HETATM   53  C   UNK    53     110.745 134.732 137.772  1.00  0.00           C  
HETATM   54  C   UNK    54     110.767 136.051 137.304  1.00  0.00           C  
HETATM   55  C   UNK    55     109.835 136.529 136.377  1.00  0.00           C  
HETATM   56  C   UNK    56     108.885 135.594 135.959  1.00  0.00           C  
HETATM   57  C   UNK    57     107.405 136.751 134.338  1.00  0.00           C  
HETATM   58  C   UNK    58     106.293 136.575 133.510  1.00  0.00           C  
HETATM   59  H   UNK    59     101.805 134.356 130.531  1.00  0.00           H  
HETATM   60  H   UNK    60     100.248 135.086 131.029  1.00  0.00           H  
HETATM   61  H   UNK    61     103.878 137.183 132.726  1.00  0.00           H  
HETATM   62  H   UNK    62     103.544 136.196 131.267  1.00  0.00           H  
HETATM   63  H   UNK    63     103.965 133.896 131.243  1.00  0.00           H  
HETATM   64  H   UNK    64     104.808 133.085 132.594  1.00  0.00           H  
HETATM   65  H   UNK    65     109.769 132.777 137.706  1.00  0.00           H  
HETATM   66  H   UNK    66     111.506 134.409 138.501  1.00  0.00           H  
HETATM   67  H   UNK    67     111.545 136.736 137.675  1.00  0.00           H  
HETATM   68  H   UNK    68     109.854 137.564 136.007  1.00  0.00           H  
HETATM   69  H   UNK    69     107.976 137.687 134.403  1.00  0.00           H  
HETATM   70  H   UNK    70     105.968 137.417 132.886  1.00  0.00           H  
HETATM   71  H   UNK    71     102.159 136.097 134.028  1.00  0.00           H  
HETATM   72  H   UNK    72     101.417 136.670 132.510  1.00  0.00           H  
HETATM   73  H   UNK    73     102.816 133.300 134.052  1.00  0.00           H  
HETATM   74  H   UNK    74     102.352 132.436 132.558  1.00  0.00           H  
HETATM   75  H   UNK    75     100.751 134.325 133.414  1.00  0.00           H  
HETATM   76  H   UNK    76     100.510 133.312 131.171  1.00  0.00           H  
CONECT    1    8   10   11
CONECT    2   11   12
CONECT    3   12   13
CONECT    4   12   18   19
CONECT    5    6   21   22   38
CONECT    6    5    7    9   37
CONECT    7    6    8   33   34
CONECT    8    1    7   23   24
CONECT    9    6   10   35   36
CONECT   10    1    9   25   26
CONECT   11    1    2   20
CONECT   12    2    3    4
CONECT   13    3   14   18
CONECT   14   13   15   27
CONECT   15   14   16   28
CONECT   16   15   17   29
CONECT   17   16   18   30
CONECT   18    4   13   17
CONECT   19    4   20   31
CONECT   20   11   19   32
CONECT   21    5
CONECT   22    5
CONECT   23    8
CONECT   24    8
CONECT   25   10
CONECT   26   10
CONECT   27   14
CONECT   28   15
CONECT   29   16
CONECT   30   17
CONECT   31   19
CONECT   32   20
CONECT   33    7
CONECT   34    7
CONECT   35    9
CONECT   36    9
CONECT   37    6
CONECT   38    5
CONECT   39   46   48   49
CONECT   40   49   50
CONECT   41   50   51
CONECT   42   50   56   57
CONECT   43   44   59   60   76
CONECT   44   43   45   47   75
CONECT   45   44   46   71   72
CONECT   46   39   45   61   62
CONECT   47   44   48   73   74
CONECT   48   39   47   63   64
CONECT   49   39   40   58
CONECT   50   40   41   42
CONECT   51   41   52   56
CONECT   52   51   53   65
CONECT   53   52   54   66
CONECT   54   53   55   67
CONECT   55   54   56   68
CONECT   56   42   51   55
CONECT   57   42   58   69
CONECT   58   49   57   70
CONECT   59   43
CONECT   60   43
CONECT   61   46
CONECT   62   46
CONECT   63   48
CONECT   64   48
CONECT   65   52
CONECT   66   53
CONECT   67   54
CONECT   68   55
CONECT   69   57
CONECT   70   58
CONECT   71   45
CONECT   72   45
CONECT   73   47
CONECT   74   47
CONECT   75   44
CONECT   76   43
END
HEADER    FluoroethylConformer_1
HETATM    1  N1    0     1     104.585 135.108 132.629  0.00  0.00           N  
HETATM    2  N2    0     1     106.092 134.262 134.203  0.00  0.00           N  
HETATM    3  N3    0     1     107.783 133.560 135.820  0.00  0.00           N  
HETATM    4  N4    0     1     107.832 135.680 135.080  0.00  0.00           N  
HETATM    5  C5    0     1     100.911 134.690 131.736  0.00  0.00           C  
HETATM    6  C6    0     1     101.682 135.019 133.049  0.00  0.00           C  
HETATM    7  C7    0     1     102.479 136.342 132.931  0.00  0.00           C  
HETATM    8  C8    0     1     103.753 136.181 132.081  0.00  0.00           C  
HETATM    9  C9    0     1     102.631 133.865 133.462  0.00  0.00           C  
HETATM   10  C10   0     1     103.907 133.808 132.604  0.00  0.00           C  
HETATM   11  C11   0     1     105.655 135.335 133.478  0.00  0.00           C  
HETATM   12  C12   0     1     107.161 134.452 134.994  0.00  0.00           C  
HETATM   13  C13   0     1     108.827 134.249 136.407  0.00  0.00           C  
HETATM   14  C14   0     1     109.783 133.814 137.337  0.00  0.00           C  
HETATM   15  C15   0     1     110.745 134.732 137.772  0.00  0.00           C  
HETATM   16  C16   0     1     110.767 136.051 137.304  0.00  0.00           C  
HETATM   17  C17   0     1     109.835 136.529 136.377  0.00  0.00           C  
HETATM   18  C18   0     1     108.885 135.594 135.959  0.00  0.00           C  
HETATM   19  C19   0     1     107.405 136.751 134.338  0.00  0.00           C  
HETATM   20  C20   0     1     106.293 136.575 133.510  0.00  0.00           C  
HETATM   21  C38   0     1      99.385 134.636 131.911  0.00  0.00           C  
HETATM   22  F41   0     1      98.990 133.692 132.768  0.00  0.00           F  
HETATM   23  H21   0     1     101.238 133.735 131.322  0.00  0.00           H  
HETATM   24  H22   0     1     101.137 135.420 130.958  0.00  0.00           H  
HETATM   25  H23   0     1     104.255 137.134 131.928  0.00  0.00           H  
HETATM   26  H24   0     1     103.466 135.875 131.073  0.00  0.00           H  
HETATM   27  H25   0     1     103.629 133.608 131.568  0.00  0.00           H  
HETATM   28  H26   0     1     104.543 132.965 132.878  0.00  0.00           H  
HETATM   29  H27   0     1     109.779 132.798 137.708  0.00  0.00           H  
HETATM   30  H28   0     1     111.491 134.416 138.489  0.00  0.00           H  
HETATM   31  H29   0     1     111.532 136.722 137.672  0.00  0.00           H  
HETATM   32  H30   0     1     109.859 137.550 136.020  0.00  0.00           H  
HETATM   33  H31   0     1     107.960 137.673 134.430  0.00  0.00           H  
HETATM   34  H32   0     1     105.970 137.407 132.909  0.00  0.00           H  
HETATM   35  H33   0     1     102.757 136.700 133.924  0.00  0.00           H  
HETATM   36  H34   0     1     101.852 137.134 132.518  0.00  0.00           H  
HETATM   37  H35   0     1     102.916 133.971 134.510  0.00  0.00           H  
HETATM   38  H36   0     1     102.110 132.908 133.419  0.00  0.00           H  
HETATM   39  H37   0     1     100.981 135.153 133.876  0.00  0.00           H  
HETATM   40  H39   0     1      98.997 135.587 132.281  0.00  0.00           H  
HETATM   41  H40   0     1      98.891 134.428 130.962  0.00  0.00           H  
CONECT    1    8   10   11
CONECT    2   11   12
CONECT    3   12   13
CONECT    4   12   18   19
CONECT    5    6   21   23   24
CONECT    6    5    7    9   39
CONECT    7    6    8   35   36
CONECT    8    1    7   25   26
CONECT    9    6   10   37   38
CONECT   10    1    9   27   28
CONECT   11    1    2   20
CONECT   12    2    3    4
CONECT   13    3   14   18
CONECT   14   13   15   29
CONECT   15   14   16   30
CONECT   16   15   17   31
CONECT   17   16   18   32
CONECT   18    4   13   17
CONECT   19    4   20   33
CONECT   20   11   19   34
CONECT   21    5   22   40   41
CONECT   22   21
CONECT   23    5
CONECT   24    5
CONECT   25    8
CONECT   26    8
CONECT   27   10
CONECT   28   10
CONECT   29   14
CONECT   30   15
CONECT   31   16
CONECT   32   17
CONECT   33   19
CONECT   34   20
CONECT   35    7
CONECT   36    7
CONECT   37    9
CONECT   38    9
CONECT   39    6
CONECT   40   21
CONECT   41   21
END
HEADER    FluoroethylConformer_2
HETATM    1  N1    0     1     104.585 135.108 132.629  0.00  0.00           N  
HETATM    2  N2    0     1     106.092 134.262 134.203  0.00  0.00           N  
HETATM    3  N3    0     1     107.783 133.560 135.820  0.00  0.00           N  
HETATM    4  N4    0     1     107.832 135.680 135.080  0.00  0.00           N  
HETATM    5  C5    0     1     100.907 134.710 131.740  0.00  0.00           C  
HETATM    6  C6    0     1     101.682 135.019 133.049  0.00  0.00           C  
HETATM    7  C7    0     1     102.479 136.342 132.931  0.00  0.00           C  
HETATM    8  C8    0     1     103.753 136.181 132.081  0.00  0.00           C  
HETATM    9  C9    0     1     102.631 133.865 133.462  0.00  0.00           C  
HETATM   10  C10   0     1     103.907 133.808 132.604  0.00  0.00           C  
HETATM   11  C11   0     1     105.655 135.335 133.478  0.00  0.00           C  
HETATM   12  C12   0     1     107.161 134.452 134.994  0.00  0.00           C  
HETATM   13  C13   0     1     108.827 134.249 136.407  0.00  0.00           C  
HETATM   14  C14   0     1     109.783 133.814 137.337  0.00  0.00           C  
HETATM   15  C15   0     1     110.745 134.732 137.772  0.00  0.00           C  
HETATM   16  C16   0     1     110.767 136.051 137.304  0.00  0.00           C  
HETATM   17  C17   0     1     109.835 136.529 136.377  0.00  0.00           C  
HETATM   18  C18   0     1     108.885 135.594 135.959  0.00  0.00           C  
HETATM   19  C19   0     1     107.405 136.751 134.338  0.00  0.00           C  
HETATM   20  C20   0     1     106.293 136.575 133.510  0.00  0.00           C  
HETATM   21  C38   0     1      99.866 133.578 131.857  0.00  0.00           C  
HETATM   22  F41   0     1     100.059 132.602 130.968  0.00  0.00           F  
HETATM   23  H21   0     1     101.604 134.475 130.935  0.00  0.00           H  
HETATM   24  H22   0     1     100.387 135.609 131.405  0.00  0.00           H  
HETATM   25  H23   0     1     104.255 137.134 131.929  0.00  0.00           H  
HETATM   26  H24   0     1     103.466 135.878 131.072  0.00  0.00           H  
HETATM   27  H25   0     1     103.632 133.603 131.568  0.00  0.00           H  
HETATM   28  H26   0     1     104.543 132.966 132.881  0.00  0.00           H  
HETATM   29  H27   0     1     109.779 132.798 137.708  0.00  0.00           H  
HETATM   30  H28   0     1     111.491 134.416 138.489  0.00  0.00           H  
HETATM   31  H29   0     1     111.532 136.722 137.672  0.00  0.00           H  
HETATM   32  H30   0     1     109.859 137.550 136.020  0.00  0.00           H  
HETATM   33  H31   0     1     107.960 137.673 134.430  0.00  0.00           H  
HETATM   34  H32   0     1     105.970 137.407 132.908  0.00  0.00           H  
HETATM   35  H33   0     1     102.759 136.698 133.924  0.00  0.00           H  
HETATM   36  H34   0     1     101.854 137.137 132.520  0.00  0.00           H  
HETATM   37  H35   0     1     102.917 133.973 134.510  0.00  0.00           H  
HETATM   38  H36   0     1     102.122 132.902 133.419  0.00  0.00           H  
HETATM   39  H37   0     1     100.968 135.160 133.864  0.00  0.00           H  
HETATM   40  H39   0     1      99.865 133.110 132.842  0.00  0.00           H  
HETATM   41  H40   0     1      98.857 133.958 131.691  0.00  0.00           H  
CONECT    1    8   10   11
CONECT    2   11   12
CONECT    3   12   13
CONECT    4   12   18   19
CONECT    5    6   21   23   24
CONECT    6    5    7    9   39
CONECT    7    6    8   35   36
CONECT    8    1    7   25   26
CONECT    9    6   10   37   38
CONECT   10    1    9   27   28
CONECT   11    1    2   20
CONECT   12    2    3    4
CONECT   13    3   14   18
CONECT   14   13   15   29
CONECT   15   14   16   30
CONECT   16   15   17   31
CONECT   17   16   18   32
CONECT   18    4   13   17
CONECT   19    4   20   33
CONECT   20   11   19   34
CONECT   21    5   22   40   41
CONECT   22   21
CONECT   23    5
CONECT   24    5
CONECT   25    8
CONECT   26    8
CONECT   27   10
CONECT   28   10
CONECT   29   14
CONECT   30   15
CONECT   31   16
CONECT   32   17
CONECT   33   19
CONECT   34   20
CONECT   35    7
CONECT   36    7
CONECT   37    9
CONECT   38    9
CONECT   39    6
CONECT   40   21
CONECT   41   21
END
HEADER    FluoroethylConformer_3
HETATM    1  N1    0     1     104.585 135.108 132.629  0.00  0.00           N  
HETATM    2  N2    0     1     106.092 134.262 134.203  0.00  0.00           N  
HETATM    3  N3    0     1     107.783 133.560 135.820  0.00  0.00           N  
HETATM    4  N4    0     1     107.832 135.680 135.080  0.00  0.00           N  
HETATM    5  C5    0     1     100.913 134.690 131.736  0.00  0.00           C  
HETATM    6  C6    0     1     101.682 135.019 133.049  0.00  0.00           C  
HETATM    7  C7    0     1     102.479 136.342 132.931  0.00  0.00           C  
HETATM    8  C8    0     1     103.753 136.181 132.081  0.00  0.00           C  
HETATM    9  C9    0     1     102.631 133.865 133.462  0.00  0.00           C  
HETATM   10  C10   0     1     103.907 133.808 132.604  0.00  0.00           C  
HETATM   11  C11   0     1     105.655 135.335 133.478  0.00  0.00           C  
HETATM   12  C12   0     1     107.161 134.452 134.994  0.00  0.00           C  
HETATM   13  C13   0     1     108.827 134.249 136.407  0.00  0.00           C  
HETATM   14  C14   0     1     109.783 133.814 137.337  0.00  0.00           C  
HETATM   15  C15   0     1     110.745 134.732 137.772  0.00  0.00           C  
HETATM   16  C16   0     1     110.767 136.051 137.304  0.00  0.00           C  
HETATM   17  C17   0     1     109.835 136.529 136.377  0.00  0.00           C  
HETATM   18  C18   0     1     108.885 135.594 135.959  0.00  0.00           C  
HETATM   19  C19   0     1     107.405 136.751 134.338  0.00  0.00           C  
HETATM   20  C20   0     1     106.293 136.575 133.510  0.00  0.00           C  
HETATM   21  C38   0     1      99.389 134.645 131.914  0.00  0.00           C  
HETATM   22  F41   0     1      98.750 134.363 130.778  0.00  0.00           F  
HETATM   23  H21   0     1     101.236 133.734 131.321  0.00  0.00           H  
HETATM   24  H22   0     1     101.142 135.416 130.954  0.00  0.00           H  
HETATM   25  H23   0     1     104.255 137.134 131.928  0.00  0.00           H  
HETATM   26  H24   0     1     103.466 135.875 131.073  0.00  0.00           H  
HETATM   27  H25   0     1     103.629 133.608 131.568  0.00  0.00           H  
HETATM   28  H26   0     1     104.544 132.965 132.878  0.00  0.00           H  
HETATM   29  H27   0     1     109.779 132.798 137.708  0.00  0.00           H  
HETATM   30  H28   0     1     111.491 134.416 138.489  0.00  0.00           H  
HETATM   31  H29   0     1     111.532 136.722 137.672  0.00  0.00           H  
HETATM   32  H30   0     1     109.859 137.550 136.020  0.00  0.00           H  
HETATM   33  H31   0     1     107.960 137.673 134.430  0.00  0.00           H  
HETATM   34  H32   0     1     105.970 137.407 132.908  0.00  0.00           H  
HETATM   35  H33   0     1     102.757 136.701 133.924  0.00  0.00           H  
HETATM   36  H34   0     1     101.852 137.133 132.518  0.00  0.00           H  
HETATM   37  H35   0     1     102.917 133.971 134.510  0.00  0.00           H  
HETATM   38  H36   0     1     102.111 132.907 133.419  0.00  0.00           H  
HETATM   39  H37   0     1     100.981 135.153 133.877  0.00  0.00           H  
HETATM   40  H39   0     1      99.099 133.885 132.641  0.00  0.00           H  
HETATM   41  H40   0     1      99.004 135.602 132.268  0.00  0.00           H  
CONECT    1    8   10   11
CONECT    2   11   12
CONECT    3   12   13
CONECT    4   12   18   19
CONECT    5    6   21   23   24
CONECT    6    5    7    9   39
CONECT    7    6    8   35   36
CONECT    8    1    7   25   26
CONECT    9    6   10   37   38
CONECT   10    1    9   27   28
CONECT   11    1    2   20
CONECT   12    2    3    4
CONECT   13    3   14   18
CONECT   14   13   15   29
CONECT   15   14   16   30
CONECT   16   15   17   31
CONECT   17   16   18   32
CONECT   18    4   13   17
CONECT   19    4   20   33
CONECT   20   11   19   34
CONECT   21    5   22   40   41
CONECT   22   21
CONECT   23    5
CONECT   24    5
CONECT   25    8
CONECT   26    8
CONECT   27   10
CONECT   28   10
CONECT   29   14
CONECT   30   15
CONECT   31   16
CONECT   32   17
CONECT   33   19
CONECT   34   20
CONECT   35    7
CONECT   36    7
CONECT   37    9
CONECT   38    9
CONECT   39    6
CONECT   40   21
CONECT   41   21
END
HEADER    FluoroethylConformer_4
HETATM    1  N1    0     1     104.585 135.108 132.629  0.00  0.00           N  
HETATM    2  N2    0     1     106.092 134.262 134.203  0.00  0.00           N  
HETATM    3  N3    0     1     107.783 133.560 135.820  0.00  0.00           N  
HETATM    4  N4    0     1     107.832 135.680 135.080  0.00  0.00           N  
HETATM    5  C5    0     1     100.723 134.693 131.866  0.00  0.00           C  
HETATM    6  C6    0     1     101.682 135.019 133.049  0.00  0.00           C  
HETATM    7  C7    0     1     102.479 136.342 132.931  0.00  0.00           C  
HETATM    8  C8    0     1     103.753 136.181 132.081  0.00  0.00           C  
HETATM    9  C9    0     1     102.631 133.865 133.462  0.00  0.00           C  
HETATM   10  C10   0     1     103.907 133.808 132.604  0.00  0.00           C  
HETATM   11  C11   0     1     105.655 135.335 133.478  0.00  0.00           C  
HETATM   12  C12   0     1     107.161 134.452 134.994  0.00  0.00           C  
HETATM   13  C13   0     1     108.827 134.249 136.407  0.00  0.00           C  
HETATM   14  C14   0     1     109.783 133.814 137.337  0.00  0.00           C  
HETATM   15  C15   0     1     110.745 134.732 137.772  0.00  0.00           C  
HETATM   16  C16   0     1     110.767 136.051 137.304  0.00  0.00           C  
HETATM   17  C17   0     1     109.835 136.529 136.377  0.00  0.00           C  
HETATM   18  C18   0     1     108.885 135.594 135.959  0.00  0.00           C  
HETATM   19  C19   0     1     107.405 136.751 134.338  0.00  0.00           C  
HETATM   20  C20   0     1     106.293 136.575 133.510  0.00  0.00           C  
HETATM   21  C38   0     1     101.241 134.766 130.421  0.00  0.00           C  
HETATM   22  F41   0     1     100.302 134.419 129.539  0.00  0.00           F  
HETATM   23  H21   0     1      99.867 135.366 131.933  0.00  0.00           H  
HETATM   24  H22   0     1     100.299 133.701 132.023  0.00  0.00           H  
HETATM   25  H23   0     1     104.254 137.137 131.943  0.00  0.00           H  
HETATM   26  H24   0     1     103.501 135.885 131.065  0.00  0.00           H  
HETATM   27  H25   0     1     103.648 133.591 131.569  0.00  0.00           H  
HETATM   28  H26   0     1     104.543 132.968 132.890  0.00  0.00           H  
HETATM   29  H27   0     1     109.779 132.798 137.708  0.00  0.00           H  
HETATM   30  H28   0     1     111.491 134.416 138.489  0.00  0.00           H  
HETATM   31  H29   0     1     111.532 136.722 137.672  0.00  0.00           H  
HETATM   32  H30   0     1     109.859 137.550 136.020  0.00  0.00           H  
HETATM   33  H31   0     1     107.961 137.673 134.430  0.00  0.00           H  
HETATM   34  H32   0     1     105.972 137.407 132.908  0.00  0.00           H  
HETATM   35  H33   0     1     102.772 136.683 133.926  0.00  0.00           H  
HETATM   36  H34   0     1     101.844 137.144 132.553  0.00  0.00           H  
HETATM   37  H35   0     1     102.933 133.993 134.504  0.00  0.00           H  
HETATM   38  H36   0     1     102.107 132.908 133.461  0.00  0.00           H  
HETATM   39  H37   0     1     101.043 135.161 133.924  0.00  0.00           H  
HETATM   40  H39   0     1     101.543 135.779 130.156  0.00  0.00           H  
HETATM   41  H40   0     1     102.082 134.099 130.245  0.00  0.00           H  
CONECT    1    8   10   11
CONECT    2   11   12
CONECT    3   12   13
CONECT    4   12   18   19
CONECT    5    6   21   23   24
CONECT    6    5    7    9   39
CONECT    7    6    8   35   36
CONECT    8    1    7   25   26
CONECT    9    6   10   37   38
CONECT   10    1    9   27   28
CONECT   11    1    2   20
CONECT   12    2    3    4
CONECT   13    3   14   18
CONECT   14   13   15   29
CONECT   15   14   16   30
CONECT   16   15   17   31
CONECT   17   16   18   32
CONECT   18    4   13   17
CONECT   19    4   20   33
CONECT   20   11   19   34
CONECT   21    5   22   40   41
CONECT   22   21
CONECT   23    5
CONECT   24    5
CONECT   25    8
CONECT   26    8
CONECT   27   10
CONECT   28   10
CONECT   29   14
CONECT   30   15
CONECT   31   16
CONECT   32   17
CONECT   33   19
CONECT   34   20
CONECT   35    7
CONECT   36    7
CONECT   37    9
CONECT   38    9
CONECT   39    6
CONECT   40   21
CONECT   41   21
END
HEADER    FluoroethylConformer_5
HETATM    1  N1    0     1     104.585 135.108 132.629  0.00  0.00           N  
HETATM    2  N2    0     1     106.092 134.262 134.203  0.00  0.00           N  
HETATM    3  N3    0     1     107.783 133.560 135.820  0.00  0.00           N  
HETATM    4  N4    0     1     107.832 135.680 135.080  0.00  0.00           N  
HETATM    5  C5    0     1     100.727 134.718 131.857  0.00  0.00           C  
HETATM    6  C6    0     1     101.682 135.019 133.049  0.00  0.00           C  
HETATM    7  C7    0     1     102.479 136.342 132.931  0.00  0.00           C  
HETATM    8  C8    0     1     103.753 136.181 132.081  0.00  0.00           C  
HETATM    9  C9    0     1     102.631 133.865 133.462  0.00  0.00           C  
HETATM   10  C10   0     1     103.907 133.808 132.604  0.00  0.00           C  
HETATM   11  C11   0     1     105.655 135.335 133.478  0.00  0.00           C  
HETATM   12  C12   0     1     107.161 134.452 134.994  0.00  0.00           C  
HETATM   13  C13   0     1     108.827 134.249 136.407  0.00  0.00           C  
HETATM   14  C14   0     1     109.783 133.814 137.337  0.00  0.00           C  
HETATM   15  C15   0     1     110.745 134.732 137.772  0.00  0.00           C  
HETATM   16  C16   0     1     110.767 136.051 137.304  0.00  0.00           C  
HETATM   17  C17   0     1     109.835 136.529 136.377  0.00  0.00           C  
HETATM   18  C18   0     1     108.885 135.594 135.959  0.00  0.00           C  
HETATM   19  C19   0     1     107.405 136.751 134.338  0.00  0.00           C  
HETATM   20  C20   0     1     106.293 136.575 133.510  0.00  0.00           C  
HETATM   21  C38   0     1     101.284 134.069 130.579  0.00  0.00           C  
HETATM   22  F41   0     1     100.337 133.897 129.656  0.00  0.00           F  
HETATM   23  H21   0     1     100.214 135.638 131.574  0.00  0.00           H  
HETATM   24  H22   0     1      99.931 134.067 132.222  0.00  0.00           H  
HETATM   25  H23   0     1     104.254 137.136 131.942  0.00  0.00           H  
HETATM   26  H24   0     1     103.482 135.893 131.067  0.00  0.00           H  
HETATM   27  H25   0     1     103.662 133.600 131.564  0.00  0.00           H  
HETATM   28  H26   0     1     104.542 132.968 132.891  0.00  0.00           H  
HETATM   29  H27   0     1     109.779 132.798 137.708  0.00  0.00           H  
HETATM   30  H28   0     1     111.491 134.416 138.489  0.00  0.00           H  
HETATM   31  H29   0     1     111.532 136.722 137.672  0.00  0.00           H  
HETATM   32  H30   0     1     109.859 137.550 136.020  0.00  0.00           H  
HETATM   33  H31   0     1     107.960 137.673 134.430  0.00  0.00           H  
HETATM   34  H32   0     1     105.972 137.407 132.908  0.00  0.00           H  
HETATM   35  H33   0     1     102.774 136.681 133.926  0.00  0.00           H  
HETATM   36  H34   0     1     101.847 137.148 132.556  0.00  0.00           H  
HETATM   37  H35   0     1     102.930 133.990 134.505  0.00  0.00           H  
HETATM   38  H36   0     1     102.104 132.910 133.456  0.00  0.00           H  
HETATM   39  H37   0     1     101.040 135.174 133.920  0.00  0.00           H  
HETATM   40  H39   0     1     102.059 134.669 130.109  0.00  0.00           H  
HETATM   41  H40   0     1     101.692 133.079 130.781  0.00  0.00           H  
CONECT    1    8   10   11
CONECT    2   11   12
CONECT    3   12   13
CONECT    4   12   18   19
CONECT    5    6   21   23   24
CONECT    6    5    7    9   39
CONECT    7    6    8   35   36
CONECT    8    1    7   25   26
CONECT    9    6   10   37   38
CONECT   10    1    9   27   28
CONECT   11    1    2   20
CONECT   12    2    3    4
CONECT   13    3   14   18
CONECT   14   13   15   29
CONECT   15   14   16   30
CONECT   16   15   17   31
CONECT   17   16   18   32
CONECT   18    4   13   17
CONECT   19    4   20   33
CONECT   20   11   19   34
CONECT   21    5   22   40   41
CONECT   22   21
CONECT   23    5
CONECT   24    5
CONECT   25    8
CONECT   26    8
CONECT   27   10
CONECT   28   10
CONECT   29   14
CONECT   30   15
CONECT   31   16
CONECT   32   17
CONECT   33   19
CONECT   34   20
CONECT   35    7
CONECT   36    7
CONECT   37    9
CONECT   38    9
CONECT   39    6
CONECT   40   21
CONECT   41   21
END
HEADER    FluoroethylConformer_6
HETATM    1  N1    0     1     104.585 135.108 132.629  0.00  0.00           N  
HETATM    2  N2    0     1     106.092 134.262 134.203  0.00  0.00           N  
HETATM    3  N3    0     1     107.783 133.560 135.820  0.00  0.00           N  
HETATM    4  N4    0     1     107.832 135.680 135.080  0.00  0.00           N  
HETATM    5  C5    0     1     100.704 134.707 131.878  0.00  0.00           C  
HETATM    6  C6    0     1     101.682 135.019 133.049  0.00  0.00           C  
HETATM    7  C7    0     1     102.479 136.342 132.931  0.00  0.00           C  
HETATM    8  C8    0     1     103.753 136.181 132.081  0.00  0.00           C  
HETATM    9  C9    0     1     102.631 133.865 133.462  0.00  0.00           C  
HETATM   10  C10   0     1     103.907 133.808 132.604  0.00  0.00           C  
HETATM   11  C11   0     1     105.655 135.335 133.478  0.00  0.00           C  
HETATM   12  C12   0     1     107.161 134.452 134.994  0.00  0.00           C  
HETATM   13  C13   0     1     108.827 134.249 136.407  0.00  0.00           C  
HETATM   14  C14   0     1     109.783 133.814 137.337  0.00  0.00           C  
HETATM   15  C15   0     1     110.745 134.732 137.772  0.00  0.00           C  
HETATM   16  C16   0     1     110.767 136.051 137.304  0.00  0.00           C  
HETATM   17  C17   0     1     109.835 136.529 136.377  0.00  0.00           C  
HETATM   18  C18   0     1     108.885 135.594 135.959  0.00  0.00           C  
HETATM   19  C19   0     1     107.405 136.751 134.338  0.00  0.00           C  
HETATM   20  C20   0     1     106.293 136.575 133.510  0.00  0.00           C  
HETATM   21  C38   0     1     101.244 134.417 130.470  0.00  0.00           C  
HETATM   22  F41   0     1     100.258 134.159 129.610  0.00  0.00           F  
HETATM   23  H21   0     1     100.000 135.536 131.795  0.00  0.00           H  
HETATM   24  H22   0     1     100.087 133.857 132.173  0.00  0.00           H  
HETATM   25  H23   0     1     104.254 137.136 131.942  0.00  0.00           H  
HETATM   26  H24   0     1     103.496 135.886 131.066  0.00  0.00           H  
HETATM   27  H25   0     1     103.659 133.598 131.566  0.00  0.00           H  
HETATM   28  H26   0     1     104.542 132.968 132.891  0.00  0.00           H  
HETATM   29  H27   0     1     109.779 132.798 137.708  0.00  0.00           H  
HETATM   30  H28   0     1     111.491 134.416 138.489  0.00  0.00           H  
HETATM   31  H29   0     1     111.532 136.722 137.672  0.00  0.00           H  
HETATM   32  H30   0     1     109.859 137.550 136.020  0.00  0.00           H  
HETATM   33  H31   0     1     107.961 137.673 134.429  0.00  0.00           H  
HETATM   34  H32   0     1     105.972 137.407 132.908  0.00  0.00           H  
HETATM   35  H33   0     1     102.775 136.680 133.926  0.00  0.00           H  
HETATM   36  H34   0     1     101.844 137.147 132.559  0.00  0.00           H  
HETATM   37  H35   0     1     102.934 133.993 134.503  0.00  0.00           H  
HETATM   38  H36   0     1     102.104 132.910 133.462  0.00  0.00           H  
HETATM   39  H37   0     1     101.049 135.169 133.928  0.00  0.00           H  
HETATM   40  H39   0     1     101.786 135.264 130.053  0.00  0.00           H  
HETATM   41  H40   0     1     101.891 133.542 130.450  0.00  0.00           H  
CONECT    1    8   10   11
CONECT    2   11   12
CONECT    3   12   13
CONECT    4   12   18   19
CONECT    5    6   21   23   24
CONECT    6    5    7    9   39
CONECT    7    6    8   35   36
CONECT    8    1    7   25   26
CONECT    9    6   10   37   38
CONECT   10    1    9   27   28
CONECT   11    1    2   20
CONECT   12    2    3    4
CONECT   13    3   14   18
CONECT   14   13   15   29
CONECT   15   14   16   30
CONECT   16   15   17   31
CONECT   17   16   18   32
CONECT   18    4   13   17
CONECT   19    4   20   33
CONECT   20   11   19   34
CONECT   21    5   22   40   41
CONECT   22   21
CONECT   23    5
CONECT   24    5
CONECT   25    8
CONECT   26    8
CONECT   27   10
CONECT   28   10
CONECT   29   14
CONECT   30   15
CONECT   31   16
CONECT   32   17
CONECT   33   19
CONECT   34   20
CONECT   35    7
CONECT   36    7
CONECT   37    9
CONECT   38    9
CONECT   39    6
CONECT   40   21
CONECT   41   21
END
HEADER    FluoroethylConformer_7
HETATM    1  N1    0     1     104.585 135.108 132.629  0.00  0.00           N  
HETATM    2  N2    0     1     106.092 134.262 134.203  0.00  0.00           N  
HETATM    3  N3    0     1     107.783 133.560 135.820  0.00  0.00           N  
HETATM    4  N4    0     1     107.832 135.680 135.080  0.00  0.00           N  
HETATM    5  C5    0     1     100.901 134.721 131.740  0.00  0.00           C  
HETATM    6  C6    0     1     101.682 135.019 133.049  0.00  0.00           C  
HETATM    7  C7    0     1     102.479 136.342 132.931  0.00  0.00           C  
HETATM    8  C8    0     1     103.753 136.181 132.081  0.00  0.00           C  
HETATM    9  C9    0     1     102.631 133.865 133.462  0.00  0.00           C  
HETATM   10  C10   0     1     103.907 133.808 132.604  0.00  0.00           C  
HETATM   11  C11   0     1     105.655 135.335 133.478  0.00  0.00           C  
HETATM   12  C12   0     1     107.161 134.452 134.994  0.00  0.00           C  
HETATM   13  C13   0     1     108.827 134.249 136.407  0.00  0.00           C  
HETATM   14  C14   0     1     109.783 133.814 137.337  0.00  0.00           C  
HETATM   15  C15   0     1     110.745 134.732 137.772  0.00  0.00           C  
HETATM   16  C16   0     1     110.767 136.051 137.304  0.00  0.00           C  
HETATM   17  C17   0     1     109.835 136.529 136.377  0.00  0.00           C  
HETATM   18  C18   0     1     108.885 135.594 135.959  0.00  0.00           C  
HETATM   19  C19   0     1     107.405 136.751 134.338  0.00  0.00           C  
HETATM   20  C20   0     1     106.293 136.575 133.510  0.00  0.00           C  
HETATM   21  C38   0     1      99.885 133.569 131.831  0.00  0.00           C  
HETATM   22  F41   0     1      98.964 133.756 132.779  0.00  0.00           F  
HETATM   23  H21   0     1     101.591 134.516 130.921  0.00  0.00           H  
HETATM   24  H22   0     1     100.352 135.616 131.443  0.00  0.00           H  
HETATM   25  H23   0     1     104.255 137.134 131.930  0.00  0.00           H  
HETATM   26  H24   0     1     103.467 135.879 131.072  0.00  0.00           H  
HETATM   27  H25   0     1     103.631 133.606 131.568  0.00  0.00           H  
HETATM   28  H26   0     1     104.543 132.965 132.879  0.00  0.00           H  
HETATM   29  H27   0     1     109.779 132.798 137.708  0.00  0.00           H  
HETATM   30  H28   0     1     111.491 134.416 138.489  0.00  0.00           H  
HETATM   31  H29   0     1     111.532 136.722 137.672  0.00  0.00           H  
HETATM   32  H30   0     1     109.859 137.550 136.020  0.00  0.00           H  
HETATM   33  H31   0     1     107.960 137.673 134.430  0.00  0.00           H  
HETATM   34  H32   0     1     105.970 137.407 132.908  0.00  0.00           H  
HETATM   35  H33   0     1     102.759 136.696 133.925  0.00  0.00           H  
HETATM   36  H34   0     1     101.854 137.137 132.523  0.00  0.00           H  
HETATM   37  H35   0     1     102.920 133.980 134.508  0.00  0.00           H  
HETATM   38  H36   0     1     102.123 132.902 133.431  0.00  0.00           H  
HETATM   39  H37   0     1     100.969 135.157 133.865  0.00  0.00           H  
HETATM   40  H39   0     1      99.348 133.456 130.889  0.00  0.00           H  
HETATM   41  H40   0     1     100.369 132.614 132.037  0.00  0.00           H  
CONECT    1    8   10   11
CONECT    2   11   12
CONECT    3   12   13
CONECT    4   12   18   19
CONECT    5    6   21   23   24
CONECT    6    5    7    9   39
CONECT    7    6    8   35   36
CONECT    8    1    7   25   26
CONECT    9    6   10   37   38
CONECT   10    1    9   27   28
CONECT   11    1    2   20
CONECT   12    2    3    4
CONECT   13    3   14   18
CONECT   14   13   15   29
CONECT   15   14   16   30
CONECT   16   15   17   31
CONECT   17   16   18   32
CONECT   18    4   13   17
CONECT   19    4   20   33
CONECT   20   11   19   34
CONECT   21    5   22   40   41
CONECT   22   21
CONECT   23    5
CONECT   24    5
CONECT   25    8
CONECT   26    8
CONECT   27   10
CONECT   28   10
CONECT   29   14
CONECT   30   15
CONECT   31   16
CONECT   32   17
CONECT   33   19
CONECT   34   20
CONECT   35    7
CONECT   36    7
CONECT   37    9
CONECT   38    9
CONECT   39    6
CONECT   40   21
CONECT   41   21
END
HEADER    FluoroethylConformer_8
HETATM    1  N1    0     1     104.585 135.108 132.629  0.00  0.00           N  
HETATM    2  N2    0     1     106.092 134.262 134.203  0.00  0.00           N  
HETATM    3  N3    0     1     107.783 133.560 135.820  0.00  0.00           N  
HETATM    4  N4    0     1     107.832 135.680 135.080  0.00  0.00           N  
HETATM    5  C5    0     1     100.905 134.660 131.753  0.00  0.00           C  
HETATM    6  C6    0     1     101.682 135.019 133.049  0.00  0.00           C  
HETATM    7  C7    0     1     102.479 136.342 132.931  0.00  0.00           C  
HETATM    8  C8    0     1     103.753 136.181 132.081  0.00  0.00           C  
HETATM    9  C9    0     1     102.631 133.865 133.462  0.00  0.00           C  
HETATM   10  C10   0     1     103.907 133.808 132.604  0.00  0.00           C  
HETATM   11  C11   0     1     105.655 135.335 133.478  0.00  0.00           C  
HETATM   12  C12   0     1     107.161 134.452 134.994  0.00  0.00           C  
HETATM   13  C13   0     1     108.827 134.249 136.407  0.00  0.00           C  
HETATM   14  C14   0     1     109.783 133.814 137.337  0.00  0.00           C  
HETATM   15  C15   0     1     110.745 134.732 137.772  0.00  0.00           C  
HETATM   16  C16   0     1     110.767 136.051 137.304  0.00  0.00           C  
HETATM   17  C17   0     1     109.835 136.529 136.377  0.00  0.00           C  
HETATM   18  C18   0     1     108.885 135.594 135.959  0.00  0.00           C  
HETATM   19  C19   0     1     107.405 136.751 134.338  0.00  0.00           C  
HETATM   20  C20   0     1     106.293 136.575 133.510  0.00  0.00           C  
HETATM   21  C38   0     1      99.773 135.632 131.377  0.00  0.00           C  
HETATM   22  F41   0     1      98.858 135.770 132.338  0.00  0.00           F  
HETATM   23  H21   0     1     100.457 133.672 131.873  0.00  0.00           H  
HETATM   24  H22   0     1     101.587 134.570 130.908  0.00  0.00           H  
HETATM   25  H23   0     1     104.255 137.134 131.930  0.00  0.00           H  
HETATM   26  H24   0     1     103.468 135.878 131.072  0.00  0.00           H  
HETATM   27  H25   0     1     103.630 133.605 131.568  0.00  0.00           H  
HETATM   28  H26   0     1     104.543 132.965 132.879  0.00  0.00           H  
HETATM   29  H27   0     1     109.779 132.798 137.708  0.00  0.00           H  
HETATM   30  H28   0     1     111.491 134.416 138.489  0.00  0.00           H  
HETATM   31  H29   0     1     111.532 136.722 137.672  0.00  0.00           H  
HETATM   32  H30   0     1     109.859 137.550 136.020  0.00  0.00           H  
HETATM   33  H31   0     1     107.960 137.673 134.430  0.00  0.00           H  
HETATM   34  H32   0     1     105.970 137.407 132.909  0.00  0.00           H  
HETATM   35  H33   0     1     102.761 136.691 133.926  0.00  0.00           H  
HETATM   36  H34   0     1     101.863 137.145 132.527  0.00  0.00           H  
HETATM   37  H35   0     1     102.919 133.976 134.509  0.00  0.00           H  
HETATM   38  H36   0     1     102.114 132.905 133.425  0.00  0.00           H  
HETATM   39  H37   0     1     100.970 135.145 133.868  0.00  0.00           H  
HETATM   40  H39   0     1     100.151 136.628 131.146  0.00  0.00           H  
HETATM   41  H40   0     1      99.245 135.281 130.489  0.00  0.00           H  
CONECT    1    8   10   11
CONECT    2   11   12
CONECT    3   12   13
CONECT    4   12   18   19
CONECT    5    6   21   23   24
CONECT    6    5    7    9   39
CONECT    7    6    8   35   36
CONECT    8    1    7   25   26
CONECT    9    6   10   37   38
CONECT   10    1    9   27   28
CONECT   11    1    2   20
CONECT   12    2    3    4
CONECT   13    3   14   18
CONECT   14   13   15   29
CONECT   15   14   16   30
CONECT   16   15   17   31
CONECT   17   16   18   32
CONECT   18    4   13   17
CONECT   19    4   20   33
CONECT   20   11   19   34
CONECT   21    5   22   40   41
CONECT   22   21
CONECT   23    5
CONECT   24    5
CONECT   25    8
CONECT   26    8
CONECT   27   10
CONECT   28   10
CONECT   29   14
CONECT   30   15
CONECT   31   16
CONECT   32   17
CONECT   33   19
CONECT   34   20
CONECT   35    7
CONECT   36    7
CONECT   37    9
CONECT   38    9
CONECT   39    6
CONECT   40   21
CONECT   41   21
END
HEADER    FluoroethylConformer_9
HETATM    1  N1    0     1     104.585 135.108 132.629  0.00  0.00           N  
HETATM    2  N2    0     1     106.092 134.262 134.203  0.00  0.00           N  
HETATM    3  N3    0     1     107.783 133.560 135.820  0.00  0.00           N  
HETATM    4  N4    0     1     107.832 135.680 135.080  0.00  0.00           N  
HETATM    5  C5    0     1     100.904 134.722 131.739  0.00  0.00           C  
HETATM    6  C6    0     1     101.682 135.019 133.049  0.00  0.00           C  
HETATM    7  C7    0     1     102.479 136.342 132.931  0.00  0.00           C  
HETATM    8  C8    0     1     103.753 136.181 132.081  0.00  0.00           C  
HETATM    9  C9    0     1     102.631 133.865 133.462  0.00  0.00           C  
HETATM   10  C10   0     1     103.907 133.808 132.604  0.00  0.00           C  
HETATM   11  C11   0     1     105.655 135.335 133.478  0.00  0.00           C  
HETATM   12  C12   0     1     107.161 134.452 134.994  0.00  0.00           C  
HETATM   13  C13   0     1     108.827 134.249 136.407  0.00  0.00           C  
HETATM   14  C14   0     1     109.783 133.814 137.337  0.00  0.00           C  
HETATM   15  C15   0     1     110.745 134.732 137.772  0.00  0.00           C  
HETATM   16  C16   0     1     110.767 136.051 137.304  0.00  0.00           C  
HETATM   17  C17   0     1     109.835 136.529 136.377  0.00  0.00           C  
HETATM   18  C18   0     1     108.885 135.594 135.959  0.00  0.00           C  
HETATM   19  C19   0     1     107.405 136.751 134.338  0.00  0.00           C  
HETATM   20  C20   0     1     106.293 136.575 133.510  0.00  0.00           C  
HETATM   21  C38   0     1      99.890 133.570 131.838  0.00  0.00           C  
HETATM   22  F41   0     1      99.176 133.428 130.721  0.00  0.00           F  
HETATM   23  H21   0     1     101.591 134.515 130.918  0.00  0.00           H  
HETATM   24  H22   0     1     100.355 135.615 131.438  0.00  0.00           H  
HETATM   25  H23   0     1     104.255 137.134 131.930  0.00  0.00           H  
HETATM   26  H24   0     1     103.467 135.878 131.072  0.00  0.00           H  
HETATM   27  H25   0     1     103.630 133.606 131.568  0.00  0.00           H  
HETATM   28  H26   0     1     104.543 132.965 132.878  0.00  0.00           H  
HETATM   29  H27   0     1     109.779 132.798 137.708  0.00  0.00           H  
HETATM   30  H28   0     1     111.491 134.416 138.489  0.00  0.00           H  
HETATM   31  H29   0     1     111.532 136.722 137.672  0.00  0.00           H  
HETATM   32  H30   0     1     109.859 137.550 136.020  0.00  0.00           H  
HETATM   33  H31   0     1     107.960 137.673 134.430  0.00  0.00           H  
HETATM   34  H32   0     1     105.970 137.407 132.909  0.00  0.00           H  
HETATM   35  H33   0     1     102.759 136.697 133.925  0.00  0.00           H  
HETATM   36  H34   0     1     101.854 137.137 132.522  0.00  0.00           H  
HETATM   37  H35   0     1     102.920 133.980 134.508  0.00  0.00           H  
HETATM   38  H36   0     1     102.124 132.901 133.431  0.00  0.00           H  
HETATM   39  H37   0     1     100.969 135.158 133.865  0.00  0.00           H  
HETATM   40  H39   0     1     100.378 132.613 132.019  0.00  0.00           H  
HETATM   41  H40   0     1      99.181 133.737 132.650  0.00  0.00           H  
CONECT    1    8   10   11
CONECT    2   11   12
CONECT    3   12   13
CONECT    4   12   18   19
CONECT    5    6   21   23   24
CONECT    6    5    7    9   39
CONECT    7    6    8   35   36
CONECT    8    1    7   25   26
CONECT    9    6   10   37   38
CONECT   10    1    9   27   28
CONECT   11    1    2   20
CONECT   12    2    3    4
CONECT   13    3   14   18
CONECT   14   13   15   29
CONECT   15   14   16   30
CONECT   16   15   17   31
CONECT   17   16   18   32
CONECT   18    4   13   17
CONECT   19    4   20   33
CONECT   20   11   19   34
CONECT   21    5   22   40   41
CONECT   22   21
CONECT   23    5
CONECT   24    5
CONECT   25    8
CONECT   26    8
CONECT   27   10
CONECT   28   10
CONECT   29   14
CONECT   30   15
CONECT   31   16
CONECT   32   17
CONECT   33   19
CONECT   34   20
CONECT   35    7
CONECT   36    7
CONECT   37    9
CONECT   38    9
CONECT   39    6
CONECT   40   21
CONECT   41   21
END
HEADER    FluoroethylConformer_10
HETATM    1  N1    0     1     104.585 135.108 132.629  0.00  0.00           N  
HETATM    2  N2    0     1     106.092 134.262 134.203  0.00  0.00           N  
HETATM    3  N3    0     1     107.783 133.560 135.820  0.00  0.00           N  
HETATM    4  N4    0     1     107.832 135.680 135.080  0.00  0.00           N  
HETATM    5  C5    0     1     100.907 134.659 131.753  0.00  0.00           C  
HETATM    6  C6    0     1     101.682 135.019 133.049  0.00  0.00           C  
HETATM    7  C7    0     1     102.479 136.342 132.931  0.00  0.00           C  
HETATM    8  C8    0     1     103.753 136.181 132.081  0.00  0.00           C  
HETATM    9  C9    0     1     102.631 133.865 133.462  0.00  0.00           C  
HETATM   10  C10   0     1     103.907 133.808 132.604  0.00  0.00           C  
HETATM   11  C11   0     1     105.655 135.335 133.478  0.00  0.00           C  
HETATM   12  C12   0     1     107.161 134.452 134.994  0.00  0.00           C  
HETATM   13  C13   0     1     108.827 134.249 136.407  0.00  0.00           C  
HETATM   14  C14   0     1     109.783 133.814 137.337  0.00  0.00           C  
HETATM   15  C15   0     1     110.745 134.732 137.772  0.00  0.00           C  
HETATM   16  C16   0     1     110.767 136.051 137.304  0.00  0.00           C  
HETATM   17  C17   0     1     109.835 136.529 136.377  0.00  0.00           C  
HETATM   18  C18   0     1     108.885 135.594 135.959  0.00  0.00           C  
HETATM   19  C19   0     1     107.405 136.751 134.338  0.00  0.00           C  
HETATM   20  C20   0     1     106.293 136.575 133.510  0.00  0.00           C  
HETATM   21  C38   0     1      99.778 135.635 131.382  0.00  0.00           C  
HETATM   22  F41   0     1      99.075 135.218 130.329  0.00  0.00           F  
HETATM   23  H21   0     1     100.459 133.671 131.869  0.00  0.00           H  
HETATM   24  H22   0     1     101.587 134.568 130.906  0.00  0.00           H  
HETATM   25  H23   0     1     104.255 137.134 131.929  0.00  0.00           H  
HETATM   26  H24   0     1     103.468 135.878 131.072  0.00  0.00           H  
HETATM   27  H25   0     1     103.630 133.605 131.568  0.00  0.00           H  
HETATM   28  H26   0     1     104.543 132.965 132.879  0.00  0.00           H  
HETATM   29  H27   0     1     109.779 132.798 137.708  0.00  0.00           H  
HETATM   30  H28   0     1     111.491 134.416 138.489  0.00  0.00           H  
HETATM   31  H29   0     1     111.532 136.722 137.672  0.00  0.00           H  
HETATM   32  H30   0     1     109.859 137.550 136.020  0.00  0.00           H  
HETATM   33  H31   0     1     107.960 137.673 134.430  0.00  0.00           H  
HETATM   34  H32   0     1     105.970 137.407 132.908  0.00  0.00           H  
HETATM   35  H33   0     1     102.762 136.691 133.926  0.00  0.00           H  
HETATM   36  H34   0     1     101.864 137.146 132.527  0.00  0.00           H  
HETATM   37  H35   0     1     102.919 133.976 134.509  0.00  0.00           H  
HETATM   38  H36   0     1     102.114 132.905 133.425  0.00  0.00           H  
HETATM   39  H37   0     1     100.970 135.144 133.868  0.00  0.00           H  
HETATM   40  H39   0     1      99.075 135.758 132.206  0.00  0.00           H  
HETATM   41  H40   0     1     100.163 136.623 131.127  0.00  0.00           H  
CONECT    1    8   10   11
CONECT    2   11   12
CONECT    3   12   13
CONECT    4   12   18   19
CONECT    5    6   21   23   24
CONECT    6    5    7    9   39
CONECT    7    6    8   35   36
CONECT    8    1    7   25   26
CONECT    9    6   10   37   38
CONECT   10    1    9   27   28
CONECT   11    1    2   20
CONECT   12    2    3    4
CONECT   13    3   14   18
CONECT   14   13   15   29
CONECT   15   14   16   30
CONECT   16   15   17   31
CONECT   17   16   18   32
CONECT   18    4   13   17
CONECT   19    4   20   33
CONECT   20   11   19   34
CONECT   21    5   22   40   41
CONECT   22   21
CONECT   23    5
CONECT   24    5
CONECT   25    8
CONECT   26    8
CONECT   27   10
CONECT   28   10
CONECT   29   14
CONECT   30   15
CONECT   31   16
CONECT   32   17
CONECT   33   19
CONECT   34   20
CONECT   35    7
CONECT   36    7
CONECT   37    9
CONECT   38    9
CONECT   39    6
CONECT   40   21
CONECT   41   21
END
HEADER    FluoroethylConformer_11
HETATM    1  N1    0     1     104.585 135.108 132.629  0.00  0.00           N  
HETATM    2  N2    0     1     106.092 134.262 134.203  0.00  0.00           N  
HETATM    3  N3    0     1     107.783 133.560 135.820  0.00  0.00           N  
HETATM    4  N4    0     1     107.832 135.680 135.080  0.00  0.00           N  
HETATM    5  C5    0     1     100.902 134.652 131.755  0.00  0.00           C  
HETATM    6  C6    0     1     101.682 135.019 133.049  0.00  0.00           C  
HETATM    7  C7    0     1     102.479 136.342 132.931  0.00  0.00           C  
HETATM    8  C8    0     1     103.753 136.181 132.081  0.00  0.00           C  
HETATM    9  C9    0     1     102.631 133.865 133.462  0.00  0.00           C  
HETATM   10  C10   0     1     103.907 133.808 132.604  0.00  0.00           C  
HETATM   11  C11   0     1     105.655 135.335 133.478  0.00  0.00           C  
HETATM   12  C12   0     1     107.161 134.452 134.994  0.00  0.00           C  
HETATM   13  C13   0     1     108.827 134.249 136.407  0.00  0.00           C  
HETATM   14  C14   0     1     109.783 133.814 137.337  0.00  0.00           C  
HETATM   15  C15   0     1     110.745 134.732 137.772  0.00  0.00           C  
HETATM   16  C16   0     1     110.767 136.051 137.304  0.00  0.00           C  
HETATM   17  C17   0     1     109.835 136.529 136.377  0.00  0.00           C  
HETATM   18  C18   0     1     108.885 135.594 135.959  0.00  0.00           C  
HETATM   19  C19   0     1     107.405 136.751 134.338  0.00  0.00           C  
HETATM   20  C20   0     1     106.293 136.575 133.510  0.00  0.00           C  
HETATM   21  C38   0     1      99.712 135.567 131.411  0.00  0.00           C  
HETATM   22  F41   0     1     100.059 136.785 130.992  0.00  0.00           F  
HETATM   23  H21   0     1     100.504 133.643 131.865  0.00  0.00           H  
HETATM   24  H22   0     1     101.574 134.606 130.898  0.00  0.00           H  
HETATM   25  H23   0     1     104.255 137.134 131.929  0.00  0.00           H  
HETATM   26  H24   0     1     103.467 135.878 131.072  0.00  0.00           H  
HETATM   27  H25   0     1     103.629 133.607 131.568  0.00  0.00           H  
HETATM   28  H26   0     1     104.543 132.965 132.878  0.00  0.00           H  
HETATM   29  H27   0     1     109.779 132.798 137.708  0.00  0.00           H  
HETATM   30  H28   0     1     111.491 134.416 138.489  0.00  0.00           H  
HETATM   31  H29   0     1     111.532 136.722 137.672  0.00  0.00           H  
HETATM   32  H30   0     1     109.859 137.550 136.020  0.00  0.00           H  
HETATM   33  H31   0     1     107.960 137.673 134.430  0.00  0.00           H  
HETATM   34  H32   0     1     105.970 137.407 132.909  0.00  0.00           H  
HETATM   35  H33   0     1     102.761 136.691 133.926  0.00  0.00           H  
HETATM   36  H34   0     1     101.864 137.146 132.528  0.00  0.00           H  
HETATM   37  H35   0     1     102.921 133.979 134.508  0.00  0.00           H  
HETATM   38  H36   0     1     102.115 132.904 133.429  0.00  0.00           H  
HETATM   39  H37   0     1     100.972 135.145 133.869  0.00  0.00           H  
HETATM   40  H39   0     1      99.118 135.132 130.607  0.00  0.00           H  
HETATM   41  H40   0     1      99.050 135.696 132.268  0.00  0.00           H  
CONECT    1    8   10   11
CONECT    2   11   12
CONECT    3   12   13
CONECT    4   12   18   19
CONECT    5    6   21   23   24
CONECT    6    5    7    9   39
CONECT    7    6    8   35   36
CONECT    8    1    7   25   26
CONECT    9    6   10   37   38
CONECT   10    1    9   27   28
CONECT   11    1    2   20
CONECT   12    2    3    4
CONECT   13    3   14   18
CONECT   14   13   15   29
CONECT   15   14   16   30
CONECT   16   15   17   31
CONECT   17   16   18   32
CONECT   18    4   13   17
CONECT   19    4   20   33
CONECT   20   11   19   34
CONECT   21    5   22   40   41
CONECT   22   21
CONECT   23    5
CONECT   24    5
CONECT   25    8
CONECT   26    8
CONECT   27   10
CONECT   28   10
CONECT   29   14
CONECT   30   15
CONECT   31   16
CONECT   32   17
CONECT   33   19
CONECT   34   20
CONECT   35    7
CONECT   36    7
CONECT   37    9
CONECT   38    9
CONECT   39    6
CONECT   40   21
CONECT   41   21
END
HEADER    FluoroethylConformer_12
HETATM    1  N1    0     1     104.585 135.108 132.629  0.00  0.00           N  
HETATM    2  N2    0     1     106.092 134.262 134.203  0.00  0.00           N  
HETATM    3  N3    0     1     107.783 133.560 135.820  0.00  0.00           N  
HETATM    4  N4    0     1     107.832 135.680 135.080  0.00  0.00           N  
HETATM    5  C5    0     1     100.899 134.728 131.738  0.00  0.00           C  
HETATM    6  C6    0     1     101.682 135.019 133.049  0.00  0.00           C  
HETATM    7  C7    0     1     102.479 136.342 132.931  0.00  0.00           C  
HETATM    8  C8    0     1     103.753 136.181 132.081  0.00  0.00           C  
HETATM    9  C9    0     1     102.631 133.865 133.462  0.00  0.00           C  
HETATM   10  C10   0     1     103.907 133.808 132.604  0.00  0.00           C  
HETATM   11  C11   0     1     105.655 135.335 133.478  0.00  0.00           C  
HETATM   12  C12   0     1     107.161 134.452 134.994  0.00  0.00           C  
HETATM   13  C13   0     1     108.827 134.249 136.407  0.00  0.00           C  
HETATM   14  C14   0     1     109.783 133.814 137.337  0.00  0.00           C  
HETATM   15  C15   0     1     110.745 134.732 137.772  0.00  0.00           C  
HETATM   16  C16   0     1     110.767 136.051 137.304  0.00  0.00           C  
HETATM   17  C17   0     1     109.835 136.529 136.377  0.00  0.00           C  
HETATM   18  C18   0     1     108.885 135.594 135.959  0.00  0.00           C  
HETATM   19  C19   0     1     107.405 136.751 134.338  0.00  0.00           C  
HETATM   20  C20   0     1     106.293 136.575 133.510  0.00  0.00           C  
HETATM   21  C38   0     1      99.812 133.642 131.839  0.00  0.00           C  
HETATM   22  F41   0     1     100.284 132.402 131.974  0.00  0.00           F  
HETATM   23  H21   0     1     101.582 134.471 130.929  0.00  0.00           H  
HETATM   24  H22   0     1     100.402 135.645 131.418  0.00  0.00           H  
HETATM   25  H23   0     1     104.255 137.134 131.928  0.00  0.00           H  
HETATM   26  H24   0     1     103.465 135.876 131.073  0.00  0.00           H  
HETATM   27  H25   0     1     103.630 133.605 131.568  0.00  0.00           H  
HETATM   28  H26   0     1     104.543 132.965 132.878  0.00  0.00           H  
HETATM   29  H27   0     1     109.779 132.798 137.708  0.00  0.00           H  
HETATM   30  H28   0     1     111.491 134.416 138.489  0.00  0.00           H  
HETATM   31  H29   0     1     111.532 136.722 137.672  0.00  0.00           H  
HETATM   32  H30   0     1     109.859 137.550 136.020  0.00  0.00           H  
HETATM   33  H31   0     1     107.960 137.673 134.430  0.00  0.00           H  
HETATM   34  H32   0     1     105.970 137.407 132.908  0.00  0.00           H  
HETATM   35  H33   0     1     102.761 136.694 133.925  0.00  0.00           H  
HETATM   36  H34   0     1     101.855 137.140 132.525  0.00  0.00           H  
HETATM   37  H35   0     1     102.920 133.980 134.508  0.00  0.00           H  
HETATM   38  H36   0     1     102.124 132.902 133.432  0.00  0.00           H  
HETATM   39  H37   0     1     100.970 135.158 133.866  0.00  0.00           H  
HETATM   40  H39   0     1      99.144 133.827 132.681  0.00  0.00           H  
HETATM   41  H40   0     1      99.199 133.633 130.937  0.00  0.00           H  
CONECT    1    8   10   11
CONECT    2   11   12
CONECT    3   12   13
CONECT    4   12   18   19
CONECT    5    6   21   23   24
CONECT    6    5    7    9   39
CONECT    7    6    8   35   36
CONECT    8    1    7   25   26
CONECT    9    6   10   37   38
CONECT   10    1    9   27   28
CONECT   11    1    2   20
CONECT   12    2    3    4
CONECT   13    3   14   18
CONECT   14   13   15   29
CONECT   15   14   16   30
CONECT   16   15   17   31
CONECT   17   16   18   32
CONECT   18    4   13   17
CONECT   19    4   20   33
CONECT   20   11   19   34
CONECT   21    5   22   40   41
CONECT   22   21
CONECT   23    5
CONECT   24    5
CONECT   25    8
CONECT   26    8
CONECT   27   10
CONECT   28   10
CONECT   29   14
CONECT   30   15
CONECT   31   16
CONECT   32   17
CONECT   33   19
CONECT   34   20
CONECT   35    7
CONECT   36    7
CONECT   37    9
CONECT   38    9
CONECT   39    6
CONECT   40   21
CONECT   41   21
END
HEADER    FluoroethylConformer_13
HETATM    1  N1    0     1     104.585 135.108 132.629  0.00  0.00           N  
HETATM    2  N2    0     1     106.092 134.262 134.203  0.00  0.00           N  
HETATM    3  N3    0     1     107.783 133.560 135.820  0.00  0.00           N  
HETATM    4  N4    0     1     107.832 135.680 135.080  0.00  0.00           N  
HETATM    5  C5    0     1     100.911 134.691 131.736  0.00  0.00           C  
HETATM    6  C6    0     1     101.682 135.019 133.049  0.00  0.00           C  
HETATM    7  C7    0     1     102.479 136.342 132.931  0.00  0.00           C  
HETATM    8  C8    0     1     103.753 136.181 132.081  0.00  0.00           C  
HETATM    9  C9    0     1     102.631 133.865 133.462  0.00  0.00           C  
HETATM   10  C10   0     1     103.907 133.808 132.604  0.00  0.00           C  
HETATM   11  C11   0     1     105.655 135.335 133.478  0.00  0.00           C  
HETATM   12  C12   0     1     107.161 134.452 134.994  0.00  0.00           C  
HETATM   13  C13   0     1     108.827 134.249 136.407  0.00  0.00           C  
HETATM   14  C14   0     1     109.783 133.814 137.337  0.00  0.00           C  
HETATM   15  C15   0     1     110.745 134.732 137.772  0.00  0.00           C  
HETATM   16  C16   0     1     110.767 136.051 137.304  0.00  0.00           C  
HETATM   17  C17   0     1     109.835 136.529 136.377  0.00  0.00           C  
HETATM   18  C18   0     1     108.885 135.594 135.959  0.00  0.00           C  
HETATM   19  C19   0     1     107.405 136.751 134.338  0.00  0.00           C  
HETATM   20  C20   0     1     106.293 136.575 133.510  0.00  0.00           C  
HETATM   21  C38   0     1      99.384 134.648 131.909  0.00  0.00           C  
HETATM   22  F41   0     1      98.871 135.813 132.306  0.00  0.00           F  
HETATM   23  H21   0     1     101.233 133.733 131.326  0.00  0.00           H  
HETATM   24  H22   0     1     101.142 135.417 130.956  0.00  0.00           H  
HETATM   25  H23   0     1     104.255 137.134 131.928  0.00  0.00           H  
HETATM   26  H24   0     1     103.466 135.875 131.073  0.00  0.00           H  
HETATM   27  H25   0     1     103.629 133.608 131.568  0.00  0.00           H  
HETATM   28  H26   0     1     104.544 132.965 132.878  0.00  0.00           H  
HETATM   29  H27   0     1     109.779 132.798 137.708  0.00  0.00           H  
HETATM   30  H28   0     1     111.491 134.416 138.489  0.00  0.00           H  
HETATM   31  H29   0     1     111.532 136.722 137.672  0.00  0.00           H  
HETATM   32  H30   0     1     109.859 137.550 136.020  0.00  0.00           H  
HETATM   33  H31   0     1     107.960 137.673 134.430  0.00  0.00           H  
HETATM   34  H32   0     1     105.970 137.407 132.908  0.00  0.00           H  
HETATM   35  H33   0     1     102.756 136.701 133.924  0.00  0.00           H  
HETATM   36  H34   0     1     101.850 137.132 132.518  0.00  0.00           H  
HETATM   37  H35   0     1     102.917 133.972 134.510  0.00  0.00           H  
HETATM   38  H36   0     1     102.111 132.907 133.419  0.00  0.00           H  
HETATM   39  H37   0     1     100.981 135.154 133.876  0.00  0.00           H  
HETATM   40  H39   0     1      98.893 134.389 130.970  0.00  0.00           H  
HETATM   41  H40   0     1      99.092 133.900 132.648  0.00  0.00           H  
CONECT    1    8   10   11
CONECT    2   11   12
CONECT    3   12   13
CONECT    4   12   18   19
CONECT    5    6   21   23   24
CONECT    6    5    7    9   39
CONECT    7    6    8   35   36
CONECT    8    1    7   25   26
CONECT    9    6   10   37   38
CONECT   10    1    9   27   28
CONECT   11    1    2   20
CONECT   12    2    3    4
CONECT   13    3   14   18
CONECT   14   13   15   29
CONECT   15   14   16   30
CONECT   16   15   17   31
CONECT   17   16   18   32
CONECT   18    4   13   17
CONECT   19    4   20   33
CONECT   20   11   19   34
CONECT   21    5   22   40   41
CONECT   22   21
CONECT   23    5
CONECT   24    5
CONECT   25    8
CONECT   26    8
CONECT   27   10
CONECT   28   10
CONECT   29   14
CONECT   30   15
CONECT   31   16
CONECT   32   17
CONECT   33   19
CONECT   34   20
CONECT   35    7
CONECT   36    7
CONECT   37    9
CONECT   38    9
CONECT   39    6
CONECT   40   21
CONECT   41   21
END
HEADER    ConstrainedOptimization_1
HETATM    1  N   UNK     1     104.587 134.491 128.173  1.00  0.00           N  
HETATM    2  N   UNK     2     106.143 133.687 129.711  1.00  0.00           N  
HETATM    3  N   UNK     3     107.877 133.042 131.306  1.00  0.00           N  
HETATM    4  N   UNK     4     107.707 135.208 130.737  1.00  0.00           N  
HETATM    5  C   UNK     5     100.971 133.772 127.226  1.00  0.00           C  
HETATM    6  C   UNK     6     101.717 134.039 128.548  1.00  0.00           C  
HETATM    7  C   UNK     7     102.352 135.449 128.542  1.00  0.00           C  
HETATM    8  C   UNK     8     103.638 135.502 127.696  1.00  0.00           C  
HETATM    9  C   UNK     9     102.785 132.974 128.897  1.00  0.00           C  
HETATM   10  C   UNK    10     104.051 133.129 128.043  1.00  0.00           C  
HETATM   11  C   UNK    11     105.603 134.762 129.063  1.00  0.00           C  
HETATM   12  C   UNK    12     107.174 133.926 130.539  1.00  0.00           C  
HETATM   13  C   UNK    13     108.832 133.789 131.969  1.00  0.00           C  
HETATM   14  C   UNK    14     109.816 133.385 132.884  1.00  0.00           C  
HETATM   15  C   UNK    15     110.667 134.362 133.411  1.00  0.00           C  
HETATM   16  C   UNK    16     110.552 135.710 133.049  1.00  0.00           C  
HETATM   17  C   UNK    17     109.587 136.158 132.142  1.00  0.00           C  
HETATM   18  C   UNK    18     108.750 135.164 131.630  1.00  0.00           C  
HETATM   19  C   UNK    19     107.177 136.283 130.071  1.00  0.00           C  
HETATM   20  C   UNK    20     106.102 136.057 129.207  1.00  0.00           C  
HETATM   21  C   UNK    21     100.309 132.409 127.095  1.00  0.00           C  
HETATM   22  F   UNK    22     101.267 131.407 126.833  1.00  0.00           F  
HETATM   23  H   UNK    23     101.637 133.902 126.346  1.00  0.00           H  
HETATM   24  H   UNK    24     100.173 134.539 127.113  1.00  0.00           H  
HETATM   25  H   UNK    25     104.083 136.512 127.719  1.00  0.00           H  
HETATM   26  H   UNK    26     103.417 135.281 126.630  1.00  0.00           H  
HETATM   27  H   UNK    27     103.820 132.958 126.970  1.00  0.00           H  
HETATM   28  H   UNK    28     104.829 132.410 128.351  1.00  0.00           H  
HETATM   29  H   UNK    29     109.896 132.331 133.186  1.00  0.00           H  
HETATM   30  H   UNK    30     111.433 134.069 134.145  1.00  0.00           H  
HETATM   31  H   UNK    31     111.237 136.443 133.503  1.00  0.00           H  
HETATM   32  H   UNK    32     109.491 137.218 131.864  1.00  0.00           H  
HETATM   33  H   UNK    33     107.629 137.270 130.240  1.00  0.00           H  
HETATM   34  H   UNK    34     105.691 136.916 128.667  1.00  0.00           H  
HETATM   35  H   UNK    35     102.622 135.747 129.579  1.00  0.00           H  
HETATM   36  H   UNK    36     101.627 136.202 128.169  1.00  0.00           H  
HETATM   37  H   UNK    37     103.073 133.064 129.964  1.00  0.00           H  
HETATM   38  H   UNK    38     102.372 131.955 128.780  1.00  0.00           H  
HETATM   39  H   UNK    39     100.939 134.016 129.339  1.00  0.00           H  
HETATM   40  H   UNK    40      99.770 132.126 128.028  1.00  0.00           H  
HETATM   41  H   UNK    41      99.585 132.401 126.252  1.00  0.00           H  
HETATM   42  N   UNK    42     104.884 134.753 132.926  1.00  0.00           N  
HETATM   43  N   UNK    43     106.414 133.910 134.466  1.00  0.00           N  
HETATM   44  N   UNK    44     108.131 133.223 136.063  1.00  0.00           N  
HETATM   45  N   UNK    45     108.016 135.392 135.490  1.00  0.00           N  
HETATM   46  C   UNK    46     101.236 134.145 131.977  1.00  0.00           C  
HETATM   47  C   UNK    47     101.991 134.389 133.299  1.00  0.00           C  
HETATM   48  C   UNK    48     102.676 135.778 133.291  1.00  0.00           C  
HETATM   49  C   UNK    49     103.964 135.787 132.446  1.00  0.00           C  
HETATM   50  C   UNK    50     103.035 133.299 133.650  1.00  0.00           C  
HETATM   51  C   UNK    51     104.308 133.409 132.797  1.00  0.00           C  
HETATM   52  C   UNK    52     105.902 134.997 133.816  1.00  0.00           C  
HETATM   53  C   UNK    53     107.451 134.124 135.294  1.00  0.00           C  
HETATM   54  C   UNK    54     109.104 133.947 136.726  1.00  0.00           C  
HETATM   55  C   UNK    55     110.077 133.520 137.641  1.00  0.00           C  
HETATM   56  C   UNK    56     110.952 134.476 138.168  1.00  0.00           C  
HETATM   57  C   UNK    57     110.872 135.825 137.803  1.00  0.00           C  
HETATM   58  C   UNK    58     109.919 136.297 136.895  1.00  0.00           C  
HETATM   59  C   UNK    59     109.057 135.323 136.384  1.00  0.00           C  
HETATM   60  C   UNK    60     107.514 136.479 134.823  1.00  0.00           C  
HETATM   61  C   UNK    61     106.434 136.279 133.958  1.00  0.00           C  
HETATM   62  C   UNK    62     100.534 132.803 131.848  1.00  0.00           C  
HETATM   63  F   UNK    63     101.461 131.770 131.590  1.00  0.00           F  
HETATM   64  H   UNK    64     101.920 134.264 131.118  1.00  0.00           H  
HETATM   65  H   UNK    65     100.464 134.936 131.859  1.00  0.00           H  
HETATM   66  H   UNK    66     104.439 136.783 132.455  1.00  0.00           H  
HETATM   67  H   UNK    67     103.741 135.561 131.381  1.00  0.00           H  
HETATM   68  H   UNK    68     104.092 133.254 131.719  1.00  0.00           H  
HETATM   69  H   UNK    69     105.069 132.670 133.100  1.00  0.00           H  
HETATM   70  H   UNK    70     110.143 132.459 137.929  1.00  0.00           H  
HETATM   71  H   UNK    71     111.724 134.161 138.888  1.00  0.00           H  
HETATM   72  H   UNK    72     111.584 136.540 138.245  1.00  0.00           H  
HETATM   73  H   UNK    73     109.858 137.355 136.604  1.00  0.00           H  
HETATM   74  H   UNK    74     107.998 137.452 134.979  1.00  0.00           H  
HETATM   75  H   UNK    75     106.051 137.145 133.407  1.00  0.00           H  
HETATM   76  H   UNK    76     102.950 136.063 134.330  1.00  0.00           H  
HETATM   77  H   UNK    77     101.978 136.555 132.912  1.00  0.00           H  
HETATM   78  H   UNK    78     103.333 133.416 134.715  1.00  0.00           H  
HETATM   79  H   UNK    79     102.602 132.286 133.541  1.00  0.00           H  
HETATM   80  H   UNK    80     101.228 134.390 134.110  1.00  0.00           H  
HETATM   81  H   UNK    81      99.982 132.538 132.778  1.00  0.00           H  
HETATM   82  H   UNK    82      99.814 132.813 131.001  1.00  0.00           H  
CONECT    1    8   10   11
CONECT    2   11   12
CONECT    3   12   13
CONECT    4   12   18   19
CONECT    5    6   21   23   24
CONECT    6    5    7    9   39
CONECT    7    6    8   35   36
CONECT    8    1    7   25   26
CONECT    9    6   10   37   38
CONECT   10    1    9   27   28
CONECT   11    1    2   20
CONECT   12    2    3    4
CONECT   13    3   14   18
CONECT   14   13   15   29
CONECT   15   14   16   30
CONECT   16   15   17   31
CONECT   17   16   18   32
CONECT   18    4   13   17
CONECT   19    4   20   33
CONECT   20   11   19   34
CONECT   21    5   22   40   41
CONECT   22   21
CONECT   23    5
CONECT   24    5
CONECT   25    8
CONECT   26    8
CONECT   27   10
CONECT   28   10
CONECT   29   14
CONECT   30   15
CONECT   31   16
CONECT   32   17
CONECT   33   19
CONECT   34   20
CONECT   35    7
CONECT   36    7
CONECT   37    9
CONECT   38    9
CONECT   39    6
CONECT   40   21
CONECT   41   21
CONECT   42   49   51   52
CONECT   43   52   53
CONECT   44   53   54
CONECT   45   53   59   60
CONECT   46   47   62   64   65
CONECT   47   46   48   50   80
CONECT   48   47   49   76   77
CONECT   49   42   48   66   67
CONECT   50   47   51   78   79
CONECT   51   42   50   68   69
CONECT   52   42   43   61
CONECT   53   43   44   45
CONECT   54   44   55   59
CONECT   55   54   56   70
CONECT   56   55   57   71
CONECT   57   56   58   72
CONECT   58   57   59   73
CONECT   59   45   54   58
CONECT   60   45   61   74
CONECT   61   52   60   75
CONECT   62   46   63   81   82
CONECT   63   62
CONECT   64   46
CONECT   65   46
CONECT   66   49
CONECT   67   49
CONECT   68   51
CONECT   69   51
CONECT   70   55
CONECT   71   56
CONECT   72   57
CONECT   73   58
CONECT   74   60
CONECT   75   61
CONECT   76   48
CONECT   77   48
CONECT   78   50
CONECT   79   50
CONECT   80   47
CONECT   81   62
CONECT   82   62
END
HEADER    ConstrainedOptimization_2
HETATM    1  N   UNK     1     104.588 134.483 128.174  1.00  0.00           N  
HETATM    2  N   UNK     2     106.143 133.687 129.711  1.00  0.00           N  
HETATM    3  N   UNK     3     107.877 133.042 131.306  1.00  0.00           N  
HETATM    4  N   UNK     4     107.707 135.208 130.737  1.00  0.00           N  
HETATM    5  C   UNK     5     100.970 133.639 127.273  1.00  0.00           C  
HETATM    6  C   UNK     6     101.724 133.988 128.573  1.00  0.00           C  
HETATM    7  C   UNK     7     102.340 135.408 128.555  1.00  0.00           C  
HETATM    8  C   UNK     8     103.620 135.479 127.700  1.00  0.00           C  
HETATM    9  C   UNK     9     102.811 132.943 128.908  1.00  0.00           C  
HETATM   10  C   UNK    10     104.071 133.114 128.049  1.00  0.00           C  
HETATM   11  C   UNK    11     105.603 134.762 129.063  1.00  0.00           C  
HETATM   12  C   UNK    12     107.174 133.926 130.539  1.00  0.00           C  
HETATM   13  C   UNK    13     108.832 133.789 131.969  1.00  0.00           C  
HETATM   14  C   UNK    14     109.816 133.385 132.884  1.00  0.00           C  
HETATM   15  C   UNK    15     110.667 134.362 133.411  1.00  0.00           C  
HETATM   16  C   UNK    16     110.552 135.710 133.049  1.00  0.00           C  
HETATM   17  C   UNK    17     109.587 136.158 132.142  1.00  0.00           C  
HETATM   18  C   UNK    18     108.750 135.164 131.630  1.00  0.00           C  
HETATM   19  C   UNK    19     107.177 136.283 130.072  1.00  0.00           C  
HETATM   20  C   UNK    20     106.102 136.057 129.207  1.00  0.00           C  
HETATM   21  C   UNK    21      99.673 134.409 127.085  1.00  0.00           C  
HETATM   22  F   UNK    22      98.801 134.148 128.162  1.00  0.00           F  
HETATM   23  H   UNK    23     100.730 132.554 127.273  1.00  0.00           H  
HETATM   24  H   UNK    24     101.601 133.812 126.373  1.00  0.00           H  
HETATM   25  H   UNK    25     104.051 136.495 127.723  1.00  0.00           H  
HETATM   26  H   UNK    26     103.396 135.255 126.635  1.00  0.00           H  
HETATM   27  H   UNK    27     103.844 132.942 126.975  1.00  0.00           H  
HETATM   28  H   UNK    28     104.861 132.407 128.355  1.00  0.00           H  
HETATM   29  H   UNK    29     109.896 132.331 133.187  1.00  0.00           H  
HETATM   30  H   UNK    30     111.433 134.069 134.145  1.00  0.00           H  
HETATM   31  H   UNK    31     111.237 136.443 133.503  1.00  0.00           H  
HETATM   32  H   UNK    32     109.491 137.218 131.864  1.00  0.00           H  
HETATM   33  H   UNK    33     107.628 137.270 130.240  1.00  0.00           H  
HETATM   34  H   UNK    34     105.689 136.915 128.666  1.00  0.00           H  
HETATM   35  H   UNK    35     102.608 135.708 129.592  1.00  0.00           H  
HETATM   36  H   UNK    36     101.607 136.158 128.193  1.00  0.00           H  
HETATM   37  H   UNK    37     103.115 133.054 129.971  1.00  0.00           H  
HETATM   38  H   UNK    38     102.412 131.914 128.794  1.00  0.00           H  
HETATM   39  H   UNK    39     100.961 133.952 129.374  1.00  0.00           H  
HETATM   40  H   UNK    40      99.840 135.508 127.048  1.00  0.00           H  
HETATM   41  H   UNK    41      99.158 134.101 126.149  1.00  0.00           H  
HETATM   42  N   UNK    42     104.880 134.738 132.927  1.00  0.00           N  
HETATM   43  N   UNK    43     106.419 133.892 134.466  1.00  0.00           N  
HETATM   44  N   UNK    44     108.139 133.213 136.062  1.00  0.00           N  
HETATM   45  N   UNK    45     108.012 135.381 135.491  1.00  0.00           N  
HETATM   46  C   UNK    46     101.214 134.147 132.011  1.00  0.00           C  
HETATM   47  C   UNK    47     101.982 134.433 133.315  1.00  0.00           C  
HETATM   48  C   UNK    48     102.695 135.808 133.296  1.00  0.00           C  
HETATM   49  C   UNK    49     103.976 135.785 132.446  1.00  0.00           C  
HETATM   50  C   UNK    50     103.005 133.321 133.657  1.00  0.00           C  
HETATM   51  C   UNK    51     104.283 133.403 132.803  1.00  0.00           C  
HETATM   52  C   UNK    52     105.900 134.978 133.817  1.00  0.00           C  
HETATM   53  C   UNK    53     107.454 134.110 135.294  1.00  0.00           C  
HETATM   54  C   UNK    54     109.108 133.940 136.725  1.00  0.00           C  
HETATM   55  C   UNK    55     110.084 133.517 137.640  1.00  0.00           C  
HETATM   56  C   UNK    56     110.954 134.477 138.167  1.00  0.00           C  
HETATM   57  C   UNK    57     110.867 135.827 137.804  1.00  0.00           C  
HETATM   58  C   UNK    58     109.911 136.294 136.896  1.00  0.00           C  
HETATM   59  C   UNK    59     109.054 135.317 136.385  1.00  0.00           C  
HETATM   60  C   UNK    60     107.504 136.467 134.825  1.00  0.00           C  
HETATM   61  C   UNK    61     106.426 136.262 133.960  1.00  0.00           C  
HETATM   62  C   UNK    62      99.988 135.024 131.807  1.00  0.00           C  
HETATM   63  F   UNK    63      99.086 134.852 132.873  1.00  0.00           F  
HETATM   64  H   UNK    64     100.895 133.083 131.989  1.00  0.00           H  
HETATM   65  H   UNK    65     101.876 134.286 131.136  1.00  0.00           H  
HETATM   66  H   UNK    66     104.469 136.772 132.445  1.00  0.00           H  
HETATM   67  H   UNK    67     103.745 135.561 131.383  1.00  0.00           H  
HETATM   68  H   UNK    68     104.067 133.240 131.726  1.00  0.00           H  
HETATM   69  H   UNK    69     105.030 132.654 133.115  1.00  0.00           H  
HETATM   70  H   UNK    70     110.155 132.457 137.926  1.00  0.00           H  
HETATM   71  H   UNK    71     111.727 134.165 138.887  1.00  0.00           H  
HETATM   72  H   UNK    72     111.575 136.545 138.246  1.00  0.00           H  
HETATM   73  H   UNK    73     109.845 137.353 136.607  1.00  0.00           H  
HETATM   74  H   UNK    74     107.983 137.442 134.984  1.00  0.00           H  
HETATM   75  H   UNK    75     106.040 137.128 133.413  1.00  0.00           H  
HETATM   76  H   UNK    76     102.979 136.089 134.333  1.00  0.00           H  
HETATM   77  H   UNK    77     102.019 136.607 132.926  1.00  0.00           H  
HETATM   78  H   UNK    78     103.306 133.415 134.723  1.00  0.00           H  
HETATM   79  H   UNK    79     102.539 132.320 133.538  1.00  0.00           H  
HETATM   80  H   UNK    80     101.224 134.452 134.127  1.00  0.00           H  
HETATM   81  H   UNK    81     100.255 136.103 131.761  1.00  0.00           H  
HETATM   82  H   UNK    82      99.461 134.761 130.863  1.00  0.00           H  
CONECT    1    8   10   11
CONECT    2   11   12
CONECT    3   12   13
CONECT    4   12   18   19
CONECT    5    6   21   23   24
CONECT    6    5    7    9   39
CONECT    7    6    8   35   36
CONECT    8    1    7   25   26
CONECT    9    6   10   37   38
CONECT   10    1    9   27   28
CONECT   11    1    2   20
CONECT   12    2    3    4
CONECT   13    3   14   18
CONECT   14   13   15   29
CONECT   15   14   16   30
CONECT   16   15   17   31
CONECT   17   16   18   32
CONECT   18    4   13   17
CONECT   19    4   20   33
CONECT   20   11   19   34
CONECT   21    5   22   40   41
CONECT   22   21
CONECT   23    5
CONECT   24    5
CONECT   25    8
CONECT   26    8
CONECT   27   10
CONECT   28   10
CONECT   29   14
CONECT   30   15
CONECT   31   16
CONECT   32   17
CONECT   33   19
CONECT   34   20
CONECT   35    7
CONECT   36    7
CONECT   37    9
CONECT   38    9
CONECT   39    6
CONECT   40   21
CONECT   41   21
CONECT   42   49   51   52
CONECT   43   52   53
CONECT   44   53   54
CONECT   45   53   59   60
CONECT   46   47   62   64   65
CONECT   47   46   48   50   80
CONECT   48   47   49   76   77
CONECT   49   42   48   66   67
CONECT   50   47   51   78   79
CONECT   51   42   50   68   69
CONECT   52   42   43   61
CONECT   53   43   44   45
CONECT   54   44   55   59
CONECT   55   54   56   70
CONECT   56   55   57   71
CONECT   57   56   58   72
CONECT   58   57   59   73
CONECT   59   45   54   58
CONECT   60   45   61   74
CONECT   61   52   60   75
CONECT   62   46   63   81   82
CONECT   63   62
CONECT   64   46
CONECT   65   46
CONECT   66   49
CONECT   67   49
CONECT   68   51
CONECT   69   51
CONECT   70   55
CONECT   71   56
CONECT   72   57
CONECT   73   58
CONECT   74   60
CONECT   75   61
CONECT   76   48
CONECT   77   48
CONECT   78   50
CONECT   79   50
CONECT   80   47
CONECT   81   62
CONECT   82   62
END
HEADER    ConstrainedOptimization_3
HETATM    1  N   UNK     1     104.585 134.490 128.176  1.00  0.00           N  
HETATM    2  N   UNK     2     106.143 133.687 129.711  1.00  0.00           N  
HETATM    3  N   UNK     3     107.877 133.042 131.306  1.00  0.00           N  
HETATM    4  N   UNK     4     107.707 135.208 130.737  1.00  0.00           N  
HETATM    5  C   UNK     5     100.959 133.795 127.249  1.00  0.00           C  
HETATM    6  C   UNK     6     101.708 134.081 128.565  1.00  0.00           C  
HETATM    7  C   UNK     7     102.361 135.484 128.531  1.00  0.00           C  
HETATM    8  C   UNK     8     103.646 135.503 127.682  1.00  0.00           C  
HETATM    9  C   UNK     9     102.768 133.016 128.936  1.00  0.00           C  
HETATM   10  C   UNK    10     104.030 133.132 128.073  1.00  0.00           C  
HETATM   11  C   UNK    11     105.603 134.762 129.063  1.00  0.00           C  
HETATM   12  C   UNK    12     107.174 133.926 130.539  1.00  0.00           C  
HETATM   13  C   UNK    13     108.832 133.789 131.969  1.00  0.00           C  
HETATM   14  C   UNK    14     109.816 133.385 132.884  1.00  0.00           C  
HETATM   15  C   UNK    15     110.667 134.362 133.411  1.00  0.00           C  
HETATM   16  C   UNK    16     110.552 135.710 133.049  1.00  0.00           C  
HETATM   17  C   UNK    17     109.587 136.158 132.142  1.00  0.00           C  
HETATM   18  C   UNK    18     108.750 135.164 131.630  1.00  0.00           C  
HETATM   19  C   UNK    19     107.177 136.283 130.072  1.00  0.00           C  
HETATM   20  C   UNK    20     106.102 136.057 129.207  1.00  0.00           C  
HETATM   21  C   UNK    21     100.306 132.427 127.133  1.00  0.00           C  
HETATM   22  F   UNK    22     101.271 131.429 126.880  1.00  0.00           F  
HETATM   23  H   UNK    23     101.623 133.920 126.365  1.00  0.00           H  
HETATM   24  H   UNK    24     100.158 134.557 127.129  1.00  0.00           H  
HETATM   25  H   UNK    25     104.104 136.508 127.685  1.00  0.00           H  
HETATM   26  H   UNK    26     103.420 135.265 126.621  1.00  0.00           H  
HETATM   27  H   UNK    27     103.792 132.943 127.005  1.00  0.00           H  
HETATM   28  H   UNK    28     104.800 132.410 128.392  1.00  0.00           H  
HETATM   29  H   UNK    29     109.896 132.331 133.187  1.00  0.00           H  
HETATM   30  H   UNK    30     111.433 134.069 134.145  1.00  0.00           H  
HETATM   31  H   UNK    31     111.238 136.443 133.503  1.00  0.00           H  
HETATM   32  H   UNK    32     109.491 137.218 131.864  1.00  0.00           H  
HETATM   33  H   UNK    33     107.627 137.270 130.242  1.00  0.00           H  
HETATM   34  H   UNK    34     105.689 136.917 128.669  1.00  0.00           H  
HETATM   35  H   UNK    35     102.630 135.796 129.563  1.00  0.00           H  
HETATM   36  H   UNK    36     101.644 136.238 128.142  1.00  0.00           H  
HETATM   37  H   UNK    37     103.066 133.146 129.996  1.00  0.00           H  
HETATM   38  H   UNK    38     102.345 131.997 128.859  1.00  0.00           H  
HETATM   39  H   UNK    39     100.933 134.084 129.359  1.00  0.00           H  
HETATM   40  H   UNK    40      99.770 132.149 128.069  1.00  0.00           H  
HETATM   41  H   UNK    41      99.581 132.406 126.290  1.00  0.00           H  
HETATM   42  N   UNK    42     104.881 134.729 132.929  1.00  0.00           N  
HETATM   43  N   UNK    43     106.419 133.893 134.466  1.00  0.00           N  
HETATM   44  N   UNK    44     108.139 133.213 136.062  1.00  0.00           N  
HETATM   45  N   UNK    45     108.012 135.382 135.491  1.00  0.00           N  
HETATM   46  C   UNK    46     101.225 134.146 132.000  1.00  0.00           C  
HETATM   47  C   UNK    47     101.985 134.405 133.316  1.00  0.00           C  
HETATM   48  C   UNK    48     102.684 135.786 133.281  1.00  0.00           C  
HETATM   49  C   UNK    49     103.970 135.764 132.434  1.00  0.00           C  
HETATM   50  C   UNK    50     103.020 133.312 133.689  1.00  0.00           C  
HETATM   51  C   UNK    51     104.290 133.389 132.827  1.00  0.00           C  
HETATM   52  C   UNK    52     105.900 134.978 133.817  1.00  0.00           C  
HETATM   53  C   UNK    53     107.454 134.111 135.294  1.00  0.00           C  
HETATM   54  C   UNK    54     109.108 133.941 136.724  1.00  0.00           C  
HETATM   55  C   UNK    55     110.084 133.518 137.639  1.00  0.00           C  
HETATM   56  C   UNK    56     110.954 134.478 138.167  1.00  0.00           C  
HETATM   57  C   UNK    57     110.867 135.827 137.804  1.00  0.00           C  
HETATM   58  C   UNK    58     109.911 136.295 136.896  1.00  0.00           C  
HETATM   59  C   UNK    59     109.054 135.317 136.384  1.00  0.00           C  
HETATM   60  C   UNK    60     107.504 136.467 134.825  1.00  0.00           C  
HETATM   61  C   UNK    61     106.426 136.262 133.960  1.00  0.00           C  
HETATM   62  C   UNK    62     100.528 132.801 131.884  1.00  0.00           C  
HETATM   63  F   UNK    63     101.460 131.771 131.634  1.00  0.00           F  
HETATM   64  H   UNK    64     101.902 134.259 131.134  1.00  0.00           H  
HETATM   65  H   UNK    65     100.450 134.934 131.879  1.00  0.00           H  
HETATM   66  H   UNK    66     104.456 136.755 132.422  1.00  0.00           H  
HETATM   67  H   UNK    67     103.742 135.520 131.374  1.00  0.00           H  
HETATM   68  H   UNK    68     104.064 133.211 131.755  1.00  0.00           H  
HETATM   69  H   UNK    69     105.044 132.648 133.141  1.00  0.00           H  
HETATM   70  H   UNK    70     110.155 132.457 137.926  1.00  0.00           H  
HETATM   71  H   UNK    71     111.727 134.166 138.886  1.00  0.00           H  
HETATM   72  H   UNK    72     111.576 136.546 138.246  1.00  0.00           H  
HETATM   73  H   UNK    73     109.845 137.353 136.607  1.00  0.00           H  
HETATM   74  H   UNK    74     107.983 137.442 134.984  1.00  0.00           H  
HETATM   75  H   UNK    75     106.037 137.127 133.413  1.00  0.00           H  
HETATM   76  H   UNK    76     102.962 136.089 134.314  1.00  0.00           H  
HETATM   77  H   UNK    77     101.994 136.563 132.887  1.00  0.00           H  
HETATM   78  H   UNK    78     103.323 133.452 134.749  1.00  0.00           H  
HETATM   79  H   UNK    79     102.576 132.301 133.606  1.00  0.00           H  
HETATM   80  H   UNK    80     101.223 134.428 134.127  1.00  0.00           H  
HETATM   81  H   UNK    81      99.978 132.542 132.817  1.00  0.00           H  
HETATM   82  H   UNK    82      99.807 132.800 131.037  1.00  0.00           H  
CONECT    1    8   10   11
CONECT    2   11   12
CONECT    3   12   13
CONECT    4   12   18   19
CONECT    5    6   21   23   24
CONECT    6    5    7    9   39
CONECT    7    6    8   35   36
CONECT    8    1    7   25   26
CONECT    9    6   10   37   38
CONECT   10    1    9   27   28
CONECT   11    1    2   20
CONECT   12    2    3    4
CONECT   13    3   14   18
CONECT   14   13   15   29
CONECT   15   14   16   30
CONECT   16   15   17   31
CONECT   17   16   18   32
CONECT   18    4   13   17
CONECT   19    4   20   33
CONECT   20   11   19   34
CONECT   21    5   22   40   41
CONECT   22   21
CONECT   23    5
CONECT   24    5
CONECT   25    8
CONECT   26    8
CONECT   27   10
CONECT   28   10
CONECT   29   14
CONECT   30   15
CONECT   31   16
CONECT   32   17
CONECT   33   19
CONECT   34   20
CONECT   35    7
CONECT   36    7
CONECT   37    9
CONECT   38    9
CONECT   39    6
CONECT   40   21
CONECT   41   21
CONECT   42   49   51   52
CONECT   43   52   53
CONECT   44   53   54
CONECT   45   53   59   60
CONECT   46   47   62   64   65
CONECT   47   46   48   50   80
CONECT   48   47   49   76   77
CONECT   49   42   48   66   67
CONECT   50   47   51   78   79
CONECT   51   42   50   68   69
CONECT   52   42   43   61
CONECT   53   43   44   45
CONECT   54   44   55   59
CONECT   55   54   56   70
CONECT   56   55   57   71
CONECT   57   56   58   72
CONECT   58   57   59   73
CONECT   59   45   54   58
CONECT   60   45   61   74
CONECT   61   52   60   75
CONECT   62   46   63   81   82
CONECT   63   62
CONECT   64   46
CONECT   65   46
CONECT   66   49
CONECT   67   49
CONECT   68   51
CONECT   69   51
CONECT   70   55
CONECT   71   56
CONECT   72   57
CONECT   73   58
CONECT   74   60
CONECT   75   61
CONECT   76   48
CONECT   77   48
CONECT   78   50
CONECT   79   50
CONECT   80   47
CONECT   81   62
CONECT   82   62
END
HEADER    ConstrainedOptimization_4
HETATM    1  N   UNK     1     104.587 134.491 128.173  1.00  0.00           N  
HETATM    2  N   UNK     2     106.143 133.687 129.711  1.00  0.00           N  
HETATM    3  N   UNK     3     107.877 133.042 131.306  1.00  0.00           N  
HETATM    4  N   UNK     4     107.707 135.208 130.737  1.00  0.00           N  
HETATM    5  C   UNK     5     100.961 133.729 127.254  1.00  0.00           C  
HETATM    6  C   UNK     6     101.717 134.020 128.566  1.00  0.00           C  
HETATM    7  C   UNK     7     102.350 135.429 128.565  1.00  0.00           C  
HETATM    8  C   UNK     8     103.626 135.498 127.708  1.00  0.00           C  
HETATM    9  C   UNK     9     102.793 132.957 128.892  1.00  0.00           C  
HETATM   10  C   UNK    10     104.059 133.126 128.038  1.00  0.00           C  
HETATM   11  C   UNK    11     105.603 134.762 129.063  1.00  0.00           C  
HETATM   12  C   UNK    12     107.174 133.926 130.539  1.00  0.00           C  
HETATM   13  C   UNK    13     108.832 133.789 131.969  1.00  0.00           C  
HETATM   14  C   UNK    14     109.816 133.385 132.884  1.00  0.00           C  
HETATM   15  C   UNK    15     110.667 134.362 133.411  1.00  0.00           C  
HETATM   16  C   UNK    16     110.552 135.710 133.049  1.00  0.00           C  
HETATM   17  C   UNK    17     109.587 136.158 132.142  1.00  0.00           C  
HETATM   18  C   UNK    18     108.750 135.164 131.630  1.00  0.00           C  
HETATM   19  C   UNK    19     107.177 136.283 130.072  1.00  0.00           C  
HETATM   20  C   UNK    20     106.102 136.057 129.207  1.00  0.00           C  
HETATM   21  C   UNK    21     100.061 132.506 127.308  1.00  0.00           C  
HETATM   22  F   UNK    22      99.095 132.666 128.324  1.00  0.00           F  
HETATM   23  H   UNK    23     101.661 133.592 126.401  1.00  0.00           H  
HETATM   24  H   UNK    24     100.333 134.609 126.995  1.00  0.00           H  
HETATM   25  H   UNK    25     104.066 136.510 127.736  1.00  0.00           H  
HETATM   26  H   UNK    26     103.397 135.282 126.642  1.00  0.00           H  
HETATM   27  H   UNK    27     103.837 132.962 126.962  1.00  0.00           H  
HETATM   28  H   UNK    28     104.842 132.412 128.344  1.00  0.00           H  
HETATM   29  H   UNK    29     109.896 132.331 133.187  1.00  0.00           H  
HETATM   30  H   UNK    30     111.433 134.069 134.145  1.00  0.00           H  
HETATM   31  H   UNK    31     111.237 136.443 133.503  1.00  0.00           H  
HETATM   32  H   UNK    32     109.491 137.218 131.864  1.00  0.00           H  
HETATM   33  H   UNK    33     107.629 137.270 130.240  1.00  0.00           H  
HETATM   34  H   UNK    34     105.690 136.915 128.666  1.00  0.00           H  
HETATM   35  H   UNK    35     102.623 135.705 129.607  1.00  0.00           H  
HETATM   36  H   UNK    36     101.617 136.184 128.211  1.00  0.00           H  
HETATM   37  H   UNK    37     103.097 133.044 129.957  1.00  0.00           H  
HETATM   38  H   UNK    38     102.392 131.930 128.771  1.00  0.00           H  
HETATM   39  H   UNK    39     100.947 133.998 129.363  1.00  0.00           H  
HETATM   40  H   UNK    40      99.521 132.366 126.346  1.00  0.00           H  
HETATM   41  H   UNK    41     100.629 131.576 127.529  1.00  0.00           H  
HETATM   42  N   UNK    42     104.883 134.730 132.927  1.00  0.00           N  
HETATM   43  N   UNK    43     106.419 133.892 134.466  1.00  0.00           N  
HETATM   44  N   UNK    44     108.139 133.213 136.062  1.00  0.00           N  
HETATM   45  N   UNK    45     108.012 135.381 135.491  1.00  0.00           N  
HETATM   46  C   UNK    46     101.233 134.075 132.005  1.00  0.00           C  
HETATM   47  C   UNK    47     101.995 134.346 133.318  1.00  0.00           C  
HETATM   48  C   UNK    48     102.673 135.736 133.316  1.00  0.00           C  
HETATM   49  C   UNK    49     103.953 135.762 132.459  1.00  0.00           C  
HETATM   50  C   UNK    50     103.045 133.254 133.645  1.00  0.00           C  
HETATM   51  C   UNK    51     104.318 133.383 132.792  1.00  0.00           C  
HETATM   52  C   UNK    52     105.900 134.978 133.817  1.00  0.00           C  
HETATM   53  C   UNK    53     107.454 134.110 135.294  1.00  0.00           C  
HETATM   54  C   UNK    54     109.109 133.941 136.725  1.00  0.00           C  
HETATM   55  C   UNK    55     110.084 133.517 137.639  1.00  0.00           C  
HETATM   56  C   UNK    56     110.954 134.478 138.167  1.00  0.00           C  
HETATM   57  C   UNK    57     110.867 135.827 137.804  1.00  0.00           C  
HETATM   58  C   UNK    58     109.911 136.295 136.896  1.00  0.00           C  
HETATM   59  C   UNK    59     109.055 135.317 136.385  1.00  0.00           C  
HETATM   60  C   UNK    60     107.504 136.467 134.825  1.00  0.00           C  
HETATM   61  C   UNK    61     106.426 136.262 133.961  1.00  0.00           C  
HETATM   62  C   UNK    62     100.310 132.870 132.059  1.00  0.00           C  
HETATM   63  F   UNK    63      99.350 133.041 133.075  1.00  0.00           F  
HETATM   64  H   UNK    64     101.945 133.914 131.175  1.00  0.00           H  
HETATM   65  H   UNK    65     100.631 134.969 131.733  1.00  0.00           H  
HETATM   66  H   UNK    66     104.422 136.761 132.476  1.00  0.00           H  
HETATM   67  H   UNK    67     103.723 135.546 131.394  1.00  0.00           H  
HETATM   68  H   UNK    68     104.106 133.229 131.713  1.00  0.00           H  
HETATM   69  H   UNK    69     105.084 132.649 133.092  1.00  0.00           H  
HETATM   70  H   UNK    70     110.156 132.457 137.926  1.00  0.00           H  
HETATM   71  H   UNK    71     111.728 134.166 138.886  1.00  0.00           H  
HETATM   72  H   UNK    72     111.576 136.546 138.246  1.00  0.00           H  
HETATM   73  H   UNK    73     109.845 137.353 136.607  1.00  0.00           H  
HETATM   74  H   UNK    74     107.984 137.442 134.983  1.00  0.00           H  
HETATM   75  H   UNK    75     106.039 137.126 133.410  1.00  0.00           H  
HETATM   76  H   UNK    76     102.956 136.012 134.355  1.00  0.00           H  
HETATM   77  H   UNK    77     101.966 136.512 132.952  1.00  0.00           H  
HETATM   78  H   UNK    78     103.342 133.342 134.712  1.00  0.00           H  
HETATM   79  H   UNK    79     102.617 132.238 133.521  1.00  0.00           H  
HETATM   80  H   UNK    80     101.235 134.343 134.128  1.00  0.00           H  
HETATM   81  H   UNK    81      99.774 132.737 131.092  1.00  0.00           H  
HETATM   82  H   UNK    82     100.866 131.931 132.276  1.00  0.00           H  
CONECT    1    8   10   11
CONECT    2   11   12
CONECT    3   12   13
CONECT    4   12   18   19
CONECT    5    6   21   23   24
CONECT    6    5    7    9   39
CONECT    7    6    8   35   36
CONECT    8    1    7   25   26
CONECT    9    6   10   37   38
CONECT   10    1    9   27   28
CONECT   11    1    2   20
CONECT   12    2    3    4
CONECT   13    3   14   18
CONECT   14   13   15   29
CONECT   15   14   16   30
CONECT   16   15   17   31
CONECT   17   16   18   32
CONECT   18    4   13   17
CONECT   19    4   20   33
CONECT   20   11   19   34
CONECT   21    5   22   40   41
CONECT   22   21
CONECT   23    5
CONECT   24    5
CONECT   25    8
CONECT   26    8
CONECT   27   10
CONECT   28   10
CONECT   29   14
CONECT   30   15
CONECT   31   16
CONECT   32   17
CONECT   33   19
CONECT   34   20
CONECT   35    7
CONECT   36    7
CONECT   37    9
CONECT   38    9
CONECT   39    6
CONECT   40   21
CONECT   41   21
CONECT   42   49   51   52
CONECT   43   52   53
CONECT   44   53   54
CONECT   45   53   59   60
CONECT   46   47   62   64   65
CONECT   47   46   48   50   80
CONECT   48   47   49   76   77
CONECT   49   42   48   66   67
CONECT   50   47   51   78   79
CONECT   51   42   50   68   69
CONECT   52   42   43   61
CONECT   53   43   44   45
CONECT   54   44   55   59
CONECT   55   54   56   70
CONECT   56   55   57   71
CONECT   57   56   58   72
CONECT   58   57   59   73
CONECT   59   45   54   58
CONECT   60   45   61   74
CONECT   61   52   60   75
CONECT   62   46   63   81   82
CONECT   63   62
CONECT   64   46
CONECT   65   46
CONECT   66   49
CONECT   67   49
CONECT   68   51
CONECT   69   51
CONECT   70   55
CONECT   71   56
CONECT   72   57
CONECT   73   58
CONECT   74   60
CONECT   75   61
CONECT   76   48
CONECT   77   48
CONECT   78   50
CONECT   79   50
CONECT   80   47
CONECT   81   62
CONECT   82   62
END
HEADER    ConstrainedOptimization_5
HETATM    1  N   UNK     1     104.586 134.491 128.173  1.00  0.00           N  
HETATM    2  N   UNK     2     106.143 133.687 129.711  1.00  0.00           N  
HETATM    3  N   UNK     3     107.877 133.042 131.306  1.00  0.00           N  
HETATM    4  N   UNK     4     107.707 135.208 130.737  1.00  0.00           N  
HETATM    5  C   UNK     5     100.973 133.742 127.240  1.00  0.00           C  
HETATM    6  C   UNK     6     101.717 134.018 128.560  1.00  0.00           C  
HETATM    7  C   UNK     7     102.346 135.430 128.558  1.00  0.00           C  
HETATM    8  C   UNK     8     103.628 135.500 127.708  1.00  0.00           C  
HETATM    9  C   UNK     9     102.797 132.963 128.899  1.00  0.00           C  
HETATM   10  C   UNK    10     104.059 133.126 128.039  1.00  0.00           C  
HETATM   11  C   UNK    11     105.603 134.762 129.063  1.00  0.00           C  
HETATM   12  C   UNK    12     107.174 133.926 130.539  1.00  0.00           C  
HETATM   13  C   UNK    13     108.832 133.789 131.969  1.00  0.00           C  
HETATM   14  C   UNK    14     109.816 133.385 132.884  1.00  0.00           C  
HETATM   15  C   UNK    15     110.667 134.362 133.411  1.00  0.00           C  
HETATM   16  C   UNK    16     110.552 135.710 133.049  1.00  0.00           C  
HETATM   17  C   UNK    17     109.587 136.158 132.142  1.00  0.00           C  
HETATM   18  C   UNK    18     108.750 135.164 131.630  1.00  0.00           C  
HETATM   19  C   UNK    19     107.177 136.283 130.072  1.00  0.00           C  
HETATM   20  C   UNK    20     106.102 136.057 129.207  1.00  0.00           C  
HETATM   21  C   UNK    21     100.291 132.382 127.176  1.00  0.00           C  
HETATM   22  F   UNK    22      99.440 132.334 126.061  1.00  0.00           F  
HETATM   23  H   UNK    23     101.646 133.842 126.361  1.00  0.00           H  
HETATM   24  H   UNK    24     100.182 134.513 127.114  1.00  0.00           H  
HETATM   25  H   UNK    25     104.068 136.512 127.742  1.00  0.00           H  
HETATM   26  H   UNK    26     103.406 135.289 126.640  1.00  0.00           H  
HETATM   27  H   UNK    27     103.829 132.962 126.964  1.00  0.00           H  
HETATM   28  H   UNK    28     104.844 132.412 128.341  1.00  0.00           H  
HETATM   29  H   UNK    29     109.897 132.331 133.186  1.00  0.00           H  
HETATM   30  H   UNK    30     111.434 134.069 134.145  1.00  0.00           H  
HETATM   31  H   UNK    31     111.237 136.443 133.503  1.00  0.00           H  
HETATM   32  H   UNK    32     109.491 137.218 131.864  1.00  0.00           H  
HETATM   33  H   UNK    33     107.629 137.270 130.240  1.00  0.00           H  
HETATM   34  H   UNK    34     105.691 136.915 128.665  1.00  0.00           H  
HETATM   35  H   UNK    35     102.617 135.717 129.597  1.00  0.00           H  
HETATM   36  H   UNK    36     101.613 136.181 128.195  1.00  0.00           H  
HETATM   37  H   UNK    37     103.099 133.067 129.962  1.00  0.00           H  
HETATM   38  H   UNK    38     102.399 131.932 128.798  1.00  0.00           H  
HETATM   39  H   UNK    39     100.949 133.980 129.356  1.00  0.00           H  
HETATM   40  H   UNK    40     101.023 131.551 127.077  1.00  0.00           H  
HETATM   41  H   UNK    41      99.683 132.201 128.092  1.00  0.00           H  
HETATM   42  N   UNK    42     104.882 134.757 132.925  1.00  0.00           N  
HETATM   43  N   UNK    43     106.414 133.913 134.466  1.00  0.00           N  
HETATM   44  N   UNK    44     108.129 133.226 136.064  1.00  0.00           N  
HETATM   45  N   UNK    45     108.015 135.394 135.489  1.00  0.00           N  
HETATM   46  C   UNK    46     101.237 134.134 131.989  1.00  0.00           C  
HETATM   47  C   UNK    47     101.991 134.382 133.309  1.00  0.00           C  
HETATM   48  C   UNK    48     102.672 135.773 133.305  1.00  0.00           C  
HETATM   49  C   UNK    49     103.958 135.792 132.456  1.00  0.00           C  
HETATM   50  C   UNK    50     103.042 133.294 133.652  1.00  0.00           C  
HETATM   51  C   UNK    51     104.311 133.412 132.793  1.00  0.00           C  
HETATM   52  C   UNK    52     105.901 135.000 133.815  1.00  0.00           C  
HETATM   53  C   UNK    53     107.450 134.126 135.294  1.00  0.00           C  
HETATM   54  C   UNK    54     109.103 133.950 136.726  1.00  0.00           C  
HETATM   55  C   UNK    55     110.076 133.522 137.642  1.00  0.00           C  
HETATM   56  C   UNK    56     110.951 134.479 138.168  1.00  0.00           C  
HETATM   57  C   UNK    57     110.871 135.828 137.803  1.00  0.00           C  
HETATM   58  C   UNK    58     109.919 136.299 136.894  1.00  0.00           C  
HETATM   59  C   UNK    59     109.057 135.326 136.383  1.00  0.00           C  
HETATM   60  C   UNK    60     107.513 136.482 134.822  1.00  0.00           C  
HETATM   61  C   UNK    61     106.434 136.281 133.957  1.00  0.00           C  
HETATM   62  C   UNK    62     100.514 132.798 131.927  1.00  0.00           C  
HETATM   63  F   UNK    63      99.649 132.773 130.811  1.00  0.00           F  
HETATM   64  H   UNK    64     101.934 134.213 131.137  1.00  0.00           H  
HETATM   65  H   UNK    65     100.480 134.936 131.852  1.00  0.00           H  
HETATM   66  H   UNK    66     104.430 136.790 132.480  1.00  0.00           H  
HETATM   67  H   UNK    67     103.737 135.583 131.388  1.00  0.00           H  
HETATM   68  H   UNK    68     104.093 133.257 131.715  1.00  0.00           H  
HETATM   69  H   UNK    69     105.075 132.674 133.092  1.00  0.00           H  
HETATM   70  H   UNK    70     110.141 132.462 137.930  1.00  0.00           H  
HETATM   71  H   UNK    71     111.722 134.163 138.888  1.00  0.00           H  
HETATM   72  H   UNK    72     111.584 136.543 138.244  1.00  0.00           H  
HETATM   73  H   UNK    73     109.858 137.358 136.603  1.00  0.00           H  
HETATM   74  H   UNK    74     107.999 137.454 134.978  1.00  0.00           H  
HETATM   75  H   UNK    75     106.053 137.147 133.405  1.00  0.00           H  
HETATM   76  H   UNK    76     102.949 136.051 134.344  1.00  0.00           H  
HETATM   77  H   UNK    77     101.969 136.548 132.933  1.00  0.00           H  
HETATM   78  H   UNK    78     103.344 133.409 134.715  1.00  0.00           H  
HETATM   79  H   UNK    79     102.617 132.274 133.556  1.00  0.00           H  
HETATM   80  H   UNK    80     101.232 134.380 134.123  1.00  0.00           H  
HETATM   81  H   UNK    81     101.217 131.945 131.818  1.00  0.00           H  
HETATM   82  H   UNK    82      99.894 132.634 132.837  1.00  0.00           H  
CONECT    1    8   10   11
CONECT    2   11   12
CONECT    3   12   13
CONECT    4   12   18   19
CONECT    5    6   21   23   24
CONECT    6    5    7    9   39
CONECT    7    6    8   35   36
CONECT    8    1    7   25   26
CONECT    9    6   10   37   38
CONECT   10    1    9   27   28
CONECT   11    1    2   20
CONECT   12    2    3    4
CONECT   13    3   14   18
CONECT   14   13   15   29
CONECT   15   14   16   30
CONECT   16   15   17   31
CONECT   17   16   18   32
CONECT   18    4   13   17
CONECT   19    4   20   33
CONECT   20   11   19   34
CONECT   21    5   22   40   41
CONECT   22   21
CONECT   23    5
CONECT   24    5
CONECT   25    8
CONECT   26    8
CONECT   27   10
CONECT   28   10
CONECT   29   14
CONECT   30   15
CONECT   31   16
CONECT   32   17
CONECT   33   19
CONECT   34   20
CONECT   35    7
CONECT   36    7
CONECT   37    9
CONECT   38    9
CONECT   39    6
CONECT   40   21
CONECT   41   21
CONECT   42   49   51   52
CONECT   43   52   53
CONECT   44   53   54
CONECT   45   53   59   60
CONECT   46   47   62   64   65
CONECT   47   46   48   50   80
CONECT   48   47   49   76   77
CONECT   49   42   48   66   67
CONECT   50   47   51   78   79
CONECT   51   42   50   68   69
CONECT   52   42   43   61
CONECT   53   43   44   45
CONECT   54   44   55   59
CONECT   55   54   56   70
CONECT   56   55   57   71
CONECT   57   56   58   72
CONECT   58   57   59   73
CONECT   59   45   54   58
CONECT   60   45   61   74
CONECT   61   52   60   75
CONECT   62   46   63   81   82
CONECT   63   62
CONECT   64   46
CONECT   65   46
CONECT   66   49
CONECT   67   49
CONECT   68   51
CONECT   69   51
CONECT   70   55
CONECT   71   56
CONECT   72   57
CONECT   73   58
CONECT   74   60
CONECT   75   61
CONECT   76   48
CONECT   77   48
CONECT   78   50
CONECT   79   50
CONECT   80   47
CONECT   81   62
CONECT   82   62
END
HEADER    FinalModelDimer
HETATM    1  C   UNK     1     101.330 134.119 131.958  1.00  0.00           C  
HETATM    2  N   UNK     2     104.966 134.821 132.872  1.00  0.00           N  
HETATM    3  C   UNK     3     102.082 134.453 133.261  1.00  0.00           C  
HETATM    4  N   UNK     4     106.446 134.061 134.508  1.00  0.00           N  
HETATM    5  C   UNK     5     102.753 135.844 133.184  1.00  0.00           C  
HETATM    6  N   UNK     6     108.115 133.441 136.174  1.00  0.00           N  
HETATM    7  C   UNK     7     104.041 135.829 132.339  1.00  0.00           C  
HETATM    8  N   UNK     8     108.039 135.572 135.505  1.00  0.00           N  
HETATM    9  C   UNK     9     103.127 133.382 133.655  1.00  0.00           C  
HETATM   10  C   UNK    10     104.401 133.466 132.804  1.00  0.00           C  
HETATM   11  C   UNK    11     105.958 135.109 133.781  1.00  0.00           C  
HETATM   12  C   UNK    12     107.465 134.307 135.348  1.00  0.00           C  
HETATM   13  C   UNK    13     109.080 134.167 136.827  1.00  0.00           C  
HETATM   14  C   UNK    14     110.016 133.747 137.779  1.00  0.00           C  
HETATM   15  C   UNK    15     110.892 134.703 138.293  1.00  0.00           C  
HETATM   16  C   UNK    16     110.840 136.036 137.875  1.00  0.00           C  
HETATM   17  C   UNK    17     109.923 136.498 136.927  1.00  0.00           C  
HETATM   18  C   UNK    18     109.058 135.526 136.428  1.00  0.00           C  
HETATM   19  C   UNK    19     107.555 136.627 134.780  1.00  0.00           C  
HETATM   20  C   UNK    20     106.495 136.394 133.898  1.00  0.00           C  
HETATM   21  C   UNK    21     100.443 132.887 132.034  1.00  0.00           C  
HETATM   22  F   UNK    22      99.488 133.047 133.060  1.00  0.00           F  
HETATM   23  H   UNK    23     102.032 133.968 131.108  1.00  0.00           H  
HETATM   24  H   UNK    24     100.694 134.986 131.677  1.00  0.00           H  
HETATM   25  H   UNK    25     104.512 136.828 132.318  1.00  0.00           H  
HETATM   26  H   UNK    26     103.819 135.562 131.284  1.00  0.00           H  
HETATM   27  H   UNK    27     104.182 133.251 131.736  1.00  0.00           H  
HETATM   28  H   UNK    28     105.160 132.746 133.154  1.00  0.00           H  
HETATM   29  H   UNK    29     110.034 132.702 138.119  1.00  0.00           H  
HETATM   30  H   UNK    30     111.626 134.410 139.059  1.00  0.00           H  
HETATM   31  H   UNK    31     111.543 136.757 138.322  1.00  0.00           H  
HETATM   32  H   UNK    32     109.884 137.551 136.614  1.00  0.00           H  
HETATM   33  H   UNK    33     108.026 137.610 134.917  1.00  0.00           H  
HETATM   34  H   UNK    34     106.125 137.244 133.313  1.00  0.00           H  
HETATM   35  H   UNK    35     103.021 136.183 134.209  1.00  0.00           H  
HETATM   36  H   UNK    36     102.044 136.593 132.773  1.00  0.00           H  
HETATM   37  H   UNK    37     103.428 133.530 134.713  1.00  0.00           H  
HETATM   38  H   UNK    38     102.698 132.360 133.597  1.00  0.00           H  
HETATM   39  H   UNK    39     101.306 134.494 134.051  1.00  0.00           H  
HETATM   40  H   UNK    40      99.895 132.732 131.080  1.00  0.00           H  
HETATM   41  H   UNK    41     101.024 131.965 132.258  1.00  0.00           H  
HETATM   42  C   UNK    42     101.596 134.590 136.700  1.00  0.00           C  
HETATM   43  N   UNK    43     105.267 135.106 137.623  1.00  0.00           N  
HETATM   44  C   UNK    44     102.361 134.888 138.005  1.00  0.00           C  
HETATM   45  N   UNK    45     106.731 134.305 139.261  1.00  0.00           N  
HETATM   46  C   UNK    46     103.106 136.242 137.928  1.00  0.00           C  
HETATM   47  N   UNK    47     108.388 133.654 140.927  1.00  0.00           N  
HETATM   48  C   UNK    48     104.392 136.151 137.087  1.00  0.00           C  
HETATM   49  N   UNK    49     108.353 135.786 140.258  1.00  0.00           N  
HETATM   50  C   UNK    50     103.356 133.768 138.405  1.00  0.00           C  
HETATM   51  C   UNK    51     104.639 133.781 137.557  1.00  0.00           C  
HETATM   52  C   UNK    52     106.263 135.362 138.533  1.00  0.00           C  
HETATM   53  C   UNK    53     107.754 134.531 140.101  1.00  0.00           C  
HETATM   54  C   UNK    54     109.366 134.361 141.580  1.00  0.00           C  
HETATM   55  C   UNK    55     110.294 133.924 142.532  1.00  0.00           C  
HETATM   56  C   UNK    56     111.188 134.863 143.046  1.00  0.00           C  
HETATM   57  C   UNK    57     111.162 136.197 142.628  1.00  0.00           C  
HETATM   58  C   UNK    58     110.254 136.675 141.680  1.00  0.00           C  
HETATM   59  C   UNK    59     109.371 135.720 141.181  1.00  0.00           C  
HETATM   60  C   UNK    60     107.889 136.850 139.532  1.00  0.00           C  
HETATM   61  C   UNK    61     106.824 136.637 138.650  1.00  0.00           C  
HETATM   62  C   UNK    62     100.674 133.385 136.775  1.00  0.00           C  
HETATM   63  F   UNK    63      99.726 133.564 137.800  1.00  0.00           F  
HETATM   64  H   UNK    64     102.308 134.419 135.873  1.00  0.00           H  
HETATM   65  H   UNK    65     100.994 135.480 136.414  1.00  0.00           H  
HETATM   66  H   UNK    66     104.912 137.124 137.042  1.00  0.00           H  
HETATM   67  H   UNK    67     104.162 135.880 136.034  1.00  0.00           H  
HETATM   68  H   UNK    68     104.431 133.574 136.487  1.00  0.00           H  
HETATM   69  H   UNK    69     105.368 133.031 137.908  1.00  0.00           H  
HETATM   70  H   UNK    70     110.307 132.872 142.854  1.00  0.00           H  
HETATM   71  H   UNK    71     111.931 134.551 143.797  1.00  0.00           H  
HETATM   72  H   UNK    72     111.889 136.902 143.062  1.00  0.00           H  
HETATM   73  H   UNK    73     110.245 137.725 141.354  1.00  0.00           H  
HETATM   74  H   UNK    74     108.388 137.820 139.657  1.00  0.00           H  
HETATM   75  H   UNK    75     106.482 137.491 138.056  1.00  0.00           H  
HETATM   76  H   UNK    76     103.391 136.569 138.951  1.00  0.00           H  
HETATM   77  H   UNK    77     102.441 137.027 137.507  1.00  0.00           H  
HETATM   78  H   UNK    78     103.653 133.910 139.466  1.00  0.00           H  
HETATM   79  H   UNK    79     102.879 132.768 138.344  1.00  0.00           H  
HETATM   80  H   UNK    80     101.597 134.965 138.807  1.00  0.00           H  
HETATM   81  H   UNK    81     100.129 133.242 135.816  1.00  0.00           H  
HETATM   82  H   UNK    82     101.235 132.449 136.993  1.00  0.00           H  
CONECT    1    3   21   23   24
CONECT    2    7   10   11
CONECT    3    1    5    9   39
CONECT    4   11   12
CONECT    5    3    7   35   36
CONECT    6   12   13
CONECT    7    2    5   25   26
CONECT    8   12   18   19
CONECT    9    3   10   37   38
CONECT   10    2    9   27   28
CONECT   11    2    4   20
CONECT   12    4    6    8
CONECT   13    6   14   18
CONECT   14   13   15   29
CONECT   15   14   16   30
CONECT   16   15   17   31
CONECT   17   16   18   32
CONECT   18    8   13   17
CONECT   19    8   20   33
CONECT   20   11   19   34
CONECT   21    1   22   40   41
CONECT   22   21
CONECT   23    1
CONECT   24    1
CONECT   25    7
CONECT   26    7
CONECT   27   10
CONECT   28   10
CONECT   29   14
CONECT   30   15
CONECT   31   16
CONECT   32   17
CONECT   33   19
CONECT   34   20
CONECT   35    5
CONECT   36    5
CONECT   37    9
CONECT   38    9
CONECT   39    3
CONECT   40   21
CONECT   41   21
CONECT   42   44   62   64   65
CONECT   43   48   51   52
CONECT   44   42   46   50   80
CONECT   45   52   53
CONECT   46   44   48   76   77
CONECT   47   53   54
CONECT   48   43   46   66   67
CONECT   49   53   59   60
CONECT   50   44   51   78   79
CONECT   51   43   50   68   69
CONECT   52   43   45   61
CONECT   53   45   47   49
CONECT   54   47   55   59
CONECT   55   54   56   70
CONECT   56   55   57   71
CONECT   57   56   58   72
CONECT   58   57   59   73
CONECT   59   49   54   58
CONECT   60   49   61   74
CONECT   61   52   60   75
CONECT   62   42   63   81   82
CONECT   63   62
CONECT   64   42
CONECT   65   42
CONECT   66   48
CONECT   67   48
CONECT   68   51
CONECT   69   51
CONECT   70   55
CONECT   71   56
CONECT   72   57
CONECT   73   58
CONECT   74   60
CONECT   75   61
CONECT   76   46
CONECT   77   46
CONECT   78   50
CONECT   79   50
CONECT   80   44
CONECT   81   62
CONECT   82   62
END
