# Supplementary material for: Stacked binding of a PET ligand to Alzheimer’s tau paired helical filaments
Source: Nat Commun. 2023 May 26;14:3048. doi: 10.1038/s41467-023-38537-y (PMC10220082; doi:10.1038/s41467-023-38537-y)
Supplement: Supplementary file 5 — Supplementary Data 2 [file 41467_2023_38537_MOESM5_ESM.zip]

Archive with 6 entries (5 files):
- MD_results/
- MD_results/RMSD_plots.eps
- __MACOSX/MD_results/._RMSD_plots.eps
- MD_results/traj1_final_frame.pdb
- MD_results/traj2_final_frame.pdb
- MD_results/starting.pdb
