# Supplementary material for: Stacked binding of a PET ligand to Alzheimer’s tau paired helical filaments
Source: Nat Commun. 2023 May 26;14:3048. doi: 10.1038/s41467-023-38537-y (PMC10220082; doi:10.1038/s41467-023-38537-y)
Supplement: Supplementary file 5 — Supplementary Data 2 [file 41467_2023_38537_MOESM5_ESM.zip › MD_results/traj1_final_frame.pdb]

CRYST1  133.179  133.179  133.179 -26.64 -26.64 -26.64 P 1           1
ATOM      1  H1  ACE X   1      33.689  86.033  89.319  0.00  0.00           H
ATOM      2  CH3 ACE X   1      33.839  85.516  88.372  0.00  0.00           C
ATOM      3  H2  ACE X   1      34.591  86.037  87.778  0.00  0.00           H
ATOM      4  H3  ACE X   1      32.886  85.338  87.873  0.00  0.00           H
ATOM      5  C   ACE X   1      34.442  84.138  88.601  0.00  0.00           C
ATOM      6  O   ACE X   1      34.827  83.943  89.761  0.00  0.00           O
ATOM      7  N   VAL X   2      34.544  83.247  87.580  0.00  0.00           N
ATOM      8  H   VAL X   2      34.220  83.357  86.629  0.00  0.00           H
ATOM      9  CA  VAL X   2      35.135  81.853  87.834  0.00  0.00           C
ATOM     10  HA  VAL X   2      34.498  81.236  88.468  0.00  0.00           H
ATOM     11  CB  VAL X   2      35.275  81.070  86.497  0.00  0.00           C
ATOM     12  HB  VAL X   2      35.843  81.630  85.754  0.00  0.00           H
ATOM     13  CG1 VAL X   2      35.993  79.743  86.747  0.00  0.00           C
ATOM     14 HG11 VAL X   2      35.444  79.181  87.502  0.00  0.00           H
ATOM     15 HG12 VAL X   2      36.047  79.155  85.831  0.00  0.00           H
ATOM     16 HG13 VAL X   2      37.040  79.861  87.026  0.00  0.00           H
ATOM     17  CG2 VAL X   2      33.832  80.766  85.966  0.00  0.00           C
ATOM     18 HG21 VAL X   2      33.217  80.089  86.559  0.00  0.00           H
ATOM     19 HG22 VAL X   2      33.220  81.636  85.729  0.00  0.00           H
ATOM     20 HG23 VAL X   2      33.992  80.300  84.994  0.00  0.00           H
ATOM     21  C   VAL X   2      36.516  81.998  88.526  0.00  0.00           C
ATOM     22  O   VAL X   2      37.376  82.667  87.983  0.00  0.00           O
ATOM     23  N   GLN X   3      36.722  81.251  89.666  0.00  0.00           N
ATOM     24  H   GLN X   3      36.110  80.505  89.963  0.00  0.00           H
ATOM     25  CA  GLN X   3      38.003  81.392  90.325  0.00  0.00           C
ATOM     26  HA  GLN X   3      38.431  82.348  90.025  0.00  0.00           H
ATOM     27  CB  GLN X   3      37.650  81.502  91.835  0.00  0.00           C
ATOM     28  HB2 GLN X   3      36.795  80.837  91.961  0.00  0.00           H
ATOM     29  HB3 GLN X   3      38.483  81.109  92.418  0.00  0.00           H
ATOM     30  CG  GLN X   3      37.215  82.951  92.174  0.00  0.00           C
ATOM     31  HG2 GLN X   3      37.659  83.664  91.479  0.00  0.00           H
ATOM     32  HG3 GLN X   3      36.133  83.026  92.071  0.00  0.00           H
ATOM     33  CD  GLN X   3      37.598  83.426  93.558  0.00  0.00           C
ATOM     34  OE1 GLN X   3      38.591  84.082  93.730  0.00  0.00           O
ATOM     35  NE2 GLN X   3      36.825  83.167  94.602  0.00  0.00           N
ATOM     36 HE21 GLN X   3      36.009  82.572  94.600  0.00  0.00           H
ATOM     37 HE22 GLN X   3      37.204  83.450  95.495  0.00  0.00           H
ATOM     38  C   GLN X   3      39.020  80.286  90.028  0.00  0.00           C
ATOM     39  O   GLN X   3      38.805  79.116  90.375  0.00  0.00           O
ATOM     40  N   ILE X   4      40.119  80.580  89.306  0.00  0.00           N
ATOM     41  H   ILE X   4      40.132  81.556  89.045  0.00  0.00           H
ATOM     42  CA  ILE X   4      41.219  79.639  89.092  0.00  0.00           C
ATOM     43  HA  ILE X   4      40.872  78.647  89.379  0.00  0.00           H
ATOM     44  CB  ILE X   4      41.381  79.433  87.542  0.00  0.00           C
ATOM     45  HB  ILE X   4      41.819  80.310  87.065  0.00  0.00           H
ATOM     46  CG2 ILE X   4      42.288  78.226  87.274  0.00  0.00           C
ATOM     47 HG21 ILE X   4      42.327  77.941  86.222  0.00  0.00           H
ATOM     48 HG22 ILE X   4      43.290  78.409  87.659  0.00  0.00           H
ATOM     49 HG23 ILE X   4      41.980  77.316  87.791  0.00  0.00           H
ATOM     50  CG1 ILE X   4      40.121  79.147  86.815  0.00  0.00           C
ATOM     51 HG12 ILE X   4      40.233  78.250  86.206  0.00  0.00           H
ATOM     52 HG13 ILE X   4      39.309  78.916  87.503  0.00  0.00           H
ATOM     53  CD1 ILE X   4      39.691  80.218  85.818  0.00  0.00           C
ATOM     54 HD11 ILE X   4      39.550  81.215  86.236  0.00  0.00           H
ATOM     55 HD12 ILE X   4      40.559  80.333  85.169  0.00  0.00           H
ATOM     56 HD13 ILE X   4      38.822  79.831  85.287  0.00  0.00           H
ATOM     57  C   ILE X   4      42.514  79.982  89.852  0.00  0.00           C
ATOM     58  O   ILE X   4      43.051  81.061  89.779  0.00  0.00           O
ATOM     59  N   VAL X   5      42.981  78.991  90.655  0.00  0.00           N
ATOM     60  H   VAL X   5      42.379  78.188  90.765  0.00  0.00           H
ATOM     61  CA  VAL X   5      44.384  78.918  91.029  0.00  0.00           C
ATOM     62  HA  VAL X   5      44.887  79.880  90.928  0.00  0.00           H
ATOM     63  CB  VAL X   5      44.630  78.771  92.522  0.00  0.00           C
ATOM     64  HB  VAL X   5      43.936  78.018  92.896  0.00  0.00           H
ATOM     65  CG1 VAL X   5      46.005  78.370  92.816  0.00  0.00           C
ATOM     66 HG11 VAL X   5      46.675  79.148  92.448  0.00  0.00           H
ATOM     67 HG12 VAL X   5      46.260  78.144  93.851  0.00  0.00           H
ATOM     68 HG13 VAL X   5      46.338  77.462  92.312  0.00  0.00           H
ATOM     69  CG2 VAL X   5      44.465  80.120  93.262  0.00  0.00           C
ATOM     70 HG21 VAL X   5      45.455  80.574  93.299  0.00  0.00           H
ATOM     71 HG22 VAL X   5      43.803  80.755  92.673  0.00  0.00           H
ATOM     72 HG23 VAL X   5      44.017  79.952  94.241  0.00  0.00           H
ATOM     73  C   VAL X   5      45.196  77.858  90.208  0.00  0.00           C
ATOM     74  O   VAL X   5      44.825  76.714  90.190  0.00  0.00           O
ATOM     75  N   TYR X   6      46.252  78.344  89.567  0.00  0.00           N
ATOM     76  H   TYR X   6      46.268  79.352  89.499  0.00  0.00           H
ATOM     77  CA  TYR X   6      47.161  77.452  88.794  0.00  0.00           C
ATOM     78  HA  TYR X   6      46.817  76.420  88.871  0.00  0.00           H
ATOM     79  CB  TYR X   6      46.957  77.821  87.351  0.00  0.00           C
ATOM     80  HB2 TYR X   6      45.891  77.921  87.147  0.00  0.00           H
ATOM     81  HB3 TYR X   6      47.370  78.823  87.236  0.00  0.00           H
ATOM     82  CG  TYR X   6      47.611  76.886  86.379  0.00  0.00           C
ATOM     83  CD1 TYR X   6      48.879  77.121  85.798  0.00  0.00           C
ATOM     84  HD1 TYR X   6      49.417  78.011  86.090  0.00  0.00           H
ATOM     85  CE1 TYR X   6      49.407  76.258  84.904  0.00  0.00           C
ATOM     86  HE1 TYR X   6      50.402  76.350  84.496  0.00  0.00           H
ATOM     87  CZ  TYR X   6      48.594  75.245  84.358  0.00  0.00           C
ATOM     88  OH  TYR X   6      49.064  74.456  83.337  0.00  0.00           O
ATOM     89  HH  TYR X   6      49.854  74.885  83.000  0.00  0.00           H
ATOM     90  CE2 TYR X   6      47.246  75.056  84.779  0.00  0.00           C
ATOM     91  HE2 TYR X   6      46.599  74.401  84.214  0.00  0.00           H
ATOM     92  CD2 TYR X   6      46.766  75.889  85.794  0.00  0.00           C
ATOM     93  HD2 TYR X   6      45.729  75.897  86.095  0.00  0.00           H
ATOM     94  C   TYR X   6      48.640  77.667  89.195  0.00  0.00           C
ATOM     95  O   TYR X   6      49.310  78.653  88.809  0.00  0.00           O
ATOM     96  N   LYS X   7      49.125  76.733  89.963  0.00  0.00           N
ATOM     97  H   LYS X   7      48.453  75.994  90.115  0.00  0.00           H
ATOM     98  CA  LYS X   7      50.444  76.645  90.539  0.00  0.00           C
ATOM     99  HA  LYS X   7      51.125  77.190  89.886  0.00  0.00           H
ATOM    100  CB  LYS X   7      50.543  77.278  91.970  0.00  0.00           C
ATOM    101  HB2 LYS X   7      50.225  78.319  91.919  0.00  0.00           H
ATOM    102  HB3 LYS X   7      50.014  76.769  92.775  0.00  0.00           H
ATOM    103  CG  LYS X   7      51.981  77.357  92.448  0.00  0.00           C
ATOM    104  HG2 LYS X   7      52.326  76.357  92.710  0.00  0.00           H
ATOM    105  HG3 LYS X   7      52.619  77.784  91.674  0.00  0.00           H
ATOM    106  CD  LYS X   7      52.284  78.185  93.632  0.00  0.00           C
ATOM    107  HD2 LYS X   7      51.598  77.924  94.438  0.00  0.00           H
ATOM    108  HD3 LYS X   7      53.306  78.018  93.972  0.00  0.00           H
ATOM    109  CE  LYS X   7      52.049  79.672  93.287  0.00  0.00           C
ATOM    110  HE2 LYS X   7      52.702  80.050  92.501  0.00  0.00           H
ATOM    111  HE3 LYS X   7      51.025  79.826  92.948  0.00  0.00           H
ATOM    112  NZ  LYS X   7      52.210  80.569  94.478  0.00  0.00           N
ATOM    113  HZ1 LYS X   7      52.049  81.557  94.344  0.00  0.00           H
ATOM    114  HZ2 LYS X   7      51.585  80.309  95.228  0.00  0.00           H
ATOM    115  HZ3 LYS X   7      53.182  80.475  94.736  0.00  0.00           H
ATOM    116  C   LYS X   7      51.015  75.203  90.434  0.00  0.00           C
ATOM    117  O   LYS X   7      51.279  74.450  91.404  0.00  0.00           O
ATOM    118  N   PRO X   8      51.211  74.690  89.217  0.00  0.00           N
ATOM    119  CD  PRO X   8      50.703  75.266  87.935  0.00  0.00           C
ATOM    120  HD2 PRO X   8      50.620  76.353  87.935  0.00  0.00           H
ATOM    121  HD3 PRO X   8      49.715  74.828  87.789  0.00  0.00           H
ATOM    122  CG  PRO X   8      51.631  74.666  86.937  0.00  0.00           C
ATOM    123  HG2 PRO X   8      52.455  75.361  86.780  0.00  0.00           H
ATOM    124  HG3 PRO X   8      51.167  74.489  85.967  0.00  0.00           H
ATOM    125  CB  PRO X   8      51.948  73.282  87.508  0.00  0.00           C
ATOM    126  HB2 PRO X   8      52.784  72.924  86.906  0.00  0.00           H
ATOM    127  HB3 PRO X   8      51.043  72.686  87.391  0.00  0.00           H
ATOM    128  CA  PRO X   8      52.126  73.559  88.986  0.00  0.00           C
ATOM    129  HA  PRO X   8      51.802  72.694  89.565  0.00  0.00           H
ATOM    130  C   PRO X   8      53.597  73.893  89.429  0.00  0.00           C
ATOM    131  O   PRO X   8      54.089  75.004  89.197  0.00  0.00           O
ATOM    132  N   VAL X   9      54.206  73.044  90.308  0.00  0.00           N
ATOM    133  H   VAL X   9      53.607  72.280  90.587  0.00  0.00           H
ATOM    134  CA  VAL X   9      55.549  73.212  90.848  0.00  0.00           C
ATOM    135  HA  VAL X   9      56.162  73.916  90.286  0.00  0.00           H
ATOM    136  CB  VAL X   9      55.631  73.900  92.237  0.00  0.00           C
ATOM    137  HB  VAL X   9      56.674  73.962  92.549  0.00  0.00           H
ATOM    138  CG1 VAL X   9      55.056  75.318  92.041  0.00  0.00           C
ATOM    139 HG11 VAL X   9      55.581  75.908  91.291  0.00  0.00           H
ATOM    140 HG12 VAL X   9      53.970  75.382  91.973  0.00  0.00           H
ATOM    141 HG13 VAL X   9      55.214  75.982  92.892  0.00  0.00           H
ATOM    142  CG2 VAL X   9      54.864  73.232  93.414  0.00  0.00           C
ATOM    143 HG21 VAL X   9      53.842  73.055  93.077  0.00  0.00           H
ATOM    144 HG22 VAL X   9      55.220  72.212  93.562  0.00  0.00           H
ATOM    145 HG23 VAL X   9      54.882  73.771  94.362  0.00  0.00           H
ATOM    146  C   VAL X   9      56.356  71.914  90.882  0.00  0.00           C
ATOM    147  O   VAL X   9      55.880  70.792  90.753  0.00  0.00           O
ATOM    148  N   ASP X  10      57.634  72.089  91.212  0.00  0.00           N
ATOM    149  H   ASP X  10      57.995  73.027  91.123  0.00  0.00           H
ATOM    150  CA  ASP X  10      58.564  70.948  91.459  0.00  0.00           C
ATOM    151  HA  ASP X  10      58.029  70.045  91.754  0.00  0.00           H
ATOM    152  CB  ASP X  10      59.323  70.434  90.168  0.00  0.00           C
ATOM    153  HB2 ASP X  10      60.127  69.841  90.605  0.00  0.00           H
ATOM    154  HB3 ASP X  10      58.646  69.862  89.534  0.00  0.00           H
ATOM    155  CG  ASP X  10      60.169  71.409  89.344  0.00  0.00           C
ATOM    156  OD1 ASP X  10      59.766  72.567  89.054  0.00  0.00           O
ATOM    157  OD2 ASP X  10      61.315  71.046  88.951  0.00  0.00           O
ATOM    158  C   ASP X  10      59.635  71.239  92.532  0.00  0.00           C
ATOM    159  O   ASP X  10      60.215  72.340  92.487  0.00  0.00           O
ATOM    160  N   LEU X  11      59.955  70.321  93.427  0.00  0.00           N
ATOM    161  H   LEU X  11      59.372  69.498  93.476  0.00  0.00           H
ATOM    162  CA  LEU X  11      61.079  70.312  94.403  0.00  0.00           C
ATOM    163  HA  LEU X  11      61.731  71.171  94.245  0.00  0.00           H
ATOM    164  CB  LEU X  11      60.417  70.516  95.793  0.00  0.00           C
ATOM    165  HB2 LEU X  11      59.595  69.834  96.013  0.00  0.00           H
ATOM    166  HB3 LEU X  11      61.210  70.405  96.532  0.00  0.00           H
ATOM    167  CG  LEU X  11      59.850  71.959  95.847  0.00  0.00           C
ATOM    168  HG  LEU X  11      60.136  72.517  94.955  0.00  0.00           H
ATOM    169  CD1 LEU X  11      58.252  72.065  95.950  0.00  0.00           C
ATOM    170 HD11 LEU X  11      57.879  71.482  95.108  0.00  0.00           H
ATOM    171 HD12 LEU X  11      57.994  71.596  96.900  0.00  0.00           H
ATOM    172 HD13 LEU X  11      57.862  73.072  95.800  0.00  0.00           H
ATOM    173  CD2 LEU X  11      60.506  72.655  97.040  0.00  0.00           C
ATOM    174 HD21 LEU X  11      60.156  73.686  96.972  0.00  0.00           H
ATOM    175 HD22 LEU X  11      60.215  72.115  97.941  0.00  0.00           H
ATOM    176 HD23 LEU X  11      61.574  72.658  96.827  0.00  0.00           H
ATOM    177  C   LEU X  11      61.944  69.017  94.448  0.00  0.00           C
ATOM    178  O   LEU X  11      62.769  68.768  95.344  0.00  0.00           O
ATOM    179  N   SER X  12      61.895  68.260  93.366  0.00  0.00           N
ATOM    180  H   SER X  12      61.338  68.593  92.592  0.00  0.00           H
ATOM    181  CA  SER X  12      62.493  66.918  93.209  0.00  0.00           C
ATOM    182  HA  SER X  12      62.399  66.362  94.142  0.00  0.00           H
ATOM    183  CB  SER X  12      61.727  66.188  92.162  0.00  0.00           C
ATOM    184  HB2 SER X  12      62.182  65.239  91.880  0.00  0.00           H
ATOM    185  HB3 SER X  12      60.707  65.937  92.451  0.00  0.00           H
ATOM    186  OG  SER X  12      61.706  66.946  91.018  0.00  0.00           O
ATOM    187  HG  SER X  12      61.246  66.428  90.354  0.00  0.00           H
ATOM    188  C   SER X  12      63.955  67.009  92.794  0.00  0.00           C
ATOM    189  O   SER X  12      64.531  68.071  92.907  0.00  0.00           O
ATOM    190  N   LYS X  13      64.602  65.880  92.513  0.00  0.00           N
ATOM    191  H   LYS X  13      64.226  64.990  92.806  0.00  0.00           H
ATOM    192  CA  LYS X  13      66.051  65.827  92.162  0.00  0.00           C
ATOM    193  HA  LYS X  13      66.291  66.783  91.697  0.00  0.00           H
ATOM    194  CB  LYS X  13      66.825  65.538  93.468  0.00  0.00           C
ATOM    195  HB2 LYS X  13      66.550  64.553  93.847  0.00  0.00           H
ATOM    196  HB3 LYS X  13      67.872  65.493  93.171  0.00  0.00           H
ATOM    197  CG  LYS X  13      66.644  66.429  94.601  0.00  0.00           C
ATOM    198  HG2 LYS X  13      65.606  66.742  94.716  0.00  0.00           H
ATOM    199  HG3 LYS X  13      66.910  65.912  95.523  0.00  0.00           H
ATOM    200  CD  LYS X  13      67.475  67.795  94.447  0.00  0.00           C
ATOM    201  HD2 LYS X  13      68.558  67.674  94.438  0.00  0.00           H
ATOM    202  HD3 LYS X  13      67.369  68.236  93.455  0.00  0.00           H
ATOM    203  CE  LYS X  13      66.977  68.850  95.433  0.00  0.00           C
ATOM    204  HE2 LYS X  13      66.908  68.553  96.479  0.00  0.00           H
ATOM    205  HE3 LYS X  13      67.865  69.475  95.336  0.00  0.00           H
ATOM    206  NZ  LYS X  13      65.654  69.507  94.999  0.00  0.00           N
ATOM    207  HZ1 LYS X  13      65.812  70.104  94.200  0.00  0.00           H
ATOM    208  HZ2 LYS X  13      65.026  68.797  94.652  0.00  0.00           H
ATOM    209  HZ3 LYS X  13      65.107  70.011  95.681  0.00  0.00           H
ATOM    210  C   LYS X  13      66.302  64.732  91.106  0.00  0.00           C
ATOM    211  O   LYS X  13      66.483  63.589  91.524  0.00  0.00           O
ATOM    212  N   VAL X  14      66.447  65.153  89.813  0.00  0.00           N
ATOM    213  H   VAL X  14      66.207  66.101  89.561  0.00  0.00           H
ATOM    214  CA  VAL X  14      67.112  64.368  88.739  0.00  0.00           C
ATOM    215  HA  VAL X  14      66.863  63.310  88.663  0.00  0.00           H
ATOM    216  CB  VAL X  14      66.541  64.826  87.313  0.00  0.00           C
ATOM    217  HB  VAL X  14      66.714  65.902  87.325  0.00  0.00           H
ATOM    218  CG1 VAL X  14      67.277  64.211  86.173  0.00  0.00           C
ATOM    219 HG11 VAL X  14      68.322  64.485  86.314  0.00  0.00           H
ATOM    220 HG12 VAL X  14      67.172  63.134  86.045  0.00  0.00           H
ATOM    221 HG13 VAL X  14      66.918  64.715  85.275  0.00  0.00           H
ATOM    222  CG2 VAL X  14      64.973  64.583  87.293  0.00  0.00           C
ATOM    223 HG21 VAL X  14      64.499  65.514  87.602  0.00  0.00           H
ATOM    224 HG22 VAL X  14      64.695  64.314  86.274  0.00  0.00           H
ATOM    225 HG23 VAL X  14      64.504  64.049  88.119  0.00  0.00           H
ATOM    226  C   VAL X  14      68.567  64.498  88.816  0.00  0.00           C
ATOM    227  O   VAL X  14      69.035  65.628  88.830  0.00  0.00           O
ATOM    228  N   THR X  15      69.366  63.471  88.862  0.00  0.00           N
ATOM    229  H   THR X  15      69.044  62.513  88.870  0.00  0.00           H
ATOM    230  CA  THR X  15      70.839  63.516  88.807  0.00  0.00           C
ATOM    231  HA  THR X  15      71.100  64.501  88.421  0.00  0.00           H
ATOM    232  CB  THR X  15      71.584  63.451  90.193  0.00  0.00           C
ATOM    233  HB  THR X  15      72.671  63.490  90.119  0.00  0.00           H
ATOM    234  CG2 THR X  15      71.128  64.640  91.009  0.00  0.00           C
ATOM    235 HG21 THR X  15      71.822  64.781  91.837  0.00  0.00           H
ATOM    236 HG22 THR X  15      71.137  65.552  90.412  0.00  0.00           H
ATOM    237 HG23 THR X  15      70.137  64.376  91.380  0.00  0.00           H
ATOM    238  OG1 THR X  15      71.401  62.220  90.904  0.00  0.00           O
ATOM    239  HG1 THR X  15      71.546  62.388  91.838  0.00  0.00           H
ATOM    240  C   THR X  15      71.396  62.383  87.896  0.00  0.00           C
ATOM    241  O   THR X  15      70.741  61.388  87.490  0.00  0.00           O
ATOM    242  N   SER X  16      72.787  62.396  87.724  0.00  0.00           N
ATOM    243  H   SER X  16      73.370  63.209  87.857  0.00  0.00           H
ATOM    244  CA  SER X  16      73.587  61.225  87.346  0.00  0.00           C
ATOM    245  HA  SER X  16      73.310  60.275  87.804  0.00  0.00           H
ATOM    246  CB  SER X  16      73.573  61.083  85.744  0.00  0.00           C
ATOM    247  HB2 SER X  16      74.310  60.331  85.460  0.00  0.00           H
ATOM    248  HB3 SER X  16      72.536  60.862  85.494  0.00  0.00           H
ATOM    249  OG  SER X  16      73.867  62.229  85.079  0.00  0.00           O
ATOM    250  HG  SER X  16      74.826  62.266  85.108  0.00  0.00           H
ATOM    251  C   SER X  16      75.009  61.451  87.779  0.00  0.00           C
ATOM    252  O   SER X  16      75.363  62.589  88.004  0.00  0.00           O
ATOM    253  N   LYS X  17      75.729  60.304  87.929  0.00  0.00           N
ATOM    254  H   LYS X  17      75.150  59.478  87.865  0.00  0.00           H
ATOM    255  CA  LYS X  17      77.202  60.143  88.024  0.00  0.00           C
ATOM    256  HA  LYS X  17      77.630  61.099  87.723  0.00  0.00           H
ATOM    257  CB  LYS X  17      77.653  59.803  89.500  0.00  0.00           C
ATOM    258  HB2 LYS X  17      76.932  59.061  89.843  0.00  0.00           H
ATOM    259  HB3 LYS X  17      78.643  59.346  89.512  0.00  0.00           H
ATOM    260  CG  LYS X  17      77.605  61.107  90.340  0.00  0.00           C
ATOM    261  HG2 LYS X  17      78.144  61.921  89.855  0.00  0.00           H
ATOM    262  HG3 LYS X  17      76.608  61.535  90.443  0.00  0.00           H
ATOM    263  CD  LYS X  17      78.243  60.777  91.713  0.00  0.00           C
ATOM    264  HD2 LYS X  17      77.769  59.949  92.240  0.00  0.00           H
ATOM    265  HD3 LYS X  17      79.185  60.251  91.555  0.00  0.00           H
ATOM    266  CE  LYS X  17      78.358  62.009  92.637  0.00  0.00           C
ATOM    267  HE2 LYS X  17      78.723  62.915  92.152  0.00  0.00           H
ATOM    268  HE3 LYS X  17      77.425  62.264  93.139  0.00  0.00           H
ATOM    269  NZ  LYS X  17      79.367  61.726  93.649  0.00  0.00           N
ATOM    270  HZ1 LYS X  17      79.537  62.541  94.222  0.00  0.00           H
ATOM    271  HZ2 LYS X  17      79.116  60.985  94.287  0.00  0.00           H
ATOM    272  HZ3 LYS X  17      80.253  61.568  93.191  0.00  0.00           H
ATOM    273  C   LYS X  17      77.687  59.079  87.123  0.00  0.00           C
ATOM    274  O   LYS X  17      77.067  58.037  87.030  0.00  0.00           O
ATOM    275  N   CYS X  18      78.907  59.249  86.725  0.00  0.00           N
ATOM    276  H   CYS X  18      79.302  60.156  86.930  0.00  0.00           H
ATOM    277  CA  CYS X  18      79.713  58.257  85.943  0.00  0.00           C
ATOM    278  HA  CYS X  18      79.251  57.280  86.086  0.00  0.00           H
ATOM    279  CB  CYS X  18      79.685  58.581  84.486  0.00  0.00           C
ATOM    280  HB2 CYS X  18      80.264  59.495  84.354  0.00  0.00           H
ATOM    281  HB3 CYS X  18      80.142  57.770  83.919  0.00  0.00           H
ATOM    282  SG  CYS X  18      78.060  58.930  83.648  0.00  0.00           S
ATOM    283  HG  CYS X  18      78.539  59.946  82.924  0.00  0.00           H
ATOM    284  C   CYS X  18      81.134  58.145  86.549  0.00  0.00           C
ATOM    285  O   CYS X  18      81.524  58.833  87.492  0.00  0.00           O
ATOM    286  N   GLY X  19      81.902  57.355  85.822  0.00  0.00           N
ATOM    287  H   GLY X  19      81.482  56.885  85.033  0.00  0.00           H
ATOM    288  CA  GLY X  19      83.323  57.126  86.003  0.00  0.00           C
ATOM    289  HA2 GLY X  19      83.635  57.471  86.988  0.00  0.00           H
ATOM    290  HA3 GLY X  19      83.658  56.096  85.872  0.00  0.00           H
ATOM    291  C   GLY X  19      84.136  57.912  84.952  0.00  0.00           C
ATOM    292  O   GLY X  19      83.685  58.957  84.433  0.00  0.00           O
ATOM    293  N   SER X  20      85.303  57.356  84.594  0.00  0.00           N
ATOM    294  H   SER X  20      85.553  56.485  85.041  0.00  0.00           H
ATOM    295  CA  SER X  20      86.340  57.817  83.689  0.00  0.00           C
ATOM    296  HA  SER X  20      86.741  58.757  84.069  0.00  0.00           H
ATOM    297  CB  SER X  20      87.452  56.818  83.691  0.00  0.00           C
ATOM    298  HB2 SER X  20      87.752  56.694  84.732  0.00  0.00           H
ATOM    299  HB3 SER X  20      86.981  55.879  83.400  0.00  0.00           H
ATOM    300  OG  SER X  20      88.631  57.194  82.919  0.00  0.00           O
ATOM    301  HG  SER X  20      89.194  56.418  82.866  0.00  0.00           H
ATOM    302  C   SER X  20      85.900  58.000  82.266  0.00  0.00           C
ATOM    303  O   SER X  20      85.149  57.116  81.760  0.00  0.00           O
ATOM    304  N   LEU X  21      86.451  59.017  81.597  0.00  0.00           N
ATOM    305  H   LEU X  21      87.090  59.613  82.104  0.00  0.00           H
ATOM    306  CA  LEU X  21      86.196  59.330  80.122  0.00  0.00           C
ATOM    307  HA  LEU X  21      85.140  59.300  79.856  0.00  0.00           H
ATOM    308  CB  LEU X  21      86.459  60.807  79.932  0.00  0.00           C
ATOM    309  HB2 LEU X  21      85.783  61.455  80.489  0.00  0.00           H
ATOM    310  HB3 LEU X  21      87.463  61.103  80.236  0.00  0.00           H
ATOM    311  CG  LEU X  21      86.476  61.280  78.460  0.00  0.00           C
ATOM    312  HG  LEU X  21      87.399  60.889  78.031  0.00  0.00           H
ATOM    313  CD1 LEU X  21      85.165  60.903  77.684  0.00  0.00           C
ATOM    314 HD11 LEU X  21      84.982  59.828  77.675  0.00  0.00           H
ATOM    315 HD12 LEU X  21      84.327  61.374  78.198  0.00  0.00           H
ATOM    316 HD13 LEU X  21      85.227  61.350  76.692  0.00  0.00           H
ATOM    317  CD2 LEU X  21      86.437  62.826  78.459  0.00  0.00           C
ATOM    318 HD21 LEU X  21      87.213  63.210  79.121  0.00  0.00           H
ATOM    319 HD22 LEU X  21      86.695  63.166  77.456  0.00  0.00           H
ATOM    320 HD23 LEU X  21      85.505  63.259  78.823  0.00  0.00           H
ATOM    321  C   LEU X  21      86.967  58.236  79.206  0.00  0.00           C
ATOM    322  O   LEU X  21      86.424  57.853  78.162  0.00  0.00           O
ATOM    323  N   GLY X  22      88.192  57.727  79.576  0.00  0.00           N
ATOM    324  H   GLY X  22      88.524  57.863  80.520  0.00  0.00           H
ATOM    325  CA  GLY X  22      88.758  56.662  78.784  0.00  0.00           C
ATOM    326  HA2 GLY X  22      89.441  56.183  79.485  0.00  0.00           H
ATOM    327  HA3 GLY X  22      88.086  55.899  78.391  0.00  0.00           H
ATOM    328  C   GLY X  22      89.571  57.209  77.653  0.00  0.00           C
ATOM    329  O   GLY X  22      90.392  58.093  77.898  0.00  0.00           O
ATOM    330  N   ASN X  23      89.464  56.626  76.506  0.00  0.00           N
ATOM    331  H   ASN X  23      88.843  55.831  76.475  0.00  0.00           H
ATOM    332  CA  ASN X  23      90.197  57.064  75.298  0.00  0.00           C
ATOM    333  HA  ASN X  23      90.560  58.092  75.325  0.00  0.00           H
ATOM    334  CB  ASN X  23      91.430  56.118  75.115  0.00  0.00           C
ATOM    335  HB2 ASN X  23      91.119  55.118  74.814  0.00  0.00           H
ATOM    336  HB3 ASN X  23      92.088  56.574  74.374  0.00  0.00           H
ATOM    337  CG  ASN X  23      92.106  55.879  76.415  0.00  0.00           C
ATOM    338  OD1 ASN X  23      92.930  56.638  76.818  0.00  0.00           O
ATOM    339  ND2 ASN X  23      91.848  54.796  77.140  0.00  0.00           N
ATOM    340 HD21 ASN X  23      91.289  54.077  76.704  0.00  0.00           H
ATOM    341 HD22 ASN X  23      92.295  54.569  78.017  0.00  0.00           H
ATOM    342  C   ASN X  23      89.312  57.038  74.031  0.00  0.00           C
ATOM    343  O   ASN X  23      88.940  56.008  73.510  0.00  0.00           O
ATOM    344  N   ILE X  24      89.117  58.245  73.375  0.00  0.00           N
ATOM    345  H   ILE X  24      89.619  59.065  73.687  0.00  0.00           H
ATOM    346  CA  ILE X  24      88.494  58.487  72.088  0.00  0.00           C
ATOM    347  HA  ILE X  24      87.786  57.686  71.873  0.00  0.00           H
ATOM    348  CB  ILE X  24      87.683  59.864  72.008  0.00  0.00           C
ATOM    349  HB  ILE X  24      88.413  60.641  72.230  0.00  0.00           H
ATOM    350  CG2 ILE X  24      87.248  60.060  70.525  0.00  0.00           C
ATOM    351 HG21 ILE X  24      86.720  59.215  70.082  0.00  0.00           H
ATOM    352 HG22 ILE X  24      86.603  60.938  70.576  0.00  0.00           H
ATOM    353 HG23 ILE X  24      88.061  60.509  69.955  0.00  0.00           H
ATOM    354  CG1 ILE X  24      86.600  59.878  73.094  0.00  0.00           C
ATOM    355 HG12 ILE X  24      85.874  59.112  72.822  0.00  0.00           H
ATOM    356 HG13 ILE X  24      86.922  59.648  74.110  0.00  0.00           H
ATOM    357  CD1 ILE X  24      85.720  61.105  73.228  0.00  0.00           C
ATOM    358 HD11 ILE X  24      84.868  60.930  73.884  0.00  0.00           H
ATOM    359 HD12 ILE X  24      86.352  61.908  73.609  0.00  0.00           H
ATOM    360 HD13 ILE X  24      85.365  61.582  72.315  0.00  0.00           H
ATOM    361  C   ILE X  24      89.515  58.380  70.949  0.00  0.00           C
ATOM    362  O   ILE X  24      90.541  59.113  70.971  0.00  0.00           O
ATOM    363  N   HIE X  25      89.350  57.462  70.034  0.00  0.00           N
ATOM    364  H   HIE X  25      88.521  56.893  69.944  0.00  0.00           H
ATOM    365  CA  HIE X  25      90.198  57.283  68.805  0.00  0.00           C
ATOM    366  HA  HIE X  25      91.056  57.942  68.677  0.00  0.00           H
ATOM    367  CB  HIE X  25      90.911  55.898  68.869  0.00  0.00           C
ATOM    368  HB2 HIE X  25      90.148  55.120  68.866  0.00  0.00           H
ATOM    369  HB3 HIE X  25      91.514  55.816  67.965  0.00  0.00           H
ATOM    370  CG  HIE X  25      91.853  55.748  70.049  0.00  0.00           C
ATOM    371  ND1 HIE X  25      93.092  56.387  70.338  0.00  0.00           N
ATOM    372  CE1 HIE X  25      93.521  55.760  71.390  0.00  0.00           C
ATOM    373  HE1 HIE X  25      94.359  56.095  71.984  0.00  0.00           H
ATOM    374  NE2 HIE X  25      92.665  54.924  71.892  0.00  0.00           N
ATOM    375  HE2 HIE X  25      92.752  54.365  72.728  0.00  0.00           H
ATOM    376  CD2 HIE X  25      91.590  54.877  71.057  0.00  0.00           C
ATOM    377  HD2 HIE X  25      90.665  54.327  71.143  0.00  0.00           H
ATOM    378  C   HIE X  25      89.393  57.387  67.480  0.00  0.00           C
ATOM    379  O   HIE X  25      89.213  56.429  66.722  0.00  0.00           O
ATOM    380  N   HIE X  26      88.798  58.561  67.324  0.00  0.00           N
ATOM    381  H   HIE X  26      89.049  59.264  68.005  0.00  0.00           H
ATOM    382  CA  HIE X  26      87.985  59.080  66.299  0.00  0.00           C
ATOM    383  HA  HIE X  26      87.352  58.263  65.951  0.00  0.00           H
ATOM    384  CB  HIE X  26      87.013  60.216  66.786  0.00  0.00           C
ATOM    385  HB2 HIE X  26      86.443  59.787  67.610  0.00  0.00           H
ATOM    386  HB3 HIE X  26      87.554  61.146  66.959  0.00  0.00           H
ATOM    387  CG  HIE X  26      85.897  60.675  65.810  0.00  0.00           C
ATOM    388  ND1 HIE X  26      84.619  60.143  65.633  0.00  0.00           N
ATOM    389  CE1 HIE X  26      84.077  60.945  64.735  0.00  0.00           C
ATOM    390  HE1 HIE X  26      83.081  60.797  64.344  0.00  0.00           H
ATOM    391  NE2 HIE X  26      84.836  61.950  64.445  0.00  0.00           N
ATOM    392  HE2 HIE X  26      84.639  62.619  63.714  0.00  0.00           H
ATOM    393  CD2 HIE X  26      85.981  61.845  65.120  0.00  0.00           C
ATOM    394  HD2 HIE X  26      86.816  62.524  65.209  0.00  0.00           H
ATOM    395  C   HIE X  26      88.801  59.463  65.053  0.00  0.00           C
ATOM    396  O   HIE X  26      89.510  60.489  65.096  0.00  0.00           O
ATOM    397  N   LYS X  27      88.703  58.650  63.981  0.00  0.00           N
ATOM    398  H   LYS X  27      87.985  57.952  64.114  0.00  0.00           H
ATOM    399  CA  LYS X  27      89.372  58.796  62.676  0.00  0.00           C
ATOM    400  HA  LYS X  27      89.532  59.860  62.503  0.00  0.00           H
ATOM    401  CB  LYS X  27      90.796  58.181  62.856  0.00  0.00           C
ATOM    402  HB2 LYS X  27      91.214  58.546  63.794  0.00  0.00           H
ATOM    403  HB3 LYS X  27      90.789  57.091  62.841  0.00  0.00           H
ATOM    404  CG  LYS X  27      91.654  58.539  61.740  0.00  0.00           C
ATOM    405  HG2 LYS X  27      91.358  58.051  60.812  0.00  0.00           H
ATOM    406  HG3 LYS X  27      91.591  59.601  61.504  0.00  0.00           H
ATOM    407  CD  LYS X  27      93.083  58.171  62.153  0.00  0.00           C
ATOM    408  HD2 LYS X  27      93.352  58.767  63.025  0.00  0.00           H
ATOM    409  HD3 LYS X  27      93.136  57.130  62.472  0.00  0.00           H
ATOM    410  CE  LYS X  27      94.058  58.486  61.076  0.00  0.00           C
ATOM    411  HE2 LYS X  27      93.667  58.310  60.074  0.00  0.00           H
ATOM    412  HE3 LYS X  27      94.336  59.540  61.095  0.00  0.00           H
ATOM    413  NZ  LYS X  27      95.309  57.699  61.234  0.00  0.00           N
ATOM    414  HZ1 LYS X  27      96.035  57.985  60.592  0.00  0.00           H
ATOM    415  HZ2 LYS X  27      95.755  57.657  62.139  0.00  0.00           H
ATOM    416  HZ3 LYS X  27      95.029  56.763  60.977  0.00  0.00           H
ATOM    417  C   LYS X  27      88.513  58.034  61.597  0.00  0.00           C
ATOM    418  O   LYS X  27      88.920  56.968  61.113  0.00  0.00           O
ATOM    419  N   PRO X  28      87.380  58.677  61.196  0.00  0.00           N
ATOM    420  CD  PRO X  28      86.740  59.855  61.856  0.00  0.00           C
ATOM    421  HD2 PRO X  28      87.502  60.566  62.175  0.00  0.00           H
ATOM    422  HD3 PRO X  28      86.128  59.568  62.711  0.00  0.00           H
ATOM    423  CG  PRO X  28      85.828  60.418  60.860  0.00  0.00           C
ATOM    424  HG2 PRO X  28      86.411  61.015  60.159  0.00  0.00           H
ATOM    425  HG3 PRO X  28      85.011  60.970  61.324  0.00  0.00           H
ATOM    426  CB  PRO X  28      85.421  59.154  60.077  0.00  0.00           C
ATOM    427  HB2 PRO X  28      85.134  59.516  59.090  0.00  0.00           H
ATOM    428  HB3 PRO X  28      84.641  58.589  60.588  0.00  0.00           H
ATOM    429  CA  PRO X  28      86.662  58.360  59.935  0.00  0.00           C
ATOM    430  HA  PRO X  28      86.449  57.292  59.885  0.00  0.00           H
ATOM    431  C   PRO X  28      87.507  58.642  58.639  0.00  0.00           C
ATOM    432  O   PRO X  28      88.289  59.601  58.561  0.00  0.00           O
ATOM    433  N   GLY X  29      87.344  57.687  57.744  0.00  0.00           N
ATOM    434  H   GLY X  29      86.657  56.984  57.976  0.00  0.00           H
ATOM    435  CA  GLY X  29      87.717  57.766  56.361  0.00  0.00           C
ATOM    436  HA2 GLY X  29      88.678  58.281  56.348  0.00  0.00           H
ATOM    437  HA3 GLY X  29      87.748  56.764  55.933  0.00  0.00           H
ATOM    438  C   GLY X  29      86.714  58.623  55.518  0.00  0.00           C
ATOM    439  O   GLY X  29      85.491  58.651  55.748  0.00  0.00           O
ATOM    440  N   GLY X  30      87.286  59.372  54.622  0.00  0.00           N
ATOM    441  H   GLY X  30      88.294  59.403  54.584  0.00  0.00           H
ATOM    442  CA  GLY X  30      86.626  60.362  53.743  0.00  0.00           C
ATOM    443  HA2 GLY X  30      85.906  60.951  54.310  0.00  0.00           H
ATOM    444  HA3 GLY X  30      87.357  60.978  53.221  0.00  0.00           H
ATOM    445  C   GLY X  30      85.973  59.750  52.510  0.00  0.00           C
ATOM    446  O   GLY X  30      86.607  59.109  51.649  0.00  0.00           O
ATOM    447  N   GLY X  31      84.639  59.815  52.484  0.00  0.00           N
ATOM    448  H   GLY X  31      84.165  60.263  53.255  0.00  0.00           H
ATOM    449  CA  GLY X  31      83.831  59.314  51.359  0.00  0.00           C
ATOM    450  HA2 GLY X  31      84.218  58.411  50.887  0.00  0.00           H
ATOM    451  HA3 GLY X  31      82.776  59.192  51.604  0.00  0.00           H
ATOM    452  C   GLY X  31      83.589  60.390  50.213  0.00  0.00           C
ATOM    453  O   GLY X  31      84.232  61.427  50.160  0.00  0.00           O
ATOM    454  N   GLN X  32      82.722  59.934  49.311  0.00  0.00           N
ATOM    455  H   GLN X  32      82.265  59.041  49.425  0.00  0.00           H
ATOM    456  CA  GLN X  32      82.586  60.525  47.983  0.00  0.00           C
ATOM    457  HA  GLN X  32      83.240  61.397  47.979  0.00  0.00           H
ATOM    458  CB  GLN X  32      83.091  59.599  46.961  0.00  0.00           C
ATOM    459  HB2 GLN X  32      82.616  58.634  47.136  0.00  0.00           H
ATOM    460  HB3 GLN X  32      82.649  59.858  45.999  0.00  0.00           H
ATOM    461  CG  GLN X  32      84.625  59.385  47.035  0.00  0.00           C
ATOM    462  HG2 GLN X  32      85.110  59.856  47.890  0.00  0.00           H
ATOM    463  HG3 GLN X  32      84.833  58.316  47.082  0.00  0.00           H
ATOM    464  CD  GLN X  32      85.403  59.925  45.822  0.00  0.00           C
ATOM    465  OE1 GLN X  32      85.016  60.858  45.137  0.00  0.00           O
ATOM    466  NE2 GLN X  32      86.619  59.490  45.640  0.00  0.00           N
ATOM    467 HE21 GLN X  32      86.917  58.685  46.173  0.00  0.00           H
ATOM    468 HE22 GLN X  32      87.238  59.959  44.994  0.00  0.00           H
ATOM    469  C   GLN X  32      81.170  61.011  47.735  0.00  0.00           C
ATOM    470  O   GLN X  32      80.301  60.199  47.871  0.00  0.00           O
ATOM    471  N   VAL X  33      80.936  62.200  47.305  0.00  0.00           N
ATOM    472  H   VAL X  33      81.779  62.756  47.298  0.00  0.00           H
ATOM    473  CA  VAL X  33      79.602  62.910  47.239  0.00  0.00           C
ATOM    474  HA  VAL X  33      78.841  62.131  47.181  0.00  0.00           H
ATOM    475  CB  VAL X  33      79.350  63.684  48.548  0.00  0.00           C
ATOM    476  HB  VAL X  33      79.817  63.085  49.330  0.00  0.00           H
ATOM    477  CG1 VAL X  33      79.960  65.036  48.595  0.00  0.00           C
ATOM    478 HG11 VAL X  33      79.922  65.412  49.618  0.00  0.00           H
ATOM    479 HG12 VAL X  33      80.986  65.037  48.228  0.00  0.00           H
ATOM    480 HG13 VAL X  33      79.406  65.712  47.944  0.00  0.00           H
ATOM    481  CG2 VAL X  33      77.854  63.764  48.744  0.00  0.00           C
ATOM    482 HG21 VAL X  33      77.650  64.440  49.575  0.00  0.00           H
ATOM    483 HG22 VAL X  33      77.427  64.257  47.870  0.00  0.00           H
ATOM    484 HG23 VAL X  33      77.484  62.771  48.998  0.00  0.00           H
ATOM    485  C   VAL X  33      79.490  63.691  45.958  0.00  0.00           C
ATOM    486  O   VAL X  33      80.243  64.579  45.578  0.00  0.00           O
ATOM    487  N   GLU X  34      78.339  63.516  45.280  0.00  0.00           N
ATOM    488  H   GLU X  34      77.998  62.587  45.485  0.00  0.00           H
ATOM    489  CA  GLU X  34      78.086  64.202  43.965  0.00  0.00           C
ATOM    490  HA  GLU X  34      78.694  65.106  43.967  0.00  0.00           H
ATOM    491  CB  GLU X  34      78.775  63.458  42.744  0.00  0.00           C
ATOM    492  HB2 GLU X  34      79.796  63.313  43.095  0.00  0.00           H
ATOM    493  HB3 GLU X  34      78.296  62.487  42.616  0.00  0.00           H
ATOM    494  CG  GLU X  34      78.681  64.254  41.431  0.00  0.00           C
ATOM    495  HG2 GLU X  34      78.728  63.571  40.582  0.00  0.00           H
ATOM    496  HG3 GLU X  34      77.781  64.867  41.489  0.00  0.00           H
ATOM    497  CD  GLU X  34      79.876  65.221  41.277  0.00  0.00           C
ATOM    498  OE1 GLU X  34      79.640  66.451  41.347  0.00  0.00           O
ATOM    499  OE2 GLU X  34      80.968  64.846  40.876  0.00  0.00           O
ATOM    500  C   GLU X  34      76.560  64.523  43.760  0.00  0.00           C
ATOM    501  O   GLU X  34      75.792  63.798  43.068  0.00  0.00           O
ATOM    502  N   VAL X  35      76.135  65.655  44.304  0.00  0.00           N
ATOM    503  H   VAL X  35      76.688  66.087  45.031  0.00  0.00           H
ATOM    504  CA  VAL X  35      74.785  66.271  43.949  0.00  0.00           C
ATOM    505  HA  VAL X  35      74.213  65.401  43.628  0.00  0.00           H
ATOM    506  CB  VAL X  35      74.028  66.957  45.175  0.00  0.00           C
ATOM    507  HB  VAL X  35      74.488  67.933  45.334  0.00  0.00           H
ATOM    508  CG1 VAL X  35      72.549  67.129  44.819  0.00  0.00           C
ATOM    509 HG11 VAL X  35      72.056  66.161  44.742  0.00  0.00           H
ATOM    510 HG12 VAL X  35      72.192  67.685  45.686  0.00  0.00           H
ATOM    511 HG13 VAL X  35      72.392  67.760  43.945  0.00  0.00           H
ATOM    512  CG2 VAL X  35      74.159  66.123  46.490  0.00  0.00           C
ATOM    513 HG21 VAL X  35      73.755  65.121  46.347  0.00  0.00           H
ATOM    514 HG22 VAL X  35      75.211  65.994  46.745  0.00  0.00           H
ATOM    515 HG23 VAL X  35      73.676  66.652  47.311  0.00  0.00           H
ATOM    516  C   VAL X  35      74.864  67.246  42.707  0.00  0.00           C
ATOM    517  O   VAL X  35      75.834  67.948  42.545  0.00  0.00           O
ATOM    518  N   LYS X  36      73.847  67.256  41.803  0.00  0.00           N
ATOM    519  H   LYS X  36      73.036  66.681  41.981  0.00  0.00           H
ATOM    520  CA  LYS X  36      73.797  68.075  40.602  0.00  0.00           C
ATOM    521  HA  LYS X  36      74.300  69.025  40.782  0.00  0.00           H
ATOM    522  CB  LYS X  36      74.539  67.359  39.360  0.00  0.00           C
ATOM    523  HB2 LYS X  36      74.060  66.417  39.095  0.00  0.00           H
ATOM    524  HB3 LYS X  36      74.504  67.953  38.446  0.00  0.00           H
ATOM    525  CG  LYS X  36      76.072  67.158  39.579  0.00  0.00           C
ATOM    526  HG2 LYS X  36      76.609  68.099  39.696  0.00  0.00           H
ATOM    527  HG3 LYS X  36      76.271  66.551  40.462  0.00  0.00           H
ATOM    528  CD  LYS X  36      76.614  66.550  38.287  0.00  0.00           C
ATOM    529  HD2 LYS X  36      77.494  65.930  38.459  0.00  0.00           H
ATOM    530  HD3 LYS X  36      75.868  65.886  37.852  0.00  0.00           H
ATOM    531  CE  LYS X  36      76.944  67.688  37.349  0.00  0.00           C
ATOM    532  HE2 LYS X  36      76.333  67.503  36.465  0.00  0.00           H
ATOM    533  HE3 LYS X  36      76.486  68.542  37.847  0.00  0.00           H
ATOM    534  NZ  LYS X  36      78.419  67.790  37.047  0.00  0.00           N
ATOM    535  HZ1 LYS X  36      78.493  68.475  36.308  0.00  0.00           H
ATOM    536  HZ2 LYS X  36      78.927  68.124  37.853  0.00  0.00           H
ATOM    537  HZ3 LYS X  36      78.747  66.881  36.754  0.00  0.00           H
ATOM    538  C   LYS X  36      72.375  68.413  40.290  0.00  0.00           C
ATOM    539  O   LYS X  36      71.455  67.589  40.431  0.00  0.00           O
ATOM    540  N   SER X  37      72.287  69.636  39.904  0.00  0.00           N
ATOM    541  H   SER X  37      73.092  70.244  39.856  0.00  0.00           H
ATOM    542  CA  SER X  37      71.067  70.223  39.391  0.00  0.00           C
ATOM    543  HA  SER X  37      70.717  69.505  38.649  0.00  0.00           H
ATOM    544  CB  SER X  37      69.967  70.303  40.420  0.00  0.00           C
ATOM    545  HB2 SER X  37      69.729  69.260  40.627  0.00  0.00           H
ATOM    546  HB3 SER X  37      70.200  71.016  41.211  0.00  0.00           H
ATOM    547  OG  SER X  37      68.857  70.786  39.758  0.00  0.00           O
ATOM    548  HG  SER X  37      68.743  71.699  40.033  0.00  0.00           H
ATOM    549  C   SER X  37      71.362  71.468  38.625  0.00  0.00           C
ATOM    550  O   SER X  37      72.165  72.275  39.042  0.00  0.00           O
ATOM    551  N   GLU X  38      70.763  71.651  37.467  0.00  0.00           N
ATOM    552  H   GLU X  38      70.090  70.957  37.176  0.00  0.00           H
ATOM    553  CA  GLU X  38      70.799  72.931  36.627  0.00  0.00           C
ATOM    554  HA  GLU X  38      71.852  73.144  36.442  0.00  0.00           H
ATOM    555  CB  GLU X  38      70.238  72.501  35.262  0.00  0.00           C
ATOM    556  HB2 GLU X  38      70.683  71.584  34.877  0.00  0.00           H
ATOM    557  HB3 GLU X  38      69.166  72.313  35.331  0.00  0.00           H
ATOM    558  CG  GLU X  38      70.317  73.550  34.229  0.00  0.00           C
ATOM    559  HG2 GLU X  38      69.792  74.447  34.557  0.00  0.00           H
ATOM    560  HG3 GLU X  38      71.373  73.757  34.052  0.00  0.00           H
ATOM    561  CD  GLU X  38      69.710  73.015  32.896  0.00  0.00           C
ATOM    562  OE1 GLU X  38      70.521  72.815  31.950  0.00  0.00           O
ATOM    563  OE2 GLU X  38      68.473  72.961  32.770  0.00  0.00           O
ATOM    564  C   GLU X  38      70.123  74.181  37.229  0.00  0.00           C
ATOM    565  O   GLU X  38      70.677  75.318  37.240  0.00  0.00           O
ATOM    566  N   LYS X  39      68.965  73.967  37.853  0.00  0.00           N
ATOM    567  H   LYS X  39      68.616  73.027  37.736  0.00  0.00           H
ATOM    568  CA  LYS X  39      68.168  74.958  38.583  0.00  0.00           C
ATOM    569  HA  LYS X  39      68.710  75.899  38.489  0.00  0.00           H
ATOM    570  CB  LYS X  39      66.745  75.274  38.129  0.00  0.00           C
ATOM    571  HB2 LYS X  39      66.845  75.130  37.053  0.00  0.00           H
ATOM    572  HB3 LYS X  39      66.090  74.436  38.368  0.00  0.00           H
ATOM    573  CG  LYS X  39      66.117  76.649  38.481  0.00  0.00           C
ATOM    574  HG2 LYS X  39      66.114  76.732  39.568  0.00  0.00           H
ATOM    575  HG3 LYS X  39      66.678  77.462  38.020  0.00  0.00           H
ATOM    576  CD  LYS X  39      64.695  76.899  37.963  0.00  0.00           C
ATOM    577  HD2 LYS X  39      64.571  76.876  36.881  0.00  0.00           H
ATOM    578  HD3 LYS X  39      64.018  76.156  38.385  0.00  0.00           H
ATOM    579  CE  LYS X  39      64.371  78.300  38.510  0.00  0.00           C
ATOM    580  HE2 LYS X  39      64.253  78.419  39.587  0.00  0.00           H
ATOM    581  HE3 LYS X  39      65.092  79.027  38.137  0.00  0.00           H
ATOM    582  NZ  LYS X  39      63.141  78.798  37.915  0.00  0.00           N
ATOM    583  HZ1 LYS X  39      62.913  79.684  38.343  0.00  0.00           H
ATOM    584  HZ2 LYS X  39      63.315  78.954  36.932  0.00  0.00           H
ATOM    585  HZ3 LYS X  39      62.382  78.132  37.917  0.00  0.00           H
ATOM    586  C   LYS X  39      68.131  74.612  40.078  0.00  0.00           C
ATOM    587  O   LYS X  39      68.029  73.435  40.402  0.00  0.00           O
ATOM    588  N   LEU X  40      68.244  75.596  40.948  0.00  0.00           N
ATOM    589  H   LEU X  40      68.306  76.540  40.595  0.00  0.00           H
ATOM    590  CA  LEU X  40      68.067  75.480  42.367  0.00  0.00           C
ATOM    591  HA  LEU X  40      67.257  74.765  42.511  0.00  0.00           H
ATOM    592  CB  LEU X  40      69.439  75.146  43.111  0.00  0.00           C
ATOM    593  HB2 LEU X  40      70.115  75.954  42.833  0.00  0.00           H
ATOM    594  HB3 LEU X  40      69.150  75.301  44.150  0.00  0.00           H
ATOM    595  CG  LEU X  40      70.100  73.813  42.725  0.00  0.00           C
ATOM    596  HG  LEU X  40      69.339  73.077  42.463  0.00  0.00           H
ATOM    597  CD1 LEU X  40      71.131  73.968  41.585  0.00  0.00           C
ATOM    598 HD11 LEU X  40      71.897  74.619  42.006  0.00  0.00           H
ATOM    599 HD12 LEU X  40      71.722  73.082  41.354  0.00  0.00           H
ATOM    600 HD13 LEU X  40      70.653  74.303  40.664  0.00  0.00           H
ATOM    601  CD2 LEU X  40      70.910  73.263  43.872  0.00  0.00           C
ATOM    602 HD21 LEU X  40      71.828  73.785  44.143  0.00  0.00           H
ATOM    603 HD22 LEU X  40      70.275  73.248  44.758  0.00  0.00           H
ATOM    604 HD23 LEU X  40      71.047  72.193  43.720  0.00  0.00           H
ATOM    605  C   LEU X  40      67.510  76.854  42.861  0.00  0.00           C
ATOM    606  O   LEU X  40      68.185  77.910  42.585  0.00  0.00           O
ATOM    607  N   ASP X  41      66.249  76.831  43.486  0.00  0.00           N
ATOM    608  H   ASP X  41      65.772  75.968  43.704  0.00  0.00           H
ATOM    609  CA  ASP X  41      65.562  78.104  43.726  0.00  0.00           C
ATOM    610  HA  ASP X  41      66.256  78.943  43.694  0.00  0.00           H
ATOM    611  CB  ASP X  41      64.509  78.369  42.644  0.00  0.00           C
ATOM    612  HB2 ASP X  41      65.126  78.619  41.781  0.00  0.00           H
ATOM    613  HB3 ASP X  41      63.926  77.467  42.460  0.00  0.00           H
ATOM    614  CG  ASP X  41      63.503  79.475  42.924  0.00  0.00           C
ATOM    615  OD1 ASP X  41      62.351  79.318  42.410  0.00  0.00           O
ATOM    616  OD2 ASP X  41      63.891  80.493  43.494  0.00  0.00           O
ATOM    617  C   ASP X  41      64.943  78.154  45.151  0.00  0.00           C
ATOM    618  O   ASP X  41      64.048  77.389  45.538  0.00  0.00           O
ATOM    619  N   PHE X  42      65.392  79.085  45.973  0.00  0.00           N
ATOM    620  H   PHE X  42      66.188  79.630  45.673  0.00  0.00           H
ATOM    621  CA  PHE X  42      65.073  79.219  47.385  0.00  0.00           C
ATOM    622  HA  PHE X  42      64.590  78.392  47.906  0.00  0.00           H
ATOM    623  CB  PHE X  42      66.431  79.236  48.102  0.00  0.00           C
ATOM    624  HB2 PHE X  42      66.821  80.230  47.879  0.00  0.00           H
ATOM    625  HB3 PHE X  42      66.215  79.089  49.160  0.00  0.00           H
ATOM    626  CG  PHE X  42      67.514  78.243  47.697  0.00  0.00           C
ATOM    627  CD1 PHE X  42      67.612  77.024  48.358  0.00  0.00           C
ATOM    628  HD1 PHE X  42      66.770  76.783  48.990  0.00  0.00           H
ATOM    629  CE1 PHE X  42      68.518  76.034  48.055  0.00  0.00           C
ATOM    630  HE1 PHE X  42      68.387  75.094  48.570  0.00  0.00           H
ATOM    631  CZ  PHE X  42      69.427  76.270  47.035  0.00  0.00           C
ATOM    632  HZ  PHE X  42      70.107  75.460  46.814  0.00  0.00           H
ATOM    633  CE2 PHE X  42      69.443  77.482  46.327  0.00  0.00           C
ATOM    634  HE2 PHE X  42      70.074  77.564  45.454  0.00  0.00           H
ATOM    635  CD2 PHE X  42      68.446  78.456  46.652  0.00  0.00           C
ATOM    636  HD2 PHE X  42      68.331  79.303  45.992  0.00  0.00           H
ATOM    637  C   PHE X  42      64.124  80.464  47.658  0.00  0.00           C
ATOM    638  O   PHE X  42      64.659  81.547  47.424  0.00  0.00           O
ATOM    639  N   LYS X  43      62.963  80.291  48.300  0.00  0.00           N
ATOM    640  H   LYS X  43      62.654  79.341  48.454  0.00  0.00           H
ATOM    641  CA  LYS X  43      62.010  81.332  48.663  0.00  0.00           C
ATOM    642  HA  LYS X  43      62.479  82.316  48.675  0.00  0.00           H
ATOM    643  CB  LYS X  43      60.918  81.281  47.596  0.00  0.00           C
ATOM    644  HB2 LYS X  43      60.476  80.289  47.508  0.00  0.00           H
ATOM    645  HB3 LYS X  43      60.178  82.032  47.875  0.00  0.00           H
ATOM    646  CG  LYS X  43      61.406  81.653  46.168  0.00  0.00           C
ATOM    647  HG2 LYS X  43      62.275  81.047  45.911  0.00  0.00           H
ATOM    648  HG3 LYS X  43      60.509  81.529  45.561  0.00  0.00           H
ATOM    649  CD  LYS X  43      61.664  83.174  45.969  0.00  0.00           C
ATOM    650  HD2 LYS X  43      60.775  83.733  46.261  0.00  0.00           H
ATOM    651  HD3 LYS X  43      62.490  83.592  46.544  0.00  0.00           H
ATOM    652  CE  LYS X  43      61.957  83.534  44.467  0.00  0.00           C
ATOM    653  HE2 LYS X  43      61.346  82.910  43.814  0.00  0.00           H
ATOM    654  HE3 LYS X  43      61.694  84.551  44.176  0.00  0.00           H
ATOM    655  NZ  LYS X  43      63.308  83.137  44.165  0.00  0.00           N
ATOM    656  HZ1 LYS X  43      63.705  83.686  43.415  0.00  0.00           H
ATOM    657  HZ2 LYS X  43      63.863  83.279  44.996  0.00  0.00           H
ATOM    658  HZ3 LYS X  43      63.305  82.134  44.053  0.00  0.00           H
ATOM    659  C   LYS X  43      61.377  81.226  50.027  0.00  0.00           C
ATOM    660  O   LYS X  43      60.801  80.231  50.383  0.00  0.00           O
ATOM    661  N   ASP X  44      61.366  82.298  50.754  0.00  0.00           N
ATOM    662  H   ASP X  44      61.831  83.078  50.312  0.00  0.00           H
ATOM    663  CA  ASP X  44      60.899  82.444  52.088  0.00  0.00           C
ATOM    664  HA  ASP X  44      61.295  83.398  52.437  0.00  0.00           H
ATOM    665  CB  ASP X  44      59.354  82.623  52.065  0.00  0.00           C
ATOM    666  HB2 ASP X  44      59.115  83.320  51.262  0.00  0.00           H
ATOM    667  HB3 ASP X  44      58.917  81.631  51.949  0.00  0.00           H
ATOM    668  CG  ASP X  44      58.814  83.329  53.282  0.00  0.00           C
ATOM    669  OD1 ASP X  44      59.568  83.878  54.126  0.00  0.00           O
ATOM    670  OD2 ASP X  44      57.576  83.402  53.485  0.00  0.00           O
ATOM    671  C   ASP X  44      61.367  81.380  53.150  0.00  0.00           C
ATOM    672  O   ASP X  44      60.747  80.365  53.440  0.00  0.00           O
ATOM    673  N   ARG X  45      62.398  81.702  53.934  0.00  0.00           N
ATOM    674  H   ARG X  45      62.897  82.540  53.669  0.00  0.00           H
ATOM    675  CA  ARG X  45      62.886  81.059  55.163  0.00  0.00           C
ATOM    676  HA  ARG X  45      63.801  81.548  55.496  0.00  0.00           H
ATOM    677  CB  ARG X  45      61.895  81.393  56.246  0.00  0.00           C
ATOM    678  HB2 ARG X  45      60.887  81.226  55.866  0.00  0.00           H
ATOM    679  HB3 ARG X  45      62.180  80.753  57.081  0.00  0.00           H
ATOM    680  CG  ARG X  45      62.041  82.794  56.764  0.00  0.00           C
ATOM    681  HG2 ARG X  45      62.975  83.023  57.277  0.00  0.00           H
ATOM    682  HG3 ARG X  45      61.963  83.448  55.895  0.00  0.00           H
ATOM    683  CD  ARG X  45      60.792  83.091  57.637  0.00  0.00           C
ATOM    684  HD2 ARG X  45      60.724  82.509  58.556  0.00  0.00           H
ATOM    685  HD3 ARG X  45      60.899  84.126  57.962  0.00  0.00           H
ATOM    686  NE  ARG X  45      59.600  82.996  56.816  0.00  0.00           N
ATOM    687  HE  ARG X  45      59.820  82.916  55.834  0.00  0.00           H
ATOM    688  CZ  ARG X  45      58.329  82.878  57.172  0.00  0.00           C
ATOM    689  NH1 ARG X  45      57.931  83.008  58.408  0.00  0.00           N
ATOM    690 HH11 ARG X  45      58.665  82.993  59.102  0.00  0.00           H
ATOM    691 HH12 ARG X  45      56.940  82.992  58.602  0.00  0.00           H
ATOM    692  NH2 ARG X  45      57.417  82.843  56.250  0.00  0.00           N
ATOM    693 HH21 ARG X  45      57.637  82.978  55.274  0.00  0.00           H
ATOM    694 HH22 ARG X  45      56.490  82.578  56.550  0.00  0.00           H
ATOM    695  C   ARG X  45      63.287  79.575  54.969  0.00  0.00           C
ATOM    696  O   ARG X  45      63.184  78.825  55.934  0.00  0.00           O
ATOM    697  N   VAL X  46      63.706  79.112  53.759  0.00  0.00           N
ATOM    698  H   VAL X  46      63.631  79.780  53.006  0.00  0.00           H
ATOM    699  CA  VAL X  46      64.030  77.712  53.405  0.00  0.00           C
ATOM    700  HA  VAL X  46      63.393  77.068  54.012  0.00  0.00           H
ATOM    701  CB  VAL X  46      63.570  77.420  51.940  0.00  0.00           C
ATOM    702  HB  VAL X  46      63.809  76.362  51.833  0.00  0.00           H
ATOM    703  CG1 VAL X  46      62.098  77.517  51.852  0.00  0.00           C
ATOM    704 HG11 VAL X  46      61.651  76.937  52.660  0.00  0.00           H
ATOM    705 HG12 VAL X  46      61.664  78.509  51.970  0.00  0.00           H
ATOM    706 HG13 VAL X  46      61.746  77.334  50.837  0.00  0.00           H
ATOM    707  CG2 VAL X  46      64.293  78.237  50.875  0.00  0.00           C
ATOM    708 HG21 VAL X  46      63.938  78.011  49.869  0.00  0.00           H
ATOM    709 HG22 VAL X  46      64.019  79.251  51.168  0.00  0.00           H
ATOM    710 HG23 VAL X  46      65.377  78.170  50.962  0.00  0.00           H
ATOM    711  C   VAL X  46      65.522  77.385  53.528  0.00  0.00           C
ATOM    712  O   VAL X  46      66.395  78.181  53.244  0.00  0.00           O
ATOM    713  N   GLN X  47      65.877  76.300  54.161  0.00  0.00           N
ATOM    714  H   GLN X  47      65.149  75.726  54.564  0.00  0.00           H
ATOM    715  CA  GLN X  47      67.286  75.816  54.406  0.00  0.00           C
ATOM    716  HA  GLN X  47      68.002  76.463  53.899  0.00  0.00           H
ATOM    717  CB  GLN X  47      67.602  75.842  55.891  0.00  0.00           C
ATOM    718  HB2 GLN X  47      67.319  76.841  56.224  0.00  0.00           H
ATOM    719  HB3 GLN X  47      66.924  75.119  56.345  0.00  0.00           H
ATOM    720  CG  GLN X  47      69.011  75.423  56.362  0.00  0.00           C
ATOM    721  HG2 GLN X  47      69.434  74.506  55.951  0.00  0.00           H
ATOM    722  HG3 GLN X  47      69.634  76.271  56.079  0.00  0.00           H
ATOM    723  CD  GLN X  47      68.997  75.257  57.866  0.00  0.00           C
ATOM    724  OE1 GLN X  47      69.072  76.184  58.674  0.00  0.00           O
ATOM    725  NE2 GLN X  47      68.820  74.008  58.247  0.00  0.00           N
ATOM    726 HE21 GLN X  47      68.635  73.286  57.565  0.00  0.00           H
ATOM    727 HE22 GLN X  47      68.688  73.861  59.237  0.00  0.00           H
ATOM    728  C   GLN X  47      67.568  74.430  53.874  0.00  0.00           C
ATOM    729  O   GLN X  47      66.855  73.440  54.163  0.00  0.00           O
ATOM    730  N   SER X  48      68.548  74.379  52.942  0.00  0.00           N
ATOM    731  H   SER X  48      69.036  75.235  52.719  0.00  0.00           H
ATOM    732  CA  SER X  48      69.077  73.080  52.492  0.00  0.00           C
ATOM    733  HA  SER X  48      68.712  72.306  53.166  0.00  0.00           H
ATOM    734  CB  SER X  48      68.556  72.748  51.077  0.00  0.00           C
ATOM    735  HB2 SER X  48      67.483  72.937  51.110  0.00  0.00           H
ATOM    736  HB3 SER X  48      68.950  73.429  50.323  0.00  0.00           H
ATOM    737  OG  SER X  48      68.724  71.366  50.732  0.00  0.00           O
ATOM    738  HG  SER X  48      67.829  71.023  50.774  0.00  0.00           H
ATOM    739  C   SER X  48      70.591  73.078  52.584  0.00  0.00           C
ATOM    740  O   SER X  48      71.270  74.030  52.147  0.00  0.00           O
ATOM    741  N   LYS X  49      71.004  71.960  53.125  0.00  0.00           N
ATOM    742  H   LYS X  49      70.379  71.220  53.411  0.00  0.00           H
ATOM    743  CA  LYS X  49      72.407  71.555  53.293  0.00  0.00           C
ATOM    744  HA  LYS X  49      73.110  72.359  53.074  0.00  0.00           H
ATOM    745  CB  LYS X  49      72.702  71.203  54.771  0.00  0.00           C
ATOM    746  HB2 LYS X  49      72.281  72.020  55.357  0.00  0.00           H
ATOM    747  HB3 LYS X  49      72.224  70.246  54.983  0.00  0.00           H
ATOM    748  CG  LYS X  49      74.227  71.107  55.179  0.00  0.00           C
ATOM    749  HG2 LYS X  49      74.681  70.307  54.594  0.00  0.00           H
ATOM    750  HG3 LYS X  49      74.690  72.074  54.981  0.00  0.00           H
ATOM    751  CD  LYS X  49      74.386  70.708  56.651  0.00  0.00           C
ATOM    752  HD2 LYS X  49      73.667  71.364  57.142  0.00  0.00           H
ATOM    753  HD3 LYS X  49      74.097  69.660  56.733  0.00  0.00           H
ATOM    754  CE  LYS X  49      75.838  70.884  57.250  0.00  0.00           C
ATOM    755  HE2 LYS X  49      76.118  71.929  57.384  0.00  0.00           H
ATOM    756  HE3 LYS X  49      75.815  70.450  58.249  0.00  0.00           H
ATOM    757  NZ  LYS X  49      76.931  70.255  56.538  0.00  0.00           N
ATOM    758  HZ1 LYS X  49      77.160  70.642  55.634  0.00  0.00           H
ATOM    759  HZ2 LYS X  49      77.724  70.181  57.159  0.00  0.00           H
ATOM    760  HZ3 LYS X  49      76.716  69.295  56.312  0.00  0.00           H
ATOM    761  C   LYS X  49      72.653  70.454  52.282  0.00  0.00           C
ATOM    762  O   LYS X  49      71.913  69.426  52.236  0.00  0.00           O
ATOM    763  N   ILE X  50      73.729  70.621  51.526  0.00  0.00           N
ATOM    764  H   ILE X  50      74.400  71.274  51.905  0.00  0.00           H
ATOM    765  CA  ILE X  50      74.103  69.842  50.385  0.00  0.00           C
ATOM    766  HA  ILE X  50      73.513  68.929  50.459  0.00  0.00           H
ATOM    767  CB  ILE X  50      73.767  70.561  49.027  0.00  0.00           C
ATOM    768  HB  ILE X  50      74.637  71.174  48.789  0.00  0.00           H
ATOM    769  CG2 ILE X  50      73.665  69.541  47.859  0.00  0.00           C
ATOM    770 HG21 ILE X  50      73.818  70.079  46.924  0.00  0.00           H
ATOM    771 HG22 ILE X  50      74.421  68.758  47.926  0.00  0.00           H
ATOM    772 HG23 ILE X  50      72.676  69.086  47.802  0.00  0.00           H
ATOM    773  CG1 ILE X  50      72.534  71.461  49.050  0.00  0.00           C
ATOM    774 HG12 ILE X  50      71.633  70.849  49.013  0.00  0.00           H
ATOM    775 HG13 ILE X  50      72.504  72.094  49.937  0.00  0.00           H
ATOM    776  CD1 ILE X  50      72.354  72.302  47.771  0.00  0.00           C
ATOM    777 HD11 ILE X  50      73.319  72.749  47.534  0.00  0.00           H
ATOM    778 HD12 ILE X  50      71.950  71.612  47.030  0.00  0.00           H
ATOM    779 HD13 ILE X  50      71.744  73.161  48.050  0.00  0.00           H
ATOM    780  C   ILE X  50      75.534  69.368  50.384  0.00  0.00           C
ATOM    781  O   ILE X  50      76.500  70.030  50.549  0.00  0.00           O
ATOM    782  N   GLY X  51      75.795  68.091  50.007  0.00  0.00           N
ATOM    783  H   GLY X  51      74.986  67.514  49.827  0.00  0.00           H
ATOM    784  CA  GLY X  51      77.091  67.622  49.756  0.00  0.00           C
ATOM    785  HA2 GLY X  51      76.945  66.728  49.149  0.00  0.00           H
ATOM    786  HA3 GLY X  51      77.509  68.369  49.081  0.00  0.00           H
ATOM    787  C   GLY X  51      77.956  67.397  51.050  0.00  0.00           C
ATOM    788  O   GLY X  51      79.185  67.683  51.059  0.00  0.00           O
ATOM    789  N   SER X  52      77.324  66.895  52.101  0.00  0.00           N
ATOM    790  H   SER X  52      76.362  66.683  51.878  0.00  0.00           H
ATOM    791  CA  SER X  52      77.722  66.965  53.520  0.00  0.00           C
ATOM    792  HA  SER X  52      78.281  67.901  53.521  0.00  0.00           H
ATOM    793  CB  SER X  52      76.457  67.126  54.385  0.00  0.00           C
ATOM    794  HB2 SER X  52      75.782  67.700  53.749  0.00  0.00           H
ATOM    795  HB3 SER X  52      75.856  66.216  54.378  0.00  0.00           H
ATOM    796  OG  SER X  52      76.768  67.613  55.647  0.00  0.00           O
ATOM    797  HG  SER X  52      77.053  66.904  56.229  0.00  0.00           H
ATOM    798  C   SER X  52      78.677  65.920  53.985  0.00  0.00           C
ATOM    799  O   SER X  52      78.567  64.752  53.765  0.00  0.00           O
ATOM    800  N   LEU X  53      79.638  66.404  54.695  0.00  0.00           N
ATOM    801  H   LEU X  53      79.675  67.407  54.809  0.00  0.00           H
ATOM    802  CA  LEU X  53      80.838  65.644  55.171  0.00  0.00           C
ATOM    803  HA  LEU X  53      80.488  64.630  55.362  0.00  0.00           H
ATOM    804  CB  LEU X  53      81.943  65.566  54.068  0.00  0.00           C
ATOM    805  HB2 LEU X  53      82.237  66.610  53.960  0.00  0.00           H
ATOM    806  HB3 LEU X  53      82.819  65.064  54.478  0.00  0.00           H
ATOM    807  CG  LEU X  53      81.642  64.834  52.749  0.00  0.00           C
ATOM    808  HG  LEU X  53      80.628  65.067  52.424  0.00  0.00           H
ATOM    809  CD1 LEU X  53      82.509  65.309  51.584  0.00  0.00           C
ATOM    810 HD11 LEU X  53      82.315  64.814  50.632  0.00  0.00           H
ATOM    811 HD12 LEU X  53      82.322  66.377  51.471  0.00  0.00           H
ATOM    812 HD13 LEU X  53      83.518  64.981  51.833  0.00  0.00           H
ATOM    813  CD2 LEU X  53      81.892  63.358  52.964  0.00  0.00           C
ATOM    814 HD21 LEU X  53      81.466  62.897  53.855  0.00  0.00           H
ATOM    815 HD22 LEU X  53      81.508  62.758  52.139  0.00  0.00           H
ATOM    816 HD23 LEU X  53      82.960  63.184  53.087  0.00  0.00           H
ATOM    817  C   LEU X  53      81.382  66.101  56.560  0.00  0.00           C
ATOM    818  O   LEU X  53      82.554  66.179  56.793  0.00  0.00           O
ATOM    819  N   ASP X  54      80.505  66.551  57.448  0.00  0.00           N
ATOM    820  H   ASP X  54      79.526  66.541  57.198  0.00  0.00           H
ATOM    821  CA  ASP X  54      80.852  67.044  58.792  0.00  0.00           C
ATOM    822  HA  ASP X  54      81.601  67.829  58.682  0.00  0.00           H
ATOM    823  CB  ASP X  54      79.670  67.502  59.644  0.00  0.00           C
ATOM    824  HB2 ASP X  54      79.107  66.582  59.797  0.00  0.00           H
ATOM    825  HB3 ASP X  54      80.006  67.938  60.585  0.00  0.00           H
ATOM    826  CG  ASP X  54      78.691  68.464  58.874  0.00  0.00           C
ATOM    827  OD1 ASP X  54      79.044  69.134  57.944  0.00  0.00           O
ATOM    828  OD2 ASP X  54      77.501  68.535  59.354  0.00  0.00           O
ATOM    829  C   ASP X  54      81.649  66.018  59.598  0.00  0.00           C
ATOM    830  O   ASP X  54      81.412  64.791  59.492  0.00  0.00           O
ATOM    831  N   ASN X  55      82.609  66.435  60.477  0.00  0.00           N
ATOM    832  H   ASN X  55      82.613  67.378  60.839  0.00  0.00           H
ATOM    833  CA  ASN X  55      83.417  65.487  61.152  0.00  0.00           C
ATOM    834  HA  ASN X  55      82.831  64.571  61.229  0.00  0.00           H
ATOM    835  CB  ASN X  55      84.612  65.268  60.233  0.00  0.00           C
ATOM    836  HB2 ASN X  55      84.239  64.973  59.253  0.00  0.00           H
ATOM    837  HB3 ASN X  55      85.226  66.169  60.228  0.00  0.00           H
ATOM    838  CG  ASN X  55      85.505  64.138  60.822  0.00  0.00           C
ATOM    839  OD1 ASN X  55      85.193  63.466  61.761  0.00  0.00           O
ATOM    840  ND2 ASN X  55      86.628  63.981  60.173  0.00  0.00           N
ATOM    841 HD21 ASN X  55      86.882  64.542  59.372  0.00  0.00           H
ATOM    842 HD22 ASN X  55      87.361  63.537  60.707  0.00  0.00           H
ATOM    843  C   ASN X  55      83.874  66.026  62.597  0.00  0.00           C
ATOM    844  O   ASN X  55      84.740  66.858  62.685  0.00  0.00           O
ATOM    845  N   ILE X  56      83.190  65.488  63.653  0.00  0.00           N
ATOM    846  H   ILE X  56      82.514  64.755  63.490  0.00  0.00           H
ATOM    847  CA  ILE X  56      83.030  66.107  64.930  0.00  0.00           C
ATOM    848  HA  ILE X  56      83.822  66.847  65.041  0.00  0.00           H
ATOM    849  CB  ILE X  56      81.600  66.641  64.998  0.00  0.00           C
ATOM    850  HB  ILE X  56      80.894  65.893  64.639  0.00  0.00           H
ATOM    851  CG2 ILE X  56      81.172  67.118  66.464  0.00  0.00           C
ATOM    852 HG21 ILE X  56      81.962  67.691  66.950  0.00  0.00           H
ATOM    853 HG22 ILE X  56      80.319  67.797  66.430  0.00  0.00           H
ATOM    854 HG23 ILE X  56      80.981  66.276  67.129  0.00  0.00           H
ATOM    855  CG1 ILE X  56      81.415  67.800  64.037  0.00  0.00           C
ATOM    856 HG12 ILE X  56      81.562  67.419  63.026  0.00  0.00           H
ATOM    857 HG13 ILE X  56      80.376  68.080  64.210  0.00  0.00           H
ATOM    858  CD1 ILE X  56      82.281  69.085  64.278  0.00  0.00           C
ATOM    859 HD11 ILE X  56      81.873  69.761  63.527  0.00  0.00           H
ATOM    860 HD12 ILE X  56      82.254  69.476  65.295  0.00  0.00           H
ATOM    861 HD13 ILE X  56      83.330  68.874  64.069  0.00  0.00           H
ATOM    862  C   ILE X  56      83.291  65.061  66.068  0.00  0.00           C
ATOM    863  O   ILE X  56      82.925  63.896  65.968  0.00  0.00           O
ATOM    864  N   THR X  57      83.844  65.600  67.159  0.00  0.00           N
ATOM    865  H   THR X  57      84.108  66.570  67.067  0.00  0.00           H
ATOM    866  CA  THR X  57      84.017  65.027  68.472  0.00  0.00           C
ATOM    867  HA  THR X  57      83.428  64.112  68.537  0.00  0.00           H
ATOM    868  CB  THR X  57      85.511  64.465  68.731  0.00  0.00           C
ATOM    869  HB  THR X  57      86.107  65.376  68.679  0.00  0.00           H
ATOM    870  CG2 THR X  57      85.751  63.811  70.113  0.00  0.00           C
ATOM    871 HG21 THR X  57      86.821  63.609  70.152  0.00  0.00           H
ATOM    872 HG22 THR X  57      85.451  64.483  70.916  0.00  0.00           H
ATOM    873 HG23 THR X  57      85.172  62.887  70.091  0.00  0.00           H
ATOM    874  OG1 THR X  57      85.866  63.496  67.632  0.00  0.00           O
ATOM    875  HG1 THR X  57      85.130  63.558  67.019  0.00  0.00           H
ATOM    876  C   THR X  57      83.669  66.019  69.586  0.00  0.00           C
ATOM    877  O   THR X  57      84.393  67.046  69.648  0.00  0.00           O
ATOM    878  N   HID X  58      82.686  65.806  70.436  0.00  0.00           N
ATOM    879  H   HID X  58      82.133  64.963  70.380  0.00  0.00           H
ATOM    880  CA  HID X  58      82.242  66.703  71.526  0.00  0.00           C
ATOM    881  HA  HID X  58      83.185  67.180  71.795  0.00  0.00           H
ATOM    882  CB  HID X  58      81.157  67.637  70.925  0.00  0.00           C
ATOM    883  HB2 HID X  58      81.306  67.974  69.899  0.00  0.00           H
ATOM    884  HB3 HID X  58      80.255  67.031  70.844  0.00  0.00           H
ATOM    885  CG  HID X  58      80.782  68.781  71.725  0.00  0.00           C
ATOM    886  ND1 HID X  58      81.659  69.670  72.249  0.00  0.00           N
ATOM    887  HD1 HID X  58      82.652  69.747  72.077  0.00  0.00           H
ATOM    888  CE1 HID X  58      80.998  70.585  72.984  0.00  0.00           C
ATOM    889  HE1 HID X  58      81.517  71.358  73.530  0.00  0.00           H
ATOM    890  NE2 HID X  58      79.665  70.323  73.037  0.00  0.00           N
ATOM    891  CD2 HID X  58      79.573  69.170  72.187  0.00  0.00           C
ATOM    892  HD2 HID X  58      78.609  68.700  72.068  0.00  0.00           H
ATOM    893  C   HID X  58      81.740  65.977  72.799  0.00  0.00           C
ATOM    894  O   HID X  58      81.190  64.878  72.747  0.00  0.00           O
ATOM    895  N   VAL X  59      82.146  66.613  73.923  0.00  0.00           N
ATOM    896  H   VAL X  59      82.577  67.522  73.833  0.00  0.00           H
ATOM    897  CA  VAL X  59      82.054  66.038  75.266  0.00  0.00           C
ATOM    898  HA  VAL X  59      81.427  65.147  75.245  0.00  0.00           H
ATOM    899  CB  VAL X  59      83.457  65.467  75.648  0.00  0.00           C
ATOM    900  HB  VAL X  59      84.134  66.318  75.724  0.00  0.00           H
ATOM    901  CG1 VAL X  59      83.452  64.766  77.016  0.00  0.00           C
ATOM    902 HG11 VAL X  59      82.904  63.827  77.096  0.00  0.00           H
ATOM    903 HG12 VAL X  59      84.483  64.544  77.290  0.00  0.00           H
ATOM    904 HG13 VAL X  59      83.182  65.396  77.863  0.00  0.00           H
ATOM    905  CG2 VAL X  59      84.127  64.519  74.638  0.00  0.00           C
ATOM    906 HG21 VAL X  59      83.538  63.604  74.578  0.00  0.00           H
ATOM    907 HG22 VAL X  59      84.226  64.933  73.634  0.00  0.00           H
ATOM    908 HG23 VAL X  59      85.094  64.204  75.031  0.00  0.00           H
ATOM    909  C   VAL X  59      81.480  67.022  76.346  0.00  0.00           C
ATOM    910  O   VAL X  59      82.216  67.486  77.221  0.00  0.00           O
ATOM    911  N   PRO X  60      80.276  67.549  76.253  0.00  0.00           N
ATOM    912  CD  PRO X  60      79.357  67.319  75.136  0.00  0.00           C
ATOM    913  HD2 PRO X  60      79.041  66.286  74.984  0.00  0.00           H
ATOM    914  HD3 PRO X  60      79.821  67.736  74.243  0.00  0.00           H
ATOM    915  CG  PRO X  60      78.191  68.271  75.326  0.00  0.00           C
ATOM    916  HG2 PRO X  60      77.426  67.616  75.743  0.00  0.00           H
ATOM    917  HG3 PRO X  60      77.783  68.577  74.363  0.00  0.00           H
ATOM    918  CB  PRO X  60      78.710  69.332  76.252  0.00  0.00           C
ATOM    919  HB2 PRO X  60      77.906  69.833  76.793  0.00  0.00           H
ATOM    920  HB3 PRO X  60      79.210  70.161  75.752  0.00  0.00           H
ATOM    921  CA  PRO X  60      79.752  68.594  77.133  0.00  0.00           C
ATOM    922  HA  PRO X  60      80.596  69.229  77.402  0.00  0.00           H
ATOM    923  C   PRO X  60      79.083  68.154  78.399  0.00  0.00           C
ATOM    924  O   PRO X  60      78.702  67.021  78.489  0.00  0.00           O
ATOM    925  N   GLY X  61      78.844  69.056  79.398  0.00  0.00           N
ATOM    926  H   GLY X  61      79.211  69.987  79.263  0.00  0.00           H
ATOM    927  CA  GLY X  61      78.069  68.805  80.628  0.00  0.00           C
ATOM    928  HA2 GLY X  61      78.097  67.782  81.002  0.00  0.00           H
ATOM    929  HA3 GLY X  61      78.502  69.413  81.424  0.00  0.00           H
ATOM    930  C   GLY X  61      76.627  69.252  80.476  0.00  0.00           C
ATOM    931  O   GLY X  61      76.035  69.484  79.367  0.00  0.00           O
ATOM    932  N   GLY X  62      75.897  69.101  81.598  0.00  0.00           N
ATOM    933  H   GLY X  62      76.409  68.792  82.412  0.00  0.00           H
ATOM    934  CA  GLY X  62      74.428  69.140  81.762  0.00  0.00           C
ATOM    935  HA2 GLY X  62      74.269  69.527  82.768  0.00  0.00           H
ATOM    936  HA3 GLY X  62      74.029  69.818  81.008  0.00  0.00           H
ATOM    937  C   GLY X  62      73.706  67.773  81.555  0.00  0.00           C
ATOM    938  O   GLY X  62      74.352  66.750  81.443  0.00  0.00           O
ATOM    939  N   GLY X  63      72.337  67.688  81.601  0.00  0.00           N
ATOM    940  H   GLY X  63      71.910  68.527  81.967  0.00  0.00           H
ATOM    941  CA  GLY X  63      71.421  66.624  81.193  0.00  0.00           C
ATOM    942  HA2 GLY X  63      71.063  66.941  80.214  0.00  0.00           H
ATOM    943  HA3 GLY X  63      71.972  65.703  81.001  0.00  0.00           H
ATOM    944  C   GLY X  63      70.301  66.272  82.126  0.00  0.00           C
ATOM    945  O   GLY X  63      69.707  65.213  81.985  0.00  0.00           O
ATOM    946  N   ASN X  64      70.057  67.104  83.180  0.00  0.00           N
ATOM    947  H   ASN X  64      70.619  67.933  83.314  0.00  0.00           H
ATOM    948  CA  ASN X  64      69.062  66.971  84.257  0.00  0.00           C
ATOM    949  HA  ASN X  64      68.737  65.930  84.240  0.00  0.00           H
ATOM    950  CB  ASN X  64      69.777  67.290  85.610  0.00  0.00           C
ATOM    951  HB2 ASN X  64      70.108  68.327  85.556  0.00  0.00           H
ATOM    952  HB3 ASN X  64      69.013  67.318  86.387  0.00  0.00           H
ATOM    953  CG  ASN X  64      70.841  66.185  86.039  0.00  0.00           C
ATOM    954  OD1 ASN X  64      70.650  65.039  85.775  0.00  0.00           O
ATOM    955  ND2 ASN X  64      71.979  66.595  86.687  0.00  0.00           N
ATOM    956 HD21 ASN X  64      72.200  67.580  86.661  0.00  0.00           H
ATOM    957 HD22 ASN X  64      72.691  65.943  86.985  0.00  0.00           H
ATOM    958  C   ASN X  64      67.817  67.782  84.051  0.00  0.00           C
ATOM    959  O   ASN X  64      66.870  67.638  84.870  0.00  0.00           O
ATOM    960  N   LYS X  65      67.742  68.689  83.074  0.00  0.00           N
ATOM    961  H   LYS X  65      68.601  68.715  82.544  0.00  0.00           H
ATOM    962  CA  LYS X  65      66.704  69.792  83.043  0.00  0.00           C
ATOM    963  HA  LYS X  65      66.320  70.058  84.029  0.00  0.00           H
ATOM    964  CB  LYS X  65      67.403  71.151  82.673  0.00  0.00           C
ATOM    965  HB2 LYS X  65      67.762  71.182  81.644  0.00  0.00           H
ATOM    966  HB3 LYS X  65      66.655  71.921  82.857  0.00  0.00           H
ATOM    967  CG  LYS X  65      68.633  71.386  83.548  0.00  0.00           C
ATOM    968  HG2 LYS X  65      68.430  71.236  84.609  0.00  0.00           H
ATOM    969  HG3 LYS X  65      69.430  70.673  83.333  0.00  0.00           H
ATOM    970  CD  LYS X  65      69.230  72.761  83.548  0.00  0.00           C
ATOM    971  HD2 LYS X  65      69.629  72.977  82.557  0.00  0.00           H
ATOM    972  HD3 LYS X  65      68.492  73.511  83.832  0.00  0.00           H
ATOM    973  CE  LYS X  65      70.403  72.841  84.559  0.00  0.00           C
ATOM    974  HE2 LYS X  65      70.942  71.896  84.622  0.00  0.00           H
ATOM    975  HE3 LYS X  65      71.097  73.627  84.261  0.00  0.00           H
ATOM    976  NZ  LYS X  65      69.998  73.326  85.910  0.00  0.00           N
ATOM    977  HZ1 LYS X  65      69.672  72.527  86.434  0.00  0.00           H
ATOM    978  HZ2 LYS X  65      70.787  73.706  86.414  0.00  0.00           H
ATOM    979  HZ3 LYS X  65      69.360  74.108  85.897  0.00  0.00           H
ATOM    980  C   LYS X  65      65.462  69.432  82.224  0.00  0.00           C
ATOM    981  O   LYS X  65      65.586  69.013  81.101  0.00  0.00           O
ATOM    982  N   LYS X  66      64.270  69.493  82.813  0.00  0.00           N
ATOM    983  H   LYS X  66      64.209  69.716  83.796  0.00  0.00           H
ATOM    984  CA  LYS X  66      63.039  68.952  82.161  0.00  0.00           C
ATOM    985  HA  LYS X  66      63.286  67.968  81.762  0.00  0.00           H
ATOM    986  CB  LYS X  66      61.847  68.849  83.135  0.00  0.00           C
ATOM    987  HB2 LYS X  66      61.053  68.443  82.509  0.00  0.00           H
ATOM    988  HB3 LYS X  66      62.141  68.185  83.948  0.00  0.00           H
ATOM    989  CG  LYS X  66      61.324  70.137  83.736  0.00  0.00           C
ATOM    990  HG2 LYS X  66      62.109  70.355  84.460  0.00  0.00           H
ATOM    991  HG3 LYS X  66      61.214  70.951  83.020  0.00  0.00           H
ATOM    992  CD  LYS X  66      60.039  69.707  84.409  0.00  0.00           C
ATOM    993  HD2 LYS X  66      59.335  69.729  83.577  0.00  0.00           H
ATOM    994  HD3 LYS X  66      60.106  68.677  84.760  0.00  0.00           H
ATOM    995  CE  LYS X  66      59.757  70.626  85.659  0.00  0.00           C
ATOM    996  HE2 LYS X  66      60.603  70.689  86.343  0.00  0.00           H
ATOM    997  HE3 LYS X  66      59.670  71.636  85.260  0.00  0.00           H
ATOM    998  NZ  LYS X  66      58.537  70.257  86.451  0.00  0.00           N
ATOM    999  HZ1 LYS X  66      57.718  70.070  85.891  0.00  0.00           H
ATOM   1000  HZ2 LYS X  66      58.619  69.420  87.011  0.00  0.00           H
ATOM   1001  HZ3 LYS X  66      58.308  71.087  86.978  0.00  0.00           H
ATOM   1002  C   LYS X  66      62.571  69.694  80.953  0.00  0.00           C
ATOM   1003  O   LYS X  66      62.796  70.921  80.939  0.00  0.00           O
ATOM   1004  N   ILE X  67      61.945  68.970  80.071  0.00  0.00           N
ATOM   1005  H   ILE X  67      61.813  67.999  80.315  0.00  0.00           H
ATOM   1006  CA  ILE X  67      61.182  69.704  79.019  0.00  0.00           C
ATOM   1007  HA  ILE X  67      61.714  70.623  78.774  0.00  0.00           H
ATOM   1008  CB  ILE X  67      61.261  68.974  77.699  0.00  0.00           C
ATOM   1009  HB  ILE X  67      60.921  67.953  77.871  0.00  0.00           H
ATOM   1010  CG2 ILE X  67      60.300  69.514  76.619  0.00  0.00           C
ATOM   1011 HG21 ILE X  67      60.486  70.578  76.471  0.00  0.00           H
ATOM   1012 HG22 ILE X  67      60.458  68.943  75.704  0.00  0.00           H
ATOM   1013 HG23 ILE X  67      59.270  69.274  76.883  0.00  0.00           H
ATOM   1014  CG1 ILE X  67      62.680  69.034  77.009  0.00  0.00           C
ATOM   1015 HG12 ILE X  67      62.687  69.698  76.144  0.00  0.00           H
ATOM   1016 HG13 ILE X  67      63.495  69.281  77.690  0.00  0.00           H
ATOM   1017  CD1 ILE X  67      62.964  67.729  76.425  0.00  0.00           C
ATOM   1018 HD11 ILE X  67      62.232  67.509  75.648  0.00  0.00           H
ATOM   1019 HD12 ILE X  67      63.938  67.702  75.937  0.00  0.00           H
ATOM   1020 HD13 ILE X  67      63.050  66.883  77.106  0.00  0.00           H
ATOM   1021  C   ILE X  67      59.730  69.882  79.504  0.00  0.00           C
ATOM   1022  O   ILE X  67      59.188  68.875  79.958  0.00  0.00           O
ATOM   1023  N   GLU X  68      59.246  71.129  79.404  0.00  0.00           N
ATOM   1024  H   GLU X  68      59.703  71.886  78.917  0.00  0.00           H
ATOM   1025  CA  GLU X  68      57.890  71.488  79.804  0.00  0.00           C
ATOM   1026  HA  GLU X  68      57.386  70.583  80.144  0.00  0.00           H
ATOM   1027  CB  GLU X  68      57.856  72.600  80.845  0.00  0.00           C
ATOM   1028  HB2 GLU X  68      56.911  72.484  81.374  0.00  0.00           H
ATOM   1029  HB3 GLU X  68      58.676  72.438  81.545  0.00  0.00           H
ATOM   1030  CG  GLU X  68      57.836  74.119  80.488  0.00  0.00           C
ATOM   1031  HG2 GLU X  68      56.952  74.322  79.884  0.00  0.00           H
ATOM   1032  HG3 GLU X  68      57.610  74.727  81.364  0.00  0.00           H
ATOM   1033  CD  GLU X  68      59.011  74.689  79.794  0.00  0.00           C
ATOM   1034  OE1 GLU X  68      58.907  75.853  79.369  0.00  0.00           O
ATOM   1035  OE2 GLU X  68      60.008  73.949  79.747  0.00  0.00           O
ATOM   1036  C   GLU X  68      57.039  71.869  78.584  0.00  0.00           C
ATOM   1037  O   GLU X  68      57.587  72.319  77.538  0.00  0.00           O
ATOM   1038  N   THR X  69      55.673  71.830  78.734  0.00  0.00           N
ATOM   1039  H   THR X  69      55.312  71.465  79.603  0.00  0.00           H
ATOM   1040  CA  THR X  69      54.768  72.641  77.987  0.00  0.00           C
ATOM   1041  HA  THR X  69      55.273  73.515  77.576  0.00  0.00           H
ATOM   1042  CB  THR X  69      54.205  71.965  76.710  0.00  0.00           C
ATOM   1043  HB  THR X  69      53.743  71.055  77.092  0.00  0.00           H
ATOM   1044  CG2 THR X  69      53.117  72.831  76.104  0.00  0.00           C
ATOM   1045 HG21 THR X  69      53.474  73.820  75.816  0.00  0.00           H
ATOM   1046 HG22 THR X  69      52.834  72.342  75.172  0.00  0.00           H
ATOM   1047 HG23 THR X  69      52.242  72.814  76.754  0.00  0.00           H
ATOM   1048  OG1 THR X  69      55.250  71.740  75.802  0.00  0.00           O
ATOM   1049  HG1 THR X  69      55.882  71.149  76.217  0.00  0.00           H
ATOM   1050  C   THR X  69      53.586  73.048  78.945  0.00  0.00           C
ATOM   1051  O   THR X  69      53.002  72.256  79.679  0.00  0.00           O
ATOM   1052  N   HIE X  70      53.118  74.326  78.944  0.00  0.00           N
ATOM   1053  H   HIE X  70      53.610  75.020  78.400  0.00  0.00           H
ATOM   1054  CA  HIE X  70      51.975  74.945  79.735  0.00  0.00           C
ATOM   1055  HA  HIE X  70      51.570  74.081  80.263  0.00  0.00           H
ATOM   1056  CB  HIE X  70      52.509  75.936  80.791  0.00  0.00           C
ATOM   1057  HB2 HIE X  70      53.040  76.813  80.421  0.00  0.00           H
ATOM   1058  HB3 HIE X  70      51.571  76.277  81.230  0.00  0.00           H
ATOM   1059  CG  HIE X  70      53.403  75.236  81.761  0.00  0.00           C
ATOM   1060  ND1 HIE X  70      52.964  74.737  83.008  0.00  0.00           N
ATOM   1061  CE1 HIE X  70      53.990  74.193  83.569  0.00  0.00           C
ATOM   1062  HE1 HIE X  70      53.875  73.624  84.479  0.00  0.00           H
ATOM   1063  NE2 HIE X  70      55.096  74.299  82.770  0.00  0.00           N
ATOM   1064  HE2 HIE X  70      56.048  73.985  82.896  0.00  0.00           H
ATOM   1065  CD2 HIE X  70      54.703  74.985  81.624  0.00  0.00           C
ATOM   1066  HD2 HIE X  70      55.359  75.233  80.802  0.00  0.00           H
ATOM   1067  C   HIE X  70      50.948  75.604  78.824  0.00  0.00           C
ATOM   1068  O   HIE X  70      51.425  76.330  77.916  0.00  0.00           O
ATOM   1069  N   LYS X  71      49.621  75.362  79.000  0.00  0.00           N
ATOM   1070  H   LYS X  71      49.342  74.854  79.827  0.00  0.00           H
ATOM   1071  CA  LYS X  71      48.608  76.114  78.173  0.00  0.00           C
ATOM   1072  HA  LYS X  71      49.034  77.069  77.865  0.00  0.00           H
ATOM   1073  CB  LYS X  71      48.435  75.392  76.792  0.00  0.00           C
ATOM   1074  HB2 LYS X  71      49.432  75.065  76.498  0.00  0.00           H
ATOM   1075  HB3 LYS X  71      47.995  74.430  77.053  0.00  0.00           H
ATOM   1076  CG  LYS X  71      47.612  76.156  75.758  0.00  0.00           C
ATOM   1077  HG2 LYS X  71      46.572  76.137  76.084  0.00  0.00           H
ATOM   1078  HG3 LYS X  71      48.048  77.138  75.577  0.00  0.00           H
ATOM   1079  CD  LYS X  71      47.792  75.366  74.428  0.00  0.00           C
ATOM   1080  HD2 LYS X  71      48.850  75.453  74.179  0.00  0.00           H
ATOM   1081  HD3 LYS X  71      47.487  74.330  74.574  0.00  0.00           H
ATOM   1082  CE  LYS X  71      46.884  76.023  73.380  0.00  0.00           C
ATOM   1083  HE2 LYS X  71      46.903  75.475  72.438  0.00  0.00           H
ATOM   1084  HE3 LYS X  71      45.854  76.042  73.735  0.00  0.00           H
ATOM   1085  NZ  LYS X  71      47.427  77.255  72.892  0.00  0.00           N
ATOM   1086  HZ1 LYS X  71      46.911  77.517  72.064  0.00  0.00           H
ATOM   1087  HZ2 LYS X  71      47.260  77.999  73.555  0.00  0.00           H
ATOM   1088  HZ3 LYS X  71      48.414  77.182  72.689  0.00  0.00           H
ATOM   1089  C   LYS X  71      47.315  76.401  78.930  0.00  0.00           C
ATOM   1090  O   LYS X  71      46.775  75.477  79.471  0.00  0.00           O
ATOM   1091  N   LEU X  72      46.832  77.617  78.991  0.00  0.00           N
ATOM   1092  H   LEU X  72      47.337  78.402  78.606  0.00  0.00           H
ATOM   1093  CA  LEU X  72      45.442  77.919  79.408  0.00  0.00           C
ATOM   1094  HA  LEU X  72      45.049  77.026  79.894  0.00  0.00           H
ATOM   1095  CB  LEU X  72      45.460  79.062  80.499  0.00  0.00           C
ATOM   1096  HB2 LEU X  72      45.716  79.995  79.995  0.00  0.00           H
ATOM   1097  HB3 LEU X  72      44.415  79.221  80.765  0.00  0.00           H
ATOM   1098  CG  LEU X  72      46.162  78.821  81.878  0.00  0.00           C
ATOM   1099  HG  LEU X  72      45.979  79.715  82.474  0.00  0.00           H
ATOM   1100  CD1 LEU X  72      45.625  77.625  82.583  0.00  0.00           C
ATOM   1101 HD11 LEU X  72      44.657  77.896  83.004  0.00  0.00           H
ATOM   1102 HD12 LEU X  72      45.492  76.696  82.028  0.00  0.00           H
ATOM   1103 HD13 LEU X  72      46.159  77.431  83.513  0.00  0.00           H
ATOM   1104  CD2 LEU X  72      47.643  78.510  81.772  0.00  0.00           C
ATOM   1105 HD21 LEU X  72      48.086  79.217  81.070  0.00  0.00           H
ATOM   1106 HD22 LEU X  72      48.118  78.536  82.752  0.00  0.00           H
ATOM   1107 HD23 LEU X  72      47.786  77.479  81.451  0.00  0.00           H
ATOM   1108  C   LEU X  72      44.464  78.162  78.273  0.00  0.00           C
ATOM   1109  O   LEU X  72      44.815  79.043  77.491  0.00  0.00           O
ATOM   1110  N   THR X  73      43.303  77.579  78.155  0.00  0.00           N
ATOM   1111  H   THR X  73      43.016  76.995  78.928  0.00  0.00           H
ATOM   1112  CA  THR X  73      42.274  77.854  77.103  0.00  0.00           C
ATOM   1113  HA  THR X  73      42.576  78.620  76.389  0.00  0.00           H
ATOM   1114  CB  THR X  73      42.157  76.581  76.261  0.00  0.00           C
ATOM   1115  HB  THR X  73      41.984  75.715  76.900  0.00  0.00           H
ATOM   1116  CG2 THR X  73      40.998  76.566  75.201  0.00  0.00           C
ATOM   1117 HG21 THR X  73      41.286  75.836  74.444  0.00  0.00           H
ATOM   1118 HG22 THR X  73      40.032  76.317  75.641  0.00  0.00           H
ATOM   1119 HG23 THR X  73      40.992  77.556  74.747  0.00  0.00           H
ATOM   1120  OG1 THR X  73      43.261  76.402  75.432  0.00  0.00           O
ATOM   1121  HG1 THR X  73      43.301  77.192  74.887  0.00  0.00           H
ATOM   1122  C   THR X  73      40.996  78.199  77.750  0.00  0.00           C
ATOM   1123  O   THR X  73      40.452  77.342  78.467  0.00  0.00           O
ATOM   1124  N   PHE X  74      40.473  79.390  77.542  0.00  0.00           N
ATOM   1125  H   PHE X  74      41.000  80.110  77.069  0.00  0.00           H
ATOM   1126  CA  PHE X  74      39.263  79.919  78.191  0.00  0.00           C
ATOM   1127  HA  PHE X  74      39.006  79.200  78.969  0.00  0.00           H
ATOM   1128  CB  PHE X  74      39.696  81.185  78.900  0.00  0.00           C
ATOM   1129  HB2 PHE X  74      40.070  81.926  78.194  0.00  0.00           H
ATOM   1130  HB3 PHE X  74      38.766  81.604  79.286  0.00  0.00           H
ATOM   1131  CG  PHE X  74      40.738  81.037  79.979  0.00  0.00           C
ATOM   1132  CD1 PHE X  74      40.422  80.242  81.089  0.00  0.00           C
ATOM   1133  HD1 PHE X  74      39.465  79.745  81.155  0.00  0.00           H
ATOM   1134  CE1 PHE X  74      41.311  80.263  82.156  0.00  0.00           C
ATOM   1135  HE1 PHE X  74      41.208  79.711  83.078  0.00  0.00           H
ATOM   1136  CZ  PHE X  74      42.485  81.080  82.105  0.00  0.00           C
ATOM   1137  HZ  PHE X  74      43.094  81.126  82.995  0.00  0.00           H
ATOM   1138  CE2 PHE X  74      42.732  81.835  80.938  0.00  0.00           C
ATOM   1139  HE2 PHE X  74      43.648  82.404  81.005  0.00  0.00           H
ATOM   1140  CD2 PHE X  74      41.910  81.804  79.874  0.00  0.00           C
ATOM   1141  HD2 PHE X  74      42.077  82.429  79.009  0.00  0.00           H
ATOM   1142  C   PHE X  74      38.087  80.065  77.252  0.00  0.00           C
ATOM   1143  O   PHE X  74      38.213  80.594  76.106  0.00  0.00           O
ATOM   1144  N   NME X  75      36.909  79.763  77.749  0.00  0.00           N
ATOM   1145  H   NME X  75      36.914  79.593  78.744  0.00  0.00           H
ATOM   1146  CH3 NME X  75      35.661  79.642  77.095  0.00  0.00           C
ATOM   1147 HH31 NME X  75      35.707  80.244  76.187  0.00  0.00           H
ATOM   1148 HH32 NME X  75      35.644  78.570  76.902  0.00  0.00           H
ATOM   1149 HH33 NME X  75      34.804  79.924  77.706  0.00  0.00           H
ATOM   1150  H1  ACE X  76      29.690  79.666  92.135  0.00  0.00           H
ATOM   1151  CH3 ACE X  76      30.605  79.677  92.726  0.00  0.00           C
ATOM   1152  H2  ACE X  76      30.403  79.556  93.791  0.00  0.00           H
ATOM   1153  H3  ACE X  76      31.151  80.555  92.381  0.00  0.00           H
ATOM   1154  C   ACE X  76      31.453  78.478  92.251  0.00  0.00           C
ATOM   1155  O   ACE X  76      31.543  77.497  92.975  0.00  0.00           O
ATOM   1156  N   VAL X  77      32.038  78.561  91.078  0.00  0.00           N
ATOM   1157  H   VAL X  77      31.668  79.237  90.426  0.00  0.00           H
ATOM   1158  CA  VAL X  77      33.042  77.618  90.492  0.00  0.00           C
ATOM   1159  HA  VAL X  77      32.834  76.629  90.900  0.00  0.00           H
ATOM   1160  CB  VAL X  77      32.981  77.554  88.940  0.00  0.00           C
ATOM   1161  HB  VAL X  77      33.085  78.571  88.562  0.00  0.00           H
ATOM   1162  CG1 VAL X  77      34.050  76.700  88.372  0.00  0.00           C
ATOM   1163 HG11 VAL X  77      33.968  76.480  87.308  0.00  0.00           H
ATOM   1164 HG12 VAL X  77      35.069  77.080  88.446  0.00  0.00           H
ATOM   1165 HG13 VAL X  77      34.081  75.753  88.910  0.00  0.00           H
ATOM   1166  CG2 VAL X  77      31.633  76.946  88.615  0.00  0.00           C
ATOM   1167 HG21 VAL X  77      31.574  76.434  87.655  0.00  0.00           H
ATOM   1168 HG22 VAL X  77      31.593  76.128  89.335  0.00  0.00           H
ATOM   1169 HG23 VAL X  77      30.777  77.620  88.597  0.00  0.00           H
ATOM   1170  C   VAL X  77      34.509  78.035  90.930  0.00  0.00           C
ATOM   1171  O   VAL X  77      35.012  79.139  90.684  0.00  0.00           O
ATOM   1172  N   GLN X  78      35.138  77.086  91.593  0.00  0.00           N
ATOM   1173  H   GLN X  78      34.615  76.280  91.903  0.00  0.00           H
ATOM   1174  CA  GLN X  78      36.402  77.186  92.258  0.00  0.00           C
ATOM   1175  HA  GLN X  78      36.845  78.126  91.929  0.00  0.00           H
ATOM   1176  CB  GLN X  78      36.114  77.310  93.771  0.00  0.00           C
ATOM   1177  HB2 GLN X  78      35.318  76.688  94.180  0.00  0.00           H
ATOM   1178  HB3 GLN X  78      37.020  77.012  94.300  0.00  0.00           H
ATOM   1179  CG  GLN X  78      35.700  78.722  94.110  0.00  0.00           C
ATOM   1180  HG2 GLN X  78      35.330  79.283  93.251  0.00  0.00           H
ATOM   1181  HG3 GLN X  78      34.918  78.829  94.862  0.00  0.00           H
ATOM   1182  CD  GLN X  78      36.973  79.480  94.509  0.00  0.00           C
ATOM   1183  OE1 GLN X  78      38.102  79.128  94.184  0.00  0.00           O
ATOM   1184  NE2 GLN X  78      36.795  80.386  95.489  0.00  0.00           N
ATOM   1185 HE21 GLN X  78      35.905  80.490  95.954  0.00  0.00           H
ATOM   1186 HE22 GLN X  78      37.578  80.900  95.868  0.00  0.00           H
ATOM   1187  C   GLN X  78      37.353  76.069  91.805  0.00  0.00           C
ATOM   1188  O   GLN X  78      37.135  74.956  92.202  0.00  0.00           O
ATOM   1189  N   ILE X  79      38.368  76.338  90.992  0.00  0.00           N
ATOM   1190  H   ILE X  79      38.535  77.320  90.826  0.00  0.00           H
ATOM   1191  CA  ILE X  79      39.405  75.423  90.650  0.00  0.00           C
ATOM   1192  HA  ILE X  79      39.188  74.447  91.085  0.00  0.00           H
ATOM   1193  CB  ILE X  79      39.432  75.275  89.126  0.00  0.00           C
ATOM   1194  HB  ILE X  79      39.611  76.256  88.687  0.00  0.00           H
ATOM   1195  CG2 ILE X  79      40.477  74.301  88.710  0.00  0.00           C
ATOM   1196 HG21 ILE X  79      41.434  74.740  88.992  0.00  0.00           H
ATOM   1197 HG22 ILE X  79      40.355  73.314  89.156  0.00  0.00           H
ATOM   1198 HG23 ILE X  79      40.534  74.283  87.621  0.00  0.00           H
ATOM   1199  CG1 ILE X  79      38.035  74.743  88.584  0.00  0.00           C
ATOM   1200 HG12 ILE X  79      37.790  73.786  89.043  0.00  0.00           H
ATOM   1201 HG13 ILE X  79      37.179  75.400  88.740  0.00  0.00           H
ATOM   1202  CD1 ILE X  79      38.044  74.621  87.038  0.00  0.00           C
ATOM   1203 HD11 ILE X  79      38.677  75.418  86.648  0.00  0.00           H
ATOM   1204 HD12 ILE X  79      38.595  73.700  86.848  0.00  0.00           H
ATOM   1205 HD13 ILE X  79      37.081  74.510  86.540  0.00  0.00           H
ATOM   1206  C   ILE X  79      40.797  75.807  91.348  0.00  0.00           C
ATOM   1207  O   ILE X  79      41.017  76.950  91.702  0.00  0.00           O
ATOM   1208  N   VAL X  80      41.507  74.739  91.780  0.00  0.00           N
ATOM   1209  H   VAL X  80      41.091  73.819  91.762  0.00  0.00           H
ATOM   1210  CA  VAL X  80      42.787  74.842  92.517  0.00  0.00           C
ATOM   1211  HA  VAL X  80      43.251  75.790  92.243  0.00  0.00           H
ATOM   1212  CB  VAL X  80      42.661  74.769  94.013  0.00  0.00           C
ATOM   1213  HB  VAL X  80      42.112  73.920  94.420  0.00  0.00           H
ATOM   1214  CG1 VAL X  80      44.036  74.670  94.649  0.00  0.00           C
ATOM   1215 HG11 VAL X  80      44.002  74.899  95.714  0.00  0.00           H
ATOM   1216 HG12 VAL X  80      44.469  73.673  94.562  0.00  0.00           H
ATOM   1217 HG13 VAL X  80      44.766  75.254  94.090  0.00  0.00           H
ATOM   1218  CG2 VAL X  80      41.973  76.039  94.682  0.00  0.00           C
ATOM   1219 HG21 VAL X  80      40.986  76.145  94.230  0.00  0.00           H
ATOM   1220 HG22 VAL X  80      41.787  76.011  95.756  0.00  0.00           H
ATOM   1221 HG23 VAL X  80      42.628  76.901  94.559  0.00  0.00           H
ATOM   1222  C   VAL X  80      43.709  73.762  91.932  0.00  0.00           C
ATOM   1223  O   VAL X  80      43.782  72.616  92.424  0.00  0.00           O
ATOM   1224  N   TYR X  81      44.440  74.096  90.837  0.00  0.00           N
ATOM   1225  H   TYR X  81      44.269  75.010  90.442  0.00  0.00           H
ATOM   1226  CA  TYR X  81      45.413  73.231  90.096  0.00  0.00           C
ATOM   1227  HA  TYR X  81      45.182  72.168  90.161  0.00  0.00           H
ATOM   1228  CB  TYR X  81      45.322  73.548  88.593  0.00  0.00           C
ATOM   1229  HB2 TYR X  81      44.295  73.507  88.230  0.00  0.00           H
ATOM   1230  HB3 TYR X  81      45.597  74.578  88.364  0.00  0.00           H
ATOM   1231  CG  TYR X  81      46.115  72.593  87.751  0.00  0.00           C
ATOM   1232  CD1 TYR X  81      45.501  71.468  87.189  0.00  0.00           C
ATOM   1233  HD1 TYR X  81      44.586  71.063  87.595  0.00  0.00           H
ATOM   1234  CE1 TYR X  81      46.034  70.787  86.056  0.00  0.00           C
ATOM   1235  HE1 TYR X  81      45.505  69.915  85.701  0.00  0.00           H
ATOM   1236  CZ  TYR X  81      47.359  71.166  85.685  0.00  0.00           C
ATOM   1237  OH  TYR X  81      47.876  70.386  84.676  0.00  0.00           O
ATOM   1238  HH  TYR X  81      48.815  70.207  84.772  0.00  0.00           H
ATOM   1239  CE2 TYR X  81      48.061  72.250  86.313  0.00  0.00           C
ATOM   1240  HE2 TYR X  81      49.091  72.358  86.006  0.00  0.00           H
ATOM   1241  CD2 TYR X  81      47.415  72.935  87.351  0.00  0.00           C
ATOM   1242  HD2 TYR X  81      47.958  73.716  87.863  0.00  0.00           H
ATOM   1243  C   TYR X  81      46.813  73.494  90.599  0.00  0.00           C
ATOM   1244  O   TYR X  81      47.376  74.497  90.197  0.00  0.00           O
ATOM   1245  N   LYS X  82      47.299  72.615  91.473  0.00  0.00           N
ATOM   1246  H   LYS X  82      46.639  71.935  91.824  0.00  0.00           H
ATOM   1247  CA  LYS X  82      48.656  72.594  92.129  0.00  0.00           C
ATOM   1248  HA  LYS X  82      49.369  73.230  91.606  0.00  0.00           H
ATOM   1249  CB  LYS X  82      48.519  73.158  93.589  0.00  0.00           C
ATOM   1250  HB2 LYS X  82      47.834  72.613  94.238  0.00  0.00           H
ATOM   1251  HB3 LYS X  82      49.493  73.105  94.076  0.00  0.00           H
ATOM   1252  CG  LYS X  82      48.109  74.638  93.498  0.00  0.00           C
ATOM   1253  HG2 LYS X  82      48.954  75.117  93.005  0.00  0.00           H
ATOM   1254  HG3 LYS X  82      47.219  74.846  92.903  0.00  0.00           H
ATOM   1255  CD  LYS X  82      47.945  75.358  94.854  0.00  0.00           C
ATOM   1256  HD2 LYS X  82      47.696  76.374  94.547  0.00  0.00           H
ATOM   1257  HD3 LYS X  82      47.026  75.059  95.359  0.00  0.00           H
ATOM   1258  CE  LYS X  82      49.179  75.390  95.792  0.00  0.00           C
ATOM   1259  HE2 LYS X  82      49.529  74.368  95.943  0.00  0.00           H
ATOM   1260  HE3 LYS X  82      49.973  75.992  95.350  0.00  0.00           H
ATOM   1261  NZ  LYS X  82      48.926  76.016  97.099  0.00  0.00           N
ATOM   1262  HZ1 LYS X  82      49.786  76.203  97.594  0.00  0.00           H
ATOM   1263  HZ2 LYS X  82      48.421  76.883  96.986  0.00  0.00           H
ATOM   1264  HZ3 LYS X  82      48.376  75.518  97.784  0.00  0.00           H
ATOM   1265  C   LYS X  82      49.398  71.209  92.147  0.00  0.00           C
ATOM   1266  O   LYS X  82      49.777  70.772  93.228  0.00  0.00           O
ATOM   1267  N   PRO X  83      49.643  70.533  91.011  0.00  0.00           N
ATOM   1268  CD  PRO X  83      49.186  71.019  89.715  0.00  0.00           C
ATOM   1269  HD2 PRO X  83      49.415  72.078  89.597  0.00  0.00           H
ATOM   1270  HD3 PRO X  83      48.129  70.777  89.605  0.00  0.00           H
ATOM   1271  CG  PRO X  83      50.035  70.180  88.719  0.00  0.00           C
ATOM   1272  HG2 PRO X  83      51.012  70.623  88.528  0.00  0.00           H
ATOM   1273  HG3 PRO X  83      49.423  69.994  87.836  0.00  0.00           H
ATOM   1274  CB  PRO X  83      50.315  68.878  89.490  0.00  0.00           C
ATOM   1275  HB2 PRO X  83      51.163  68.275  89.166  0.00  0.00           H
ATOM   1276  HB3 PRO X  83      49.367  68.340  89.472  0.00  0.00           H
ATOM   1277  CA  PRO X  83      50.446  69.327  90.897  0.00  0.00           C
ATOM   1278  HA  PRO X  83      49.931  68.589  91.512  0.00  0.00           H
ATOM   1279  C   PRO X  83      51.915  69.513  91.272  0.00  0.00           C
ATOM   1280  O   PRO X  83      52.476  70.541  91.023  0.00  0.00           O
ATOM   1281  N   VAL X  84      52.488  68.551  92.002  0.00  0.00           N
ATOM   1282  H   VAL X  84      52.002  67.666  92.018  0.00  0.00           H
ATOM   1283  CA  VAL X  84      53.724  68.707  92.747  0.00  0.00           C
ATOM   1284  HA  VAL X  84      54.156  69.653  92.421  0.00  0.00           H
ATOM   1285  CB  VAL X  84      53.653  68.836  94.276  0.00  0.00           C
ATOM   1286  HB  VAL X  84      53.191  67.906  94.608  0.00  0.00           H
ATOM   1287  CG1 VAL X  84      54.995  68.869  95.039  0.00  0.00           C
ATOM   1288 HG11 VAL X  84      55.445  67.879  94.955  0.00  0.00           H
ATOM   1289 HG12 VAL X  84      55.689  69.660  94.755  0.00  0.00           H
ATOM   1290 HG13 VAL X  84      54.837  69.066  96.099  0.00  0.00           H
ATOM   1291  CG2 VAL X  84      52.764  69.940  94.703  0.00  0.00           C
ATOM   1292 HG21 VAL X  84      51.734  69.987  94.349  0.00  0.00           H
ATOM   1293 HG22 VAL X  84      52.723  69.907  95.792  0.00  0.00           H
ATOM   1294 HG23 VAL X  84      53.175  70.847  94.260  0.00  0.00           H
ATOM   1295  C   VAL X  84      54.660  67.507  92.393  0.00  0.00           C
ATOM   1296  O   VAL X  84      54.317  66.323  92.469  0.00  0.00           O
ATOM   1297  N   ASP X  85      55.932  67.809  92.102  0.00  0.00           N
ATOM   1298  H   ASP X  85      56.180  68.770  91.917  0.00  0.00           H
ATOM   1299  CA  ASP X  85      57.053  66.830  92.072  0.00  0.00           C
ATOM   1300  HA  ASP X  85      56.641  65.822  92.121  0.00  0.00           H
ATOM   1301  CB  ASP X  85      57.733  66.966  90.689  0.00  0.00           C
ATOM   1302  HB2 ASP X  85      56.930  66.869  89.958  0.00  0.00           H
ATOM   1303  HB3 ASP X  85      58.025  68.005  90.537  0.00  0.00           H
ATOM   1304  CG  ASP X  85      58.745  65.855  90.389  0.00  0.00           C
ATOM   1305  OD1 ASP X  85      58.721  64.721  91.001  0.00  0.00           O
ATOM   1306  OD2 ASP X  85      59.624  66.075  89.541  0.00  0.00           O
ATOM   1307  C   ASP X  85      58.004  66.920  93.302  0.00  0.00           C
ATOM   1308  O   ASP X  85      58.594  68.026  93.536  0.00  0.00           O
ATOM   1309  N   LEU X  86      58.340  65.799  93.905  0.00  0.00           N
ATOM   1310  H   LEU X  86      57.849  64.986  93.563  0.00  0.00           H
ATOM   1311  CA  LEU X  86      59.241  65.552  95.007  0.00  0.00           C
ATOM   1312  HA  LEU X  86      59.915  66.409  94.987  0.00  0.00           H
ATOM   1313  CB  LEU X  86      58.401  65.665  96.344  0.00  0.00           C
ATOM   1314  HB2 LEU X  86      57.467  65.106  96.282  0.00  0.00           H
ATOM   1315  HB3 LEU X  86      58.917  65.127  97.139  0.00  0.00           H
ATOM   1316  CG  LEU X  86      58.099  67.126  96.790  0.00  0.00           C
ATOM   1317  HG  LEU X  86      58.114  67.842  95.968  0.00  0.00           H
ATOM   1318  CD1 LEU X  86      56.807  67.249  97.632  0.00  0.00           C
ATOM   1319 HD11 LEU X  86      56.973  66.680  98.547  0.00  0.00           H
ATOM   1320 HD12 LEU X  86      56.586  68.312  97.733  0.00  0.00           H
ATOM   1321 HD13 LEU X  86      55.968  66.787  97.111  0.00  0.00           H
ATOM   1322  CD2 LEU X  86      59.274  67.743  97.588  0.00  0.00           C
ATOM   1323 HD21 LEU X  86      60.170  67.635  96.976  0.00  0.00           H
ATOM   1324 HD22 LEU X  86      59.082  68.784  97.848  0.00  0.00           H
ATOM   1325 HD23 LEU X  86      59.394  67.159  98.500  0.00  0.00           H
ATOM   1326  C   LEU X  86      59.991  64.272  94.898  0.00  0.00           C
ATOM   1327  O   LEU X  86      60.717  63.951  95.808  0.00  0.00           O
ATOM   1328  N   SER X  87      59.953  63.499  93.751  0.00  0.00           N
ATOM   1329  H   SER X  87      59.253  63.843  93.109  0.00  0.00           H
ATOM   1330  CA  SER X  87      60.642  62.234  93.497  0.00  0.00           C
ATOM   1331  HA  SER X  87      60.358  61.516  94.266  0.00  0.00           H
ATOM   1332  CB  SER X  87      60.110  61.705  92.060  0.00  0.00           C
ATOM   1333  HB2 SER X  87      60.631  60.787  91.791  0.00  0.00           H
ATOM   1334  HB3 SER X  87      59.034  61.564  92.169  0.00  0.00           H
ATOM   1335  OG  SER X  87      60.303  62.687  91.071  0.00  0.00           O
ATOM   1336  HG  SER X  87      59.705  63.426  91.209  0.00  0.00           H
ATOM   1337  C   SER X  87      62.152  62.300  93.517  0.00  0.00           C
ATOM   1338  O   SER X  87      62.770  63.357  93.620  0.00  0.00           O
ATOM   1339  N   LYS X  88      62.706  61.135  93.306  0.00  0.00           N
ATOM   1340  H   LYS X  88      62.084  60.340  93.268  0.00  0.00           H
ATOM   1341  CA  LYS X  88      64.094  61.060  92.995  0.00  0.00           C
ATOM   1342  HA  LYS X  88      64.400  62.089  92.804  0.00  0.00           H
ATOM   1343  CB  LYS X  88      64.836  60.557  94.241  0.00  0.00           C
ATOM   1344  HB2 LYS X  88      64.341  59.690  94.678  0.00  0.00           H
ATOM   1345  HB3 LYS X  88      65.887  60.468  93.967  0.00  0.00           H
ATOM   1346  CG  LYS X  88      64.900  61.590  95.392  0.00  0.00           C
ATOM   1347  HG2 LYS X  88      65.330  62.535  95.057  0.00  0.00           H
ATOM   1348  HG3 LYS X  88      63.864  61.713  95.709  0.00  0.00           H
ATOM   1349  CD  LYS X  88      65.849  61.065  96.516  0.00  0.00           C
ATOM   1350  HD2 LYS X  88      65.531  60.048  96.742  0.00  0.00           H
ATOM   1351  HD3 LYS X  88      66.882  60.925  96.195  0.00  0.00           H
ATOM   1352  CE  LYS X  88      65.847  61.874  97.824  0.00  0.00           C
ATOM   1353  HE2 LYS X  88      64.855  61.835  98.274  0.00  0.00           H
ATOM   1354  HE3 LYS X  88      66.504  61.320  98.494  0.00  0.00           H
ATOM   1355  NZ  LYS X  88      66.289  63.249  97.670  0.00  0.00           N
ATOM   1356  HZ1 LYS X  88      66.542  63.595  98.584  0.00  0.00           H
ATOM   1357  HZ2 LYS X  88      67.149  63.375  97.155  0.00  0.00           H
ATOM   1358  HZ3 LYS X  88      65.676  63.893  97.190  0.00  0.00           H
ATOM   1359  C   LYS X  88      64.453  60.223  91.737  0.00  0.00           C
ATOM   1360  O   LYS X  88      64.011  59.087  91.602  0.00  0.00           O
ATOM   1361  N   VAL X  89      65.254  60.835  90.818  0.00  0.00           N
ATOM   1362  H   VAL X  89      65.501  61.804  90.954  0.00  0.00           H
ATOM   1363  CA  VAL X  89      65.641  60.178  89.584  0.00  0.00           C
ATOM   1364  HA  VAL X  89      65.263  59.162  89.693  0.00  0.00           H
ATOM   1365  CB  VAL X  89      64.912  60.674  88.320  0.00  0.00           C
ATOM   1366  HB  VAL X  89      65.255  61.688  88.111  0.00  0.00           H
ATOM   1367  CG1 VAL X  89      65.328  59.792  87.093  0.00  0.00           C
ATOM   1368 HG11 VAL X  89      66.338  59.384  87.089  0.00  0.00           H
ATOM   1369 HG12 VAL X  89      64.719  58.889  87.133  0.00  0.00           H
ATOM   1370 HG13 VAL X  89      65.204  60.335  86.155  0.00  0.00           H
ATOM   1371  CG2 VAL X  89      63.352  60.698  88.594  0.00  0.00           C
ATOM   1372 HG21 VAL X  89      62.736  60.886  87.714  0.00  0.00           H
ATOM   1373 HG22 VAL X  89      63.097  59.738  89.043  0.00  0.00           H
ATOM   1374 HG23 VAL X  89      63.101  61.432  89.359  0.00  0.00           H
ATOM   1375  C   VAL X  89      67.150  60.101  89.489  0.00  0.00           C
ATOM   1376  O   VAL X  89      67.710  61.196  89.373  0.00  0.00           O
ATOM   1377  N   THR X  90      67.789  58.928  89.547  0.00  0.00           N
ATOM   1378  H   THR X  90      67.275  58.079  89.731  0.00  0.00           H
ATOM   1379  CA  THR X  90      69.258  58.894  89.514  0.00  0.00           C
ATOM   1380  HA  THR X  90      69.681  59.776  89.033  0.00  0.00           H
ATOM   1381  CB  THR X  90      69.821  58.972  90.947  0.00  0.00           C
ATOM   1382  HB  THR X  90      69.380  59.822  91.466  0.00  0.00           H
ATOM   1383  CG2 THR X  90      69.638  57.609  91.607  0.00  0.00           C
ATOM   1384 HG21 THR X  90      70.440  57.414  92.319  0.00  0.00           H
ATOM   1385 HG22 THR X  90      68.676  57.732  92.105  0.00  0.00           H
ATOM   1386 HG23 THR X  90      69.629  56.917  90.765  0.00  0.00           H
ATOM   1387  OG1 THR X  90      71.215  59.175  90.700  0.00  0.00           O
ATOM   1388  HG1 THR X  90      71.362  60.122  90.765  0.00  0.00           H
ATOM   1389  C   THR X  90      69.750  57.853  88.555  0.00  0.00           C
ATOM   1390  O   THR X  90      68.962  57.029  88.047  0.00  0.00           O
ATOM   1391  N   SER X  91      71.001  57.969  88.137  0.00  0.00           N
ATOM   1392  H   SER X  91      71.550  58.786  88.361  0.00  0.00           H
ATOM   1393  CA  SER X  91      71.721  56.819  87.571  0.00  0.00           C
ATOM   1394  HA  SER X  91      71.344  55.870  87.952  0.00  0.00           H
ATOM   1395  CB  SER X  91      71.618  56.754  86.023  0.00  0.00           C
ATOM   1396  HB2 SER X  91      72.205  55.904  85.675  0.00  0.00           H
ATOM   1397  HB3 SER X  91      70.576  56.569  85.763  0.00  0.00           H
ATOM   1398  OG  SER X  91      72.185  57.926  85.490  0.00  0.00           O
ATOM   1399  HG  SER X  91      73.112  57.735  85.654  0.00  0.00           H
ATOM   1400  C   SER X  91      73.213  56.950  87.974  0.00  0.00           C
ATOM   1401  O   SER X  91      73.738  58.038  88.262  0.00  0.00           O
ATOM   1402  N   LYS X  92      73.901  55.807  87.839  0.00  0.00           N
ATOM   1403  H   LYS X  92      73.397  54.965  87.600  0.00  0.00           H
ATOM   1404  CA  LYS X  92      75.235  55.407  88.219  0.00  0.00           C
ATOM   1405  HA  LYS X  92      75.742  56.351  88.417  0.00  0.00           H
ATOM   1406  CB  LYS X  92      75.212  54.785  89.604  0.00  0.00           C
ATOM   1407  HB2 LYS X  92      74.513  53.951  89.535  0.00  0.00           H
ATOM   1408  HB3 LYS X  92      76.158  54.313  89.871  0.00  0.00           H
ATOM   1409  CG  LYS X  92      74.691  55.626  90.757  0.00  0.00           C
ATOM   1410  HG2 LYS X  92      75.102  55.190  91.667  0.00  0.00           H
ATOM   1411  HG3 LYS X  92      75.240  56.568  90.739  0.00  0.00           H
ATOM   1412  CD  LYS X  92      73.201  55.903  91.001  0.00  0.00           C
ATOM   1413  HD2 LYS X  92      72.983  56.906  90.634  0.00  0.00           H
ATOM   1414  HD3 LYS X  92      72.526  55.201  90.510  0.00  0.00           H
ATOM   1415  CE  LYS X  92      72.820  55.930  92.511  0.00  0.00           C
ATOM   1416  HE2 LYS X  92      71.741  56.075  92.466  0.00  0.00           H
ATOM   1417  HE3 LYS X  92      73.235  55.117  93.106  0.00  0.00           H
ATOM   1418  NZ  LYS X  92      73.259  57.166  93.113  0.00  0.00           N
ATOM   1419  HZ1 LYS X  92      74.261  57.298  93.122  0.00  0.00           H
ATOM   1420  HZ2 LYS X  92      72.808  57.975  92.713  0.00  0.00           H
ATOM   1421  HZ3 LYS X  92      72.886  57.212  94.050  0.00  0.00           H
ATOM   1422  C   LYS X  92      75.926  54.680  87.096  0.00  0.00           C
ATOM   1423  O   LYS X  92      75.482  53.582  86.789  0.00  0.00           O
ATOM   1424  N   CYS X  93      76.998  55.179  86.495  0.00  0.00           N
ATOM   1425  H   CYS X  93      77.273  56.119  86.739  0.00  0.00           H
ATOM   1426  CA  CYS X  93      77.674  54.500  85.386  0.00  0.00           C
ATOM   1427  HA  CYS X  93      77.212  53.530  85.197  0.00  0.00           H
ATOM   1428  CB  CYS X  93      77.485  55.375  84.141  0.00  0.00           C
ATOM   1429  HB2 CYS X  93      77.963  56.337  84.327  0.00  0.00           H
ATOM   1430  HB3 CYS X  93      78.052  55.021  83.280  0.00  0.00           H
ATOM   1431  SG  CYS X  93      75.749  55.610  83.728  0.00  0.00           S
ATOM   1432  HG  CYS X  93      75.471  56.308  84.833  0.00  0.00           H
ATOM   1433  C   CYS X  93      79.090  54.148  85.697  0.00  0.00           C
ATOM   1434  O   CYS X  93      79.639  54.629  86.703  0.00  0.00           O
ATOM   1435  N   GLY X  94      79.780  53.464  84.779  0.00  0.00           N
ATOM   1436  H   GLY X  94      79.397  53.001  83.968  0.00  0.00           H
ATOM   1437  CA  GLY X  94      81.227  53.221  84.985  0.00  0.00           C
ATOM   1438  HA2 GLY X  94      81.569  53.276  86.018  0.00  0.00           H
ATOM   1439  HA3 GLY X  94      81.500  52.199  84.723  0.00  0.00           H
ATOM   1440  C   GLY X  94      82.146  54.141  84.119  0.00  0.00           C
ATOM   1441  O   GLY X  94      81.798  55.256  83.766  0.00  0.00           O
ATOM   1442  N   SER X  95      83.361  53.623  83.847  0.00  0.00           N
ATOM   1443  H   SER X  95      83.547  52.790  84.388  0.00  0.00           H
ATOM   1444  CA  SER X  95      84.284  54.131  82.890  0.00  0.00           C
ATOM   1445  HA  SER X  95      84.396  55.206  83.033  0.00  0.00           H
ATOM   1446  CB  SER X  95      85.717  53.429  82.840  0.00  0.00           C
ATOM   1447  HB2 SER X  95      86.208  53.743  83.761  0.00  0.00           H
ATOM   1448  HB3 SER X  95      85.718  52.339  82.825  0.00  0.00           H
ATOM   1449  OG  SER X  95      86.577  53.873  81.721  0.00  0.00           O
ATOM   1450  HG  SER X  95      87.502  53.632  81.808  0.00  0.00           H
ATOM   1451  C   SER X  95      83.637  53.984  81.455  0.00  0.00           C
ATOM   1452  O   SER X  95      83.061  52.968  81.023  0.00  0.00           O
ATOM   1453  N   LEU X  96      83.712  55.142  80.735  0.00  0.00           N
ATOM   1454  H   LEU X  96      83.989  55.998  81.193  0.00  0.00           H
ATOM   1455  CA  LEU X  96      83.249  55.226  79.352  0.00  0.00           C
ATOM   1456  HA  LEU X  96      82.340  54.669  79.123  0.00  0.00           H
ATOM   1457  CB  LEU X  96      83.009  56.702  79.054  0.00  0.00           C
ATOM   1458  HB2 LEU X  96      83.982  57.190  79.008  0.00  0.00           H
ATOM   1459  HB3 LEU X  96      82.588  56.785  78.052  0.00  0.00           H
ATOM   1460  CG  LEU X  96      82.118  57.578  80.077  0.00  0.00           C
ATOM   1461  HG  LEU X  96      82.761  57.966  80.867  0.00  0.00           H
ATOM   1462  CD1 LEU X  96      81.674  58.878  79.349  0.00  0.00           C
ATOM   1463 HD11 LEU X  96      82.578  59.308  78.918  0.00  0.00           H
ATOM   1464 HD12 LEU X  96      80.950  58.583  78.589  0.00  0.00           H
ATOM   1465 HD13 LEU X  96      81.235  59.551  80.086  0.00  0.00           H
ATOM   1466  CD2 LEU X  96      80.878  56.907  80.586  0.00  0.00           C
ATOM   1467 HD21 LEU X  96      81.072  56.116  81.310  0.00  0.00           H
ATOM   1468 HD22 LEU X  96      80.264  57.585  81.178  0.00  0.00           H
ATOM   1469 HD23 LEU X  96      80.208  56.534  79.811  0.00  0.00           H
ATOM   1470  C   LEU X  96      84.263  54.574  78.390  0.00  0.00           C
ATOM   1471  O   LEU X  96      84.010  54.478  77.167  0.00  0.00           O
ATOM   1472  N   GLY X  97      85.414  54.044  78.823  0.00  0.00           N
ATOM   1473  H   GLY X  97      85.627  54.269  79.784  0.00  0.00           H
ATOM   1474  CA  GLY X  97      86.231  52.974  78.110  0.00  0.00           C
ATOM   1475  HA2 GLY X  97      87.037  52.710  78.795  0.00  0.00           H
ATOM   1476  HA3 GLY X  97      85.658  52.098  77.808  0.00  0.00           H
ATOM   1477  C   GLY X  97      86.968  53.430  76.887  0.00  0.00           C
ATOM   1478  O   GLY X  97      87.901  54.200  77.033  0.00  0.00           O
ATOM   1479  N   ASN X  98      86.562  53.010  75.663  0.00  0.00           N
ATOM   1480  H   ASN X  98      85.686  52.511  75.607  0.00  0.00           H
ATOM   1481  CA  ASN X  98      87.277  53.540  74.520  0.00  0.00           C
ATOM   1482  HA  ASN X  98      87.648  54.544  74.725  0.00  0.00           H
ATOM   1483  CB  ASN X  98      88.441  52.642  74.113  0.00  0.00           C
ATOM   1484  HB2 ASN X  98      88.158  51.722  73.601  0.00  0.00           H
ATOM   1485  HB3 ASN X  98      89.004  53.237  73.395  0.00  0.00           H
ATOM   1486  CG  ASN X  98      89.379  52.258  75.237  0.00  0.00           C
ATOM   1487  OD1 ASN X  98      90.385  52.898  75.498  0.00  0.00           O
ATOM   1488  ND2 ASN X  98      89.047  51.289  76.036  0.00  0.00           N
ATOM   1489 HD21 ASN X  98      88.187  50.809  75.815  0.00  0.00           H
ATOM   1490 HD22 ASN X  98      89.596  50.925  76.802  0.00  0.00           H
ATOM   1491  C   ASN X  98      86.319  53.698  73.357  0.00  0.00           C
ATOM   1492  O   ASN X  98      85.462  52.880  73.258  0.00  0.00           O
ATOM   1493  N   ILE X  99      86.519  54.679  72.477  0.00  0.00           N
ATOM   1494  H   ILE X  99      87.328  55.284  72.505  0.00  0.00           H
ATOM   1495  CA  ILE X  99      85.689  54.892  71.291  0.00  0.00           C
ATOM   1496  HA  ILE X  99      84.949  54.096  71.212  0.00  0.00           H
ATOM   1497  CB  ILE X  99      84.793  56.223  71.526  0.00  0.00           C
ATOM   1498  HB  ILE X  99      85.363  57.051  71.947  0.00  0.00           H
ATOM   1499  CG2 ILE X  99      84.089  56.759  70.199  0.00  0.00           C
ATOM   1500 HG21 ILE X  99      83.681  55.973  69.564  0.00  0.00           H
ATOM   1501 HG22 ILE X  99      83.308  57.481  70.441  0.00  0.00           H
ATOM   1502 HG23 ILE X  99      84.787  57.231  69.508  0.00  0.00           H
ATOM   1503  CG1 ILE X  99      83.698  55.927  72.541  0.00  0.00           C
ATOM   1504 HG12 ILE X  99      82.898  55.366  72.059  0.00  0.00           H
ATOM   1505 HG13 ILE X  99      84.013  55.262  73.346  0.00  0.00           H
ATOM   1506  CD1 ILE X  99      83.283  57.193  73.373  0.00  0.00           C
ATOM   1507 HD11 ILE X  99      83.129  58.064  72.735  0.00  0.00           H
ATOM   1508 HD12 ILE X  99      82.327  56.977  73.848  0.00  0.00           H
ATOM   1509 HD13 ILE X  99      83.986  57.568  74.117  0.00  0.00           H
ATOM   1510  C   ILE X  99      86.525  54.947  69.981  0.00  0.00           C
ATOM   1511  O   ILE X  99      87.111  55.992  69.589  0.00  0.00           O
ATOM   1512  N   HIE X 100      86.607  53.807  69.294  0.00  0.00           N
ATOM   1513  H   HIE X 100      85.952  53.110  69.619  0.00  0.00           H
ATOM   1514  CA  HIE X 100      87.368  53.590  68.049  0.00  0.00           C
ATOM   1515  HA  HIE X 100      88.221  54.266  67.998  0.00  0.00           H
ATOM   1516  CB  HIE X 100      87.983  52.161  67.931  0.00  0.00           C
ATOM   1517  HB2 HIE X 100      87.173  51.470  67.699  0.00  0.00           H
ATOM   1518  HB3 HIE X 100      88.598  52.007  67.045  0.00  0.00           H
ATOM   1519  CG  HIE X 100      88.824  51.795  69.056  0.00  0.00           C
ATOM   1520  ND1 HIE X 100      90.167  51.971  69.093  0.00  0.00           N
ATOM   1521  CE1 HIE X 100      90.697  51.425  70.187  0.00  0.00           C
ATOM   1522  HE1 HIE X 100      91.689  51.301  70.597  0.00  0.00           H
ATOM   1523  NE2 HIE X 100      89.649  50.936  70.895  0.00  0.00           N
ATOM   1524  HE2 HIE X 100      89.783  50.477  71.785  0.00  0.00           H
ATOM   1525  CD2 HIE X 100      88.503  51.194  70.231  0.00  0.00           C
ATOM   1526  HD2 HIE X 100      87.504  50.894  70.509  0.00  0.00           H
ATOM   1527  C   HIE X 100      86.419  53.862  66.855  0.00  0.00           C
ATOM   1528  O   HIE X 100      86.102  52.888  66.129  0.00  0.00           O
ATOM   1529  N   HIE X 101      86.015  55.127  66.694  0.00  0.00           N
ATOM   1530  H   HIE X 101      86.301  55.749  67.436  0.00  0.00           H
ATOM   1531  CA  HIE X 101      85.140  55.564  65.576  0.00  0.00           C
ATOM   1532  HA  HIE X 101      84.399  54.769  65.498  0.00  0.00           H
ATOM   1533  CB  HIE X 101      84.390  56.791  66.009  0.00  0.00           C
ATOM   1534  HB2 HIE X 101      84.033  56.589  67.019  0.00  0.00           H
ATOM   1535  HB3 HIE X 101      85.157  57.564  65.965  0.00  0.00           H
ATOM   1536  CG  HIE X 101      83.240  57.033  65.101  0.00  0.00           C
ATOM   1537  ND1 HIE X 101      81.861  56.847  65.403  0.00  0.00           N
ATOM   1538  CE1 HIE X 101      81.181  57.239  64.348  0.00  0.00           C
ATOM   1539  HE1 HIE X 101      80.108  57.185  64.236  0.00  0.00           H
ATOM   1540  NE2 HIE X 101      82.001  57.783  63.458  0.00  0.00           N
ATOM   1541  HE2 HIE X 101      81.731  58.094  62.535  0.00  0.00           H
ATOM   1542  CD2 HIE X 101      83.283  57.667  63.882  0.00  0.00           C
ATOM   1543  HD2 HIE X 101      84.188  57.841  63.319  0.00  0.00           H
ATOM   1544  C   HIE X 101      85.963  55.739  64.288  0.00  0.00           C
ATOM   1545  O   HIE X 101      86.571  56.728  63.948  0.00  0.00           O
ATOM   1546  N   LYS X 102      85.912  54.689  63.461  0.00  0.00           N
ATOM   1547  H   LYS X 102      85.260  53.951  63.685  0.00  0.00           H
ATOM   1548  CA  LYS X 102      86.706  54.472  62.219  0.00  0.00           C
ATOM   1549  HA  LYS X 102      87.091  55.372  61.741  0.00  0.00           H
ATOM   1550  CB  LYS X 102      87.935  53.682  62.615  0.00  0.00           C
ATOM   1551  HB2 LYS X 102      87.629  52.724  63.036  0.00  0.00           H
ATOM   1552  HB3 LYS X 102      88.485  53.420  61.712  0.00  0.00           H
ATOM   1553  CG  LYS X 102      88.942  54.318  63.554  0.00  0.00           C
ATOM   1554  HG2 LYS X 102      89.219  55.288  63.141  0.00  0.00           H
ATOM   1555  HG3 LYS X 102      88.383  54.485  64.475  0.00  0.00           H
ATOM   1556  CD  LYS X 102      90.183  53.426  63.700  0.00  0.00           C
ATOM   1557  HD2 LYS X 102      90.060  52.343  63.710  0.00  0.00           H
ATOM   1558  HD3 LYS X 102      90.831  53.631  62.848  0.00  0.00           H
ATOM   1559  CE  LYS X 102      91.056  53.819  64.906  0.00  0.00           C
ATOM   1560  HE2 LYS X 102      90.920  54.847  65.242  0.00  0.00           H
ATOM   1561  HE3 LYS X 102      90.605  53.276  65.737  0.00  0.00           H
ATOM   1562  NZ  LYS X 102      92.437  53.393  64.808  0.00  0.00           N
ATOM   1563  HZ1 LYS X 102      92.991  53.590  65.629  0.00  0.00           H
ATOM   1564  HZ2 LYS X 102      92.302  52.395  64.725  0.00  0.00           H
ATOM   1565  HZ3 LYS X 102      92.862  53.785  63.980  0.00  0.00           H
ATOM   1566  C   LYS X 102      85.879  53.820  61.121  0.00  0.00           C
ATOM   1567  O   LYS X 102      86.346  52.817  60.582  0.00  0.00           O
ATOM   1568  N   PRO X 103      84.680  54.299  60.779  0.00  0.00           N
ATOM   1569  CD  PRO X 103      83.975  55.459  61.428  0.00  0.00           C
ATOM   1570  HD2 PRO X 103      84.693  56.271  61.545  0.00  0.00           H
ATOM   1571  HD3 PRO X 103      83.525  55.127  62.364  0.00  0.00           H
ATOM   1572  CG  PRO X 103      82.840  55.913  60.484  0.00  0.00           C
ATOM   1573  HG2 PRO X 103      83.378  56.623  59.856  0.00  0.00           H
ATOM   1574  HG3 PRO X 103      81.983  56.287  61.045  0.00  0.00           H
ATOM   1575  CB  PRO X 103      82.556  54.671  59.702  0.00  0.00           C
ATOM   1576  HB2 PRO X 103      82.171  54.929  58.716  0.00  0.00           H
ATOM   1577  HB3 PRO X 103      81.833  54.022  60.196  0.00  0.00           H
ATOM   1578  CA  PRO X 103      83.888  53.904  59.609  0.00  0.00           C
ATOM   1579  HA  PRO X 103      83.649  52.853  59.772  0.00  0.00           H
ATOM   1580  C   PRO X 103      84.639  54.027  58.273  0.00  0.00           C
ATOM   1581  O   PRO X 103      85.554  54.893  58.105  0.00  0.00           O
ATOM   1582  N   GLY X 104      84.274  53.102  57.374  0.00  0.00           N
ATOM   1583  H   GLY X 104      83.593  52.446  57.730  0.00  0.00           H
ATOM   1584  CA  GLY X 104      84.707  53.105  56.045  0.00  0.00           C
ATOM   1585  HA2 GLY X 104      85.775  53.321  56.046  0.00  0.00           H
ATOM   1586  HA3 GLY X 104      84.495  52.070  55.774  0.00  0.00           H
ATOM   1587  C   GLY X 104      83.858  54.105  55.246  0.00  0.00           C
ATOM   1588  O   GLY X 104      82.641  54.104  55.427  0.00  0.00           O
ATOM   1589  N   GLY X 105      84.492  54.992  54.532  0.00  0.00           N
ATOM   1590  H   GLY X 105      85.495  55.015  54.643  0.00  0.00           H
ATOM   1591  CA  GLY X 105      83.827  56.118  53.785  0.00  0.00           C
ATOM   1592  HA2 GLY X 105      83.132  56.497  54.535  0.00  0.00           H
ATOM   1593  HA3 GLY X 105      84.533  56.925  53.589  0.00  0.00           H
ATOM   1594  C   GLY X 105      83.134  55.702  52.525  0.00  0.00           C
ATOM   1595  O   GLY X 105      83.765  55.146  51.645  0.00  0.00           O
ATOM   1596  N   GLY X 106      81.799  55.725  52.477  0.00  0.00           N
ATOM   1597  H   GLY X 106      81.341  55.866  53.367  0.00  0.00           H
ATOM   1598  CA  GLY X 106      80.919  55.352  51.372  0.00  0.00           C
ATOM   1599  HA2 GLY X 106      81.207  54.351  51.049  0.00  0.00           H
ATOM   1600  HA3 GLY X 106      79.914  55.357  51.794  0.00  0.00           H
ATOM   1601  C   GLY X 106      80.976  56.372  50.235  0.00  0.00           C
ATOM   1602  O   GLY X 106      81.957  57.108  50.052  0.00  0.00           O
ATOM   1603  N   GLN X 107      80.005  56.155  49.368  0.00  0.00           N
ATOM   1604  H   GLN X 107      79.324  55.457  49.631  0.00  0.00           H
ATOM   1605  CA  GLN X 107      79.979  56.676  48.008  0.00  0.00           C
ATOM   1606  HA  GLN X 107      80.464  57.640  47.856  0.00  0.00           H
ATOM   1607  CB  GLN X 107      80.516  55.549  47.104  0.00  0.00           C
ATOM   1608  HB2 GLN X 107      81.565  55.462  47.385  0.00  0.00           H
ATOM   1609  HB3 GLN X 107      79.990  54.612  47.289  0.00  0.00           H
ATOM   1610  CG  GLN X 107      80.659  55.796  45.576  0.00  0.00           C
ATOM   1611  HG2 GLN X 107      80.849  54.893  44.996  0.00  0.00           H
ATOM   1612  HG3 GLN X 107      79.671  56.107  45.236  0.00  0.00           H
ATOM   1613  CD  GLN X 107      81.774  56.738  45.111  0.00  0.00           C
ATOM   1614  OE1 GLN X 107      81.542  57.872  44.820  0.00  0.00           O
ATOM   1615  NE2 GLN X 107      82.955  56.283  45.110  0.00  0.00           N
ATOM   1616 HE21 GLN X 107      83.062  55.389  45.566  0.00  0.00           H
ATOM   1617 HE22 GLN X 107      83.650  56.829  44.622  0.00  0.00           H
ATOM   1618  C   GLN X 107      78.536  56.921  47.583  0.00  0.00           C
ATOM   1619  O   GLN X 107      77.718  56.067  47.619  0.00  0.00           O
ATOM   1620  N   VAL X 108      78.290  58.156  47.368  0.00  0.00           N
ATOM   1621  H   VAL X 108      79.072  58.788  47.466  0.00  0.00           H
ATOM   1622  CA  VAL X 108      76.935  58.720  47.130  0.00  0.00           C
ATOM   1623  HA  VAL X 108      76.281  57.866  46.951  0.00  0.00           H
ATOM   1624  CB  VAL X 108      76.481  59.681  48.256  0.00  0.00           C
ATOM   1625  HB  VAL X 108      77.226  60.466  48.385  0.00  0.00           H
ATOM   1626  CG1 VAL X 108      75.271  60.594  47.956  0.00  0.00           C
ATOM   1627 HG11 VAL X 108      74.777  60.964  48.855  0.00  0.00           H
ATOM   1628 HG12 VAL X 108      75.712  61.451  47.446  0.00  0.00           H
ATOM   1629 HG13 VAL X 108      74.653  60.054  47.239  0.00  0.00           H
ATOM   1630  CG2 VAL X 108      76.307  58.990  49.625  0.00  0.00           C
ATOM   1631 HG21 VAL X 108      75.249  58.735  49.689  0.00  0.00           H
ATOM   1632 HG22 VAL X 108      76.897  58.074  49.642  0.00  0.00           H
ATOM   1633 HG23 VAL X 108      76.521  59.675  50.446  0.00  0.00           H
ATOM   1634  C   VAL X 108      76.815  59.493  45.853  0.00  0.00           C
ATOM   1635  O   VAL X 108      77.604  60.405  45.626  0.00  0.00           O
ATOM   1636  N   GLU X 109      75.869  59.254  44.986  0.00  0.00           N
ATOM   1637  H   GLU X 109      75.296  58.436  45.134  0.00  0.00           H
ATOM   1638  CA  GLU X 109      75.589  60.127  43.805  0.00  0.00           C
ATOM   1639  HA  GLU X 109      76.051  61.100  43.975  0.00  0.00           H
ATOM   1640  CB  GLU X 109      76.199  59.642  42.532  0.00  0.00           C
ATOM   1641  HB2 GLU X 109      77.237  59.825  42.810  0.00  0.00           H
ATOM   1642  HB3 GLU X 109      75.955  58.616  42.257  0.00  0.00           H
ATOM   1643  CG  GLU X 109      76.008  60.620  41.299  0.00  0.00           C
ATOM   1644  HG2 GLU X 109      74.977  60.507  40.962  0.00  0.00           H
ATOM   1645  HG3 GLU X 109      76.272  61.658  41.504  0.00  0.00           H
ATOM   1646  CD  GLU X 109      76.935  60.107  40.162  0.00  0.00           C
ATOM   1647  OE1 GLU X 109      78.090  59.739  40.457  0.00  0.00           O
ATOM   1648  OE2 GLU X 109      76.562  60.301  39.008  0.00  0.00           O
ATOM   1649  C   GLU X 109      74.072  60.476  43.594  0.00  0.00           C
ATOM   1650  O   GLU X 109      73.223  59.629  43.730  0.00  0.00           O
ATOM   1651  N   VAL X 110      73.799  61.720  43.260  0.00  0.00           N
ATOM   1652  H   VAL X 110      74.588  62.320  43.068  0.00  0.00           H
ATOM   1653  CA  VAL X 110      72.421  62.181  43.117  0.00  0.00           C
ATOM   1654  HA  VAL X 110      71.812  61.290  42.968  0.00  0.00           H
ATOM   1655  CB  VAL X 110      71.910  62.932  44.372  0.00  0.00           C
ATOM   1656  HB  VAL X 110      72.543  63.753  44.710  0.00  0.00           H
ATOM   1657  CG1 VAL X 110      70.568  63.604  43.981  0.00  0.00           C
ATOM   1658 HG11 VAL X 110      69.921  62.853  43.528  0.00  0.00           H
ATOM   1659 HG12 VAL X 110      70.036  64.091  44.798  0.00  0.00           H
ATOM   1660 HG13 VAL X 110      70.760  64.397  43.258  0.00  0.00           H
ATOM   1661  CG2 VAL X 110      71.708  61.904  45.522  0.00  0.00           C
ATOM   1662 HG21 VAL X 110      71.200  61.080  45.021  0.00  0.00           H
ATOM   1663 HG22 VAL X 110      72.726  61.610  45.779  0.00  0.00           H
ATOM   1664 HG23 VAL X 110      71.200  62.308  46.397  0.00  0.00           H
ATOM   1665  C   VAL X 110      72.439  63.096  41.853  0.00  0.00           C
ATOM   1666  O   VAL X 110      73.377  63.939  41.668  0.00  0.00           O
ATOM   1667  N   LYS X 111      71.318  63.034  41.079  0.00  0.00           N
ATOM   1668  H   LYS X 111      70.666  62.281  41.249  0.00  0.00           H
ATOM   1669  CA  LYS X 111      71.011  64.062  40.044  0.00  0.00           C
ATOM   1670  HA  LYS X 111      71.465  64.944  40.495  0.00  0.00           H
ATOM   1671  CB  LYS X 111      71.788  63.658  38.809  0.00  0.00           C
ATOM   1672  HB2 LYS X 111      72.826  63.498  39.099  0.00  0.00           H
ATOM   1673  HB3 LYS X 111      71.518  62.646  38.505  0.00  0.00           H
ATOM   1674  CG  LYS X 111      71.636  64.626  37.623  0.00  0.00           C
ATOM   1675  HG2 LYS X 111      70.570  64.584  37.397  0.00  0.00           H
ATOM   1676  HG3 LYS X 111      71.942  65.619  37.949  0.00  0.00           H
ATOM   1677  CD  LYS X 111      72.534  64.084  36.562  0.00  0.00           C
ATOM   1678  HD2 LYS X 111      73.542  64.045  36.977  0.00  0.00           H
ATOM   1679  HD3 LYS X 111      72.152  63.098  36.297  0.00  0.00           H
ATOM   1680  CE  LYS X 111      72.570  64.971  35.362  0.00  0.00           C
ATOM   1681  HE2 LYS X 111      72.624  66.021  35.648  0.00  0.00           H
ATOM   1682  HE3 LYS X 111      73.478  64.796  34.785  0.00  0.00           H
ATOM   1683  NZ  LYS X 111      71.434  64.673  34.478  0.00  0.00           N
ATOM   1684  HZ1 LYS X 111      71.208  63.689  34.481  0.00  0.00           H
ATOM   1685  HZ2 LYS X 111      70.633  65.206  34.786  0.00  0.00           H
ATOM   1686  HZ3 LYS X 111      71.595  65.006  33.538  0.00  0.00           H
ATOM   1687  C   LYS X 111      69.532  64.399  39.738  0.00  0.00           C
ATOM   1688  O   LYS X 111      68.614  63.515  39.981  0.00  0.00           O
ATOM   1689  N   SER X 112      69.327  65.667  39.288  0.00  0.00           N
ATOM   1690  H   SER X 112      70.199  66.155  39.140  0.00  0.00           H
ATOM   1691  CA  SER X 112      68.127  66.389  38.812  0.00  0.00           C
ATOM   1692  HA  SER X 112      67.411  65.627  38.505  0.00  0.00           H
ATOM   1693  CB  SER X 112      67.365  67.097  39.893  0.00  0.00           C
ATOM   1694  HB2 SER X 112      67.353  66.475  40.788  0.00  0.00           H
ATOM   1695  HB3 SER X 112      67.852  68.068  39.983  0.00  0.00           H
ATOM   1696  OG  SER X 112      65.964  67.308  39.565  0.00  0.00           O
ATOM   1697  HG  SER X 112      65.609  68.014  40.110  0.00  0.00           H
ATOM   1698  C   SER X 112      68.452  67.373  37.629  0.00  0.00           C
ATOM   1699  O   SER X 112      69.622  67.605  37.326  0.00  0.00           O
ATOM   1700  N   GLU X 113      67.417  67.965  37.050  0.00  0.00           N
ATOM   1701  H   GLU X 113      66.520  67.560  37.279  0.00  0.00           H
ATOM   1702  CA  GLU X 113      67.359  69.176  36.236  0.00  0.00           C
ATOM   1703  HA  GLU X 113      68.385  69.445  35.987  0.00  0.00           H
ATOM   1704  CB  GLU X 113      66.593  68.966  34.878  0.00  0.00           C
ATOM   1705  HB2 GLU X 113      65.535  68.900  35.130  0.00  0.00           H
ATOM   1706  HB3 GLU X 113      66.695  69.852  34.251  0.00  0.00           H
ATOM   1707  CG  GLU X 113      67.096  67.696  34.073  0.00  0.00           C
ATOM   1708  HG2 GLU X 113      66.637  66.788  34.462  0.00  0.00           H
ATOM   1709  HG3 GLU X 113      66.729  67.719  33.047  0.00  0.00           H
ATOM   1710  CD  GLU X 113      68.573  67.577  33.990  0.00  0.00           C
ATOM   1711  OE1 GLU X 113      69.292  68.556  33.749  0.00  0.00           O
ATOM   1712  OE2 GLU X 113      69.050  66.429  34.189  0.00  0.00           O
ATOM   1713  C   GLU X 113      66.870  70.372  37.023  0.00  0.00           C
ATOM   1714  O   GLU X 113      67.375  71.501  36.735  0.00  0.00           O
ATOM   1715  N   LYS X 114      65.948  70.190  38.025  0.00  0.00           N
ATOM   1716  H   LYS X 114      65.530  69.271  38.056  0.00  0.00           H
ATOM   1717  CA  LYS X 114      65.199  71.297  38.792  0.00  0.00           C
ATOM   1718  HA  LYS X 114      65.816  72.192  38.879  0.00  0.00           H
ATOM   1719  CB  LYS X 114      63.929  71.895  38.188  0.00  0.00           C
ATOM   1720  HB2 LYS X 114      63.067  71.270  38.420  0.00  0.00           H
ATOM   1721  HB3 LYS X 114      63.695  72.772  38.791  0.00  0.00           H
ATOM   1722  CG  LYS X 114      64.211  72.194  36.741  0.00  0.00           C
ATOM   1723  HG2 LYS X 114      65.028  72.914  36.706  0.00  0.00           H
ATOM   1724  HG3 LYS X 114      64.360  71.267  36.186  0.00  0.00           H
ATOM   1725  CD  LYS X 114      63.076  73.109  36.166  0.00  0.00           C
ATOM   1726  HD2 LYS X 114      63.109  74.034  36.741  0.00  0.00           H
ATOM   1727  HD3 LYS X 114      63.322  73.448  35.160  0.00  0.00           H
ATOM   1728  CE  LYS X 114      61.681  72.642  36.080  0.00  0.00           C
ATOM   1729  HE2 LYS X 114      61.436  71.954  36.890  0.00  0.00           H
ATOM   1730  HE3 LYS X 114      61.054  73.527  35.980  0.00  0.00           H
ATOM   1731  NZ  LYS X 114      61.398  71.941  34.845  0.00  0.00           N
ATOM   1732  HZ1 LYS X 114      60.411  71.826  34.665  0.00  0.00           H
ATOM   1733  HZ2 LYS X 114      61.763  72.488  34.079  0.00  0.00           H
ATOM   1734  HZ3 LYS X 114      61.842  71.035  34.851  0.00  0.00           H
ATOM   1735  C   LYS X 114      65.038  70.812  40.218  0.00  0.00           C
ATOM   1736  O   LYS X 114      64.778  69.619  40.451  0.00  0.00           O
ATOM   1737  N   LEU X 115      65.163  71.751  41.203  0.00  0.00           N
ATOM   1738  H   LEU X 115      65.262  72.702  40.877  0.00  0.00           H
ATOM   1739  CA  LEU X 115      65.098  71.538  42.644  0.00  0.00           C
ATOM   1740  HA  LEU X 115      64.251  70.873  42.811  0.00  0.00           H
ATOM   1741  CB  LEU X 115      66.501  70.969  43.047  0.00  0.00           C
ATOM   1742  HB2 LEU X 115      66.442  69.964  42.628  0.00  0.00           H
ATOM   1743  HB3 LEU X 115      67.290  71.501  42.516  0.00  0.00           H
ATOM   1744  CG  LEU X 115      66.631  70.913  44.602  0.00  0.00           C
ATOM   1745  HG  LEU X 115      66.815  71.901  45.025  0.00  0.00           H
ATOM   1746  CD1 LEU X 115      65.516  70.091  45.278  0.00  0.00           C
ATOM   1747 HD11 LEU X 115      65.520  70.337  46.340  0.00  0.00           H
ATOM   1748 HD12 LEU X 115      64.526  70.509  45.090  0.00  0.00           H
ATOM   1749 HD13 LEU X 115      65.532  69.014  45.116  0.00  0.00           H
ATOM   1750  CD2 LEU X 115      67.981  70.227  44.887  0.00  0.00           C
ATOM   1751 HD21 LEU X 115      68.179  70.425  45.941  0.00  0.00           H
ATOM   1752 HD22 LEU X 115      67.894  69.163  44.668  0.00  0.00           H
ATOM   1753 HD23 LEU X 115      68.776  70.674  44.291  0.00  0.00           H
ATOM   1754  C   LEU X 115      64.709  72.890  43.355  0.00  0.00           C
ATOM   1755  O   LEU X 115      65.430  73.868  43.319  0.00  0.00           O
ATOM   1756  N   ASP X 116      63.432  72.973  43.816  0.00  0.00           N
ATOM   1757  H   ASP X 116      62.862  72.158  43.637  0.00  0.00           H
ATOM   1758  CA  ASP X 116      62.785  74.289  44.192  0.00  0.00           C
ATOM   1759  HA  ASP X 116      63.441  75.159  44.179  0.00  0.00           H
ATOM   1760  CB  ASP X 116      61.618  74.557  43.199  0.00  0.00           C
ATOM   1761  HB2 ASP X 116      60.942  73.713  43.332  0.00  0.00           H
ATOM   1762  HB3 ASP X 116      61.202  75.521  43.493  0.00  0.00           H
ATOM   1763  CG  ASP X 116      61.970  74.596  41.694  0.00  0.00           C
ATOM   1764  OD1 ASP X 116      62.665  75.543  41.221  0.00  0.00           O
ATOM   1765  OD2 ASP X 116      61.426  73.690  40.983  0.00  0.00           O
ATOM   1766  C   ASP X 116      62.263  74.193  45.605  0.00  0.00           C
ATOM   1767  O   ASP X 116      61.485  73.299  45.947  0.00  0.00           O
ATOM   1768  N   PHE X 117      62.517  75.224  46.389  0.00  0.00           N
ATOM   1769  H   PHE X 117      63.069  75.985  46.020  0.00  0.00           H
ATOM   1770  CA  PHE X 117      62.206  75.255  47.808  0.00  0.00           C
ATOM   1771  HA  PHE X 117      61.672  74.395  48.212  0.00  0.00           H
ATOM   1772  CB  PHE X 117      63.525  75.271  48.578  0.00  0.00           C
ATOM   1773  HB2 PHE X 117      64.025  76.192  48.277  0.00  0.00           H
ATOM   1774  HB3 PHE X 117      63.322  75.424  49.638  0.00  0.00           H
ATOM   1775  CG  PHE X 117      64.463  74.100  48.429  0.00  0.00           C
ATOM   1776  CD1 PHE X 117      64.080  72.851  48.939  0.00  0.00           C
ATOM   1777  HD1 PHE X 117      63.190  72.810  49.550  0.00  0.00           H
ATOM   1778  CE1 PHE X 117      65.022  71.798  48.847  0.00  0.00           C
ATOM   1779  HE1 PHE X 117      64.808  70.862  49.342  0.00  0.00           H
ATOM   1780  CZ  PHE X 117      66.206  71.949  48.182  0.00  0.00           C
ATOM   1781  HZ  PHE X 117      66.948  71.166  48.119  0.00  0.00           H
ATOM   1782  CE2 PHE X 117      66.483  73.153  47.500  0.00  0.00           C
ATOM   1783  HE2 PHE X 117      67.288  73.087  46.782  0.00  0.00           H
ATOM   1784  CD2 PHE X 117      65.605  74.221  47.583  0.00  0.00           C
ATOM   1785  HD2 PHE X 117      65.743  75.149  47.048  0.00  0.00           H
ATOM   1786  C   PHE X 117      61.436  76.561  48.117  0.00  0.00           C
ATOM   1787  O   PHE X 117      61.927  77.626  47.725  0.00  0.00           O
ATOM   1788  N   LYS X 118      60.315  76.498  48.794  0.00  0.00           N
ATOM   1789  H   LYS X 118      59.872  75.597  48.912  0.00  0.00           H
ATOM   1790  CA  LYS X 118      59.500  77.609  49.169  0.00  0.00           C
ATOM   1791  HA  LYS X 118      60.174  78.458  49.276  0.00  0.00           H
ATOM   1792  CB  LYS X 118      58.604  78.028  48.049  0.00  0.00           C
ATOM   1793  HB2 LYS X 118      59.208  78.241  47.167  0.00  0.00           H
ATOM   1794  HB3 LYS X 118      57.995  77.149  47.838  0.00  0.00           H
ATOM   1795  CG  LYS X 118      57.713  79.278  48.357  0.00  0.00           C
ATOM   1796  HG2 LYS X 118      56.934  78.933  49.037  0.00  0.00           H
ATOM   1797  HG3 LYS X 118      58.340  79.981  48.906  0.00  0.00           H
ATOM   1798  CD  LYS X 118      57.131  80.026  47.133  0.00  0.00           C
ATOM   1799  HD2 LYS X 118      57.794  80.200  46.285  0.00  0.00           H
ATOM   1800  HD3 LYS X 118      56.513  79.230  46.717  0.00  0.00           H
ATOM   1801  CE  LYS X 118      56.306  81.247  47.547  0.00  0.00           C
ATOM   1802  HE2 LYS X 118      55.514  80.899  48.210  0.00  0.00           H
ATOM   1803  HE3 LYS X 118      57.024  81.780  48.170  0.00  0.00           H
ATOM   1804  NZ  LYS X 118      55.648  82.015  46.409  0.00  0.00           N
ATOM   1805  HZ1 LYS X 118      55.243  81.381  45.736  0.00  0.00           H
ATOM   1806  HZ2 LYS X 118      54.834  82.489  46.775  0.00  0.00           H
ATOM   1807  HZ3 LYS X 118      56.214  82.640  45.853  0.00  0.00           H
ATOM   1808  C   LYS X 118      58.689  77.503  50.467  0.00  0.00           C
ATOM   1809  O   LYS X 118      58.215  76.415  50.861  0.00  0.00           O
ATOM   1810  N   ASP X 119      58.627  78.549  51.262  0.00  0.00           N
ATOM   1811  H   ASP X 119      59.198  79.300  50.899  0.00  0.00           H
ATOM   1812  CA  ASP X 119      57.911  78.781  52.547  0.00  0.00           C
ATOM   1813  HA  ASP X 119      58.292  79.755  52.854  0.00  0.00           H
ATOM   1814  CB  ASP X 119      56.404  78.873  52.303  0.00  0.00           C
ATOM   1815  HB2 ASP X 119      56.236  79.354  51.340  0.00  0.00           H
ATOM   1816  HB3 ASP X 119      56.018  77.854  52.308  0.00  0.00           H
ATOM   1817  CG  ASP X 119      55.671  79.673  53.386  0.00  0.00           C
ATOM   1818  OD1 ASP X 119      56.252  80.085  54.409  0.00  0.00           O
ATOM   1819  OD2 ASP X 119      54.470  80.043  53.117  0.00  0.00           O
ATOM   1820  C   ASP X 119      58.276  77.686  53.582  0.00  0.00           C
ATOM   1821  O   ASP X 119      57.688  76.599  53.708  0.00  0.00           O
ATOM   1822  N   ARG X 120      59.386  78.095  54.333  0.00  0.00           N
ATOM   1823  H   ARG X 120      59.903  78.870  53.943  0.00  0.00           H
ATOM   1824  CA  ARG X 120      59.965  77.411  55.519  0.00  0.00           C
ATOM   1825  HA  ARG X 120      60.957  77.814  55.719  0.00  0.00           H
ATOM   1826  CB  ARG X 120      59.050  77.752  56.703  0.00  0.00           C
ATOM   1827  HB2 ARG X 120      58.078  77.314  56.477  0.00  0.00           H
ATOM   1828  HB3 ARG X 120      59.525  77.302  57.575  0.00  0.00           H
ATOM   1829  CG  ARG X 120      58.953  79.229  57.089  0.00  0.00           C
ATOM   1830  HG2 ARG X 120      59.837  79.492  57.669  0.00  0.00           H
ATOM   1831  HG3 ARG X 120      58.901  79.914  56.244  0.00  0.00           H
ATOM   1832  CD  ARG X 120      57.757  79.476  58.001  0.00  0.00           C
ATOM   1833  HD2 ARG X 120      57.733  78.618  58.672  0.00  0.00           H
ATOM   1834  HD3 ARG X 120      57.877  80.412  58.546  0.00  0.00           H
ATOM   1835  NE  ARG X 120      56.521  79.544  57.216  0.00  0.00           N
ATOM   1836  HE  ARG X 120      56.643  79.914  56.284  0.00  0.00           H
ATOM   1837  CZ  ARG X 120      55.300  79.124  57.554  0.00  0.00           C
ATOM   1838  NH1 ARG X 120      55.085  79.031  58.816  0.00  0.00           N
ATOM   1839 HH11 ARG X 120      55.703  79.646  59.325  0.00  0.00           H
ATOM   1840 HH12 ARG X 120      54.133  78.804  59.068  0.00  0.00           H
ATOM   1841  NH2 ARG X 120      54.358  79.024  56.709  0.00  0.00           N
ATOM   1842 HH21 ARG X 120      54.547  79.296  55.754  0.00  0.00           H
ATOM   1843 HH22 ARG X 120      53.444  78.846  57.098  0.00  0.00           H
ATOM   1844  C   ARG X 120      60.105  75.884  55.447  0.00  0.00           C
ATOM   1845  O   ARG X 120      60.125  75.094  56.460  0.00  0.00           O
ATOM   1846  N   VAL X 121      60.258  75.399  54.221  0.00  0.00           N
ATOM   1847  H   VAL X 121      60.037  75.973  53.420  0.00  0.00           H
ATOM   1848  CA  VAL X 121      60.615  74.003  53.927  0.00  0.00           C
ATOM   1849  HA  VAL X 121      60.000  73.419  54.612  0.00  0.00           H
ATOM   1850  CB  VAL X 121      60.288  73.560  52.516  0.00  0.00           C
ATOM   1851  HB  VAL X 121      60.736  72.576  52.378  0.00  0.00           H
ATOM   1852  CG1 VAL X 121      58.773  73.500  52.332  0.00  0.00           C
ATOM   1853 HG11 VAL X 121      58.201  73.051  53.144  0.00  0.00           H
ATOM   1854 HG12 VAL X 121      58.255  74.451  52.204  0.00  0.00           H
ATOM   1855 HG13 VAL X 121      58.455  73.013  51.410  0.00  0.00           H
ATOM   1856  CG2 VAL X 121      60.952  74.403  51.428  0.00  0.00           C
ATOM   1857 HG21 VAL X 121      60.740  73.965  50.453  0.00  0.00           H
ATOM   1858 HG22 VAL X 121      60.514  75.401  51.474  0.00  0.00           H
ATOM   1859 HG23 VAL X 121      62.039  74.424  51.497  0.00  0.00           H
ATOM   1860  C   VAL X 121      62.097  73.807  54.355  0.00  0.00           C
ATOM   1861  O   VAL X 121      63.020  74.593  54.250  0.00  0.00           O
ATOM   1862  N   GLN X 122      62.429  72.658  54.891  0.00  0.00           N
ATOM   1863  H   GLN X 122      61.702  71.958  54.928  0.00  0.00           H
ATOM   1864  CA  GLN X 122      63.796  72.317  55.336  0.00  0.00           C
ATOM   1865  HA  GLN X 122      64.548  73.019  54.976  0.00  0.00           H
ATOM   1866  CB  GLN X 122      63.786  72.454  56.860  0.00  0.00           C
ATOM   1867  HB2 GLN X 122      62.958  71.866  57.257  0.00  0.00           H
ATOM   1868  HB3 GLN X 122      64.769  72.134  57.206  0.00  0.00           H
ATOM   1869  CG  GLN X 122      63.515  73.899  57.375  0.00  0.00           C
ATOM   1870  HG2 GLN X 122      64.331  74.514  56.995  0.00  0.00           H
ATOM   1871  HG3 GLN X 122      62.599  74.295  56.936  0.00  0.00           H
ATOM   1872  CD  GLN X 122      63.395  73.925  58.938  0.00  0.00           C
ATOM   1873  OE1 GLN X 122      64.096  74.738  59.571  0.00  0.00           O
ATOM   1874  NE2 GLN X 122      62.524  73.266  59.634  0.00  0.00           N
ATOM   1875 HE21 GLN X 122      61.815  72.715  59.172  0.00  0.00           H
ATOM   1876 HE22 GLN X 122      62.177  73.553  60.538  0.00  0.00           H
ATOM   1877  C   GLN X 122      64.198  70.944  54.847  0.00  0.00           C
ATOM   1878  O   GLN X 122      63.445  69.986  54.993  0.00  0.00           O
ATOM   1879  N   SER X 123      65.397  70.740  54.347  0.00  0.00           N
ATOM   1880  H   SER X 123      66.070  71.492  54.332  0.00  0.00           H
ATOM   1881  CA  SER X 123      65.889  69.514  53.743  0.00  0.00           C
ATOM   1882  HA  SER X 123      65.402  68.665  54.222  0.00  0.00           H
ATOM   1883  CB  SER X 123      65.519  69.535  52.248  0.00  0.00           C
ATOM   1884  HB2 SER X 123      65.652  68.621  51.669  0.00  0.00           H
ATOM   1885  HB3 SER X 123      64.454  69.752  52.170  0.00  0.00           H
ATOM   1886  OG  SER X 123      66.117  70.679  51.632  0.00  0.00           O
ATOM   1887  HG  SER X 123      65.532  71.427  51.770  0.00  0.00           H
ATOM   1888  C   SER X 123      67.391  69.267  53.962  0.00  0.00           C
ATOM   1889  O   SER X 123      68.127  70.187  54.269  0.00  0.00           O
ATOM   1890  N   LYS X 124      67.867  68.053  53.861  0.00  0.00           N
ATOM   1891  H   LYS X 124      67.129  67.405  53.623  0.00  0.00           H
ATOM   1892  CA  LYS X 124      69.254  67.644  53.766  0.00  0.00           C
ATOM   1893  HA  LYS X 124      69.901  68.517  53.682  0.00  0.00           H
ATOM   1894  CB  LYS X 124      69.611  67.054  55.213  0.00  0.00           C
ATOM   1895  HB2 LYS X 124      69.235  67.696  56.009  0.00  0.00           H
ATOM   1896  HB3 LYS X 124      69.104  66.089  55.169  0.00  0.00           H
ATOM   1897  CG  LYS X 124      71.113  66.839  55.461  0.00  0.00           C
ATOM   1898  HG2 LYS X 124      71.574  66.407  54.573  0.00  0.00           H
ATOM   1899  HG3 LYS X 124      71.534  67.786  55.800  0.00  0.00           H
ATOM   1900  CD  LYS X 124      71.411  65.797  56.592  0.00  0.00           C
ATOM   1901  HD2 LYS X 124      71.027  66.260  57.501  0.00  0.00           H
ATOM   1902  HD3 LYS X 124      70.977  64.839  56.307  0.00  0.00           H
ATOM   1903  CE  LYS X 124      72.925  65.586  56.716  0.00  0.00           C
ATOM   1904  HE2 LYS X 124      73.267  65.086  55.810  0.00  0.00           H
ATOM   1905  HE3 LYS X 124      73.382  66.565  56.858  0.00  0.00           H
ATOM   1906  NZ  LYS X 124      73.242  64.670  57.824  0.00  0.00           N
ATOM   1907  HZ1 LYS X 124      72.871  63.735  57.729  0.00  0.00           H
ATOM   1908  HZ2 LYS X 124      74.233  64.504  57.924  0.00  0.00           H
ATOM   1909  HZ3 LYS X 124      73.026  65.019  58.746  0.00  0.00           H
ATOM   1910  C   LYS X 124      69.462  66.534  52.699  0.00  0.00           C
ATOM   1911  O   LYS X 124      68.810  65.463  52.671  0.00  0.00           O
ATOM   1912  N   ILE X 125      70.363  66.930  51.741  0.00  0.00           N
ATOM   1913  H   ILE X 125      70.975  67.719  51.896  0.00  0.00           H
ATOM   1914  CA  ILE X 125      70.495  66.261  50.447  0.00  0.00           C
ATOM   1915  HA  ILE X 125      69.834  65.394  50.454  0.00  0.00           H
ATOM   1916  CB  ILE X 125      69.918  67.161  49.250  0.00  0.00           C
ATOM   1917  HB  ILE X 125      70.481  68.092  49.200  0.00  0.00           H
ATOM   1918  CG2 ILE X 125      70.278  66.378  47.943  0.00  0.00           C
ATOM   1919 HG21 ILE X 125      69.678  66.743  47.109  0.00  0.00           H
ATOM   1920 HG22 ILE X 125      71.308  66.488  47.604  0.00  0.00           H
ATOM   1921 HG23 ILE X 125      70.016  65.327  48.060  0.00  0.00           H
ATOM   1922  CG1 ILE X 125      68.380  67.450  49.362  0.00  0.00           C
ATOM   1923 HG12 ILE X 125      67.726  66.582  49.444  0.00  0.00           H
ATOM   1924 HG13 ILE X 125      68.307  67.885  50.359  0.00  0.00           H
ATOM   1925  CD1 ILE X 125      67.840  68.467  48.268  0.00  0.00           C
ATOM   1926 HD11 ILE X 125      68.280  69.442  48.476  0.00  0.00           H
ATOM   1927 HD12 ILE X 125      67.962  68.045  47.271  0.00  0.00           H
ATOM   1928 HD13 ILE X 125      66.760  68.489  48.412  0.00  0.00           H
ATOM   1929  C   ILE X 125      71.991  65.884  50.295  0.00  0.00           C
ATOM   1930  O   ILE X 125      72.859  66.646  49.908  0.00  0.00           O
ATOM   1931  N   GLY X 126      72.352  64.593  50.457  0.00  0.00           N
ATOM   1932  H   GLY X 126      71.609  63.952  50.695  0.00  0.00           H
ATOM   1933  CA  GLY X 126      73.732  64.027  50.229  0.00  0.00           C
ATOM   1934  HA2 GLY X 126      73.697  62.943  50.127  0.00  0.00           H
ATOM   1935  HA3 GLY X 126      74.129  64.417  49.291  0.00  0.00           H
ATOM   1936  C   GLY X 126      74.522  64.270  51.492  0.00  0.00           C
ATOM   1937  O   GLY X 126      74.853  65.380  51.859  0.00  0.00           O
ATOM   1938  N   SER X 127      74.794  63.165  52.235  0.00  0.00           N
ATOM   1939  H   SER X 127      74.637  62.259  51.818  0.00  0.00           H
ATOM   1940  CA  SER X 127      75.727  63.227  53.363  0.00  0.00           C
ATOM   1941  HA  SER X 127      76.494  63.981  53.189  0.00  0.00           H
ATOM   1942  CB  SER X 127      75.025  63.673  54.624  0.00  0.00           C
ATOM   1943  HB2 SER X 127      75.752  63.730  55.434  0.00  0.00           H
ATOM   1944  HB3 SER X 127      74.674  64.693  54.467  0.00  0.00           H
ATOM   1945  OG  SER X 127      73.865  62.915  54.972  0.00  0.00           O
ATOM   1946  HG  SER X 127      74.199  62.252  55.579  0.00  0.00           H
ATOM   1947  C   SER X 127      76.385  61.971  53.654  0.00  0.00           C
ATOM   1948  O   SER X 127      75.898  60.878  53.329  0.00  0.00           O
ATOM   1949  N   LEU X 128      77.486  62.104  54.210  0.00  0.00           N
ATOM   1950  H   LEU X 128      77.604  63.063  54.504  0.00  0.00           H
ATOM   1951  CA  LEU X 128      78.268  61.025  54.831  0.00  0.00           C
ATOM   1952  HA  LEU X 128      77.606  60.199  55.091  0.00  0.00           H
ATOM   1953  CB  LEU X 128      79.353  60.487  53.842  0.00  0.00           C
ATOM   1954  HB2 LEU X 128      80.133  61.238  53.720  0.00  0.00           H
ATOM   1955  HB3 LEU X 128      79.825  59.646  54.351  0.00  0.00           H
ATOM   1956  CG  LEU X 128      78.896  59.973  52.430  0.00  0.00           C
ATOM   1957  HG  LEU X 128      77.856  59.656  52.509  0.00  0.00           H
ATOM   1958  CD1 LEU X 128      79.018  61.005  51.302  0.00  0.00           C
ATOM   1959 HD11 LEU X 128      80.066  61.298  51.246  0.00  0.00           H
ATOM   1960 HD12 LEU X 128      78.775  60.627  50.309  0.00  0.00           H
ATOM   1961 HD13 LEU X 128      78.275  61.778  51.498  0.00  0.00           H
ATOM   1962  CD2 LEU X 128      79.646  58.697  51.997  0.00  0.00           C
ATOM   1963 HD21 LEU X 128      80.645  58.935  51.630  0.00  0.00           H
ATOM   1964 HD22 LEU X 128      79.714  58.017  52.847  0.00  0.00           H
ATOM   1965 HD23 LEU X 128      79.040  58.195  51.243  0.00  0.00           H
ATOM   1966  C   LEU X 128      78.920  61.626  56.074  0.00  0.00           C
ATOM   1967  O   LEU X 128      80.131  61.656  56.291  0.00  0.00           O
ATOM   1968  N   ASP X 129      78.119  62.248  56.943  0.00  0.00           N
ATOM   1969  H   ASP X 129      77.138  62.259  56.704  0.00  0.00           H
ATOM   1970  CA  ASP X 129      78.597  62.944  58.152  0.00  0.00           C
ATOM   1971  HA  ASP X 129      79.427  63.621  57.950  0.00  0.00           H
ATOM   1972  CB  ASP X 129      77.432  63.838  58.680  0.00  0.00           C
ATOM   1973  HB2 ASP X 129      76.497  63.282  58.744  0.00  0.00           H
ATOM   1974  HB3 ASP X 129      77.747  64.242  59.642  0.00  0.00           H
ATOM   1975  CG  ASP X 129      77.054  65.003  57.704  0.00  0.00           C
ATOM   1976  OD1 ASP X 129      77.883  65.669  57.042  0.00  0.00           O
ATOM   1977  OD2 ASP X 129      75.873  65.257  57.428  0.00  0.00           O
ATOM   1978  C   ASP X 129      79.096  62.031  59.291  0.00  0.00           C
ATOM   1979  O   ASP X 129      78.676  60.862  59.322  0.00  0.00           O
ATOM   1980  N   ASN X 130      80.017  62.518  60.201  0.00  0.00           N
ATOM   1981  H   ASN X 130      80.383  63.454  60.103  0.00  0.00           H
ATOM   1982  CA  ASN X 130      80.739  61.778  61.254  0.00  0.00           C
ATOM   1983  HA  ASN X 130      80.148  60.862  61.248  0.00  0.00           H
ATOM   1984  CB  ASN X 130      82.089  61.505  60.751  0.00  0.00           C
ATOM   1985  HB2 ASN X 130      82.392  62.264  60.030  0.00  0.00           H
ATOM   1986  HB3 ASN X 130      82.752  61.581  61.613  0.00  0.00           H
ATOM   1987  CG  ASN X 130      82.186  60.179  60.262  0.00  0.00           C
ATOM   1988  OD1 ASN X 130      82.117  59.152  60.949  0.00  0.00           O
ATOM   1989  ND2 ASN X 130      82.286  59.962  58.902  0.00  0.00           N
ATOM   1990 HD21 ASN X 130      82.352  60.768  58.297  0.00  0.00           H
ATOM   1991 HD22 ASN X 130      82.145  59.039  58.519  0.00  0.00           H
ATOM   1992  C   ASN X 130      80.814  62.496  62.712  0.00  0.00           C
ATOM   1993  O   ASN X 130      81.328  63.561  62.817  0.00  0.00           O
ATOM   1994  N   ILE X 131      80.234  61.892  63.724  0.00  0.00           N
ATOM   1995  H   ILE X 131      79.752  61.036  63.490  0.00  0.00           H
ATOM   1996  CA  ILE X 131      80.054  62.537  65.079  0.00  0.00           C
ATOM   1997  HA  ILE X 131      80.694  63.419  65.093  0.00  0.00           H
ATOM   1998  CB  ILE X 131      78.697  63.069  65.313  0.00  0.00           C
ATOM   1999  HB  ILE X 131      78.013  62.229  65.432  0.00  0.00           H
ATOM   2000  CG2 ILE X 131      78.577  63.670  66.742  0.00  0.00           C
ATOM   2001 HG21 ILE X 131      78.821  62.898  67.473  0.00  0.00           H
ATOM   2002 HG22 ILE X 131      79.317  64.468  66.794  0.00  0.00           H
ATOM   2003 HG23 ILE X 131      77.543  64.005  66.823  0.00  0.00           H
ATOM   2004  CG1 ILE X 131      78.314  64.111  64.217  0.00  0.00           C
ATOM   2005 HG12 ILE X 131      77.835  64.972  64.684  0.00  0.00           H
ATOM   2006 HG13 ILE X 131      79.175  64.593  63.752  0.00  0.00           H
ATOM   2007  CD1 ILE X 131      77.457  63.679  63.032  0.00  0.00           C
ATOM   2008 HD11 ILE X 131      77.095  64.481  62.389  0.00  0.00           H
ATOM   2009 HD12 ILE X 131      77.950  62.997  62.339  0.00  0.00           H
ATOM   2010 HD13 ILE X 131      76.547  63.201  63.392  0.00  0.00           H
ATOM   2011  C   ILE X 131      80.464  61.495  66.206  0.00  0.00           C
ATOM   2012  O   ILE X 131      79.945  60.426  66.356  0.00  0.00           O
ATOM   2013  N   THR X 132      81.353  61.830  67.111  0.00  0.00           N
ATOM   2014  H   THR X 132      82.018  62.558  66.895  0.00  0.00           H
ATOM   2015  CA  THR X 132      81.438  61.230  68.449  0.00  0.00           C
ATOM   2016  HA  THR X 132      80.797  60.348  68.446  0.00  0.00           H
ATOM   2017  CB  THR X 132      82.794  60.733  68.739  0.00  0.00           C
ATOM   2018  HB  THR X 132      83.507  61.458  68.344  0.00  0.00           H
ATOM   2019  CG2 THR X 132      83.079  60.280  70.143  0.00  0.00           C
ATOM   2020 HG21 THR X 132      82.332  59.588  70.532  0.00  0.00           H
ATOM   2021 HG22 THR X 132      83.985  59.680  70.234  0.00  0.00           H
ATOM   2022 HG23 THR X 132      83.183  61.132  70.814  0.00  0.00           H
ATOM   2023  OG1 THR X 132      83.091  59.582  68.035  0.00  0.00           O
ATOM   2024  HG1 THR X 132      83.040  59.581  67.077  0.00  0.00           H
ATOM   2025  C   THR X 132      80.935  62.241  69.523  0.00  0.00           C
ATOM   2026  O   THR X 132      81.535  63.301  69.688  0.00  0.00           O
ATOM   2027  N   HID X 133      79.960  61.794  70.317  0.00  0.00           N
ATOM   2028  H   HID X 133      79.473  60.963  70.012  0.00  0.00           H
ATOM   2029  CA  HID X 133      79.326  62.621  71.283  0.00  0.00           C
ATOM   2030  HA  HID X 133      79.937  63.492  71.518  0.00  0.00           H
ATOM   2031  CB  HID X 133      78.106  63.235  70.525  0.00  0.00           C
ATOM   2032  HB2 HID X 133      78.465  63.732  69.623  0.00  0.00           H
ATOM   2033  HB3 HID X 133      77.456  62.418  70.212  0.00  0.00           H
ATOM   2034  CG  HID X 133      77.333  64.329  71.348  0.00  0.00           C
ATOM   2035  ND1 HID X 133      75.968  64.566  71.371  0.00  0.00           N
ATOM   2036  HD1 HID X 133      75.341  64.237  70.650  0.00  0.00           H
ATOM   2037  CE1 HID X 133      75.632  65.521  72.239  0.00  0.00           C
ATOM   2038  HE1 HID X 133      74.656  65.910  72.487  0.00  0.00           H
ATOM   2039  NE2 HID X 133      76.775  66.009  72.811  0.00  0.00           N
ATOM   2040  CD2 HID X 133      77.836  65.370  72.144  0.00  0.00           C
ATOM   2041  HD2 HID X 133      78.871  65.381  72.455  0.00  0.00           H
ATOM   2042  C   HID X 133      79.137  61.971  72.579  0.00  0.00           C
ATOM   2043  O   HID X 133      78.746  60.836  72.708  0.00  0.00           O
ATOM   2044  N   VAL X 134      79.531  62.722  73.612  0.00  0.00           N
ATOM   2045  H   VAL X 134      80.054  63.550  73.362  0.00  0.00           H
ATOM   2046  CA  VAL X 134      79.471  62.359  74.993  0.00  0.00           C
ATOM   2047  HA  VAL X 134      78.778  61.518  74.987  0.00  0.00           H
ATOM   2048  CB  VAL X 134      80.883  61.866  75.472  0.00  0.00           C
ATOM   2049  HB  VAL X 134      81.610  62.671  75.575  0.00  0.00           H
ATOM   2050  CG1 VAL X 134      80.727  61.216  76.878  0.00  0.00           C
ATOM   2051 HG11 VAL X 134      79.962  60.448  76.765  0.00  0.00           H
ATOM   2052 HG12 VAL X 134      81.673  60.767  77.180  0.00  0.00           H
ATOM   2053 HG13 VAL X 134      80.415  61.929  77.640  0.00  0.00           H
ATOM   2054  CG2 VAL X 134      81.457  60.813  74.555  0.00  0.00           C
ATOM   2055 HG21 VAL X 134      82.449  60.555  74.926  0.00  0.00           H
ATOM   2056 HG22 VAL X 134      80.826  59.925  74.514  0.00  0.00           H
ATOM   2057 HG23 VAL X 134      81.482  61.234  73.550  0.00  0.00           H
ATOM   2058  C   VAL X 134      78.758  63.445  75.857  0.00  0.00           C
ATOM   2059  O   VAL X 134      79.394  64.138  76.646  0.00  0.00           O
ATOM   2060  N   PRO X 135      77.369  63.666  75.730  0.00  0.00           N
ATOM   2061  CD  PRO X 135      76.398  62.931  74.901  0.00  0.00           C
ATOM   2062  HD2 PRO X 135      76.487  61.872  75.144  0.00  0.00           H
ATOM   2063  HD3 PRO X 135      76.569  63.168  73.851  0.00  0.00           H
ATOM   2064  CG  PRO X 135      75.049  63.400  75.342  0.00  0.00           C
ATOM   2065  HG2 PRO X 135      74.576  62.739  76.069  0.00  0.00           H
ATOM   2066  HG3 PRO X 135      74.353  63.405  74.503  0.00  0.00           H
ATOM   2067  CB  PRO X 135      75.301  64.699  75.970  0.00  0.00           C
ATOM   2068  HB2 PRO X 135      74.495  64.994  76.641  0.00  0.00           H
ATOM   2069  HB3 PRO X 135      75.369  65.477  75.210  0.00  0.00           H
ATOM   2070  CA  PRO X 135      76.603  64.489  76.637  0.00  0.00           C
ATOM   2071  HA  PRO X 135      77.182  65.409  76.715  0.00  0.00           H
ATOM   2072  C   PRO X 135      76.437  63.798  78.057  0.00  0.00           C
ATOM   2073  O   PRO X 135      76.377  62.545  78.170  0.00  0.00           O
ATOM   2074  N   GLY X 136      76.686  64.599  79.091  0.00  0.00           N
ATOM   2075  H   GLY X 136      76.770  65.580  78.866  0.00  0.00           H
ATOM   2076  CA  GLY X 136      77.019  64.109  80.378  0.00  0.00           C
ATOM   2077  HA2 GLY X 136      77.764  63.324  80.245  0.00  0.00           H
ATOM   2078  HA3 GLY X 136      77.523  64.851  80.998  0.00  0.00           H
ATOM   2079  C   GLY X 136      75.922  63.579  81.260  0.00  0.00           C
ATOM   2080  O   GLY X 136      76.194  63.208  82.410  0.00  0.00           O
ATOM   2081  N   GLY X 137      74.690  63.621  80.830  0.00  0.00           N
ATOM   2082  H   GLY X 137      74.596  63.892  79.861  0.00  0.00           H
ATOM   2083  CA  GLY X 137      73.524  63.101  81.547  0.00  0.00           C
ATOM   2084  HA2 GLY X 137      73.812  62.256  82.174  0.00  0.00           H
ATOM   2085  HA3 GLY X 137      73.132  63.848  82.237  0.00  0.00           H
ATOM   2086  C   GLY X 137      72.478  62.590  80.629  0.00  0.00           C
ATOM   2087  O   GLY X 137      72.779  62.371  79.444  0.00  0.00           O
ATOM   2088  N   GLY X 138      71.256  62.297  81.138  0.00  0.00           N
ATOM   2089  H   GLY X 138      71.170  62.404  82.139  0.00  0.00           H
ATOM   2090  CA  GLY X 138      70.086  61.966  80.356  0.00  0.00           C
ATOM   2091  HA2 GLY X 138      69.931  62.737  79.601  0.00  0.00           H
ATOM   2092  HA3 GLY X 138      70.291  60.967  79.971  0.00  0.00           H
ATOM   2093  C   GLY X 138      68.760  61.747  81.075  0.00  0.00           C
ATOM   2094  O   GLY X 138      67.835  61.335  80.481  0.00  0.00           O
ATOM   2095  N   ASN X 139      68.696  61.858  82.463  0.00  0.00           N
ATOM   2096  H   ASN X 139      69.441  62.199  83.054  0.00  0.00           H
ATOM   2097  CA  ASN X 139      67.553  61.349  83.229  0.00  0.00           C
ATOM   2098  HA  ASN X 139      67.215  60.450  82.713  0.00  0.00           H
ATOM   2099  CB  ASN X 139      68.069  60.789  84.566  0.00  0.00           C
ATOM   2100  HB2 ASN X 139      68.379  61.560  85.272  0.00  0.00           H
ATOM   2101  HB3 ASN X 139      67.204  60.385  85.091  0.00  0.00           H
ATOM   2102  CG  ASN X 139      69.134  59.727  84.451  0.00  0.00           C
ATOM   2103  OD1 ASN X 139      68.882  58.680  83.922  0.00  0.00           O
ATOM   2104  ND2 ASN X 139      70.305  59.939  84.968  0.00  0.00           N
ATOM   2105 HD21 ASN X 139      70.375  60.798  85.495  0.00  0.00           H
ATOM   2106 HD22 ASN X 139      70.741  59.049  85.166  0.00  0.00           H
ATOM   2107  C   ASN X 139      66.442  62.383  83.217  0.00  0.00           C
ATOM   2108  O   ASN X 139      65.486  62.188  83.960  0.00  0.00           O
ATOM   2109  N   LYS X 140      66.554  63.373  82.408  0.00  0.00           N
ATOM   2110  H   LYS X 140      67.419  63.464  81.895  0.00  0.00           H
ATOM   2111  CA  LYS X 140      65.574  64.474  82.479  0.00  0.00           C
ATOM   2112  HA  LYS X 140      65.547  64.800  83.519  0.00  0.00           H
ATOM   2113  CB  LYS X 140      66.063  65.608  81.537  0.00  0.00           C
ATOM   2114  HB2 LYS X 140      65.508  66.515  81.775  0.00  0.00           H
ATOM   2115  HB3 LYS X 140      67.141  65.685  81.680  0.00  0.00           H
ATOM   2116  CG  LYS X 140      65.703  65.225  80.066  0.00  0.00           C
ATOM   2117  HG2 LYS X 140      66.079  64.233  79.814  0.00  0.00           H
ATOM   2118  HG3 LYS X 140      64.619  65.182  79.959  0.00  0.00           H
ATOM   2119  CD  LYS X 140      66.079  66.229  78.978  0.00  0.00           C
ATOM   2120  HD2 LYS X 140      65.461  67.124  78.909  0.00  0.00           H
ATOM   2121  HD3 LYS X 140      67.130  66.448  79.169  0.00  0.00           H
ATOM   2122  CE  LYS X 140      66.167  65.466  77.713  0.00  0.00           C
ATOM   2123  HE2 LYS X 140      66.711  64.536  77.875  0.00  0.00           H
ATOM   2124  HE3 LYS X 140      65.188  65.075  77.436  0.00  0.00           H
ATOM   2125  NZ  LYS X 140      66.873  66.200  76.565  0.00  0.00           N
ATOM   2126  HZ1 LYS X 140      66.571  65.707  75.737  0.00  0.00           H
ATOM   2127  HZ2 LYS X 140      66.483  67.127  76.479  0.00  0.00           H
ATOM   2128  HZ3 LYS X 140      67.878  66.196  76.664  0.00  0.00           H
ATOM   2129  C   LYS X 140      64.094  64.085  82.251  0.00  0.00           C
ATOM   2130  O   LYS X 140      63.805  63.213  81.496  0.00  0.00           O
ATOM   2131  N   LYS X 141      63.177  64.750  82.879  0.00  0.00           N
ATOM   2132  H   LYS X 141      63.502  65.384  83.595  0.00  0.00           H
ATOM   2133  CA  LYS X 141      61.705  64.532  82.767  0.00  0.00           C
ATOM   2134  HA  LYS X 141      61.511  63.477  82.575  0.00  0.00           H
ATOM   2135  CB  LYS X 141      61.042  64.934  84.118  0.00  0.00           C
ATOM   2136  HB2 LYS X 141      61.329  65.972  84.290  0.00  0.00           H
ATOM   2137  HB3 LYS X 141      59.968  64.913  83.934  0.00  0.00           H
ATOM   2138  CG  LYS X 141      61.448  64.039  85.297  0.00  0.00           C
ATOM   2139  HG2 LYS X 141      61.367  63.001  84.975  0.00  0.00           H
ATOM   2140  HG3 LYS X 141      62.510  64.166  85.502  0.00  0.00           H
ATOM   2141  CD  LYS X 141      60.566  64.317  86.499  0.00  0.00           C
ATOM   2142  HD2 LYS X 141      60.919  65.194  87.039  0.00  0.00           H
ATOM   2143  HD3 LYS X 141      59.531  64.551  86.250  0.00  0.00           H
ATOM   2144  CE  LYS X 141      60.468  63.174  87.513  0.00  0.00           C
ATOM   2145  HE2 LYS X 141      60.361  62.201  87.033  0.00  0.00           H
ATOM   2146  HE3 LYS X 141      61.363  63.115  88.132  0.00  0.00           H
ATOM   2147  NZ  LYS X 141      59.391  63.491  88.476  0.00  0.00           N
ATOM   2148  HZ1 LYS X 141      59.096  62.695  89.023  0.00  0.00           H
ATOM   2149  HZ2 LYS X 141      59.681  64.192  89.143  0.00  0.00           H
ATOM   2150  HZ3 LYS X 141      58.557  63.806  88.001  0.00  0.00           H
ATOM   2151  C   LYS X 141      61.100  65.372  81.557  0.00  0.00           C
ATOM   2152  O   LYS X 141      61.627  66.423  81.243  0.00  0.00           O
ATOM   2153  N   ILE X 142      59.977  64.958  81.002  0.00  0.00           N
ATOM   2154  H   ILE X 142      59.587  64.132  81.434  0.00  0.00           H
ATOM   2155  CA  ILE X 142      59.178  65.594  79.978  0.00  0.00           C
ATOM   2156  HA  ILE X 142      59.521  66.604  79.754  0.00  0.00           H
ATOM   2157  CB  ILE X 142      59.285  64.872  78.655  0.00  0.00           C
ATOM   2158  HB  ILE X 142      59.060  63.836  78.906  0.00  0.00           H
ATOM   2159  CG2 ILE X 142      58.292  65.445  77.692  0.00  0.00           C
ATOM   2160 HG21 ILE X 142      57.256  65.233  77.959  0.00  0.00           H
ATOM   2161 HG22 ILE X 142      58.330  66.534  77.703  0.00  0.00           H
ATOM   2162 HG23 ILE X 142      58.504  65.067  76.692  0.00  0.00           H
ATOM   2163  CG1 ILE X 142      60.768  64.943  78.116  0.00  0.00           C
ATOM   2164 HG12 ILE X 142      60.718  65.231  77.066  0.00  0.00           H
ATOM   2165 HG13 ILE X 142      61.323  65.758  78.581  0.00  0.00           H
ATOM   2166  CD1 ILE X 142      61.562  63.601  78.261  0.00  0.00           C
ATOM   2167 HD11 ILE X 142      62.238  63.553  77.407  0.00  0.00           H
ATOM   2168 HD12 ILE X 142      62.144  63.539  79.180  0.00  0.00           H
ATOM   2169 HD13 ILE X 142      60.847  62.778  78.251  0.00  0.00           H
ATOM   2170  C   ILE X 142      57.736  65.693  80.487  0.00  0.00           C
ATOM   2171  O   ILE X 142      57.270  64.640  80.936  0.00  0.00           O
ATOM   2172  N   GLU X 143      57.108  66.872  80.485  0.00  0.00           N
ATOM   2173  H   GLU X 143      57.683  67.623  80.130  0.00  0.00           H
ATOM   2174  CA  GLU X 143      55.774  67.134  81.094  0.00  0.00           C
ATOM   2175  HA  GLU X 143      55.275  66.169  81.182  0.00  0.00           H
ATOM   2176  CB  GLU X 143      55.957  67.617  82.536  0.00  0.00           C
ATOM   2177  HB2 GLU X 143      55.091  67.461  83.180  0.00  0.00           H
ATOM   2178  HB3 GLU X 143      56.724  67.008  83.015  0.00  0.00           H
ATOM   2179  CG  GLU X 143      56.375  69.103  82.581  0.00  0.00           C
ATOM   2180  HG2 GLU X 143      57.352  69.233  82.117  0.00  0.00           H
ATOM   2181  HG3 GLU X 143      55.597  69.717  82.127  0.00  0.00           H
ATOM   2182  CD  GLU X 143      56.620  69.648  83.955  0.00  0.00           C
ATOM   2183  OE1 GLU X 143      56.698  70.860  84.255  0.00  0.00           O
ATOM   2184  OE2 GLU X 143      56.789  68.790  84.842  0.00  0.00           O
ATOM   2185  C   GLU X 143      54.917  68.095  80.233  0.00  0.00           C
ATOM   2186  O   GLU X 143      55.510  68.873  79.487  0.00  0.00           O
ATOM   2187  N   THR X 144      53.649  67.911  80.315  0.00  0.00           N
ATOM   2188  H   THR X 144      53.260  67.184  80.898  0.00  0.00           H
ATOM   2189  CA  THR X 144      52.685  68.877  79.877  0.00  0.00           C
ATOM   2190  HA  THR X 144      53.078  69.809  79.471  0.00  0.00           H
ATOM   2191  CB  THR X 144      51.897  68.212  78.714  0.00  0.00           C
ATOM   2192  HB  THR X 144      51.471  67.240  78.961  0.00  0.00           H
ATOM   2193  CG2 THR X 144      50.734  69.051  78.112  0.00  0.00           C
ATOM   2194 HG21 THR X 144      51.063  69.930  77.558  0.00  0.00           H
ATOM   2195 HG22 THR X 144      50.285  68.356  77.403  0.00  0.00           H
ATOM   2196 HG23 THR X 144      49.997  69.105  78.913  0.00  0.00           H
ATOM   2197  OG1 THR X 144      52.893  68.058  77.667  0.00  0.00           O
ATOM   2198  HG1 THR X 144      53.559  67.412  77.913  0.00  0.00           H
ATOM   2199  C   THR X 144      51.630  69.290  80.900  0.00  0.00           C
ATOM   2200  O   THR X 144      51.132  68.415  81.585  0.00  0.00           O
ATOM   2201  N   HIE X 145      51.189  70.503  81.019  0.00  0.00           N
ATOM   2202  H   HIE X 145      51.626  71.209  80.444  0.00  0.00           H
ATOM   2203  CA  HIE X 145      50.123  70.921  81.880  0.00  0.00           C
ATOM   2204  HA  HIE X 145      49.552  70.034  82.156  0.00  0.00           H
ATOM   2205  CB  HIE X 145      50.648  71.503  83.208  0.00  0.00           C
ATOM   2206  HB2 HIE X 145      51.380  72.300  83.079  0.00  0.00           H
ATOM   2207  HB3 HIE X 145      49.768  71.844  83.755  0.00  0.00           H
ATOM   2208  CG  HIE X 145      51.293  70.562  84.198  0.00  0.00           C
ATOM   2209  ND1 HIE X 145      50.691  69.760  85.117  0.00  0.00           N
ATOM   2210  CE1 HIE X 145      51.566  68.878  85.628  0.00  0.00           C
ATOM   2211  HE1 HIE X 145      51.387  68.144  86.400  0.00  0.00           H
ATOM   2212  NE2 HIE X 145      52.755  69.161  85.080  0.00  0.00           N
ATOM   2213  HE2 HIE X 145      53.563  68.674  85.439  0.00  0.00           H
ATOM   2214  CD2 HIE X 145      52.642  70.275  84.233  0.00  0.00           C
ATOM   2215  HD2 HIE X 145      53.455  70.598  83.600  0.00  0.00           H
ATOM   2216  C   HIE X 145      49.157  71.908  81.237  0.00  0.00           C
ATOM   2217  O   HIE X 145      49.525  72.769  80.457  0.00  0.00           O
ATOM   2218  N   LYS X 146      47.854  71.644  81.440  0.00  0.00           N
ATOM   2219  H   LYS X 146      47.611  70.946  82.129  0.00  0.00           H
ATOM   2220  CA  LYS X 146      46.772  72.272  80.657  0.00  0.00           C
ATOM   2221  HA  LYS X 146      47.057  73.320  80.556  0.00  0.00           H
ATOM   2222  CB  LYS X 146      46.806  71.631  79.290  0.00  0.00           C
ATOM   2223  HB2 LYS X 146      47.669  71.805  78.648  0.00  0.00           H
ATOM   2224  HB3 LYS X 146      46.676  70.551  79.366  0.00  0.00           H
ATOM   2225  CG  LYS X 146      45.635  72.184  78.411  0.00  0.00           C
ATOM   2226  HG2 LYS X 146      44.695  72.146  78.961  0.00  0.00           H
ATOM   2227  HG3 LYS X 146      45.908  73.216  78.191  0.00  0.00           H
ATOM   2228  CD  LYS X 146      45.527  71.401  77.086  0.00  0.00           C
ATOM   2229  HD2 LYS X 146      46.495  71.097  76.688  0.00  0.00           H
ATOM   2230  HD3 LYS X 146      44.870  70.545  77.239  0.00  0.00           H
ATOM   2231  CE  LYS X 146      44.786  72.249  76.025  0.00  0.00           C
ATOM   2232  HE2 LYS X 146      43.789  72.515  76.374  0.00  0.00           H
ATOM   2233  HE3 LYS X 146      45.364  73.167  75.915  0.00  0.00           H
ATOM   2234  NZ  LYS X 146      44.785  71.587  74.646  0.00  0.00           N
ATOM   2235  HZ1 LYS X 146      45.740  71.343  74.429  0.00  0.00           H
ATOM   2236  HZ2 LYS X 146      44.248  70.732  74.611  0.00  0.00           H
ATOM   2237  HZ3 LYS X 146      44.460  72.202  73.914  0.00  0.00           H
ATOM   2238  C   LYS X 146      45.496  72.357  81.475  0.00  0.00           C
ATOM   2239  O   LYS X 146      45.072  71.353  82.066  0.00  0.00           O
ATOM   2240  N   LEU X 147      44.783  73.442  81.300  0.00  0.00           N
ATOM   2241  H   LEU X 147      45.166  74.160  80.702  0.00  0.00           H
ATOM   2242  CA  LEU X 147      43.432  73.594  81.850  0.00  0.00           C
ATOM   2243  HA  LEU X 147      43.008  72.618  82.085  0.00  0.00           H
ATOM   2244  CB  LEU X 147      43.548  74.264  83.250  0.00  0.00           C
ATOM   2245  HB2 LEU X 147      44.301  73.657  83.754  0.00  0.00           H
ATOM   2246  HB3 LEU X 147      44.058  75.223  83.151  0.00  0.00           H
ATOM   2247  CG  LEU X 147      42.348  74.402  84.173  0.00  0.00           C
ATOM   2248  HG  LEU X 147      41.878  73.433  84.341  0.00  0.00           H
ATOM   2249  CD1 LEU X 147      42.810  75.044  85.550  0.00  0.00           C
ATOM   2250 HD11 LEU X 147      41.914  74.985  86.168  0.00  0.00           H
ATOM   2251 HD12 LEU X 147      43.606  74.449  86.000  0.00  0.00           H
ATOM   2252 HD13 LEU X 147      43.319  76.004  85.468  0.00  0.00           H
ATOM   2253  CD2 LEU X 147      41.286  75.417  83.637  0.00  0.00           C
ATOM   2254 HD21 LEU X 147      40.766  74.931  82.812  0.00  0.00           H
ATOM   2255 HD22 LEU X 147      40.481  75.417  84.372  0.00  0.00           H
ATOM   2256 HD23 LEU X 147      41.670  76.374  83.285  0.00  0.00           H
ATOM   2257  C   LEU X 147      42.582  74.357  80.839  0.00  0.00           C
ATOM   2258  O   LEU X 147      42.947  75.372  80.342  0.00  0.00           O
ATOM   2259  N   THR X 148      41.440  73.803  80.475  0.00  0.00           N
ATOM   2260  H   THR X 148      41.292  72.879  80.855  0.00  0.00           H
ATOM   2261  CA  THR X 148      40.490  74.108  79.341  0.00  0.00           C
ATOM   2262  HA  THR X 148      40.847  75.038  78.899  0.00  0.00           H
ATOM   2263  CB  THR X 148      40.521  73.001  78.333  0.00  0.00           C
ATOM   2264  HB  THR X 148      40.305  72.033  78.785  0.00  0.00           H
ATOM   2265  CG2 THR X 148      39.455  73.188  77.305  0.00  0.00           C
ATOM   2266 HG21 THR X 148      39.548  74.182  76.868  0.00  0.00           H
ATOM   2267 HG22 THR X 148      39.650  72.316  76.681  0.00  0.00           H
ATOM   2268 HG23 THR X 148      38.464  72.977  77.706  0.00  0.00           H
ATOM   2269  OG1 THR X 148      41.830  72.842  77.747  0.00  0.00           O
ATOM   2270  HG1 THR X 148      41.805  72.037  77.224  0.00  0.00           H
ATOM   2271  C   THR X 148      39.115  74.375  79.983  0.00  0.00           C
ATOM   2272  O   THR X 148      38.412  73.495  80.509  0.00  0.00           O
ATOM   2273  N   PHE X 149      38.572  75.616  79.845  0.00  0.00           N
ATOM   2274  H   PHE X 149      38.939  76.398  79.322  0.00  0.00           H
ATOM   2275  CA  PHE X 149      37.267  75.964  80.383  0.00  0.00           C
ATOM   2276  HA  PHE X 149      36.803  75.150  80.940  0.00  0.00           H
ATOM   2277  CB  PHE X 149      37.538  77.194  81.372  0.00  0.00           C
ATOM   2278  HB2 PHE X 149      38.320  76.929  82.084  0.00  0.00           H
ATOM   2279  HB3 PHE X 149      37.862  78.103  80.866  0.00  0.00           H
ATOM   2280  CG  PHE X 149      36.259  77.453  82.166  0.00  0.00           C
ATOM   2281  CD1 PHE X 149      35.170  78.086  81.589  0.00  0.00           C
ATOM   2282  HD1 PHE X 149      35.256  78.569  80.627  0.00  0.00           H
ATOM   2283  CE1 PHE X 149      33.992  78.250  82.355  0.00  0.00           C
ATOM   2284  HE1 PHE X 149      33.207  78.753  81.810  0.00  0.00           H
ATOM   2285  CZ  PHE X 149      33.811  77.710  83.603  0.00  0.00           C
ATOM   2286  HZ  PHE X 149      32.860  77.884  84.084  0.00  0.00           H
ATOM   2287  CE2 PHE X 149      34.911  76.973  84.161  0.00  0.00           C
ATOM   2288  HE2 PHE X 149      34.793  76.701  85.200  0.00  0.00           H
ATOM   2289  CD2 PHE X 149      36.079  76.863  83.452  0.00  0.00           C
ATOM   2290  HD2 PHE X 149      36.905  76.327  83.895  0.00  0.00           H
ATOM   2291  C   PHE X 149      36.334  76.292  79.159  0.00  0.00           C
ATOM   2292  O   PHE X 149      36.849  76.797  78.176  0.00  0.00           O
ATOM   2293  N   NME X 150      34.976  76.032  79.315  0.00  0.00           N
ATOM   2294  H   NME X 150      34.734  75.373  80.042  0.00  0.00           H
ATOM   2295  CH3 NME X 150      33.849  76.426  78.405  0.00  0.00           C
ATOM   2296 HH31 NME X 150      33.265  77.262  78.790  0.00  0.00           H
ATOM   2297 HH32 NME X 150      34.214  76.656  77.404  0.00  0.00           H
ATOM   2298 HH33 NME X 150      33.211  75.543  78.358  0.00  0.00           H
ATOM   2299  H1  ACE X 151      29.331  76.577  93.924  0.00  0.00           H
ATOM   2300  CH3 ACE X 151      28.713  75.693  93.766  0.00  0.00           C
ATOM   2301  H2  ACE X 151      27.970  75.797  92.975  0.00  0.00           H
ATOM   2302  H3  ACE X 151      28.144  75.430  94.657  0.00  0.00           H
ATOM   2303  C   ACE X 151      29.577  74.505  93.491  0.00  0.00           C
ATOM   2304  O   ACE X 151      29.199  73.341  93.869  0.00  0.00           O
ATOM   2305  N   VAL X 152      30.744  74.764  92.898  0.00  0.00           N
ATOM   2306  H   VAL X 152      31.017  75.732  92.805  0.00  0.00           H
ATOM   2307  CA  VAL X 152      31.702  73.740  92.573  0.00  0.00           C
ATOM   2308  HA  VAL X 152      31.400  72.764  92.953  0.00  0.00           H
ATOM   2309  CB  VAL X 152      31.770  73.552  91.084  0.00  0.00           C
ATOM   2310  HB  VAL X 152      32.349  74.415  90.755  0.00  0.00           H
ATOM   2311  CG1 VAL X 152      32.598  72.320  90.758  0.00  0.00           C
ATOM   2312 HG11 VAL X 152      32.656  72.245  89.672  0.00  0.00           H
ATOM   2313 HG12 VAL X 152      33.608  72.303  91.167  0.00  0.00           H
ATOM   2314 HG13 VAL X 152      32.018  71.440  91.036  0.00  0.00           H
ATOM   2315  CG2 VAL X 152      30.374  73.513  90.419  0.00  0.00           C
ATOM   2316 HG21 VAL X 152      29.893  74.491  90.419  0.00  0.00           H
ATOM   2317 HG22 VAL X 152      30.567  73.161  89.406  0.00  0.00           H
ATOM   2318 HG23 VAL X 152      29.656  72.889  90.951  0.00  0.00           H
ATOM   2319  C   VAL X 152      33.140  74.023  93.096  0.00  0.00           C
ATOM   2320  O   VAL X 152      33.817  75.059  92.774  0.00  0.00           O
ATOM   2321  N   GLN X 153      33.620  73.081  93.886  0.00  0.00           N
ATOM   2322  H   GLN X 153      33.026  72.265  93.929  0.00  0.00           H
ATOM   2323  CA  GLN X 153      34.968  73.050  94.449  0.00  0.00           C
ATOM   2324  HA  GLN X 153      35.484  73.917  94.037  0.00  0.00           H
ATOM   2325  CB  GLN X 153      34.975  73.115  95.974  0.00  0.00           C
ATOM   2326  HB2 GLN X 153      34.430  74.007  96.282  0.00  0.00           H
ATOM   2327  HB3 GLN X 153      34.378  72.248  96.256  0.00  0.00           H
ATOM   2328  CG  GLN X 153      36.359  73.064  96.534  0.00  0.00           C
ATOM   2329  HG2 GLN X 153      36.804  72.124  96.207  0.00  0.00           H
ATOM   2330  HG3 GLN X 153      36.984  73.847  96.105  0.00  0.00           H
ATOM   2331  CD  GLN X 153      36.603  73.035  98.008  0.00  0.00           C
ATOM   2332  OE1 GLN X 153      35.785  72.697  98.782  0.00  0.00           O
ATOM   2333  NE2 GLN X 153      37.788  73.348  98.548  0.00  0.00           N
ATOM   2334 HE21 GLN X 153      38.538  73.686  97.963  0.00  0.00           H
ATOM   2335 HE22 GLN X 153      37.900  73.377  99.552  0.00  0.00           H
ATOM   2336  C   GLN X 153      35.845  71.893  93.775  0.00  0.00           C
ATOM   2337  O   GLN X 153      35.598  70.734  93.984  0.00  0.00           O
ATOM   2338  N   ILE X 154      36.803  72.186  92.941  0.00  0.00           N
ATOM   2339  H   ILE X 154      36.975  73.164  92.758  0.00  0.00           H
ATOM   2340  CA  ILE X 154      37.714  71.178  92.333  0.00  0.00           C
ATOM   2341  HA  ILE X 154      37.521  70.175  92.711  0.00  0.00           H
ATOM   2342  CB  ILE X 154      37.550  71.029  90.812  0.00  0.00           C
ATOM   2343  HB  ILE X 154      37.870  71.928  90.284  0.00  0.00           H
ATOM   2344  CG2 ILE X 154      38.587  69.965  90.405  0.00  0.00           C
ATOM   2345 HG21 ILE X 154      39.645  70.219  90.463  0.00  0.00           H
ATOM   2346 HG22 ILE X 154      38.247  69.049  90.890  0.00  0.00           H
ATOM   2347 HG23 ILE X 154      38.388  69.731  89.359  0.00  0.00           H
ATOM   2348  CG1 ILE X 154      36.092  70.570  90.437  0.00  0.00           C
ATOM   2349 HG12 ILE X 154      35.924  69.513  90.645  0.00  0.00           H
ATOM   2350 HG13 ILE X 154      35.392  71.126  91.061  0.00  0.00           H
ATOM   2351  CD1 ILE X 154      35.597  70.923  89.009  0.00  0.00           C
ATOM   2352 HD11 ILE X 154      36.040  71.851  88.646  0.00  0.00           H
ATOM   2353 HD12 ILE X 154      35.856  70.126  88.312  0.00  0.00           H
ATOM   2354 HD13 ILE X 154      34.512  71.013  89.050  0.00  0.00           H
ATOM   2355  C   ILE X 154      39.160  71.444  92.750  0.00  0.00           C
ATOM   2356  O   ILE X 154      39.900  72.321  92.240  0.00  0.00           O
ATOM   2357  N   VAL X 155      39.690  70.675  93.718  0.00  0.00           N
ATOM   2358  H   VAL X 155      39.109  69.923  94.061  0.00  0.00           H
ATOM   2359  CA  VAL X 155      41.175  70.624  93.989  0.00  0.00           C
ATOM   2360  HA  VAL X 155      41.665  71.574  93.775  0.00  0.00           H
ATOM   2361  CB  VAL X 155      41.311  70.380  95.504  0.00  0.00           C
ATOM   2362  HB  VAL X 155      40.647  69.577  95.822  0.00  0.00           H
ATOM   2363  CG1 VAL X 155      42.699  69.976  96.009  0.00  0.00           C
ATOM   2364 HG11 VAL X 155      42.662  69.736  97.072  0.00  0.00           H
ATOM   2365 HG12 VAL X 155      42.868  69.014  95.527  0.00  0.00           H
ATOM   2366 HG13 VAL X 155      43.419  70.759  95.769  0.00  0.00           H
ATOM   2367  CG2 VAL X 155      41.102  71.721  96.276  0.00  0.00           C
ATOM   2368 HG21 VAL X 155      40.842  71.434  97.296  0.00  0.00           H
ATOM   2369 HG22 VAL X 155      41.851  72.507  96.181  0.00  0.00           H
ATOM   2370 HG23 VAL X 155      40.218  72.220  95.879  0.00  0.00           H
ATOM   2371  C   VAL X 155      41.834  69.569  93.174  0.00  0.00           C
ATOM   2372  O   VAL X 155      41.409  68.410  93.247  0.00  0.00           O
ATOM   2373  N   TYR X 156      42.992  69.901  92.515  0.00  0.00           N
ATOM   2374  H   TYR X 156      43.314  70.852  92.619  0.00  0.00           H
ATOM   2375  CA  TYR X 156      43.848  69.038  91.781  0.00  0.00           C
ATOM   2376  HA  TYR X 156      43.769  67.993  92.083  0.00  0.00           H
ATOM   2377  CB  TYR X 156      43.565  69.152  90.283  0.00  0.00           C
ATOM   2378  HB2 TYR X 156      42.504  69.032  90.064  0.00  0.00           H
ATOM   2379  HB3 TYR X 156      43.762  70.192  90.023  0.00  0.00           H
ATOM   2380  CG  TYR X 156      44.406  68.232  89.369  0.00  0.00           C
ATOM   2381  CD1 TYR X 156      43.813  67.137  88.726  0.00  0.00           C
ATOM   2382  HD1 TYR X 156      42.776  66.869  88.871  0.00  0.00           H
ATOM   2383  CE1 TYR X 156      44.520  66.388  87.753  0.00  0.00           C
ATOM   2384  HE1 TYR X 156      44.173  65.546  87.174  0.00  0.00           H
ATOM   2385  CZ  TYR X 156      45.811  66.871  87.381  0.00  0.00           C
ATOM   2386  OH  TYR X 156      46.491  66.301  86.388  0.00  0.00           O
ATOM   2387  HH  TYR X 156      47.405  66.147  86.637  0.00  0.00           H
ATOM   2388  CE2 TYR X 156      46.443  67.876  88.079  0.00  0.00           C
ATOM   2389  HE2 TYR X 156      47.352  68.284  87.663  0.00  0.00           H
ATOM   2390  CD2 TYR X 156      45.745  68.627  89.065  0.00  0.00           C
ATOM   2391  HD2 TYR X 156      46.198  69.450  89.598  0.00  0.00           H
ATOM   2392  C   TYR X 156      45.246  69.291  92.302  0.00  0.00           C
ATOM   2393  O   TYR X 156      45.902  70.288  91.932  0.00  0.00           O
ATOM   2394  N   LYS X 157      45.703  68.289  93.123  0.00  0.00           N
ATOM   2395  H   LYS X 157      45.228  67.398  93.164  0.00  0.00           H
ATOM   2396  CA  LYS X 157      47.035  68.250  93.677  0.00  0.00           C
ATOM   2397  HA  LYS X 157      47.704  68.939  93.162  0.00  0.00           H
ATOM   2398  CB  LYS X 157      47.006  68.896  95.164  0.00  0.00           C
ATOM   2399  HB2 LYS X 157      46.742  69.949  95.070  0.00  0.00           H
ATOM   2400  HB3 LYS X 157      46.280  68.429  95.830  0.00  0.00           H
ATOM   2401  CG  LYS X 157      48.372  68.919  95.833  0.00  0.00           C
ATOM   2402  HG2 LYS X 157      48.203  68.129  96.564  0.00  0.00           H
ATOM   2403  HG3 LYS X 157      49.115  68.639  95.087  0.00  0.00           H
ATOM   2404  CD  LYS X 157      48.752  70.120  96.580  0.00  0.00           C
ATOM   2405  HD2 LYS X 157      49.034  70.949  95.931  0.00  0.00           H
ATOM   2406  HD3 LYS X 157      47.852  70.440  97.106  0.00  0.00           H
ATOM   2407  CE  LYS X 157      50.003  69.865  97.513  0.00  0.00           C
ATOM   2408  HE2 LYS X 157      49.677  69.470  98.476  0.00  0.00           H
ATOM   2409  HE3 LYS X 157      50.750  69.255  97.007  0.00  0.00           H
ATOM   2410  NZ  LYS X 157      50.625  71.182  97.772  0.00  0.00           N
ATOM   2411  HZ1 LYS X 157      50.039  71.806  98.308  0.00  0.00           H
ATOM   2412  HZ2 LYS X 157      51.496  71.134  98.280  0.00  0.00           H
ATOM   2413  HZ3 LYS X 157      50.873  71.704  96.943  0.00  0.00           H
ATOM   2414  C   LYS X 157      47.661  66.771  93.621  0.00  0.00           C
ATOM   2415  O   LYS X 157      47.883  66.172  94.697  0.00  0.00           O
ATOM   2416  N   PRO X 158      47.807  66.131  92.447  0.00  0.00           N
ATOM   2417  CD  PRO X 158      47.433  66.563  91.165  0.00  0.00           C
ATOM   2418  HD2 PRO X 158      47.826  67.573  91.053  0.00  0.00           H
ATOM   2419  HD3 PRO X 158      46.356  66.510  91.003  0.00  0.00           H
ATOM   2420  CG  PRO X 158      48.157  65.660  90.231  0.00  0.00           C
ATOM   2421  HG2 PRO X 158      49.115  66.138  90.029  0.00  0.00           H
ATOM   2422  HG3 PRO X 158      47.536  65.497  89.350  0.00  0.00           H
ATOM   2423  CB  PRO X 158      48.278  64.363  91.008  0.00  0.00           C
ATOM   2424  HB2 PRO X 158      49.156  63.830  90.643  0.00  0.00           H
ATOM   2425  HB3 PRO X 158      47.374  63.755  91.026  0.00  0.00           H
ATOM   2426  CA  PRO X 158      48.563  64.904  92.342  0.00  0.00           C
ATOM   2427  HA  PRO X 158      48.249  64.160  93.074  0.00  0.00           H
ATOM   2428  C   PRO X 158      50.097  65.087  92.553  0.00  0.00           C
ATOM   2429  O   PRO X 158      50.767  65.990  92.000  0.00  0.00           O
ATOM   2430  N   VAL X 159      50.645  64.239  93.448  0.00  0.00           N
ATOM   2431  H   VAL X 159      50.145  63.425  93.777  0.00  0.00           H
ATOM   2432  CA  VAL X 159      52.044  64.385  93.835  0.00  0.00           C
ATOM   2433  HA  VAL X 159      52.522  65.258  93.391  0.00  0.00           H
ATOM   2434  CB  VAL X 159      52.142  64.406  95.339  0.00  0.00           C
ATOM   2435  HB  VAL X 159      52.102  63.384  95.715  0.00  0.00           H
ATOM   2436  CG1 VAL X 159      53.496  64.839  95.923  0.00  0.00           C
ATOM   2437 HG11 VAL X 159      53.795  65.783  95.468  0.00  0.00           H
ATOM   2438 HG12 VAL X 159      53.325  64.946  96.994  0.00  0.00           H
ATOM   2439 HG13 VAL X 159      54.239  64.065  95.727  0.00  0.00           H
ATOM   2440  CG2 VAL X 159      51.070  65.338  95.964  0.00  0.00           C
ATOM   2441 HG21 VAL X 159      50.113  64.816  95.966  0.00  0.00           H
ATOM   2442 HG22 VAL X 159      51.442  65.695  96.924  0.00  0.00           H
ATOM   2443 HG23 VAL X 159      51.056  66.278  95.412  0.00  0.00           H
ATOM   2444  C   VAL X 159      52.875  63.280  93.245  0.00  0.00           C
ATOM   2445  O   VAL X 159      52.425  62.112  93.258  0.00  0.00           O
ATOM   2446  N   ASP X 160      54.169  63.453  92.905  0.00  0.00           N
ATOM   2447  H   ASP X 160      54.548  64.389  92.897  0.00  0.00           H
ATOM   2448  CA  ASP X 160      55.146  62.345  92.736  0.00  0.00           C
ATOM   2449  HA  ASP X 160      54.638  61.380  92.737  0.00  0.00           H
ATOM   2450  CB  ASP X 160      55.712  62.468  91.346  0.00  0.00           C
ATOM   2451  HB2 ASP X 160      54.859  62.271  90.696  0.00  0.00           H
ATOM   2452  HB3 ASP X 160      56.136  63.471  91.292  0.00  0.00           H
ATOM   2453  CG  ASP X 160      56.751  61.368  91.015  0.00  0.00           C
ATOM   2454  OD1 ASP X 160      57.419  61.544  90.006  0.00  0.00           O
ATOM   2455  OD2 ASP X 160      56.780  60.327  91.612  0.00  0.00           O
ATOM   2456  C   ASP X 160      56.224  62.347  93.779  0.00  0.00           C
ATOM   2457  O   ASP X 160      56.997  63.275  93.861  0.00  0.00           O
ATOM   2458  N   LEU X 161      56.263  61.257  94.586  0.00  0.00           N
ATOM   2459  H   LEU X 161      55.515  60.580  94.631  0.00  0.00           H
ATOM   2460  CA  LEU X 161      57.334  60.929  95.540  0.00  0.00           C
ATOM   2461  HA  LEU X 161      57.968  61.813  95.601  0.00  0.00           H
ATOM   2462  CB  LEU X 161      56.733  60.789  96.941  0.00  0.00           C
ATOM   2463  HB2 LEU X 161      55.929  60.054  96.979  0.00  0.00           H
ATOM   2464  HB3 LEU X 161      57.446  60.278  97.588  0.00  0.00           H
ATOM   2465  CG  LEU X 161      56.272  62.049  97.660  0.00  0.00           C
ATOM   2466  HG  LEU X 161      55.661  62.645  96.981  0.00  0.00           H
ATOM   2467  CD1 LEU X 161      55.195  61.772  98.755  0.00  0.00           C
ATOM   2468 HD11 LEU X 161      54.204  61.571  98.348  0.00  0.00           H
ATOM   2469 HD12 LEU X 161      55.493  60.946  99.401  0.00  0.00           H
ATOM   2470 HD13 LEU X 161      55.102  62.710  99.302  0.00  0.00           H
ATOM   2471  CD2 LEU X 161      57.301  63.003  98.207  0.00  0.00           C
ATOM   2472 HD21 LEU X 161      57.757  62.713  99.153  0.00  0.00           H
ATOM   2473 HD22 LEU X 161      58.078  63.097  97.448  0.00  0.00           H
ATOM   2474 HD23 LEU X 161      56.821  63.982  98.196  0.00  0.00           H
ATOM   2475  C   LEU X 161      58.157  59.680  95.284  0.00  0.00           C
ATOM   2476  O   LEU X 161      58.997  59.271  96.131  0.00  0.00           O
ATOM   2477  N   SER X 162      57.943  59.116  94.055  0.00  0.00           N
ATOM   2478  H   SER X 162      57.164  59.483  93.526  0.00  0.00           H
ATOM   2479  CA  SER X 162      58.556  57.816  93.721  0.00  0.00           C
ATOM   2480  HA  SER X 162      58.292  57.016  94.412  0.00  0.00           H
ATOM   2481  CB  SER X 162      57.900  57.476  92.384  0.00  0.00           C
ATOM   2482  HB2 SER X 162      58.117  56.442  92.116  0.00  0.00           H
ATOM   2483  HB3 SER X 162      56.811  57.425  92.385  0.00  0.00           H
ATOM   2484  OG  SER X 162      58.333  58.355  91.263  0.00  0.00           O
ATOM   2485  HG  SER X 162      57.858  59.181  91.381  0.00  0.00           H
ATOM   2486  C   SER X 162      60.118  57.863  93.541  0.00  0.00           C
ATOM   2487  O   SER X 162      60.697  58.867  93.044  0.00  0.00           O
ATOM   2488  N   LYS X 163      60.865  56.774  93.874  0.00  0.00           N
ATOM   2489  H   LYS X 163      60.371  55.932  94.134  0.00  0.00           H
ATOM   2490  CA  LYS X 163      62.397  56.714  93.833  0.00  0.00           C
ATOM   2491  HA  LYS X 163      62.843  57.646  93.487  0.00  0.00           H
ATOM   2492  CB  LYS X 163      62.852  56.294  95.273  0.00  0.00           C
ATOM   2493  HB2 LYS X 163      62.159  55.535  95.637  0.00  0.00           H
ATOM   2494  HB3 LYS X 163      63.832  55.818  95.271  0.00  0.00           H
ATOM   2495  CG  LYS X 163      62.801  57.542  96.215  0.00  0.00           C
ATOM   2496  HG2 LYS X 163      63.386  58.373  95.822  0.00  0.00           H
ATOM   2497  HG3 LYS X 163      61.801  57.975  96.193  0.00  0.00           H
ATOM   2498  CD  LYS X 163      63.505  57.154  97.509  0.00  0.00           C
ATOM   2499  HD2 LYS X 163      63.038  56.242  97.880  0.00  0.00           H
ATOM   2500  HD3 LYS X 163      64.526  56.920  97.207  0.00  0.00           H
ATOM   2501  CE  LYS X 163      63.289  58.098  98.694  0.00  0.00           C
ATOM   2502  HE2 LYS X 163      63.088  59.067  98.238  0.00  0.00           H
ATOM   2503  HE3 LYS X 163      62.379  57.896  99.259  0.00  0.00           H
ATOM   2504  NZ  LYS X 163      64.374  58.188  99.717  0.00  0.00           N
ATOM   2505  HZ1 LYS X 163      65.212  58.593  99.324  0.00  0.00           H
ATOM   2506  HZ2 LYS X 163      64.077  58.693 100.539  0.00  0.00           H
ATOM   2507  HZ3 LYS X 163      64.774  57.286  99.934  0.00  0.00           H
ATOM   2508  C   LYS X 163      62.816  55.765  92.661  0.00  0.00           C
ATOM   2509  O   LYS X 163      62.588  54.570  92.584  0.00  0.00           O
ATOM   2510  N   VAL X 164      63.604  56.381  91.737  0.00  0.00           N
ATOM   2511  H   VAL X 164      63.506  57.383  91.820  0.00  0.00           H
ATOM   2512  CA  VAL X 164      63.964  55.762  90.411  0.00  0.00           C
ATOM   2513  HA  VAL X 164      63.476  54.794  90.299  0.00  0.00           H
ATOM   2514  CB  VAL X 164      63.303  56.553  89.279  0.00  0.00           C
ATOM   2515  HB  VAL X 164      63.847  57.497  89.289  0.00  0.00           H
ATOM   2516  CG1 VAL X 164      63.535  55.829  87.915  0.00  0.00           C
ATOM   2517 HG11 VAL X 164      64.590  55.773  87.645  0.00  0.00           H
ATOM   2518 HG12 VAL X 164      63.100  54.829  87.918  0.00  0.00           H
ATOM   2519 HG13 VAL X 164      63.020  56.346  87.105  0.00  0.00           H
ATOM   2520  CG2 VAL X 164      61.871  56.829  89.551  0.00  0.00           C
ATOM   2521 HG21 VAL X 164      61.396  55.880  89.800  0.00  0.00           H
ATOM   2522 HG22 VAL X 164      61.717  57.639  90.263  0.00  0.00           H
ATOM   2523 HG23 VAL X 164      61.365  57.123  88.632  0.00  0.00           H
ATOM   2524  C   VAL X 164      65.535  55.725  90.214  0.00  0.00           C
ATOM   2525  O   VAL X 164      66.189  56.740  90.256  0.00  0.00           O
ATOM   2526  N   THR X 165      66.137  54.566  89.923  0.00  0.00           N
ATOM   2527  H   THR X 165      65.625  53.704  89.798  0.00  0.00           H
ATOM   2528  CA  THR X 165      67.599  54.471  89.694  0.00  0.00           C
ATOM   2529  HA  THR X 165      67.928  55.487  89.477  0.00  0.00           H
ATOM   2530  CB  THR X 165      68.292  53.981  91.063  0.00  0.00           C
ATOM   2531  HB  THR X 165      67.977  54.719  91.800  0.00  0.00           H
ATOM   2532  CG2 THR X 165      67.902  52.551  91.393  0.00  0.00           C
ATOM   2533 HG21 THR X 165      66.838  52.373  91.236  0.00  0.00           H
ATOM   2534 HG22 THR X 165      68.418  51.782  90.818  0.00  0.00           H
ATOM   2535 HG23 THR X 165      68.170  52.421  92.441  0.00  0.00           H
ATOM   2536  OG1 THR X 165      69.651  54.026  90.964  0.00  0.00           O
ATOM   2537  HG1 THR X 165      70.013  53.805  91.825  0.00  0.00           H
ATOM   2538  C   THR X 165      67.969  53.624  88.447  0.00  0.00           C
ATOM   2539  O   THR X 165      67.044  52.893  88.001  0.00  0.00           O
ATOM   2540  N   SER X 166      69.235  53.616  88.031  0.00  0.00           N
ATOM   2541  H   SER X 166      69.970  54.177  88.436  0.00  0.00           H
ATOM   2542  CA  SER X 166      69.861  52.538  87.196  0.00  0.00           C
ATOM   2543  HA  SER X 166      69.295  51.630  87.408  0.00  0.00           H
ATOM   2544  CB  SER X 166      69.676  52.811  85.694  0.00  0.00           C
ATOM   2545  HB2 SER X 166      70.266  52.099  85.118  0.00  0.00           H
ATOM   2546  HB3 SER X 166      68.622  52.771  85.419  0.00  0.00           H
ATOM   2547  OG  SER X 166      70.174  54.087  85.412  0.00  0.00           O
ATOM   2548  HG  SER X 166      71.132  54.120  85.356  0.00  0.00           H
ATOM   2549  C   SER X 166      71.333  52.410  87.599  0.00  0.00           C
ATOM   2550  O   SER X 166      71.860  53.425  88.025  0.00  0.00           O
ATOM   2551  N   LYS X 167      71.920  51.230  87.611  0.00  0.00           N
ATOM   2552  H   LYS X 167      71.389  50.410  87.355  0.00  0.00           H
ATOM   2553  CA  LYS X 167      73.288  50.975  87.989  0.00  0.00           C
ATOM   2554  HA  LYS X 167      73.742  51.966  87.999  0.00  0.00           H
ATOM   2555  CB  LYS X 167      73.310  50.219  89.341  0.00  0.00           C
ATOM   2556  HB2 LYS X 167      72.694  49.320  89.363  0.00  0.00           H
ATOM   2557  HB3 LYS X 167      74.309  49.861  89.590  0.00  0.00           H
ATOM   2558  CG  LYS X 167      72.723  51.177  90.489  0.00  0.00           C
ATOM   2559  HG2 LYS X 167      73.033  52.202  90.286  0.00  0.00           H
ATOM   2560  HG3 LYS X 167      71.643  51.094  90.615  0.00  0.00           H
ATOM   2561  CD  LYS X 167      73.447  50.747  91.745  0.00  0.00           C
ATOM   2562  HD2 LYS X 167      72.973  51.237  92.595  0.00  0.00           H
ATOM   2563  HD3 LYS X 167      73.540  49.665  91.845  0.00  0.00           H
ATOM   2564  CE  LYS X 167      74.904  51.280  91.839  0.00  0.00           C
ATOM   2565  HE2 LYS X 167      75.468  51.188  90.911  0.00  0.00           H
ATOM   2566  HE3 LYS X 167      74.921  52.365  91.936  0.00  0.00           H
ATOM   2567  NZ  LYS X 167      75.602  50.549  92.961  0.00  0.00           N
ATOM   2568  HZ1 LYS X 167      76.026  49.654  92.764  0.00  0.00           H
ATOM   2569  HZ2 LYS X 167      76.286  51.229  93.261  0.00  0.00           H
ATOM   2570  HZ3 LYS X 167      75.050  50.492  93.805  0.00  0.00           H
ATOM   2571  C   LYS X 167      74.104  50.122  87.016  0.00  0.00           C
ATOM   2572  O   LYS X 167      73.698  49.018  86.743  0.00  0.00           O
ATOM   2573  N   CYS X 168      75.075  50.727  86.369  0.00  0.00           N
ATOM   2574  H   CYS X 168      75.271  51.663  86.693  0.00  0.00           H
ATOM   2575  CA  CYS X 168      75.860  50.010  85.327  0.00  0.00           C
ATOM   2576  HA  CYS X 168      75.438  49.006  85.269  0.00  0.00           H
ATOM   2577  CB  CYS X 168      75.584  50.645  83.934  0.00  0.00           C
ATOM   2578  HB2 CYS X 168      76.037  51.636  83.962  0.00  0.00           H
ATOM   2579  HB3 CYS X 168      76.073  49.962  83.239  0.00  0.00           H
ATOM   2580  SG  CYS X 168      73.839  50.749  83.468  0.00  0.00           S
ATOM   2581  HG  CYS X 168      73.513  51.930  84.001  0.00  0.00           H
ATOM   2582  C   CYS X 168      77.379  49.935  85.623  0.00  0.00           C
ATOM   2583  O   CYS X 168      77.898  50.778  86.349  0.00  0.00           O
ATOM   2584  N   GLY X 169      78.065  49.026  84.982  0.00  0.00           N
ATOM   2585  H   GLY X 169      77.552  48.308  84.490  0.00  0.00           H
ATOM   2586  CA  GLY X 169      79.575  48.907  84.903  0.00  0.00           C
ATOM   2587  HA2 GLY X 169      80.003  49.460  85.739  0.00  0.00           H
ATOM   2588  HA3 GLY X 169      79.866  47.859  84.966  0.00  0.00           H
ATOM   2589  C   GLY X 169      80.166  49.436  83.609  0.00  0.00           C
ATOM   2590  O   GLY X 169      79.446  49.863  82.726  0.00  0.00           O
ATOM   2591  N   SER X 170      81.456  49.491  83.505  0.00  0.00           N
ATOM   2592  H   SER X 170      81.987  49.150  84.293  0.00  0.00           H
ATOM   2593  CA  SER X 170      82.274  50.128  82.471  0.00  0.00           C
ATOM   2594  HA  SER X 170      81.899  51.137  82.301  0.00  0.00           H
ATOM   2595  CB  SER X 170      83.809  50.135  82.867  0.00  0.00           C
ATOM   2596  HB2 SER X 170      84.194  49.141  83.093  0.00  0.00           H
ATOM   2597  HB3 SER X 170      84.386  50.583  82.057  0.00  0.00           H
ATOM   2598  OG  SER X 170      83.839  50.926  84.034  0.00  0.00           O
ATOM   2599  HG  SER X 170      84.749  51.118  84.273  0.00  0.00           H
ATOM   2600  C   SER X 170      82.258  49.441  81.105  0.00  0.00           C
ATOM   2601  O   SER X 170      81.924  48.218  80.954  0.00  0.00           O
ATOM   2602  N   LEU X 171      82.552  50.315  80.152  0.00  0.00           N
ATOM   2603  H   LEU X 171      82.674  51.288  80.394  0.00  0.00           H
ATOM   2604  CA  LEU X 171      82.748  49.996  78.760  0.00  0.00           C
ATOM   2605  HA  LEU X 171      82.119  49.182  78.399  0.00  0.00           H
ATOM   2606  CB  LEU X 171      82.425  51.250  77.924  0.00  0.00           C
ATOM   2607  HB2 LEU X 171      82.721  52.107  78.528  0.00  0.00           H
ATOM   2608  HB3 LEU X 171      83.092  51.281  77.062  0.00  0.00           H
ATOM   2609  CG  LEU X 171      80.969  51.412  77.575  0.00  0.00           C
ATOM   2610  HG  LEU X 171      80.490  51.092  78.501  0.00  0.00           H
ATOM   2611  CD1 LEU X 171      80.715  52.893  77.136  0.00  0.00           C
ATOM   2612 HD11 LEU X 171      79.664  53.097  76.930  0.00  0.00           H
ATOM   2613 HD12 LEU X 171      80.901  53.582  77.959  0.00  0.00           H
ATOM   2614 HD13 LEU X 171      81.275  53.156  76.238  0.00  0.00           H
ATOM   2615  CD2 LEU X 171      80.472  50.547  76.426  0.00  0.00           C
ATOM   2616 HD21 LEU X 171      79.563  50.951  75.980  0.00  0.00           H
ATOM   2617 HD22 LEU X 171      81.211  50.564  75.624  0.00  0.00           H
ATOM   2618 HD23 LEU X 171      80.362  49.518  76.770  0.00  0.00           H
ATOM   2619  C   LEU X 171      84.185  49.532  78.546  0.00  0.00           C
ATOM   2620  O   LEU X 171      85.150  50.105  79.067  0.00  0.00           O
ATOM   2621  N   GLY X 172      84.387  48.374  78.004  0.00  0.00           N
ATOM   2622  H   GLY X 172      83.627  47.729  77.843  0.00  0.00           H
ATOM   2623  CA  GLY X 172      85.704  48.012  77.341  0.00  0.00           C
ATOM   2624  HA2 GLY X 172      86.532  48.077  78.047  0.00  0.00           H
ATOM   2625  HA3 GLY X 172      85.718  46.979  76.995  0.00  0.00           H
ATOM   2626  C   GLY X 172      85.996  48.934  76.095  0.00  0.00           C
ATOM   2627  O   GLY X 172      86.398  50.081  76.244  0.00  0.00           O
ATOM   2628  N   ASN X 173      85.711  48.480  74.886  0.00  0.00           N
ATOM   2629  H   ASN X 173      85.419  47.516  74.820  0.00  0.00           H
ATOM   2630  CA  ASN X 173      86.026  49.172  73.576  0.00  0.00           C
ATOM   2631  HA  ASN X 173      86.498  50.114  73.855  0.00  0.00           H
ATOM   2632  CB  ASN X 173      87.183  48.325  72.891  0.00  0.00           C
ATOM   2633  HB2 ASN X 173      86.708  47.344  72.881  0.00  0.00           H
ATOM   2634  HB3 ASN X 173      87.365  48.669  71.873  0.00  0.00           H
ATOM   2635  CG  ASN X 173      88.412  48.378  73.796  0.00  0.00           C
ATOM   2636  OD1 ASN X 173      89.186  49.347  73.823  0.00  0.00           O
ATOM   2637  ND2 ASN X 173      88.550  47.331  74.581  0.00  0.00           N
ATOM   2638 HD21 ASN X 173      87.938  46.561  74.351  0.00  0.00           H
ATOM   2639 HD22 ASN X 173      89.373  47.254  75.162  0.00  0.00           H
ATOM   2640  C   ASN X 173      84.817  49.273  72.579  0.00  0.00           C
ATOM   2641  O   ASN X 173      84.226  48.208  72.168  0.00  0.00           O
ATOM   2642  N   ILE X 174      84.482  50.455  72.077  0.00  0.00           N
ATOM   2643  H   ILE X 174      84.971  51.299  72.339  0.00  0.00           H
ATOM   2644  CA  ILE X 174      83.433  50.745  71.061  0.00  0.00           C
ATOM   2645  HA  ILE X 174      82.765  49.888  70.984  0.00  0.00           H
ATOM   2646  CB  ILE X 174      82.488  51.974  71.364  0.00  0.00           C
ATOM   2647  HB  ILE X 174      83.120  52.822  71.626  0.00  0.00           H
ATOM   2648  CG2 ILE X 174      81.621  52.405  70.170  0.00  0.00           C
ATOM   2649 HG21 ILE X 174      82.216  53.049  69.523  0.00  0.00           H
ATOM   2650 HG22 ILE X 174      81.213  51.597  69.562  0.00  0.00           H
ATOM   2651 HG23 ILE X 174      80.867  53.091  70.556  0.00  0.00           H
ATOM   2652  CG1 ILE X 174      81.586  51.622  72.548  0.00  0.00           C
ATOM   2653 HG12 ILE X 174      80.899  50.823  72.272  0.00  0.00           H
ATOM   2654 HG13 ILE X 174      82.252  51.202  73.303  0.00  0.00           H
ATOM   2655  CD1 ILE X 174      80.891  52.863  73.128  0.00  0.00           C
ATOM   2656 HD11 ILE X 174      81.697  53.543  73.406  0.00  0.00           H
ATOM   2657 HD12 ILE X 174      80.160  53.340  72.476  0.00  0.00           H
ATOM   2658 HD13 ILE X 174      80.245  52.544  73.945  0.00  0.00           H
ATOM   2659  C   ILE X 174      84.089  50.763  69.753  0.00  0.00           C
ATOM   2660  O   ILE X 174      84.696  51.754  69.445  0.00  0.00           O
ATOM   2661  N   HIE X 175      84.073  49.699  68.986  0.00  0.00           N
ATOM   2662  H   HIE X 175      83.502  48.961  69.373  0.00  0.00           H
ATOM   2663  CA  HIE X 175      84.512  49.550  67.563  0.00  0.00           C
ATOM   2664  HA  HIE X 175      85.231  50.311  67.260  0.00  0.00           H
ATOM   2665  CB  HIE X 175      85.330  48.273  67.308  0.00  0.00           C
ATOM   2666  HB2 HIE X 175      84.648  47.423  67.325  0.00  0.00           H
ATOM   2667  HB3 HIE X 175      85.520  48.317  66.236  0.00  0.00           H
ATOM   2668  CG  HIE X 175      86.647  48.056  67.984  0.00  0.00           C
ATOM   2669  ND1 HIE X 175      87.781  48.752  67.776  0.00  0.00           N
ATOM   2670  CE1 HIE X 175      88.644  48.394  68.741  0.00  0.00           C
ATOM   2671  HE1 HIE X 175      89.641  48.804  68.804  0.00  0.00           H
ATOM   2672  NE2 HIE X 175      88.116  47.382  69.526  0.00  0.00           N
ATOM   2673  HE2 HIE X 175      88.628  46.863  70.226  0.00  0.00           H
ATOM   2674  CD2 HIE X 175      86.776  47.310  69.158  0.00  0.00           C
ATOM   2675  HD2 HIE X 175      85.971  46.739  69.596  0.00  0.00           H
ATOM   2676  C   HIE X 175      83.332  49.970  66.672  0.00  0.00           C
ATOM   2677  O   HIE X 175      82.654  49.132  66.198  0.00  0.00           O
ATOM   2678  N   HIE X 176      83.018  51.289  66.628  0.00  0.00           N
ATOM   2679  H   HIE X 176      83.614  51.946  67.112  0.00  0.00           H
ATOM   2680  CA  HIE X 176      82.092  51.790  65.595  0.00  0.00           C
ATOM   2681  HA  HIE X 176      81.351  51.004  65.446  0.00  0.00           H
ATOM   2682  CB  HIE X 176      81.428  53.211  66.011  0.00  0.00           C
ATOM   2683  HB2 HIE X 176      81.085  53.056  67.034  0.00  0.00           H
ATOM   2684  HB3 HIE X 176      82.191  53.989  66.016  0.00  0.00           H
ATOM   2685  CG  HIE X 176      80.225  53.531  65.107  0.00  0.00           C
ATOM   2686  ND1 HIE X 176      78.907  53.521  65.513  0.00  0.00           N
ATOM   2687  CE1 HIE X 176      78.232  53.843  64.381  0.00  0.00           C
ATOM   2688  HE1 HIE X 176      77.157  53.840  64.283  0.00  0.00           H
ATOM   2689  NE2 HIE X 176      79.049  54.086  63.359  0.00  0.00           N
ATOM   2690  HE2 HIE X 176      78.762  54.468  62.469  0.00  0.00           H
ATOM   2691  CD2 HIE X 176      80.355  53.960  63.797  0.00  0.00           C
ATOM   2692  HD2 HIE X 176      81.303  53.994  63.281  0.00  0.00           H
ATOM   2693  C   HIE X 176      82.857  51.867  64.236  0.00  0.00           C
ATOM   2694  O   HIE X 176      83.445  52.910  63.854  0.00  0.00           O
ATOM   2695  N   LYS X 177      82.968  50.684  63.501  0.00  0.00           N
ATOM   2696  H   LYS X 177      82.375  49.926  63.807  0.00  0.00           H
ATOM   2697  CA  LYS X 177      83.719  50.388  62.249  0.00  0.00           C
ATOM   2698  HA  LYS X 177      84.143  51.342  61.935  0.00  0.00           H
ATOM   2699  CB  LYS X 177      84.895  49.511  62.656  0.00  0.00           C
ATOM   2700  HB2 LYS X 177      84.586  48.597  63.164  0.00  0.00           H
ATOM   2701  HB3 LYS X 177      85.556  49.301  61.815  0.00  0.00           H
ATOM   2702  CG  LYS X 177      85.792  50.357  63.603  0.00  0.00           C
ATOM   2703  HG2 LYS X 177      85.913  51.383  63.255  0.00  0.00           H
ATOM   2704  HG3 LYS X 177      85.257  50.380  64.552  0.00  0.00           H
ATOM   2705  CD  LYS X 177      87.136  49.651  63.841  0.00  0.00           C
ATOM   2706  HD2 LYS X 177      86.894  48.646  64.187  0.00  0.00           H
ATOM   2707  HD3 LYS X 177      87.723  49.614  62.923  0.00  0.00           H
ATOM   2708  CE  LYS X 177      88.059  50.378  64.801  0.00  0.00           C
ATOM   2709  HE2 LYS X 177      88.384  51.344  64.415  0.00  0.00           H
ATOM   2710  HE3 LYS X 177      87.552  50.577  65.744  0.00  0.00           H
ATOM   2711  NZ  LYS X 177      89.178  49.450  65.107  0.00  0.00           N
ATOM   2712  HZ1 LYS X 177      89.882  49.919  65.658  0.00  0.00           H
ATOM   2713  HZ2 LYS X 177      88.887  48.570  65.508  0.00  0.00           H
ATOM   2714  HZ3 LYS X 177      89.574  49.126  64.236  0.00  0.00           H
ATOM   2715  C   LYS X 177      82.958  49.805  61.061  0.00  0.00           C
ATOM   2716  O   LYS X 177      83.331  48.656  60.575  0.00  0.00           O
ATOM   2717  N   PRO X 178      81.772  50.270  60.598  0.00  0.00           N
ATOM   2718  CD  PRO X 178      81.106  51.350  61.348  0.00  0.00           C
ATOM   2719  HD2 PRO X 178      81.717  52.249  61.268  0.00  0.00           H
ATOM   2720  HD3 PRO X 178      80.908  51.062  62.380  0.00  0.00           H
ATOM   2721  CG  PRO X 178      79.753  51.480  60.658  0.00  0.00           C
ATOM   2722  HG2 PRO X 178      79.336  52.484  60.577  0.00  0.00           H
ATOM   2723  HG3 PRO X 178      78.972  50.918  61.169  0.00  0.00           H
ATOM   2724  CB  PRO X 178      79.907  50.899  59.283  0.00  0.00           C
ATOM   2725  HB2 PRO X 178      80.161  51.656  58.541  0.00  0.00           H
ATOM   2726  HB3 PRO X 178      79.005  50.380  58.960  0.00  0.00           H
ATOM   2727  CA  PRO X 178      81.012  49.843  59.403  0.00  0.00           C
ATOM   2728  HA  PRO X 178      80.586  48.851  59.547  0.00  0.00           H
ATOM   2729  C   PRO X 178      81.936  49.818  58.150  0.00  0.00           C
ATOM   2730  O   PRO X 178      82.868  50.707  58.147  0.00  0.00           O
ATOM   2731  N   GLY X 179      81.776  48.880  57.187  0.00  0.00           N
ATOM   2732  H   GLY X 179      81.188  48.085  57.394  0.00  0.00           H
ATOM   2733  CA  GLY X 179      82.159  49.115  55.844  0.00  0.00           C
ATOM   2734  HA2 GLY X 179      83.145  49.574  55.772  0.00  0.00           H
ATOM   2735  HA3 GLY X 179      82.197  48.204  55.247  0.00  0.00           H
ATOM   2736  C   GLY X 179      81.148  50.092  55.224  0.00  0.00           C
ATOM   2737  O   GLY X 179      79.921  50.019  55.401  0.00  0.00           O
ATOM   2738  N   GLY X 180      81.704  51.047  54.480  0.00  0.00           N
ATOM   2739  H   GLY X 180      82.710  51.083  54.394  0.00  0.00           H
ATOM   2740  CA  GLY X 180      80.982  52.077  53.699  0.00  0.00           C
ATOM   2741  HA2 GLY X 180      80.297  52.668  54.307  0.00  0.00           H
ATOM   2742  HA3 GLY X 180      81.729  52.824  53.427  0.00  0.00           H
ATOM   2743  C   GLY X 180      80.311  51.592  52.355  0.00  0.00           C
ATOM   2744  O   GLY X 180      80.942  51.324  51.341  0.00  0.00           O
ATOM   2745  N   GLY X 181      79.022  51.409  52.458  0.00  0.00           N
ATOM   2746  H   GLY X 181      78.725  51.910  53.284  0.00  0.00           H
ATOM   2747  CA  GLY X 181      78.124  51.132  51.377  0.00  0.00           C
ATOM   2748  HA2 GLY X 181      78.418  50.161  50.978  0.00  0.00           H
ATOM   2749  HA3 GLY X 181      77.117  51.124  51.795  0.00  0.00           H
ATOM   2750  C   GLY X 181      78.012  52.217  50.260  0.00  0.00           C
ATOM   2751  O   GLY X 181      78.701  53.268  50.282  0.00  0.00           O
ATOM   2752  N   GLN X 182      77.041  52.004  49.407  0.00  0.00           N
ATOM   2753  H   GLN X 182      76.524  51.174  49.662  0.00  0.00           H
ATOM   2754  CA  GLN X 182      76.794  52.669  48.153  0.00  0.00           C
ATOM   2755  HA  GLN X 182      77.260  53.653  48.096  0.00  0.00           H
ATOM   2756  CB  GLN X 182      77.391  51.739  47.006  0.00  0.00           C
ATOM   2757  HB2 GLN X 182      78.438  51.524  47.219  0.00  0.00           H
ATOM   2758  HB3 GLN X 182      76.811  50.816  47.016  0.00  0.00           H
ATOM   2759  CG  GLN X 182      77.242  52.200  45.539  0.00  0.00           C
ATOM   2760  HG2 GLN X 182      76.947  51.353  44.919  0.00  0.00           H
ATOM   2761  HG3 GLN X 182      76.484  52.977  45.445  0.00  0.00           H
ATOM   2762  CD  GLN X 182      78.505  52.881  44.944  0.00  0.00           C
ATOM   2763  OE1 GLN X 182      78.366  53.825  44.161  0.00  0.00           O
ATOM   2764  NE2 GLN X 182      79.682  52.303  45.087  0.00  0.00           N
ATOM   2765 HE21 GLN X 182      79.653  51.403  45.544  0.00  0.00           H
ATOM   2766 HE22 GLN X 182      80.423  52.515  44.434  0.00  0.00           H
ATOM   2767  C   GLN X 182      75.334  53.093  47.846  0.00  0.00           C
ATOM   2768  O   GLN X 182      74.438  52.358  48.162  0.00  0.00           O
ATOM   2769  N   VAL X 183      75.128  54.347  47.270  0.00  0.00           N
ATOM   2770  H   VAL X 183      75.957  54.893  47.087  0.00  0.00           H
ATOM   2771  CA  VAL X 183      73.767  54.794  46.903  0.00  0.00           C
ATOM   2772  HA  VAL X 183      73.066  53.965  46.799  0.00  0.00           H
ATOM   2773  CB  VAL X 183      73.054  55.656  48.066  0.00  0.00           C
ATOM   2774  HB  VAL X 183      73.007  55.077  48.988  0.00  0.00           H
ATOM   2775  CG1 VAL X 183      73.756  56.873  48.440  0.00  0.00           C
ATOM   2776 HG11 VAL X 183      74.818  56.691  48.605  0.00  0.00           H
ATOM   2777 HG12 VAL X 183      73.715  57.623  47.650  0.00  0.00           H
ATOM   2778 HG13 VAL X 183      73.287  57.323  49.314  0.00  0.00           H
ATOM   2779  CG2 VAL X 183      71.564  56.011  47.836  0.00  0.00           C
ATOM   2780 HG21 VAL X 183      71.341  56.799  47.116  0.00  0.00           H
ATOM   2781 HG22 VAL X 183      71.201  55.016  47.581  0.00  0.00           H
ATOM   2782 HG23 VAL X 183      71.147  56.330  48.791  0.00  0.00           H
ATOM   2783  C   VAL X 183      73.765  55.681  45.645  0.00  0.00           C
ATOM   2784  O   VAL X 183      74.644  56.565  45.579  0.00  0.00           O
ATOM   2785  N   GLU X 184      72.737  55.571  44.849  0.00  0.00           N
ATOM   2786  H   GLU X 184      72.185  54.733  44.967  0.00  0.00           H
ATOM   2787  CA  GLU X 184      72.368  56.488  43.808  0.00  0.00           C
ATOM   2788  HA  GLU X 184      72.962  57.397  43.904  0.00  0.00           H
ATOM   2789  CB  GLU X 184      72.804  55.906  42.449  0.00  0.00           C
ATOM   2790  HB2 GLU X 184      73.892  55.974  42.467  0.00  0.00           H
ATOM   2791  HB3 GLU X 184      72.470  54.875  42.335  0.00  0.00           H
ATOM   2792  CG  GLU X 184      72.442  56.678  41.199  0.00  0.00           C
ATOM   2793  HG2 GLU X 184      71.385  56.454  41.053  0.00  0.00           H
ATOM   2794  HG3 GLU X 184      72.696  57.725  41.364  0.00  0.00           H
ATOM   2795  CD  GLU X 184      73.293  56.231  40.020  0.00  0.00           C
ATOM   2796  OE1 GLU X 184      73.817  55.057  40.073  0.00  0.00           O
ATOM   2797  OE2 GLU X 184      73.644  57.067  39.113  0.00  0.00           O
ATOM   2798  C   GLU X 184      70.905  56.861  43.777  0.00  0.00           C
ATOM   2799  O   GLU X 184      70.074  55.964  44.005  0.00  0.00           O
ATOM   2800  N   VAL X 185      70.648  58.113  43.596  0.00  0.00           N
ATOM   2801  H   VAL X 185      71.352  58.836  43.639  0.00  0.00           H
ATOM   2802  CA  VAL X 185      69.262  58.665  43.368  0.00  0.00           C
ATOM   2803  HA  VAL X 185      68.684  57.749  43.248  0.00  0.00           H
ATOM   2804  CB  VAL X 185      68.694  59.469  44.574  0.00  0.00           C
ATOM   2805  HB  VAL X 185      69.157  60.456  44.562  0.00  0.00           H
ATOM   2806  CG1 VAL X 185      67.231  59.623  44.553  0.00  0.00           C
ATOM   2807 HG11 VAL X 185      66.769  58.642  44.667  0.00  0.00           H
ATOM   2808 HG12 VAL X 185      66.928  60.158  45.453  0.00  0.00           H
ATOM   2809 HG13 VAL X 185      67.080  60.089  43.579  0.00  0.00           H
ATOM   2810  CG2 VAL X 185      69.164  58.922  45.956  0.00  0.00           C
ATOM   2811 HG21 VAL X 185      68.884  57.874  45.846  0.00  0.00           H
ATOM   2812 HG22 VAL X 185      70.236  59.088  46.064  0.00  0.00           H
ATOM   2813 HG23 VAL X 185      68.619  59.287  46.826  0.00  0.00           H
ATOM   2814  C   VAL X 185      69.207  59.427  42.099  0.00  0.00           C
ATOM   2815  O   VAL X 185      69.806  60.515  41.969  0.00  0.00           O
ATOM   2816  N   LYS X 186      68.500  58.868  41.070  0.00  0.00           N
ATOM   2817  H   LYS X 186      68.024  57.990  41.222  0.00  0.00           H
ATOM   2818  CA  LYS X 186      68.251  59.493  39.784  0.00  0.00           C
ATOM   2819  HA  LYS X 186      68.854  60.385  39.619  0.00  0.00           H
ATOM   2820  CB  LYS X 186      68.480  58.460  38.640  0.00  0.00           C
ATOM   2821  HB2 LYS X 186      67.833  57.593  38.774  0.00  0.00           H
ATOM   2822  HB3 LYS X 186      68.168  59.003  37.748  0.00  0.00           H
ATOM   2823  CG  LYS X 186      69.911  57.816  38.525  0.00  0.00           C
ATOM   2824  HG2 LYS X 186      70.768  58.489  38.508  0.00  0.00           H
ATOM   2825  HG3 LYS X 186      70.060  57.053  39.288  0.00  0.00           H
ATOM   2826  CD  LYS X 186      69.899  57.077  37.129  0.00  0.00           C
ATOM   2827  HD2 LYS X 186      69.133  56.301  37.120  0.00  0.00           H
ATOM   2828  HD3 LYS X 186      69.653  57.821  36.371  0.00  0.00           H
ATOM   2829  CE  LYS X 186      71.226  56.507  36.803  0.00  0.00           C
ATOM   2830  HE2 LYS X 186      71.427  55.790  37.600  0.00  0.00           H
ATOM   2831  HE3 LYS X 186      71.091  56.023  35.836  0.00  0.00           H
ATOM   2832  NZ  LYS X 186      72.323  57.542  36.713  0.00  0.00           N
ATOM   2833  HZ1 LYS X 186      73.107  57.191  36.181  0.00  0.00           H
ATOM   2834  HZ2 LYS X 186      72.023  58.354  36.193  0.00  0.00           H
ATOM   2835  HZ3 LYS X 186      72.735  57.688  37.623  0.00  0.00           H
ATOM   2836  C   LYS X 186      66.911  60.187  39.697  0.00  0.00           C
ATOM   2837  O   LYS X 186      65.923  59.584  40.045  0.00  0.00           O
ATOM   2838  N   SER X 187      66.875  61.430  39.207  0.00  0.00           N
ATOM   2839  H   SER X 187      67.706  61.995  39.107  0.00  0.00           H
ATOM   2840  CA  SER X 187      65.601  62.224  39.185  0.00  0.00           C
ATOM   2841  HA  SER X 187      64.815  61.545  38.857  0.00  0.00           H
ATOM   2842  CB  SER X 187      65.358  62.884  40.633  0.00  0.00           C
ATOM   2843  HB2 SER X 187      65.563  62.134  41.398  0.00  0.00           H
ATOM   2844  HB3 SER X 187      65.998  63.762  40.708  0.00  0.00           H
ATOM   2845  OG  SER X 187      64.006  63.230  40.760  0.00  0.00           O
ATOM   2846  HG  SER X 187      63.554  62.435  41.051  0.00  0.00           H
ATOM   2847  C   SER X 187      65.633  63.407  38.120  0.00  0.00           C
ATOM   2848  O   SER X 187      66.499  63.516  37.277  0.00  0.00           O
ATOM   2849  N   GLU X 188      64.565  64.170  37.909  0.00  0.00           N
ATOM   2850  H   GLU X 188      63.856  64.093  38.624  0.00  0.00           H
ATOM   2851  CA  GLU X 188      64.458  65.207  36.906  0.00  0.00           C
ATOM   2852  HA  GLU X 188      65.485  65.377  36.581  0.00  0.00           H
ATOM   2853  CB  GLU X 188      63.676  64.608  35.692  0.00  0.00           C
ATOM   2854  HB2 GLU X 188      64.023  63.614  35.410  0.00  0.00           H
ATOM   2855  HB3 GLU X 188      62.627  64.471  35.952  0.00  0.00           H
ATOM   2856  CG  GLU X 188      63.817  65.449  34.468  0.00  0.00           C
ATOM   2857  HG2 GLU X 188      64.533  66.265  34.561  0.00  0.00           H
ATOM   2858  HG3 GLU X 188      64.091  64.868  33.587  0.00  0.00           H
ATOM   2859  CD  GLU X 188      62.479  66.081  33.926  0.00  0.00           C
ATOM   2860  OE1 GLU X 188      62.362  67.298  33.677  0.00  0.00           O
ATOM   2861  OE2 GLU X 188      61.524  65.362  33.791  0.00  0.00           O
ATOM   2862  C   GLU X 188      63.904  66.502  37.449  0.00  0.00           C
ATOM   2863  O   GLU X 188      64.354  67.604  37.077  0.00  0.00           O
ATOM   2864  N   LYS X 189      63.013  66.436  38.461  0.00  0.00           N
ATOM   2865  H   LYS X 189      62.630  65.521  38.652  0.00  0.00           H
ATOM   2866  CA  LYS X 189      62.510  67.615  39.167  0.00  0.00           C
ATOM   2867  HA  LYS X 189      63.321  68.331  39.300  0.00  0.00           H
ATOM   2868  CB  LYS X 189      61.320  68.336  38.503  0.00  0.00           C
ATOM   2869  HB2 LYS X 189      60.678  68.801  39.251  0.00  0.00           H
ATOM   2870  HB3 LYS X 189      61.772  69.170  37.967  0.00  0.00           H
ATOM   2871  CG  LYS X 189      60.566  67.558  37.426  0.00  0.00           C
ATOM   2872  HG2 LYS X 189      61.331  67.220  36.727  0.00  0.00           H
ATOM   2873  HG3 LYS X 189      60.069  66.664  37.801  0.00  0.00           H
ATOM   2874  CD  LYS X 189      59.487  68.388  36.757  0.00  0.00           C
ATOM   2875  HD2 LYS X 189      58.813  68.564  37.596  0.00  0.00           H
ATOM   2876  HD3 LYS X 189      59.883  69.344  36.414  0.00  0.00           H
ATOM   2877  CE  LYS X 189      58.743  67.548  35.679  0.00  0.00           C
ATOM   2878  HE2 LYS X 189      58.319  66.645  36.120  0.00  0.00           H
ATOM   2879  HE3 LYS X 189      57.898  68.155  35.354  0.00  0.00           H
ATOM   2880  NZ  LYS X 189      59.504  67.421  34.391  0.00  0.00           N
ATOM   2881  HZ1 LYS X 189      60.438  67.037  34.393  0.00  0.00           H
ATOM   2882  HZ2 LYS X 189      58.958  66.838  33.773  0.00  0.00           H
ATOM   2883  HZ3 LYS X 189      59.733  68.258  33.875  0.00  0.00           H
ATOM   2884  C   LYS X 189      62.091  67.247  40.564  0.00  0.00           C
ATOM   2885  O   LYS X 189      61.659  66.113  40.758  0.00  0.00           O
ATOM   2886  N   LEU X 190      62.171  68.174  41.517  0.00  0.00           N
ATOM   2887  H   LEU X 190      62.561  69.081  41.307  0.00  0.00           H
ATOM   2888  CA  LEU X 190      61.871  68.039  42.954  0.00  0.00           C
ATOM   2889  HA  LEU X 190      61.102  67.298  43.172  0.00  0.00           H
ATOM   2890  CB  LEU X 190      63.154  67.570  43.763  0.00  0.00           C
ATOM   2891  HB2 LEU X 190      64.029  68.201  43.607  0.00  0.00           H
ATOM   2892  HB3 LEU X 190      63.016  67.845  44.808  0.00  0.00           H
ATOM   2893  CG  LEU X 190      63.487  66.105  43.717  0.00  0.00           C
ATOM   2894  HG  LEU X 190      62.642  65.550  43.309  0.00  0.00           H
ATOM   2895  CD1 LEU X 190      64.742  65.956  42.761  0.00  0.00           C
ATOM   2896 HD11 LEU X 190      65.638  66.421  43.172  0.00  0.00           H
ATOM   2897 HD12 LEU X 190      64.931  64.912  42.511  0.00  0.00           H
ATOM   2898 HD13 LEU X 190      64.629  66.302  41.733  0.00  0.00           H
ATOM   2899  CD2 LEU X 190      63.826  65.492  45.036  0.00  0.00           C
ATOM   2900 HD21 LEU X 190      64.817  65.762  45.400  0.00  0.00           H
ATOM   2901 HD22 LEU X 190      63.110  65.542  45.857  0.00  0.00           H
ATOM   2902 HD23 LEU X 190      63.921  64.417  44.887  0.00  0.00           H
ATOM   2903  C   LEU X 190      61.307  69.381  43.421  0.00  0.00           C
ATOM   2904  O   LEU X 190      61.867  70.423  43.049  0.00  0.00           O
ATOM   2905  N   ASP X 191      60.199  69.360  44.211  0.00  0.00           N
ATOM   2906  H   ASP X 191      59.699  68.483  44.232  0.00  0.00           H
ATOM   2907  CA  ASP X 191      59.431  70.596  44.395  0.00  0.00           C
ATOM   2908  HA  ASP X 191      60.026  71.502  44.284  0.00  0.00           H
ATOM   2909  CB  ASP X 191      58.383  70.706  43.323  0.00  0.00           C
ATOM   2910  HB2 ASP X 191      58.842  70.624  42.338  0.00  0.00           H
ATOM   2911  HB3 ASP X 191      57.753  69.835  43.505  0.00  0.00           H
ATOM   2912  CG  ASP X 191      57.570  71.992  43.432  0.00  0.00           C
ATOM   2913  OD1 ASP X 191      58.156  73.081  43.610  0.00  0.00           O
ATOM   2914  OD2 ASP X 191      56.337  71.969  43.282  0.00  0.00           O
ATOM   2915  C   ASP X 191      58.905  70.542  45.836  0.00  0.00           C
ATOM   2916  O   ASP X 191      58.135  69.638  46.199  0.00  0.00           O
ATOM   2917  N   PHE X 192      59.405  71.441  46.617  0.00  0.00           N
ATOM   2918  H   PHE X 192      60.142  72.062  46.313  0.00  0.00           H
ATOM   2919  CA  PHE X 192      59.164  71.520  48.040  0.00  0.00           C
ATOM   2920  HA  PHE X 192      58.495  70.691  48.271  0.00  0.00           H
ATOM   2921  CB  PHE X 192      60.437  71.461  48.826  0.00  0.00           C
ATOM   2922  HB2 PHE X 192      61.071  72.288  48.506  0.00  0.00           H
ATOM   2923  HB3 PHE X 192      60.212  71.562  49.888  0.00  0.00           H
ATOM   2924  CG  PHE X 192      61.253  70.176  48.636  0.00  0.00           C
ATOM   2925  CD1 PHE X 192      61.063  69.153  49.544  0.00  0.00           C
ATOM   2926  HD1 PHE X 192      60.218  69.240  50.211  0.00  0.00           H
ATOM   2927  CE1 PHE X 192      61.888  68.036  49.602  0.00  0.00           C
ATOM   2928  HE1 PHE X 192      61.721  67.251  50.325  0.00  0.00           H
ATOM   2929  CZ  PHE X 192      62.965  67.933  48.725  0.00  0.00           C
ATOM   2930  HZ  PHE X 192      63.563  67.034  48.712  0.00  0.00           H
ATOM   2931  CE2 PHE X 192      63.044  68.884  47.665  0.00  0.00           C
ATOM   2932  HE2 PHE X 192      63.908  68.859  47.017  0.00  0.00           H
ATOM   2933  CD2 PHE X 192      62.218  70.047  47.649  0.00  0.00           C
ATOM   2934  HD2 PHE X 192      62.467  70.821  46.938  0.00  0.00           H
ATOM   2935  C   PHE X 192      58.350  72.827  48.352  0.00  0.00           C
ATOM   2936  O   PHE X 192      58.864  73.939  48.090  0.00  0.00           O
ATOM   2937  N   LYS X 193      57.160  72.719  48.924  0.00  0.00           N
ATOM   2938  H   LYS X 193      56.830  71.804  49.194  0.00  0.00           H
ATOM   2939  CA  LYS X 193      56.259  73.872  49.237  0.00  0.00           C
ATOM   2940  HA  LYS X 193      56.967  74.660  49.492  0.00  0.00           H
ATOM   2941  CB  LYS X 193      55.166  74.140  48.173  0.00  0.00           C
ATOM   2942  HB2 LYS X 193      54.603  73.214  48.057  0.00  0.00           H
ATOM   2943  HB3 LYS X 193      54.447  74.909  48.457  0.00  0.00           H
ATOM   2944  CG  LYS X 193      55.889  74.585  46.898  0.00  0.00           C
ATOM   2945  HG2 LYS X 193      56.425  75.472  47.235  0.00  0.00           H
ATOM   2946  HG3 LYS X 193      56.463  73.766  46.465  0.00  0.00           H
ATOM   2947  CD  LYS X 193      54.913  75.110  45.884  0.00  0.00           C
ATOM   2948  HD2 LYS X 193      54.262  74.279  45.615  0.00  0.00           H
ATOM   2949  HD3 LYS X 193      54.295  75.927  46.257  0.00  0.00           H
ATOM   2950  CE  LYS X 193      55.620  75.775  44.664  0.00  0.00           C
ATOM   2951  HE2 LYS X 193      54.889  76.545  44.415  0.00  0.00           H
ATOM   2952  HE3 LYS X 193      56.449  76.387  45.019  0.00  0.00           H
ATOM   2953  NZ  LYS X 193      55.976  74.760  43.580  0.00  0.00           N
ATOM   2954  HZ1 LYS X 193      55.199  74.233  43.208  0.00  0.00           H
ATOM   2955  HZ2 LYS X 193      56.424  75.366  42.907  0.00  0.00           H
ATOM   2956  HZ3 LYS X 193      56.737  74.177  43.897  0.00  0.00           H
ATOM   2957  C   LYS X 193      55.528  73.643  50.608  0.00  0.00           C
ATOM   2958  O   LYS X 193      54.968  72.544  50.897  0.00  0.00           O
ATOM   2959  N   ASP X 194      55.508  74.657  51.461  0.00  0.00           N
ATOM   2960  H   ASP X 194      56.241  75.329  51.285  0.00  0.00           H
ATOM   2961  CA  ASP X 194      54.881  74.755  52.769  0.00  0.00           C
ATOM   2962  HA  ASP X 194      55.379  75.691  53.021  0.00  0.00           H
ATOM   2963  CB  ASP X 194      53.354  74.901  52.580  0.00  0.00           C
ATOM   2964  HB2 ASP X 194      53.216  75.741  51.900  0.00  0.00           H
ATOM   2965  HB3 ASP X 194      52.951  74.000  52.119  0.00  0.00           H
ATOM   2966  CG  ASP X 194      52.573  75.251  53.867  0.00  0.00           C
ATOM   2967  OD1 ASP X 194      53.155  75.328  54.971  0.00  0.00           O
ATOM   2968  OD2 ASP X 194      51.309  75.488  53.877  0.00  0.00           O
ATOM   2969  C   ASP X 194      55.281  73.718  53.836  0.00  0.00           C
ATOM   2970  O   ASP X 194      54.785  72.609  53.982  0.00  0.00           O
ATOM   2971  N   ARG X 195      56.341  74.112  54.596  0.00  0.00           N
ATOM   2972  H   ARG X 195      56.567  75.094  54.517  0.00  0.00           H
ATOM   2973  CA  ARG X 195      56.861  73.441  55.758  0.00  0.00           C
ATOM   2974  HA  ARG X 195      57.753  74.007  56.023  0.00  0.00           H
ATOM   2975  CB  ARG X 195      55.939  73.666  56.987  0.00  0.00           C
ATOM   2976  HB2 ARG X 195      54.966  73.301  56.657  0.00  0.00           H
ATOM   2977  HB3 ARG X 195      56.392  73.143  57.829  0.00  0.00           H
ATOM   2978  CG  ARG X 195      55.874  75.114  57.544  0.00  0.00           C
ATOM   2979  HG2 ARG X 195      56.857  75.256  57.993  0.00  0.00           H
ATOM   2980  HG3 ARG X 195      55.799  75.892  56.785  0.00  0.00           H
ATOM   2981  CD  ARG X 195      54.699  75.435  58.495  0.00  0.00           C
ATOM   2982  HD2 ARG X 195      54.569  74.599  59.183  0.00  0.00           H
ATOM   2983  HD3 ARG X 195      54.805  76.385  59.020  0.00  0.00           H
ATOM   2984  NE  ARG X 195      53.529  75.606  57.675  0.00  0.00           N
ATOM   2985  HE  ARG X 195      53.678  75.577  56.677  0.00  0.00           H
ATOM   2986  CZ  ARG X 195      52.355  75.337  58.097  0.00  0.00           C
ATOM   2987  NH1 ARG X 195      51.884  75.201  59.341  0.00  0.00           N
ATOM   2988 HH11 ARG X 195      52.543  75.128  60.104  0.00  0.00           H
ATOM   2989 HH12 ARG X 195      50.883  75.236  59.474  0.00  0.00           H
ATOM   2990  NH2 ARG X 195      51.445  75.510  57.240  0.00  0.00           N
ATOM   2991 HH21 ARG X 195      51.773  75.515  56.285  0.00  0.00           H
ATOM   2992 HH22 ARG X 195      50.506  75.424  57.602  0.00  0.00           H
ATOM   2993  C   ARG X 195      57.265  71.994  55.659  0.00  0.00           C
ATOM   2994  O   ARG X 195      57.825  71.398  56.612  0.00  0.00           O
ATOM   2995  N   VAL X 196      57.115  71.324  54.480  0.00  0.00           N
ATOM   2996  H   VAL X 196      56.701  71.831  53.711  0.00  0.00           H
ATOM   2997  CA  VAL X 196      57.592  69.963  54.162  0.00  0.00           C
ATOM   2998  HA  VAL X 196      56.949  69.354  54.798  0.00  0.00           H
ATOM   2999  CB  VAL X 196      57.197  69.605  52.704  0.00  0.00           C
ATOM   3000  HB  VAL X 196      57.717  68.679  52.460  0.00  0.00           H
ATOM   3001  CG1 VAL X 196      55.691  69.426  52.606  0.00  0.00           C
ATOM   3002 HG11 VAL X 196      55.098  70.308  52.846  0.00  0.00           H
ATOM   3003 HG12 VAL X 196      55.385  69.094  51.614  0.00  0.00           H
ATOM   3004 HG13 VAL X 196      55.420  68.617  53.285  0.00  0.00           H
ATOM   3005  CG2 VAL X 196      57.601  70.516  51.564  0.00  0.00           C
ATOM   3006 HG21 VAL X 196      58.657  70.735  51.719  0.00  0.00           H
ATOM   3007 HG22 VAL X 196      57.564  70.062  50.573  0.00  0.00           H
ATOM   3008 HG23 VAL X 196      56.931  71.368  51.674  0.00  0.00           H
ATOM   3009  C   VAL X 196      59.102  69.743  54.346  0.00  0.00           C
ATOM   3010  O   VAL X 196      59.858  70.619  54.252  0.00  0.00           O
ATOM   3011  N   GLN X 197      59.458  68.512  54.783  0.00  0.00           N
ATOM   3012  H   GLN X 197      58.735  67.836  54.983  0.00  0.00           H
ATOM   3013  CA  GLN X 197      60.812  68.082  55.058  0.00  0.00           C
ATOM   3014  HA  GLN X 197      61.454  68.866  54.657  0.00  0.00           H
ATOM   3015  CB  GLN X 197      61.253  68.084  56.517  0.00  0.00           C
ATOM   3016  HB2 GLN X 197      60.619  67.319  56.965  0.00  0.00           H
ATOM   3017  HB3 GLN X 197      62.306  67.812  56.592  0.00  0.00           H
ATOM   3018  CG  GLN X 197      61.057  69.446  57.239  0.00  0.00           C
ATOM   3019  HG2 GLN X 197      61.992  70.000  57.147  0.00  0.00           H
ATOM   3020  HG3 GLN X 197      60.184  69.925  56.796  0.00  0.00           H
ATOM   3021  CD  GLN X 197      60.919  69.427  58.802  0.00  0.00           C
ATOM   3022  OE1 GLN X 197      60.824  68.395  59.416  0.00  0.00           O
ATOM   3023  NE2 GLN X 197      60.830  70.556  59.471  0.00  0.00           N
ATOM   3024 HE21 GLN X 197      60.643  71.370  58.902  0.00  0.00           H
ATOM   3025 HE22 GLN X 197      60.293  70.453  60.320  0.00  0.00           H
ATOM   3026  C   GLN X 197      61.255  66.782  54.463  0.00  0.00           C
ATOM   3027  O   GLN X 197      60.484  65.835  54.559  0.00  0.00           O
ATOM   3028  N   SER X 198      62.463  66.767  53.868  0.00  0.00           N
ATOM   3029  H   SER X 198      63.071  67.573  53.881  0.00  0.00           H
ATOM   3030  CA  SER X 198      63.037  65.421  53.470  0.00  0.00           C
ATOM   3031  HA  SER X 198      62.625  64.589  54.042  0.00  0.00           H
ATOM   3032  CB  SER X 198      62.652  65.228  52.039  0.00  0.00           C
ATOM   3033  HB2 SER X 198      61.586  65.421  51.922  0.00  0.00           H
ATOM   3034  HB3 SER X 198      63.316  65.929  51.534  0.00  0.00           H
ATOM   3035  OG  SER X 198      62.880  63.874  51.647  0.00  0.00           O
ATOM   3036  HG  SER X 198      62.067  63.365  51.658  0.00  0.00           H
ATOM   3037  C   SER X 198      64.542  65.322  53.679  0.00  0.00           C
ATOM   3038  O   SER X 198      65.260  66.333  53.529  0.00  0.00           O
ATOM   3039  N   LYS X 199      65.046  64.108  53.980  0.00  0.00           N
ATOM   3040  H   LYS X 199      64.411  63.341  54.152  0.00  0.00           H
ATOM   3041  CA  LYS X 199      66.422  63.686  54.023  0.00  0.00           C
ATOM   3042  HA  LYS X 199      67.111  64.484  53.750  0.00  0.00           H
ATOM   3043  CB  LYS X 199      66.800  63.116  55.407  0.00  0.00           C
ATOM   3044  HB2 LYS X 199      66.433  63.855  56.120  0.00  0.00           H
ATOM   3045  HB3 LYS X 199      66.131  62.256  55.437  0.00  0.00           H
ATOM   3046  CG  LYS X 199      68.269  62.912  55.700  0.00  0.00           C
ATOM   3047  HG2 LYS X 199      68.798  63.084  54.762  0.00  0.00           H
ATOM   3048  HG3 LYS X 199      68.654  63.774  56.244  0.00  0.00           H
ATOM   3049  CD  LYS X 199      68.732  61.607  56.450  0.00  0.00           C
ATOM   3050  HD2 LYS X 199      67.955  61.147  57.060  0.00  0.00           H
ATOM   3051  HD3 LYS X 199      68.780  60.887  55.633  0.00  0.00           H
ATOM   3052  CE  LYS X 199      70.170  61.825  57.021  0.00  0.00           C
ATOM   3053  HE2 LYS X 199      70.778  62.066  56.149  0.00  0.00           H
ATOM   3054  HE3 LYS X 199      70.070  62.630  57.750  0.00  0.00           H
ATOM   3055  NZ  LYS X 199      70.711  60.658  57.734  0.00  0.00           N
ATOM   3056  HZ1 LYS X 199      70.565  59.846  57.150  0.00  0.00           H
ATOM   3057  HZ2 LYS X 199      71.693  60.774  57.940  0.00  0.00           H
ATOM   3058  HZ3 LYS X 199      70.280  60.556  58.642  0.00  0.00           H
ATOM   3059  C   LYS X 199      66.787  62.644  52.946  0.00  0.00           C
ATOM   3060  O   LYS X 199      66.008  61.684  52.843  0.00  0.00           O
ATOM   3061  N   ILE X 200      67.852  62.847  52.185  0.00  0.00           N
ATOM   3062  H   ILE X 200      68.437  63.651  52.359  0.00  0.00           H
ATOM   3063  CA  ILE X 200      68.120  62.125  50.970  0.00  0.00           C
ATOM   3064  HA  ILE X 200      67.474  61.248  50.931  0.00  0.00           H
ATOM   3065  CB  ILE X 200      67.589  62.919  49.614  0.00  0.00           C
ATOM   3066  HB  ILE X 200      68.305  63.737  49.536  0.00  0.00           H
ATOM   3067  CG2 ILE X 200      67.691  62.028  48.318  0.00  0.00           C
ATOM   3068 HG21 ILE X 200      67.466  62.638  47.443  0.00  0.00           H
ATOM   3069 HG22 ILE X 200      68.632  61.480  48.288  0.00  0.00           H
ATOM   3070 HG23 ILE X 200      66.838  61.356  48.411  0.00  0.00           H
ATOM   3071  CG1 ILE X 200      66.175  63.523  49.871  0.00  0.00           C
ATOM   3072 HG12 ILE X 200      65.513  62.719  50.192  0.00  0.00           H
ATOM   3073 HG13 ILE X 200      66.244  64.252  50.678  0.00  0.00           H
ATOM   3074  CD1 ILE X 200      65.617  64.311  48.651  0.00  0.00           C
ATOM   3075 HD11 ILE X 200      65.515  63.738  47.730  0.00  0.00           H
ATOM   3076 HD12 ILE X 200      64.602  64.507  48.996  0.00  0.00           H
ATOM   3077 HD13 ILE X 200      66.212  65.223  48.602  0.00  0.00           H
ATOM   3078  C   ILE X 200      69.603  61.702  50.929  0.00  0.00           C
ATOM   3079  O   ILE X 200      70.492  62.503  50.982  0.00  0.00           O
ATOM   3080  N   GLY X 201      69.779  60.455  50.464  0.00  0.00           N
ATOM   3081  H   GLY X 201      68.994  59.827  50.565  0.00  0.00           H
ATOM   3082  CA  GLY X 201      71.102  60.017  49.985  0.00  0.00           C
ATOM   3083  HA2 GLY X 201      71.056  58.977  49.663  0.00  0.00           H
ATOM   3084  HA3 GLY X 201      71.334  60.694  49.163  0.00  0.00           H
ATOM   3085  C   GLY X 201      72.161  60.021  51.055  0.00  0.00           C
ATOM   3086  O   GLY X 201      73.275  60.512  50.864  0.00  0.00           O
ATOM   3087  N   SER X 202      72.046  59.369  52.234  0.00  0.00           N
ATOM   3088  H   SER X 202      71.205  58.813  52.286  0.00  0.00           H
ATOM   3089  CA  SER X 202      72.870  59.493  53.428  0.00  0.00           C
ATOM   3090  HA  SER X 202      73.614  60.260  53.213  0.00  0.00           H
ATOM   3091  CB  SER X 202      72.124  60.075  54.589  0.00  0.00           C
ATOM   3092  HB2 SER X 202      72.892  60.514  55.226  0.00  0.00           H
ATOM   3093  HB3 SER X 202      71.415  60.871  54.358  0.00  0.00           H
ATOM   3094  OG  SER X 202      71.318  59.140  55.237  0.00  0.00           O
ATOM   3095  HG  SER X 202      71.853  58.676  55.885  0.00  0.00           H
ATOM   3096  C   SER X 202      73.672  58.199  53.883  0.00  0.00           C
ATOM   3097  O   SER X 202      73.161  57.087  53.909  0.00  0.00           O
ATOM   3098  N   LEU X 203      74.956  58.369  54.320  0.00  0.00           N
ATOM   3099  H   LEU X 203      75.360  59.285  54.193  0.00  0.00           H
ATOM   3100  CA  LEU X 203      75.675  57.355  55.034  0.00  0.00           C
ATOM   3101  HA  LEU X 203      75.049  56.558  55.436  0.00  0.00           H
ATOM   3102  CB  LEU X 203      76.805  56.821  54.106  0.00  0.00           C
ATOM   3103  HB2 LEU X 203      77.259  57.702  53.653  0.00  0.00           H
ATOM   3104  HB3 LEU X 203      77.542  56.289  54.707  0.00  0.00           H
ATOM   3105  CG  LEU X 203      76.249  55.740  53.104  0.00  0.00           C
ATOM   3106  HG  LEU X 203      75.268  55.456  53.484  0.00  0.00           H
ATOM   3107  CD1 LEU X 203      76.221  56.388  51.695  0.00  0.00           C
ATOM   3108 HD11 LEU X 203      76.201  55.653  50.890  0.00  0.00           H
ATOM   3109 HD12 LEU X 203      75.338  57.012  51.554  0.00  0.00           H
ATOM   3110 HD13 LEU X 203      77.078  57.044  51.546  0.00  0.00           H
ATOM   3111  CD2 LEU X 203      77.153  54.482  53.060  0.00  0.00           C
ATOM   3112 HD21 LEU X 203      77.286  54.204  54.106  0.00  0.00           H
ATOM   3113 HD22 LEU X 203      76.618  53.670  52.568  0.00  0.00           H
ATOM   3114 HD23 LEU X 203      78.130  54.698  52.629  0.00  0.00           H
ATOM   3115  C   LEU X 203      76.241  57.935  56.307  0.00  0.00           C
ATOM   3116  O   LEU X 203      77.437  57.875  56.567  0.00  0.00           O
ATOM   3117  N   ASP X 204      75.395  58.416  57.215  0.00  0.00           N
ATOM   3118  H   ASP X 204      74.479  58.395  56.790  0.00  0.00           H
ATOM   3119  CA  ASP X 204      75.826  59.170  58.375  0.00  0.00           C
ATOM   3120  HA  ASP X 204      76.628  59.865  58.124  0.00  0.00           H
ATOM   3121  CB  ASP X 204      74.822  60.217  58.847  0.00  0.00           C
ATOM   3122  HB2 ASP X 204      73.935  59.713  59.232  0.00  0.00           H
ATOM   3123  HB3 ASP X 204      75.223  60.897  59.599  0.00  0.00           H
ATOM   3124  CG  ASP X 204      74.421  61.205  57.729  0.00  0.00           C
ATOM   3125  OD1 ASP X 204      73.270  61.722  57.787  0.00  0.00           O
ATOM   3126  OD2 ASP X 204      75.218  61.394  56.821  0.00  0.00           O
ATOM   3127  C   ASP X 204      76.224  58.309  59.495  0.00  0.00           C
ATOM   3128  O   ASP X 204      75.584  57.244  59.800  0.00  0.00           O
ATOM   3129  N   ASN X 205      77.178  58.726  60.286  0.00  0.00           N
ATOM   3130  H   ASN X 205      77.522  59.652  60.074  0.00  0.00           H
ATOM   3131  CA  ASN X 205      77.870  57.937  61.287  0.00  0.00           C
ATOM   3132  HA  ASN X 205      77.375  56.982  61.463  0.00  0.00           H
ATOM   3133  CB  ASN X 205      79.297  57.591  60.756  0.00  0.00           C
ATOM   3134  HB2 ASN X 205      79.569  58.373  60.047  0.00  0.00           H
ATOM   3135  HB3 ASN X 205      79.998  57.542  61.590  0.00  0.00           H
ATOM   3136  CG  ASN X 205      79.295  56.293  60.021  0.00  0.00           C
ATOM   3137  OD1 ASN X 205      79.319  55.223  60.662  0.00  0.00           O
ATOM   3138  ND2 ASN X 205      79.261  56.270  58.745  0.00  0.00           N
ATOM   3139 HD21 ASN X 205      79.321  57.152  58.257  0.00  0.00           H
ATOM   3140 HD22 ASN X 205      79.343  55.367  58.300  0.00  0.00           H
ATOM   3141  C   ASN X 205      77.940  58.691  62.644  0.00  0.00           C
ATOM   3142  O   ASN X 205      78.353  59.854  62.629  0.00  0.00           O
ATOM   3143  N   ILE X 206      77.605  57.983  63.735  0.00  0.00           N
ATOM   3144  H   ILE X 206      77.125  57.097  63.678  0.00  0.00           H
ATOM   3145  CA  ILE X 206      77.685  58.661  65.006  0.00  0.00           C
ATOM   3146  HA  ILE X 206      78.580  59.280  64.953  0.00  0.00           H
ATOM   3147  CB  ILE X 206      76.423  59.476  65.135  0.00  0.00           C
ATOM   3148  HB  ILE X 206      76.804  60.369  64.641  0.00  0.00           H
ATOM   3149  CG2 ILE X 206      75.044  58.972  64.590  0.00  0.00           C
ATOM   3150 HG21 ILE X 206      74.912  57.912  64.807  0.00  0.00           H
ATOM   3151 HG22 ILE X 206      74.194  59.418  65.107  0.00  0.00           H
ATOM   3152 HG23 ILE X 206      75.046  59.048  63.503  0.00  0.00           H
ATOM   3153  CG1 ILE X 206      76.289  59.892  66.677  0.00  0.00           C
ATOM   3154 HG12 ILE X 206      75.935  59.007  67.207  0.00  0.00           H
ATOM   3155 HG13 ILE X 206      77.269  60.050  67.127  0.00  0.00           H
ATOM   3156  CD1 ILE X 206      75.404  61.009  67.044  0.00  0.00           C
ATOM   3157 HD11 ILE X 206      74.379  60.640  67.069  0.00  0.00           H
ATOM   3158 HD12 ILE X 206      75.602  61.317  68.071  0.00  0.00           H
ATOM   3159 HD13 ILE X 206      75.584  61.885  66.421  0.00  0.00           H
ATOM   3160  C   ILE X 206      77.815  57.602  66.106  0.00  0.00           C
ATOM   3161  O   ILE X 206      77.127  56.567  66.056  0.00  0.00           O
ATOM   3162  N   THR X 207      78.755  57.851  67.097  0.00  0.00           N
ATOM   3163  H   THR X 207      79.381  58.639  67.011  0.00  0.00           H
ATOM   3164  CA  THR X 207      78.907  57.204  68.415  0.00  0.00           C
ATOM   3165  HA  THR X 207      78.324  56.285  68.472  0.00  0.00           H
ATOM   3166  CB  THR X 207      80.367  56.842  68.751  0.00  0.00           C
ATOM   3167  HB  THR X 207      81.051  57.691  68.730  0.00  0.00           H
ATOM   3168  CG2 THR X 207      80.396  56.302  70.206  0.00  0.00           C
ATOM   3169 HG21 THR X 207      80.209  57.008  71.015  0.00  0.00           H
ATOM   3170 HG22 THR X 207      79.731  55.452  70.360  0.00  0.00           H
ATOM   3171 HG23 THR X 207      81.293  55.783  70.543  0.00  0.00           H
ATOM   3172  OG1 THR X 207      80.727  55.838  67.862  0.00  0.00           O
ATOM   3173  HG1 THR X 207      80.999  56.276  67.053  0.00  0.00           H
ATOM   3174  C   THR X 207      78.358  58.160  69.493  0.00  0.00           C
ATOM   3175  O   THR X 207      78.901  59.232  69.652  0.00  0.00           O
ATOM   3176  N   HID X 208      77.331  57.709  70.303  0.00  0.00           N
ATOM   3177  H   HID X 208      76.949  56.781  70.191  0.00  0.00           H
ATOM   3178  CA  HID X 208      76.551  58.474  71.314  0.00  0.00           C
ATOM   3179  HA  HID X 208      77.058  59.420  71.504  0.00  0.00           H
ATOM   3180  CB  HID X 208      75.180  58.803  70.709  0.00  0.00           C
ATOM   3181  HB2 HID X 208      75.411  59.313  69.774  0.00  0.00           H
ATOM   3182  HB3 HID X 208      74.720  57.838  70.497  0.00  0.00           H
ATOM   3183  CG  HID X 208      74.289  59.665  71.565  0.00  0.00           C
ATOM   3184  ND1 HID X 208      72.889  59.576  71.590  0.00  0.00           N
ATOM   3185  HD1 HID X 208      72.306  58.798  71.318  0.00  0.00           H
ATOM   3186  CE1 HID X 208      72.413  60.595  72.326  0.00  0.00           C
ATOM   3187  HE1 HID X 208      71.350  60.710  72.479  0.00  0.00           H
ATOM   3188  NE2 HID X 208      73.416  61.323  72.730  0.00  0.00           N
ATOM   3189  CD2 HID X 208      74.607  60.773  72.265  0.00  0.00           C
ATOM   3190  HD2 HID X 208      75.560  61.283  72.241  0.00  0.00           H
ATOM   3191  C   HID X 208      76.547  57.788  72.683  0.00  0.00           C
ATOM   3192  O   HID X 208      76.004  56.711  72.761  0.00  0.00           O
ATOM   3193  N   VAL X 209      77.146  58.365  73.733  0.00  0.00           N
ATOM   3194  H   VAL X 209      77.602  59.263  73.664  0.00  0.00           H
ATOM   3195  CA  VAL X 209      77.265  57.619  75.000  0.00  0.00           C
ATOM   3196  HA  VAL X 209      76.629  56.733  75.012  0.00  0.00           H
ATOM   3197  CB  VAL X 209      78.662  57.028  75.293  0.00  0.00           C
ATOM   3198  HB  VAL X 209      79.361  57.862  75.357  0.00  0.00           H
ATOM   3199  CG1 VAL X 209      78.701  55.943  76.495  0.00  0.00           C
ATOM   3200 HG11 VAL X 209      78.636  56.379  77.492  0.00  0.00           H
ATOM   3201 HG12 VAL X 209      77.963  55.146  76.397  0.00  0.00           H
ATOM   3202 HG13 VAL X 209      79.726  55.573  76.542  0.00  0.00           H
ATOM   3203  CG2 VAL X 209      79.144  56.298  74.093  0.00  0.00           C
ATOM   3204 HG21 VAL X 209      78.977  56.934  73.223  0.00  0.00           H
ATOM   3205 HG22 VAL X 209      80.212  56.198  74.287  0.00  0.00           H
ATOM   3206 HG23 VAL X 209      78.519  55.417  73.945  0.00  0.00           H
ATOM   3207  C   VAL X 209      76.744  58.524  76.189  0.00  0.00           C
ATOM   3208  O   VAL X 209      77.509  59.081  76.920  0.00  0.00           O
ATOM   3209  N   PRO X 210      75.396  58.818  76.222  0.00  0.00           N
ATOM   3210  CD  PRO X 210      74.482  58.626  75.116  0.00  0.00           C
ATOM   3211  HD2 PRO X 210      74.639  57.620  74.726  0.00  0.00           H
ATOM   3212  HD3 PRO X 210      74.615  59.238  74.224  0.00  0.00           H
ATOM   3213  CG  PRO X 210      72.988  58.869  75.624  0.00  0.00           C
ATOM   3214  HG2 PRO X 210      72.537  57.987  76.079  0.00  0.00           H
ATOM   3215  HG3 PRO X 210      72.402  59.458  74.920  0.00  0.00           H
ATOM   3216  CB  PRO X 210      73.195  59.687  76.857  0.00  0.00           C
ATOM   3217  HB2 PRO X 210      72.652  59.228  77.683  0.00  0.00           H
ATOM   3218  HB3 PRO X 210      72.861  60.701  76.636  0.00  0.00           H
ATOM   3219  CA  PRO X 210      74.672  59.603  77.205  0.00  0.00           C
ATOM   3220  HA  PRO X 210      74.961  60.650  77.113  0.00  0.00           H
ATOM   3221  C   PRO X 210      74.782  59.058  78.640  0.00  0.00           C
ATOM   3222  O   PRO X 210      74.479  57.872  78.835  0.00  0.00           O
ATOM   3223  N   GLY X 211      75.011  59.919  79.630  0.00  0.00           N
ATOM   3224  H   GLY X 211      74.998  60.913  79.453  0.00  0.00           H
ATOM   3225  CA  GLY X 211      75.386  59.521  81.005  0.00  0.00           C
ATOM   3226  HA2 GLY X 211      75.987  58.612  80.976  0.00  0.00           H
ATOM   3227  HA3 GLY X 211      76.071  60.195  81.519  0.00  0.00           H
ATOM   3228  C   GLY X 211      74.235  59.219  81.897  0.00  0.00           C
ATOM   3229  O   GLY X 211      74.444  59.271  83.077  0.00  0.00           O
ATOM   3230  N   GLY X 212      73.091  59.005  81.333  0.00  0.00           N
ATOM   3231  H   GLY X 212      73.212  58.985  80.330  0.00  0.00           H
ATOM   3232  CA  GLY X 212      71.769  58.566  81.952  0.00  0.00           C
ATOM   3233  HA2 GLY X 212      71.953  57.742  82.641  0.00  0.00           H
ATOM   3234  HA3 GLY X 212      71.409  59.350  82.618  0.00  0.00           H
ATOM   3235  C   GLY X 212      70.697  58.119  80.983  0.00  0.00           C
ATOM   3236  O   GLY X 212      70.923  58.272  79.773  0.00  0.00           O
ATOM   3237  N   GLY X 213      69.482  57.655  81.463  0.00  0.00           N
ATOM   3238  H   GLY X 213      69.197  57.823  82.417  0.00  0.00           H
ATOM   3239  CA  GLY X 213      68.411  57.410  80.509  0.00  0.00           C
ATOM   3240  HA2 GLY X 213      68.352  58.202  79.763  0.00  0.00           H
ATOM   3241  HA3 GLY X 213      68.678  56.502  79.968  0.00  0.00           H
ATOM   3242  C   GLY X 213      67.037  57.222  81.166  0.00  0.00           C
ATOM   3243  O   GLY X 213      66.152  56.734  80.485  0.00  0.00           O
ATOM   3244  N   ASN X 214      66.867  57.633  82.395  0.00  0.00           N
ATOM   3245  H   ASN X 214      67.597  58.091  82.921  0.00  0.00           H
ATOM   3246  CA  ASN X 214      65.611  57.331  83.123  0.00  0.00           C
ATOM   3247  HA  ASN X 214      65.267  56.366  82.752  0.00  0.00           H
ATOM   3248  CB  ASN X 214      65.955  57.066  84.617  0.00  0.00           C
ATOM   3249  HB2 ASN X 214      66.285  58.025  85.015  0.00  0.00           H
ATOM   3250  HB3 ASN X 214      65.026  56.942  85.174  0.00  0.00           H
ATOM   3251  CG  ASN X 214      66.902  55.847  84.785  0.00  0.00           C
ATOM   3252  OD1 ASN X 214      67.032  54.918  83.991  0.00  0.00           O
ATOM   3253  ND2 ASN X 214      67.672  55.949  85.865  0.00  0.00           N
ATOM   3254 HD21 ASN X 214      67.683  56.733  86.502  0.00  0.00           H
ATOM   3255 HD22 ASN X 214      68.439  55.297  85.946  0.00  0.00           H
ATOM   3256  C   ASN X 214      64.563  58.475  82.983  0.00  0.00           C
ATOM   3257  O   ASN X 214      64.068  58.997  83.985  0.00  0.00           O
ATOM   3258  N   LYS X 215      64.364  58.877  81.721  0.00  0.00           N
ATOM   3259  H   LYS X 215      64.843  58.404  80.967  0.00  0.00           H
ATOM   3260  CA  LYS X 215      63.379  59.868  81.333  0.00  0.00           C
ATOM   3261  HA  LYS X 215      63.587  60.773  81.902  0.00  0.00           H
ATOM   3262  CB  LYS X 215      63.468  60.176  79.804  0.00  0.00           C
ATOM   3263  HB2 LYS X 215      63.253  59.269  79.239  0.00  0.00           H
ATOM   3264  HB3 LYS X 215      62.743  60.906  79.443  0.00  0.00           H
ATOM   3265  CG  LYS X 215      64.922  60.523  79.373  0.00  0.00           C
ATOM   3266  HG2 LYS X 215      65.355  61.351  79.935  0.00  0.00           H
ATOM   3267  HG3 LYS X 215      65.583  59.667  79.506  0.00  0.00           H
ATOM   3268  CD  LYS X 215      64.890  60.858  77.906  0.00  0.00           C
ATOM   3269  HD2 LYS X 215      64.492  60.077  77.258  0.00  0.00           H
ATOM   3270  HD3 LYS X 215      64.381  61.823  77.898  0.00  0.00           H
ATOM   3271  CE  LYS X 215      66.410  61.026  77.519  0.00  0.00           C
ATOM   3272  HE2 LYS X 215      66.894  61.806  78.108  0.00  0.00           H
ATOM   3273  HE3 LYS X 215      66.936  60.085  77.677  0.00  0.00           H
ATOM   3274  NZ  LYS X 215      66.503  61.443  76.080  0.00  0.00           N
ATOM   3275  HZ1 LYS X 215      66.210  60.672  75.497  0.00  0.00           H
ATOM   3276  HZ2 LYS X 215      65.921  62.218  75.796  0.00  0.00           H
ATOM   3277  HZ3 LYS X 215      67.446  61.628  75.770  0.00  0.00           H
ATOM   3278  C   LYS X 215      61.950  59.495  81.742  0.00  0.00           C
ATOM   3279  O   LYS X 215      61.357  58.547  81.259  0.00  0.00           O
ATOM   3280  N   LYS X 216      61.293  60.275  82.547  0.00  0.00           N
ATOM   3281  H   LYS X 216      61.742  61.120  82.869  0.00  0.00           H
ATOM   3282  CA  LYS X 216      59.817  60.217  82.792  0.00  0.00           C
ATOM   3283  HA  LYS X 216      59.467  59.184  82.795  0.00  0.00           H
ATOM   3284  CB  LYS X 216      59.436  60.878  84.080  0.00  0.00           C
ATOM   3285  HB2 LYS X 216      60.226  60.664  84.800  0.00  0.00           H
ATOM   3286  HB3 LYS X 216      59.488  61.959  83.951  0.00  0.00           H
ATOM   3287  CG  LYS X 216      58.109  60.380  84.641  0.00  0.00           C
ATOM   3288  HG2 LYS X 216      57.477  60.525  83.765  0.00  0.00           H
ATOM   3289  HG3 LYS X 216      58.113  59.304  84.815  0.00  0.00           H
ATOM   3290  CD  LYS X 216      57.619  61.017  86.010  0.00  0.00           C
ATOM   3291  HD2 LYS X 216      58.486  61.087  86.668  0.00  0.00           H
ATOM   3292  HD3 LYS X 216      57.239  62.028  85.866  0.00  0.00           H
ATOM   3293  CE  LYS X 216      56.465  60.235  86.574  0.00  0.00           C
ATOM   3294  HE2 LYS X 216      55.796  60.294  85.715  0.00  0.00           H
ATOM   3295  HE3 LYS X 216      56.843  59.213  86.617  0.00  0.00           H
ATOM   3296  NZ  LYS X 216      55.944  60.762  87.793  0.00  0.00           N
ATOM   3297  HZ1 LYS X 216      55.062  60.272  87.830  0.00  0.00           H
ATOM   3298  HZ2 LYS X 216      56.537  60.529  88.577  0.00  0.00           H
ATOM   3299  HZ3 LYS X 216      55.751  61.746  87.673  0.00  0.00           H
ATOM   3300  C   LYS X 216      59.143  60.881  81.591  0.00  0.00           C
ATOM   3301  O   LYS X 216      59.559  62.000  81.256  0.00  0.00           O
ATOM   3302  N   ILE X 217      58.047  60.325  81.046  0.00  0.00           N
ATOM   3303  H   ILE X 217      57.882  59.345  81.224  0.00  0.00           H
ATOM   3304  CA  ILE X 217      57.020  61.198  80.364  0.00  0.00           C
ATOM   3305  HA  ILE X 217      57.471  62.189  80.325  0.00  0.00           H
ATOM   3306  CB  ILE X 217      56.826  60.865  78.911  0.00  0.00           C
ATOM   3307  HB  ILE X 217      57.827  60.909  78.482  0.00  0.00           H
ATOM   3308  CG2 ILE X 217      56.218  59.548  78.479  0.00  0.00           C
ATOM   3309 HG21 ILE X 217      56.998  58.786  78.475  0.00  0.00           H
ATOM   3310 HG22 ILE X 217      55.459  59.261  79.207  0.00  0.00           H
ATOM   3311 HG23 ILE X 217      55.855  59.552  77.451  0.00  0.00           H
ATOM   3312  CG1 ILE X 217      56.049  62.031  78.239  0.00  0.00           C
ATOM   3313 HG12 ILE X 217      54.985  61.854  78.396  0.00  0.00           H
ATOM   3314 HG13 ILE X 217      56.478  62.932  78.677  0.00  0.00           H
ATOM   3315  CD1 ILE X 217      56.328  62.218  76.708  0.00  0.00           C
ATOM   3316 HD11 ILE X 217      56.107  61.269  76.219  0.00  0.00           H
ATOM   3317 HD12 ILE X 217      55.742  63.032  76.282  0.00  0.00           H
ATOM   3318 HD13 ILE X 217      57.392  62.359  76.515  0.00  0.00           H
ATOM   3319  C   ILE X 217      55.690  61.238  81.131  0.00  0.00           C
ATOM   3320  O   ILE X 217      55.250  60.297  81.697  0.00  0.00           O
ATOM   3321  N   GLU X 218      55.198  62.409  81.159  0.00  0.00           N
ATOM   3322  H   GLU X 218      55.672  63.112  80.610  0.00  0.00           H
ATOM   3323  CA  GLU X 218      53.843  62.669  81.636  0.00  0.00           C
ATOM   3324  HA  GLU X 218      53.307  61.730  81.497  0.00  0.00           H
ATOM   3325  CB  GLU X 218      53.959  62.997  83.194  0.00  0.00           C
ATOM   3326  HB2 GLU X 218      52.999  62.768  83.658  0.00  0.00           H
ATOM   3327  HB3 GLU X 218      54.815  62.439  83.572  0.00  0.00           H
ATOM   3328  CG  GLU X 218      54.251  64.453  83.425  0.00  0.00           C
ATOM   3329  HG2 GLU X 218      55.046  64.847  82.792  0.00  0.00           H
ATOM   3330  HG3 GLU X 218      53.406  65.080  83.140  0.00  0.00           H
ATOM   3331  CD  GLU X 218      54.806  64.671  84.817  0.00  0.00           C
ATOM   3332  OE1 GLU X 218      56.029  64.748  84.999  0.00  0.00           O
ATOM   3333  OE2 GLU X 218      54.054  64.710  85.869  0.00  0.00           O
ATOM   3334  C   GLU X 218      53.024  63.741  80.849  0.00  0.00           C
ATOM   3335  O   GLU X 218      53.629  64.593  80.201  0.00  0.00           O
ATOM   3336  N   THR X 219      51.702  63.645  80.878  0.00  0.00           N
ATOM   3337  H   THR X 219      51.254  62.753  81.035  0.00  0.00           H
ATOM   3338  CA  THR X 219      50.747  64.688  80.412  0.00  0.00           C
ATOM   3339  HA  THR X 219      51.283  65.636  80.459  0.00  0.00           H
ATOM   3340  CB  THR X 219      50.291  64.447  78.933  0.00  0.00           C
ATOM   3341  HB  THR X 219      51.188  64.464  78.314  0.00  0.00           H
ATOM   3342  CG2 THR X 219      49.535  63.099  78.778  0.00  0.00           C
ATOM   3343 HG21 THR X 219      49.421  62.910  77.710  0.00  0.00           H
ATOM   3344 HG22 THR X 219      50.041  62.277  79.286  0.00  0.00           H
ATOM   3345 HG23 THR X 219      48.501  63.053  79.118  0.00  0.00           H
ATOM   3346  OG1 THR X 219      49.486  65.479  78.502  0.00  0.00           O
ATOM   3347  HG1 THR X 219      49.377  65.422  77.550  0.00  0.00           H
ATOM   3348  C   THR X 219      49.513  64.830  81.381  0.00  0.00           C
ATOM   3349  O   THR X 219      48.980  63.793  81.805  0.00  0.00           O
ATOM   3350  N   HIE X 220      49.193  66.083  81.733  0.00  0.00           N
ATOM   3351  H   HIE X 220      49.758  66.836  81.369  0.00  0.00           H
ATOM   3352  CA  HIE X 220      48.197  66.439  82.669  0.00  0.00           C
ATOM   3353  HA  HIE X 220      47.628  65.559  82.969  0.00  0.00           H
ATOM   3354  CB  HIE X 220      48.891  67.048  83.886  0.00  0.00           C
ATOM   3355  HB2 HIE X 220      49.524  67.890  83.607  0.00  0.00           H
ATOM   3356  HB3 HIE X 220      48.169  67.407  84.619  0.00  0.00           H
ATOM   3357  CG  HIE X 220      49.737  66.043  84.571  0.00  0.00           C
ATOM   3358  ND1 HIE X 220      49.458  65.491  85.814  0.00  0.00           N
ATOM   3359  CE1 HIE X 220      50.498  64.768  86.149  0.00  0.00           C
ATOM   3360  HE1 HIE X 220      50.739  64.287  87.085  0.00  0.00           H
ATOM   3361  NE2 HIE X 220      51.413  64.823  85.174  0.00  0.00           N
ATOM   3362  HE2 HIE X 220      52.365  64.592  85.420  0.00  0.00           H
ATOM   3363  CD2 HIE X 220      51.002  65.741  84.233  0.00  0.00           C
ATOM   3364  HD2 HIE X 220      51.459  66.091  83.320  0.00  0.00           H
ATOM   3365  C   HIE X 220      47.144  67.464  82.172  0.00  0.00           C
ATOM   3366  O   HIE X 220      47.574  68.367  81.378  0.00  0.00           O
ATOM   3367  N   LYS X 221      45.878  67.294  82.479  0.00  0.00           N
ATOM   3368  H   LYS X 221      45.672  66.447  82.989  0.00  0.00           H
ATOM   3369  CA  LYS X 221      44.772  67.979  81.774  0.00  0.00           C
ATOM   3370  HA  LYS X 221      45.111  68.960  81.440  0.00  0.00           H
ATOM   3371  CB  LYS X 221      44.416  67.221  80.522  0.00  0.00           C
ATOM   3372  HB2 LYS X 221      45.342  66.876  80.062  0.00  0.00           H
ATOM   3373  HB3 LYS X 221      43.879  66.302  80.760  0.00  0.00           H
ATOM   3374  CG  LYS X 221      43.711  68.085  79.464  0.00  0.00           C
ATOM   3375  HG2 LYS X 221      42.793  68.470  79.907  0.00  0.00           H
ATOM   3376  HG3 LYS X 221      44.343  68.906  79.126  0.00  0.00           H
ATOM   3377  CD  LYS X 221      43.213  67.273  78.212  0.00  0.00           C
ATOM   3378  HD2 LYS X 221      42.429  66.595  78.549  0.00  0.00           H
ATOM   3379  HD3 LYS X 221      42.801  67.955  77.467  0.00  0.00           H
ATOM   3380  CE  LYS X 221      44.262  66.400  77.489  0.00  0.00           C
ATOM   3381  HE2 LYS X 221      45.220  66.913  77.400  0.00  0.00           H
ATOM   3382  HE3 LYS X 221      44.456  65.540  78.130  0.00  0.00           H
ATOM   3383  NZ  LYS X 221      43.749  65.879  76.224  0.00  0.00           N
ATOM   3384  HZ1 LYS X 221      44.436  65.410  75.650  0.00  0.00           H
ATOM   3385  HZ2 LYS X 221      42.931  65.312  76.392  0.00  0.00           H
ATOM   3386  HZ3 LYS X 221      43.394  66.652  75.680  0.00  0.00           H
ATOM   3387  C   LYS X 221      43.572  68.103  82.657  0.00  0.00           C
ATOM   3388  O   LYS X 221      43.118  67.035  83.060  0.00  0.00           O
ATOM   3389  N   LEU X 222      42.975  69.247  82.806  0.00  0.00           N
ATOM   3390  H   LEU X 222      43.547  70.042  82.558  0.00  0.00           H
ATOM   3391  CA  LEU X 222      41.773  69.469  83.663  0.00  0.00           C
ATOM   3392  HA  LEU X 222      41.298  68.513  83.882  0.00  0.00           H
ATOM   3393  CB  LEU X 222      42.145  70.110  85.022  0.00  0.00           C
ATOM   3394  HB2 LEU X 222      43.011  69.612  85.458  0.00  0.00           H
ATOM   3395  HB3 LEU X 222      42.501  71.112  84.783  0.00  0.00           H
ATOM   3396  CG  LEU X 222      40.879  70.150  85.966  0.00  0.00           C
ATOM   3397  HG  LEU X 222      40.735  69.082  86.132  0.00  0.00           H
ATOM   3398  CD1 LEU X 222      41.308  70.690  87.337  0.00  0.00           C
ATOM   3399 HD11 LEU X 222      41.897  69.874  87.755  0.00  0.00           H
ATOM   3400 HD12 LEU X 222      41.904  71.594  87.215  0.00  0.00           H
ATOM   3401 HD13 LEU X 222      40.508  70.978  88.019  0.00  0.00           H
ATOM   3402  CD2 LEU X 222      39.520  70.619  85.440  0.00  0.00           C
ATOM   3403 HD21 LEU X 222      39.636  71.650  85.106  0.00  0.00           H
ATOM   3404 HD22 LEU X 222      39.044  69.939  84.733  0.00  0.00           H
ATOM   3405 HD23 LEU X 222      38.819  70.717  86.269  0.00  0.00           H
ATOM   3406  C   LEU X 222      40.795  70.247  82.773  0.00  0.00           C
ATOM   3407  O   LEU X 222      40.999  71.428  82.554  0.00  0.00           O
ATOM   3408  N   THR X 223      39.726  69.565  82.370  0.00  0.00           N
ATOM   3409  H   THR X 223      39.618  68.619  82.705  0.00  0.00           H
ATOM   3410  CA  THR X 223      38.678  70.241  81.574  0.00  0.00           C
ATOM   3411  HA  THR X 223      39.085  71.150  81.131  0.00  0.00           H
ATOM   3412  CB  THR X 223      38.260  69.312  80.403  0.00  0.00           C
ATOM   3413  HB  THR X 223      37.822  68.400  80.807  0.00  0.00           H
ATOM   3414  CG2 THR X 223      37.362  69.998  79.362  0.00  0.00           C
ATOM   3415 HG21 THR X 223      36.454  69.396  79.310  0.00  0.00           H
ATOM   3416 HG22 THR X 223      37.105  71.018  79.648  0.00  0.00           H
ATOM   3417 HG23 THR X 223      37.738  70.153  78.351  0.00  0.00           H
ATOM   3418  OG1 THR X 223      39.455  69.104  79.608  0.00  0.00           O
ATOM   3419  HG1 THR X 223      40.081  68.453  79.931  0.00  0.00           H
ATOM   3420  C   THR X 223      37.502  70.655  82.427  0.00  0.00           C
ATOM   3421  O   THR X 223      37.013  69.812  83.155  0.00  0.00           O
ATOM   3422  N   PHE X 224      36.872  71.778  82.165  0.00  0.00           N
ATOM   3423  H   PHE X 224      37.299  72.361  81.458  0.00  0.00           H
ATOM   3424  CA  PHE X 224      35.529  72.078  82.550  0.00  0.00           C
ATOM   3425  HA  PHE X 224      34.974  71.244  82.979  0.00  0.00           H
ATOM   3426  CB  PHE X 224      35.633  73.110  83.681  0.00  0.00           C
ATOM   3427  HB2 PHE X 224      36.535  72.858  84.239  0.00  0.00           H
ATOM   3428  HB3 PHE X 224      35.902  74.044  83.188  0.00  0.00           H
ATOM   3429  CG  PHE X 224      34.471  73.379  84.632  0.00  0.00           C
ATOM   3430  CD1 PHE X 224      33.210  73.807  84.142  0.00  0.00           C
ATOM   3431  HD1 PHE X 224      33.072  73.883  83.073  0.00  0.00           H
ATOM   3432  CE1 PHE X 224      32.169  74.119  85.065  0.00  0.00           C
ATOM   3433  HE1 PHE X 224      31.184  74.444  84.767  0.00  0.00           H
ATOM   3434  CZ  PHE X 224      32.391  73.993  86.486  0.00  0.00           C
ATOM   3435  HZ  PHE X 224      31.637  74.125  87.249  0.00  0.00           H
ATOM   3436  CE2 PHE X 224      33.757  73.551  86.970  0.00  0.00           C
ATOM   3437  HE2 PHE X 224      33.931  73.593  88.035  0.00  0.00           H
ATOM   3438  CD2 PHE X 224      34.749  73.252  86.050  0.00  0.00           C
ATOM   3439  HD2 PHE X 224      35.723  72.939  86.395  0.00  0.00           H
ATOM   3440  C   PHE X 224      34.659  72.566  81.394  0.00  0.00           C
ATOM   3441  O   PHE X 224      35.116  73.245  80.464  0.00  0.00           O
ATOM   3442  N   NME X 225      33.393  72.153  81.426  0.00  0.00           N
ATOM   3443  H   NME X 225      33.152  71.682  82.286  0.00  0.00           H
ATOM   3444  CH3 NME X 225      32.398  72.473  80.425  0.00  0.00           C
ATOM   3445 HH31 NME X 225      32.282  71.634  79.739  0.00  0.00           H
ATOM   3446 HH32 NME X 225      31.389  72.680  80.782  0.00  0.00           H
ATOM   3447 HH33 NME X 225      32.663  73.372  79.868  0.00  0.00           H
ATOM   3448  H1  ACE X 226      26.615  68.440  98.582  0.00  0.00           H
ATOM   3449  CH3 ACE X 226      27.384  68.064  99.257  0.00  0.00           C
ATOM   3450  H2  ACE X 226      26.996  67.908 100.264  0.00  0.00           H
ATOM   3451  H3  ACE X 226      28.261  68.710  99.223  0.00  0.00           H
ATOM   3452  C   ACE X 226      27.812  66.752  98.696  0.00  0.00           C
ATOM   3453  O   ACE X 226      27.871  65.732  99.425  0.00  0.00           O
ATOM   3454  N   VAL X 227      28.238  66.744  97.425  0.00  0.00           N
ATOM   3455  H   VAL X 227      28.215  67.611  96.908  0.00  0.00           H
ATOM   3456  CA  VAL X 227      28.892  65.615  96.730  0.00  0.00           C
ATOM   3457  HA  VAL X 227      28.339  64.759  97.117  0.00  0.00           H
ATOM   3458  CB  VAL X 227      28.581  65.592  95.232  0.00  0.00           C
ATOM   3459  HB  VAL X 227      29.235  66.314  94.743  0.00  0.00           H
ATOM   3460  CG1 VAL X 227      29.001  64.207  94.741  0.00  0.00           C
ATOM   3461 HG11 VAL X 227      30.002  63.945  95.085  0.00  0.00           H
ATOM   3462 HG12 VAL X 227      28.328  63.419  95.078  0.00  0.00           H
ATOM   3463 HG13 VAL X 227      28.959  64.160  93.653  0.00  0.00           H
ATOM   3464  CG2 VAL X 227      27.065  65.776  94.799  0.00  0.00           C
ATOM   3465 HG21 VAL X 227      26.954  65.565  93.735  0.00  0.00           H
ATOM   3466 HG22 VAL X 227      26.494  65.019  95.336  0.00  0.00           H
ATOM   3467 HG23 VAL X 227      26.736  66.763  95.124  0.00  0.00           H
ATOM   3468  C   VAL X 227      30.465  65.533  97.000  0.00  0.00           C
ATOM   3469  O   VAL X 227      31.311  66.270  96.375  0.00  0.00           O
ATOM   3470  N   GLN X 228      30.804  64.787  98.096  0.00  0.00           N
ATOM   3471  H   GLN X 228      30.180  64.081  98.460  0.00  0.00           H
ATOM   3472  CA  GLN X 228      32.202  64.665  98.385  0.00  0.00           C
ATOM   3473  HA  GLN X 228      32.699  65.583  98.071  0.00  0.00           H
ATOM   3474  CB  GLN X 228      32.416  64.490  99.877  0.00  0.00           C
ATOM   3475  HB2 GLN X 228      32.021  65.344 100.428  0.00  0.00           H
ATOM   3476  HB3 GLN X 228      31.851  63.686 100.348  0.00  0.00           H
ATOM   3477  CG  GLN X 228      33.926  64.224 100.227  0.00  0.00           C
ATOM   3478  HG2 GLN X 228      34.358  63.353  99.736  0.00  0.00           H
ATOM   3479  HG3 GLN X 228      34.501  65.127 100.020  0.00  0.00           H
ATOM   3480  CD  GLN X 228      34.156  63.923 101.711  0.00  0.00           C
ATOM   3481  OE1 GLN X 228      35.011  63.135 102.104  0.00  0.00           O
ATOM   3482  NE2 GLN X 228      33.425  64.511 102.678  0.00  0.00           N
ATOM   3483 HE21 GLN X 228      32.755  65.230 102.444  0.00  0.00           H
ATOM   3484 HE22 GLN X 228      33.478  64.098 103.598  0.00  0.00           H
ATOM   3485  C   GLN X 228      32.894  63.569  97.680  0.00  0.00           C
ATOM   3486  O   GLN X 228      32.383  62.490  97.568  0.00  0.00           O
ATOM   3487  N   ILE X 229      33.970  63.901  96.940  0.00  0.00           N
ATOM   3488  H   ILE X 229      34.323  64.848  96.929  0.00  0.00           H
ATOM   3489  CA  ILE X 229      34.684  62.994  96.051  0.00  0.00           C
ATOM   3490  HA  ILE X 229      34.350  61.993  96.322  0.00  0.00           H
ATOM   3491  CB  ILE X 229      34.397  63.142  94.548  0.00  0.00           C
ATOM   3492  HB  ILE X 229      34.968  64.016  94.235  0.00  0.00           H
ATOM   3493  CG2 ILE X 229      34.931  61.982  93.685  0.00  0.00           C
ATOM   3494 HG21 ILE X 229      35.997  61.979  93.912  0.00  0.00           H
ATOM   3495 HG22 ILE X 229      34.524  61.043  94.062  0.00  0.00           H
ATOM   3496 HG23 ILE X 229      34.836  62.244  92.631  0.00  0.00           H
ATOM   3497  CG1 ILE X 229      32.933  63.388  94.338  0.00  0.00           C
ATOM   3498 HG12 ILE X 229      32.371  62.567  94.786  0.00  0.00           H
ATOM   3499 HG13 ILE X 229      32.683  64.370  94.739  0.00  0.00           H
ATOM   3500  CD1 ILE X 229      32.446  63.466  92.866  0.00  0.00           C
ATOM   3501 HD11 ILE X 229      32.777  64.239  92.172  0.00  0.00           H
ATOM   3502 HD12 ILE X 229      32.667  62.503  92.406  0.00  0.00           H
ATOM   3503 HD13 ILE X 229      31.373  63.583  93.015  0.00  0.00           H
ATOM   3504  C   ILE X 229      36.189  63.129  96.361  0.00  0.00           C
ATOM   3505  O   ILE X 229      36.917  63.912  95.714  0.00  0.00           O
ATOM   3506  N   VAL X 230      36.549  62.247  97.237  0.00  0.00           N
ATOM   3507  H   VAL X 230      35.812  61.660  97.600  0.00  0.00           H
ATOM   3508  CA  VAL X 230      37.944  61.940  97.471  0.00  0.00           C
ATOM   3509  HA  VAL X 230      38.627  62.786  97.536  0.00  0.00           H
ATOM   3510  CB  VAL X 230      38.166  61.268  98.833  0.00  0.00           C
ATOM   3511  HB  VAL X 230      37.370  60.527  98.909  0.00  0.00           H
ATOM   3512  CG1 VAL X 230      39.588  60.581  99.027  0.00  0.00           C
ATOM   3513 HG11 VAL X 230      40.339  61.369  98.966  0.00  0.00           H
ATOM   3514 HG12 VAL X 230      39.580  60.133 100.020  0.00  0.00           H
ATOM   3515 HG13 VAL X 230      39.629  59.676  98.421  0.00  0.00           H
ATOM   3516  CG2 VAL X 230      38.002  62.323  99.966  0.00  0.00           C
ATOM   3517 HG21 VAL X 230      37.304  63.135  99.764  0.00  0.00           H
ATOM   3518 HG22 VAL X 230      37.762  61.826 100.907  0.00  0.00           H
ATOM   3519 HG23 VAL X 230      38.989  62.769 100.088  0.00  0.00           H
ATOM   3520  C   VAL X 230      38.451  60.987  96.418  0.00  0.00           C
ATOM   3521  O   VAL X 230      37.835  59.953  96.149  0.00  0.00           O
ATOM   3522  N   TYR X 231      39.574  61.313  95.790  0.00  0.00           N
ATOM   3523  H   TYR X 231      40.048  62.190  95.955  0.00  0.00           H
ATOM   3524  CA  TYR X 231      40.253  60.551  94.741  0.00  0.00           C
ATOM   3525  HA  TYR X 231      39.881  59.529  94.806  0.00  0.00           H
ATOM   3526  CB  TYR X 231      40.000  61.009  93.379  0.00  0.00           C
ATOM   3527  HB2 TYR X 231      38.938  61.142  93.173  0.00  0.00           H
ATOM   3528  HB3 TYR X 231      40.492  61.969  93.222  0.00  0.00           H
ATOM   3529  CG  TYR X 231      40.525  59.994  92.303  0.00  0.00           C
ATOM   3530  CD1 TYR X 231      39.781  58.959  91.752  0.00  0.00           C
ATOM   3531  HD1 TYR X 231      38.782  58.761  92.111  0.00  0.00           H
ATOM   3532  CE1 TYR X 231      40.335  58.133  90.770  0.00  0.00           C
ATOM   3533  HE1 TYR X 231      39.799  57.354  90.249  0.00  0.00           H
ATOM   3534  CZ  TYR X 231      41.626  58.320  90.265  0.00  0.00           C
ATOM   3535  OH  TYR X 231      42.095  57.456  89.318  0.00  0.00           O
ATOM   3536  HH  TYR X 231      43.028  57.579  89.128  0.00  0.00           H
ATOM   3537  CE2 TYR X 231      42.424  59.302  90.921  0.00  0.00           C
ATOM   3538  HE2 TYR X 231      43.453  59.402  90.609  0.00  0.00           H
ATOM   3539  CD2 TYR X 231      41.869  60.178  91.848  0.00  0.00           C
ATOM   3540  HD2 TYR X 231      42.469  60.972  92.267  0.00  0.00           H
ATOM   3541  C   TYR X 231      41.739  60.683  95.094  0.00  0.00           C
ATOM   3542  O   TYR X 231      42.483  61.569  94.673  0.00  0.00           O
ATOM   3543  N   LYS X 232      42.195  59.782  96.021  0.00  0.00           N
ATOM   3544  H   LYS X 232      41.548  59.017  96.154  0.00  0.00           H
ATOM   3545  CA  LYS X 232      43.504  59.639  96.656  0.00  0.00           C
ATOM   3546  HA  LYS X 232      44.189  60.248  96.066  0.00  0.00           H
ATOM   3547  CB  LYS X 232      43.337  60.238  98.040  0.00  0.00           C
ATOM   3548  HB2 LYS X 232      42.703  61.122  97.968  0.00  0.00           H
ATOM   3549  HB3 LYS X 232      42.883  59.458  98.651  0.00  0.00           H
ATOM   3550  CG  LYS X 232      44.623  60.608  98.753  0.00  0.00           C
ATOM   3551  HG2 LYS X 232      45.358  59.822  98.580  0.00  0.00           H
ATOM   3552  HG3 LYS X 232      44.946  61.590  98.410  0.00  0.00           H
ATOM   3553  CD  LYS X 232      44.368  60.807 100.270  0.00  0.00           C
ATOM   3554  HD2 LYS X 232      43.862  61.753 100.464  0.00  0.00           H
ATOM   3555  HD3 LYS X 232      43.780  59.980 100.669  0.00  0.00           H
ATOM   3556  CE  LYS X 232      45.685  60.930 100.986  0.00  0.00           C
ATOM   3557  HE2 LYS X 232      46.426  61.560 100.496  0.00  0.00           H
ATOM   3558  HE3 LYS X 232      45.441  61.339 101.967  0.00  0.00           H
ATOM   3559  NZ  LYS X 232      46.321  59.639 101.096  0.00  0.00           N
ATOM   3560  HZ1 LYS X 232      46.190  59.132 100.233  0.00  0.00           H
ATOM   3561  HZ2 LYS X 232      47.292  59.769 101.342  0.00  0.00           H
ATOM   3562  HZ3 LYS X 232      45.885  59.087 101.820  0.00  0.00           H
ATOM   3563  C   LYS X 232      43.955  58.163  96.651  0.00  0.00           C
ATOM   3564  O   LYS X 232      43.987  57.452  97.673  0.00  0.00           O
ATOM   3565  N   PRO X 233      44.281  57.619  95.414  0.00  0.00           N
ATOM   3566  CD  PRO X 233      43.767  58.067  94.126  0.00  0.00           C
ATOM   3567  HD2 PRO X 233      44.226  59.043  93.971  0.00  0.00           H
ATOM   3568  HD3 PRO X 233      42.697  58.274  94.117  0.00  0.00           H
ATOM   3569  CG  PRO X 233      44.093  56.923  93.142  0.00  0.00           C
ATOM   3570  HG2 PRO X 233      44.296  57.305  92.142  0.00  0.00           H
ATOM   3571  HG3 PRO X 233      43.204  56.300  93.045  0.00  0.00           H
ATOM   3572  CB  PRO X 233      45.320  56.237  93.749  0.00  0.00           C
ATOM   3573  HB2 PRO X 233      46.268  56.728  93.531  0.00  0.00           H
ATOM   3574  HB3 PRO X 233      45.398  55.194  93.442  0.00  0.00           H
ATOM   3575  CA  PRO X 233      45.166  56.436  95.197  0.00  0.00           C
ATOM   3576  HA  PRO X 233      44.667  55.512  95.489  0.00  0.00           H
ATOM   3577  C   PRO X 233      46.591  56.512  95.917  0.00  0.00           C
ATOM   3578  O   PRO X 233      47.167  57.631  95.995  0.00  0.00           O
ATOM   3579  N   VAL X 234      47.093  55.403  96.336  0.00  0.00           N
ATOM   3580  H   VAL X 234      46.575  54.543  96.231  0.00  0.00           H
ATOM   3581  CA  VAL X 234      48.537  55.179  96.614  0.00  0.00           C
ATOM   3582  HA  VAL X 234      48.999  56.098  96.252  0.00  0.00           H
ATOM   3583  CB  VAL X 234      48.835  55.062  98.165  0.00  0.00           C
ATOM   3584  HB  VAL X 234      48.105  54.321  98.490  0.00  0.00           H
ATOM   3585  CG1 VAL X 234      50.254  54.610  98.454  0.00  0.00           C
ATOM   3586 HG11 VAL X 234      50.379  53.562  98.180  0.00  0.00           H
ATOM   3587 HG12 VAL X 234      50.872  55.147  97.734  0.00  0.00           H
ATOM   3588 HG13 VAL X 234      50.639  54.713  99.468  0.00  0.00           H
ATOM   3589  CG2 VAL X 234      48.733  56.460  98.815  0.00  0.00           C
ATOM   3590 HG21 VAL X 234      49.001  56.504  99.871  0.00  0.00           H
ATOM   3591 HG22 VAL X 234      49.384  57.141  98.266  0.00  0.00           H
ATOM   3592 HG23 VAL X 234      47.687  56.757  98.750  0.00  0.00           H
ATOM   3593  C   VAL X 234      49.187  54.018  95.818  0.00  0.00           C
ATOM   3594  O   VAL X 234      48.631  52.961  95.765  0.00  0.00           O
ATOM   3595  N   ASP X 235      50.336  54.200  95.203  0.00  0.00           N
ATOM   3596  H   ASP X 235      50.681  55.141  95.083  0.00  0.00           H
ATOM   3597  CA  ASP X 235      51.281  53.224  94.755  0.00  0.00           C
ATOM   3598  HA  ASP X 235      50.826  52.234  94.790  0.00  0.00           H
ATOM   3599  CB  ASP X 235      51.497  53.300  93.280  0.00  0.00           C
ATOM   3600  HB2 ASP X 235      50.479  53.352  92.896  0.00  0.00           H
ATOM   3601  HB3 ASP X 235      51.908  54.284  93.052  0.00  0.00           H
ATOM   3602  CG  ASP X 235      52.387  52.167  92.721  0.00  0.00           C
ATOM   3603  OD1 ASP X 235      52.667  51.210  93.447  0.00  0.00           O
ATOM   3604  OD2 ASP X 235      52.712  52.250  91.504  0.00  0.00           O
ATOM   3605  C   ASP X 235      52.487  53.197  95.648  0.00  0.00           C
ATOM   3606  O   ASP X 235      53.187  54.206  95.859  0.00  0.00           O
ATOM   3607  N   LEU X 236      52.754  52.021  96.256  0.00  0.00           N
ATOM   3608  H   LEU X 236      52.088  51.288  96.061  0.00  0.00           H
ATOM   3609  CA  LEU X 236      53.963  51.751  97.098  0.00  0.00           C
ATOM   3610  HA  LEU X 236      54.677  52.567  96.985  0.00  0.00           H
ATOM   3611  CB  LEU X 236      53.489  51.558  98.577  0.00  0.00           C
ATOM   3612  HB2 LEU X 236      52.418  51.355  98.584  0.00  0.00           H
ATOM   3613  HB3 LEU X 236      54.001  50.756  99.108  0.00  0.00           H
ATOM   3614  CG  LEU X 236      53.717  52.857  99.512  0.00  0.00           C
ATOM   3615  HG  LEU X 236      53.198  53.678  99.018  0.00  0.00           H
ATOM   3616  CD1 LEU X 236      53.080  52.658 100.945  0.00  0.00           C
ATOM   3617 HD11 LEU X 236      51.991  52.679 100.897  0.00  0.00           H
ATOM   3618 HD12 LEU X 236      53.376  51.707 101.388  0.00  0.00           H
ATOM   3619 HD13 LEU X 236      53.319  53.483 101.616  0.00  0.00           H
ATOM   3620  CD2 LEU X 236      55.155  53.209  99.746  0.00  0.00           C
ATOM   3621 HD21 LEU X 236      55.293  54.290  99.757  0.00  0.00           H
ATOM   3622 HD22 LEU X 236      55.482  52.845 100.720  0.00  0.00           H
ATOM   3623 HD23 LEU X 236      55.809  52.634  99.091  0.00  0.00           H
ATOM   3624  C   LEU X 236      54.731  50.564  96.616  0.00  0.00           C
ATOM   3625  O   LEU X 236      55.702  50.144  97.278  0.00  0.00           O
ATOM   3626  N   SER X 237      54.262  49.909  95.533  0.00  0.00           N
ATOM   3627  H   SER X 237      53.535  50.382  95.016  0.00  0.00           H
ATOM   3628  CA  SER X 237      54.880  48.749  94.874  0.00  0.00           C
ATOM   3629  HA  SER X 237      54.985  47.978  95.638  0.00  0.00           H
ATOM   3630  CB  SER X 237      53.906  48.225  93.742  0.00  0.00           C
ATOM   3631  HB2 SER X 237      54.258  47.303  93.278  0.00  0.00           H
ATOM   3632  HB3 SER X 237      52.909  48.225  94.182  0.00  0.00           H
ATOM   3633  OG  SER X 237      53.991  49.171  92.708  0.00  0.00           O
ATOM   3634  HG  SER X 237      53.445  49.906  92.995  0.00  0.00           H
ATOM   3635  C   SER X 237      56.301  49.083  94.324  0.00  0.00           C
ATOM   3636  O   SER X 237      56.830  50.115  94.580  0.00  0.00           O
ATOM   3637  N   LYS X 238      56.982  48.055  93.867  0.00  0.00           N
ATOM   3638  H   LYS X 238      56.579  47.158  94.093  0.00  0.00           H
ATOM   3639  CA  LYS X 238      58.415  48.020  93.594  0.00  0.00           C
ATOM   3640  HA  LYS X 238      58.617  49.031  93.239  0.00  0.00           H
ATOM   3641  CB  LYS X 238      59.184  47.701  94.826  0.00  0.00           C
ATOM   3642  HB2 LYS X 238      59.142  48.608  95.428  0.00  0.00           H
ATOM   3643  HB3 LYS X 238      58.665  46.907  95.362  0.00  0.00           H
ATOM   3644  CG  LYS X 238      60.664  47.403  94.631  0.00  0.00           C
ATOM   3645  HG2 LYS X 238      60.859  46.539  93.997  0.00  0.00           H
ATOM   3646  HG3 LYS X 238      61.086  48.261  94.107  0.00  0.00           H
ATOM   3647  CD  LYS X 238      61.473  47.321  95.924  0.00  0.00           C
ATOM   3648  HD2 LYS X 238      61.396  48.251  96.487  0.00  0.00           H
ATOM   3649  HD3 LYS X 238      61.122  46.471  96.508  0.00  0.00           H
ATOM   3650  CE  LYS X 238      62.916  46.998  95.536  0.00  0.00           C
ATOM   3651  HE2 LYS X 238      62.780  46.174  94.835  0.00  0.00           H
ATOM   3652  HE3 LYS X 238      63.243  47.874  94.975  0.00  0.00           H
ATOM   3653  NZ  LYS X 238      63.798  46.709  96.693  0.00  0.00           N
ATOM   3654  HZ1 LYS X 238      63.839  47.398  97.430  0.00  0.00           H
ATOM   3655  HZ2 LYS X 238      63.600  45.822  97.136  0.00  0.00           H
ATOM   3656  HZ3 LYS X 238      64.720  46.758  96.283  0.00  0.00           H
ATOM   3657  C   LYS X 238      58.686  47.007  92.431  0.00  0.00           C
ATOM   3658  O   LYS X 238      58.284  45.824  92.359  0.00  0.00           O
ATOM   3659  N   VAL X 239      59.280  47.593  91.336  0.00  0.00           N
ATOM   3660  H   VAL X 239      59.635  48.538  91.361  0.00  0.00           H
ATOM   3661  CA  VAL X 239      59.711  46.901  90.124  0.00  0.00           C
ATOM   3662  HA  VAL X 239      59.406  45.857  90.197  0.00  0.00           H
ATOM   3663  CB  VAL X 239      59.108  47.500  88.822  0.00  0.00           C
ATOM   3664  HB  VAL X 239      59.567  48.466  88.611  0.00  0.00           H
ATOM   3665  CG1 VAL X 239      59.144  46.464  87.642  0.00  0.00           C
ATOM   3666 HG11 VAL X 239      60.141  46.228  87.271  0.00  0.00           H
ATOM   3667 HG12 VAL X 239      58.722  45.486  87.875  0.00  0.00           H
ATOM   3668 HG13 VAL X 239      58.674  46.841  86.734  0.00  0.00           H
ATOM   3669  CG2 VAL X 239      57.589  47.673  88.945  0.00  0.00           C
ATOM   3670 HG21 VAL X 239      57.062  48.257  88.190  0.00  0.00           H
ATOM   3671 HG22 VAL X 239      57.217  46.651  88.876  0.00  0.00           H
ATOM   3672 HG23 VAL X 239      57.294  48.109  89.899  0.00  0.00           H
ATOM   3673  C   VAL X 239      61.207  46.918  90.084  0.00  0.00           C
ATOM   3674  O   VAL X 239      61.910  47.877  90.408  0.00  0.00           O
ATOM   3675  N   THR X 240      61.801  45.819  89.589  0.00  0.00           N
ATOM   3676  H   THR X 240      61.189  45.113  89.205  0.00  0.00           H
ATOM   3677  CA  THR X 240      63.228  45.570  89.653  0.00  0.00           C
ATOM   3678  HA  THR X 240      63.705  46.544  89.551  0.00  0.00           H
ATOM   3679  CB  THR X 240      63.770  45.029  91.064  0.00  0.00           C
ATOM   3680  HB  THR X 240      64.838  45.157  91.237  0.00  0.00           H
ATOM   3681  CG2 THR X 240      63.209  45.600  92.280  0.00  0.00           C
ATOM   3682 HG21 THR X 240      63.456  46.661  92.311  0.00  0.00           H
ATOM   3683 HG22 THR X 240      62.119  45.603  92.279  0.00  0.00           H
ATOM   3684 HG23 THR X 240      63.562  45.254  93.252  0.00  0.00           H
ATOM   3685  OG1 THR X 240      63.572  43.659  91.209  0.00  0.00           O
ATOM   3686  HG1 THR X 240      64.212  43.278  90.603  0.00  0.00           H
ATOM   3687  C   THR X 240      63.804  44.654  88.524  0.00  0.00           C
ATOM   3688  O   THR X 240      63.082  43.871  87.915  0.00  0.00           O
ATOM   3689  N   SER X 241      65.144  44.717  88.257  0.00  0.00           N
ATOM   3690  H   SER X 241      65.683  45.307  88.874  0.00  0.00           H
ATOM   3691  CA  SER X 241      65.827  43.668  87.518  0.00  0.00           C
ATOM   3692  HA  SER X 241      65.375  42.753  87.901  0.00  0.00           H
ATOM   3693  CB  SER X 241      65.691  43.844  85.980  0.00  0.00           C
ATOM   3694  HB2 SER X 241      65.889  42.907  85.460  0.00  0.00           H
ATOM   3695  HB3 SER X 241      64.658  43.984  85.664  0.00  0.00           H
ATOM   3696  OG  SER X 241      66.479  44.921  85.541  0.00  0.00           O
ATOM   3697  HG  SER X 241      66.832  44.796  84.657  0.00  0.00           H
ATOM   3698  C   SER X 241      67.337  43.623  87.865  0.00  0.00           C
ATOM   3699  O   SER X 241      67.862  44.665  88.222  0.00  0.00           O
ATOM   3700  N   LYS X 242      67.978  42.467  87.835  0.00  0.00           N
ATOM   3701  H   LYS X 242      67.454  41.714  87.414  0.00  0.00           H
ATOM   3702  CA  LYS X 242      69.451  42.208  87.871  0.00  0.00           C
ATOM   3703  HA  LYS X 242      69.969  43.109  87.543  0.00  0.00           H
ATOM   3704  CB  LYS X 242      69.890  41.960  89.325  0.00  0.00           C
ATOM   3705  HB2 LYS X 242      69.441  42.733  89.948  0.00  0.00           H
ATOM   3706  HB3 LYS X 242      69.468  40.992  89.597  0.00  0.00           H
ATOM   3707  CG  LYS X 242      71.417  41.882  89.463  0.00  0.00           C
ATOM   3708  HG2 LYS X 242      71.714  41.109  88.754  0.00  0.00           H
ATOM   3709  HG3 LYS X 242      72.010  42.780  89.292  0.00  0.00           H
ATOM   3710  CD  LYS X 242      71.838  41.392  90.868  0.00  0.00           C
ATOM   3711  HD2 LYS X 242      71.390  42.140  91.522  0.00  0.00           H
ATOM   3712  HD3 LYS X 242      71.299  40.470  91.084  0.00  0.00           H
ATOM   3713  CE  LYS X 242      73.388  41.089  90.840  0.00  0.00           C
ATOM   3714  HE2 LYS X 242      73.508  40.227  90.185  0.00  0.00           H
ATOM   3715  HE3 LYS X 242      73.872  41.987  90.458  0.00  0.00           H
ATOM   3716  NZ  LYS X 242      73.958  40.715  92.120  0.00  0.00           N
ATOM   3717  HZ1 LYS X 242      73.767  41.324  92.903  0.00  0.00           H
ATOM   3718  HZ2 LYS X 242      73.614  39.813  92.418  0.00  0.00           H
ATOM   3719  HZ3 LYS X 242      74.966  40.713  92.055  0.00  0.00           H
ATOM   3720  C   LYS X 242      69.964  41.170  86.886  0.00  0.00           C
ATOM   3721  O   LYS X 242      69.468  40.044  86.804  0.00  0.00           O
ATOM   3722  N   CYS X 243      70.917  41.644  86.063  0.00  0.00           N
ATOM   3723  H   CYS X 243      71.184  42.612  86.172  0.00  0.00           H
ATOM   3724  CA  CYS X 243      71.828  40.949  85.121  0.00  0.00           C
ATOM   3725  HA  CYS X 243      71.541  39.902  85.031  0.00  0.00           H
ATOM   3726  CB  CYS X 243      71.728  41.728  83.791  0.00  0.00           C
ATOM   3727  HB2 CYS X 243      71.991  42.763  84.008  0.00  0.00           H
ATOM   3728  HB3 CYS X 243      72.395  41.289  83.049  0.00  0.00           H
ATOM   3729  SG  CYS X 243      69.971  41.626  83.216  0.00  0.00           S
ATOM   3730  HG  CYS X 243      69.369  42.670  83.791  0.00  0.00           H
ATOM   3731  C   CYS X 243      73.267  40.880  85.640  0.00  0.00           C
ATOM   3732  O   CYS X 243      73.703  41.817  86.292  0.00  0.00           O
ATOM   3733  N   GLY X 244      74.082  39.930  85.126  0.00  0.00           N
ATOM   3734  H   GLY X 244      73.677  39.233  84.516  0.00  0.00           H
ATOM   3735  CA  GLY X 244      75.514  40.021  85.140  0.00  0.00           C
ATOM   3736  HA2 GLY X 244      75.813  40.537  86.052  0.00  0.00           H
ATOM   3737  HA3 GLY X 244      75.961  39.031  85.050  0.00  0.00           H
ATOM   3738  C   GLY X 244      76.102  40.942  84.054  0.00  0.00           C
ATOM   3739  O   GLY X 244      75.354  41.622  83.399  0.00  0.00           O
ATOM   3740  N   SER X 245      77.433  40.776  83.780  0.00  0.00           N
ATOM   3741  H   SER X 245      77.967  40.308  84.498  0.00  0.00           H
ATOM   3742  CA  SER X 245      78.107  41.411  82.666  0.00  0.00           C
ATOM   3743  HA  SER X 245      77.746  42.439  82.685  0.00  0.00           H
ATOM   3744  CB  SER X 245      79.683  41.476  82.813  0.00  0.00           C
ATOM   3745  HB2 SER X 245      80.097  40.470  82.876  0.00  0.00           H
ATOM   3746  HB3 SER X 245      80.052  41.827  81.850  0.00  0.00           H
ATOM   3747  OG  SER X 245      80.046  42.222  83.968  0.00  0.00           O
ATOM   3748  HG  SER X 245      79.915  41.683  84.751  0.00  0.00           H
ATOM   3749  C   SER X 245      77.749  40.865  81.270  0.00  0.00           C
ATOM   3750  O   SER X 245      77.396  39.658  81.158  0.00  0.00           O
ATOM   3751  N   LEU X 246      77.954  41.637  80.201  0.00  0.00           N
ATOM   3752  H   LEU X 246      78.407  42.519  80.393  0.00  0.00           H
ATOM   3753  CA  LEU X 246      78.048  41.214  78.815  0.00  0.00           C
ATOM   3754  HA  LEU X 246      77.426  40.338  78.629  0.00  0.00           H
ATOM   3755  CB  LEU X 246      77.459  42.471  78.074  0.00  0.00           C
ATOM   3756  HB2 LEU X 246      76.439  42.707  78.378  0.00  0.00           H
ATOM   3757  HB3 LEU X 246      77.998  43.339  78.454  0.00  0.00           H
ATOM   3758  CG  LEU X 246      77.607  42.550  76.581  0.00  0.00           C
ATOM   3759  HG  LEU X 246      78.668  42.597  76.335  0.00  0.00           H
ATOM   3760  CD1 LEU X 246      77.008  41.332  75.893  0.00  0.00           C
ATOM   3761 HD11 LEU X 246      76.775  41.505  74.843  0.00  0.00           H
ATOM   3762 HD12 LEU X 246      77.655  40.456  75.939  0.00  0.00           H
ATOM   3763 HD13 LEU X 246      76.046  41.133  76.366  0.00  0.00           H
ATOM   3764  CD2 LEU X 246      76.919  43.790  76.034  0.00  0.00           C
ATOM   3765 HD21 LEU X 246      75.832  43.771  76.107  0.00  0.00           H
ATOM   3766 HD22 LEU X 246      77.338  44.646  76.564  0.00  0.00           H
ATOM   3767 HD23 LEU X 246      77.062  43.841  74.955  0.00  0.00           H
ATOM   3768  C   LEU X 246      79.515  41.029  78.301  0.00  0.00           C
ATOM   3769  O   LEU X 246      80.460  41.722  78.712  0.00  0.00           O
ATOM   3770  N   GLY X 247      79.803  40.038  77.488  0.00  0.00           N
ATOM   3771  H   GLY X 247      79.126  39.308  77.317  0.00  0.00           H
ATOM   3772  CA  GLY X 247      81.085  39.880  76.824  0.00  0.00           C
ATOM   3773  HA2 GLY X 247      81.922  40.004  77.510  0.00  0.00           H
ATOM   3774  HA3 GLY X 247      81.169  38.840  76.509  0.00  0.00           H
ATOM   3775  C   GLY X 247      81.298  40.737  75.549  0.00  0.00           C
ATOM   3776  O   GLY X 247      82.121  41.677  75.550  0.00  0.00           O
ATOM   3777  N   ASN X 248      80.560  40.475  74.458  0.00  0.00           N
ATOM   3778  H   ASN X 248      80.021  39.621  74.429  0.00  0.00           H
ATOM   3779  CA  ASN X 248      80.691  41.206  73.194  0.00  0.00           C
ATOM   3780  HA  ASN X 248      80.769  42.268  73.425  0.00  0.00           H
ATOM   3781  CB  ASN X 248      81.879  40.648  72.308  0.00  0.00           C
ATOM   3782  HB2 ASN X 248      81.564  39.777  71.734  0.00  0.00           H
ATOM   3783  HB3 ASN X 248      82.052  41.423  71.562  0.00  0.00           H
ATOM   3784  CG  ASN X 248      83.206  40.404  72.984  0.00  0.00           C
ATOM   3785  OD1 ASN X 248      84.177  41.096  72.781  0.00  0.00           O
ATOM   3786  ND2 ASN X 248      83.250  39.368  73.798  0.00  0.00           N
ATOM   3787 HD21 ASN X 248      82.460  38.795  74.057  0.00  0.00           H
ATOM   3788 HD22 ASN X 248      84.186  39.052  74.006  0.00  0.00           H
ATOM   3789  C   ASN X 248      79.432  41.087  72.431  0.00  0.00           C
ATOM   3790  O   ASN X 248      78.771  40.015  72.310  0.00  0.00           O
ATOM   3791  N   ILE X 249      79.061  42.243  71.854  0.00  0.00           N
ATOM   3792  H   ILE X 249      79.712  42.988  72.059  0.00  0.00           H
ATOM   3793  CA  ILE X 249      78.106  42.357  70.767  0.00  0.00           C
ATOM   3794  HA  ILE X 249      77.585  41.401  70.814  0.00  0.00           H
ATOM   3795  CB  ILE X 249      77.125  43.537  70.945  0.00  0.00           C
ATOM   3796  HB  ILE X 249      77.805  44.389  70.967  0.00  0.00           H
ATOM   3797  CG2 ILE X 249      76.183  43.621  69.739  0.00  0.00           C
ATOM   3798 HG21 ILE X 249      75.609  42.695  69.739  0.00  0.00           H
ATOM   3799 HG22 ILE X 249      75.656  44.569  69.855  0.00  0.00           H
ATOM   3800 HG23 ILE X 249      76.800  43.785  68.856  0.00  0.00           H
ATOM   3801  CG1 ILE X 249      76.230  43.367  72.176  0.00  0.00           C
ATOM   3802 HG12 ILE X 249      75.262  42.914  71.962  0.00  0.00           H
ATOM   3803 HG13 ILE X 249      76.767  42.847  72.969  0.00  0.00           H
ATOM   3804  CD1 ILE X 249      75.913  44.673  72.772  0.00  0.00           C
ATOM   3805 HD11 ILE X 249      75.245  44.528  73.622  0.00  0.00           H
ATOM   3806 HD12 ILE X 249      76.854  45.142  73.061  0.00  0.00           H
ATOM   3807 HD13 ILE X 249      75.593  45.387  72.014  0.00  0.00           H
ATOM   3808  C   ILE X 249      78.948  42.377  69.469  0.00  0.00           C
ATOM   3809  O   ILE X 249      79.769  43.291  69.325  0.00  0.00           O
ATOM   3810  N   HIE X 250      78.622  41.412  68.572  0.00  0.00           N
ATOM   3811  H   HIE X 250      77.881  40.813  68.906  0.00  0.00           H
ATOM   3812  CA  HIE X 250      79.127  41.253  67.233  0.00  0.00           C
ATOM   3813  HA  HIE X 250      79.882  42.032  67.133  0.00  0.00           H
ATOM   3814  CB  HIE X 250      79.631  39.863  67.063  0.00  0.00           C
ATOM   3815  HB2 HIE X 250      78.915  39.143  67.459  0.00  0.00           H
ATOM   3816  HB3 HIE X 250      79.757  39.844  65.981  0.00  0.00           H
ATOM   3817  CG  HIE X 250      80.945  39.572  67.801  0.00  0.00           C
ATOM   3818  ND1 HIE X 250      82.169  39.982  67.365  0.00  0.00           N
ATOM   3819  CE1 HIE X 250      83.066  39.348  68.189  0.00  0.00           C
ATOM   3820  HE1 HIE X 250      84.128  39.369  67.995  0.00  0.00           H
ATOM   3821  NE2 HIE X 250      82.377  38.717  69.125  0.00  0.00           N
ATOM   3822  HE2 HIE X 250      82.772  37.953  69.656  0.00  0.00           H
ATOM   3823  CD2 HIE X 250      81.013  38.770  68.876  0.00  0.00           C
ATOM   3824  HD2 HIE X 250      80.171  38.386  69.432  0.00  0.00           H
ATOM   3825  C   HIE X 250      78.059  41.657  66.200  0.00  0.00           C
ATOM   3826  O   HIE X 250      77.513  40.837  65.496  0.00  0.00           O
ATOM   3827  N   HIE X 251      77.695  42.941  66.215  0.00  0.00           N
ATOM   3828  H   HIE X 251      78.298  43.586  66.705  0.00  0.00           H
ATOM   3829  CA  HIE X 251      76.688  43.527  65.242  0.00  0.00           C
ATOM   3830  HA  HIE X 251      75.798  42.902  65.181  0.00  0.00           H
ATOM   3831  CB  HIE X 251      76.120  44.916  65.639  0.00  0.00           C
ATOM   3832  HB2 HIE X 251      75.674  44.883  66.633  0.00  0.00           H
ATOM   3833  HB3 HIE X 251      76.918  45.658  65.666  0.00  0.00           H
ATOM   3834  CG  HIE X 251      75.022  45.510  64.782  0.00  0.00           C
ATOM   3835  ND1 HIE X 251      73.612  45.275  64.874  0.00  0.00           N
ATOM   3836  CE1 HIE X 251      73.000  46.103  63.999  0.00  0.00           C
ATOM   3837  HE1 HIE X 251      71.984  45.926  63.678  0.00  0.00           H
ATOM   3838  NE2 HIE X 251      73.954  46.822  63.412  0.00  0.00           N
ATOM   3839  HE2 HIE X 251      73.857  47.280  62.517  0.00  0.00           H
ATOM   3840  CD2 HIE X 251      75.234  46.475  63.828  0.00  0.00           C
ATOM   3841  HD2 HIE X 251      76.238  46.756  63.547  0.00  0.00           H
ATOM   3842  C   HIE X 251      77.282  43.679  63.784  0.00  0.00           C
ATOM   3843  O   HIE X 251      77.781  44.801  63.415  0.00  0.00           O
ATOM   3844  N   LYS X 252      77.353  42.531  63.053  0.00  0.00           N
ATOM   3845  H   LYS X 252      76.948  41.721  63.501  0.00  0.00           H
ATOM   3846  CA  LYS X 252      78.096  42.348  61.798  0.00  0.00           C
ATOM   3847  HA  LYS X 252      78.389  43.361  61.523  0.00  0.00           H
ATOM   3848  CB  LYS X 252      79.366  41.552  62.209  0.00  0.00           C
ATOM   3849  HB2 LYS X 252      79.081  40.581  62.614  0.00  0.00           H
ATOM   3850  HB3 LYS X 252      79.978  41.379  61.323  0.00  0.00           H
ATOM   3851  CG  LYS X 252      80.276  42.320  63.277  0.00  0.00           C
ATOM   3852  HG2 LYS X 252      80.315  43.357  62.946  0.00  0.00           H
ATOM   3853  HG3 LYS X 252      79.939  42.267  64.312  0.00  0.00           H
ATOM   3854  CD  LYS X 252      81.695  41.678  63.324  0.00  0.00           C
ATOM   3855  HD2 LYS X 252      82.053  41.732  62.296  0.00  0.00           H
ATOM   3856  HD3 LYS X 252      82.325  42.220  64.029  0.00  0.00           H
ATOM   3857  CE  LYS X 252      81.631  40.339  63.911  0.00  0.00           C
ATOM   3858  HE2 LYS X 252      81.286  40.481  64.936  0.00  0.00           H
ATOM   3859  HE3 LYS X 252      80.920  39.716  63.369  0.00  0.00           H
ATOM   3860  NZ  LYS X 252      82.973  39.806  64.051  0.00  0.00           N
ATOM   3861  HZ1 LYS X 252      83.390  40.074  64.930  0.00  0.00           H
ATOM   3862  HZ2 LYS X 252      82.978  38.804  63.921  0.00  0.00           H
ATOM   3863  HZ3 LYS X 252      83.647  40.201  63.411  0.00  0.00           H
ATOM   3864  C   LYS X 252      77.201  41.642  60.767  0.00  0.00           C
ATOM   3865  O   LYS X 252      77.634  40.635  60.278  0.00  0.00           O
ATOM   3866  N   PRO X 253      76.075  42.249  60.376  0.00  0.00           N
ATOM   3867  CD  PRO X 253      75.565  43.462  60.896  0.00  0.00           C
ATOM   3868  HD2 PRO X 253      76.379  44.146  61.137  0.00  0.00           H
ATOM   3869  HD3 PRO X 253      75.125  43.258  61.873  0.00  0.00           H
ATOM   3870  CG  PRO X 253      74.554  44.038  59.923  0.00  0.00           C
ATOM   3871  HG2 PRO X 253      74.938  44.751  59.193  0.00  0.00           H
ATOM   3872  HG3 PRO X 253      73.667  44.453  60.401  0.00  0.00           H
ATOM   3873  CB  PRO X 253      74.100  42.815  59.244  0.00  0.00           C
ATOM   3874  HB2 PRO X 253      73.679  43.040  58.264  0.00  0.00           H
ATOM   3875  HB3 PRO X 253      73.433  42.270  59.911  0.00  0.00           H
ATOM   3876  CA  PRO X 253      75.389  41.960  59.080  0.00  0.00           C
ATOM   3877  HA  PRO X 253      75.072  40.918  59.029  0.00  0.00           H
ATOM   3878  C   PRO X 253      76.144  42.273  57.778  0.00  0.00           C
ATOM   3879  O   PRO X 253      76.871  43.279  57.713  0.00  0.00           O
ATOM   3880  N   GLY X 254      75.953  41.434  56.795  0.00  0.00           N
ATOM   3881  H   GLY X 254      75.395  40.618  57.002  0.00  0.00           H
ATOM   3882  CA  GLY X 254      76.428  41.653  55.404  0.00  0.00           C
ATOM   3883  HA2 GLY X 254      77.340  42.238  55.281  0.00  0.00           H
ATOM   3884  HA3 GLY X 254      76.628  40.656  55.013  0.00  0.00           H
ATOM   3885  C   GLY X 254      75.482  42.506  54.560  0.00  0.00           C
ATOM   3886  O   GLY X 254      74.297  42.128  54.392  0.00  0.00           O
ATOM   3887  N   GLY X 255      75.964  43.620  53.994  0.00  0.00           N
ATOM   3888  H   GLY X 255      76.956  43.748  54.135  0.00  0.00           H
ATOM   3889  CA  GLY X 255      75.265  44.556  53.127  0.00  0.00           C
ATOM   3890  HA2 GLY X 255      74.709  45.317  53.673  0.00  0.00           H
ATOM   3891  HA3 GLY X 255      75.988  45.137  52.555  0.00  0.00           H
ATOM   3892  C   GLY X 255      74.400  44.034  52.022  0.00  0.00           C
ATOM   3893  O   GLY X 255      74.974  43.462  51.078  0.00  0.00           O
ATOM   3894  N   GLY X 256      73.055  44.119  52.139  0.00  0.00           N
ATOM   3895  H   GLY X 256      72.728  44.574  52.979  0.00  0.00           H
ATOM   3896  CA  GLY X 256      72.035  43.669  51.193  0.00  0.00           C
ATOM   3897  HA2 GLY X 256      72.181  42.610  50.980  0.00  0.00           H
ATOM   3898  HA3 GLY X 256      71.081  43.707  51.718  0.00  0.00           H
ATOM   3899  C   GLY X 256      72.019  44.447  49.834  0.00  0.00           C
ATOM   3900  O   GLY X 256      72.714  45.441  49.707  0.00  0.00           O
ATOM   3901  N   GLN X 257      71.151  44.126  48.908  0.00  0.00           N
ATOM   3902  H   GLN X 257      70.601  43.303  49.108  0.00  0.00           H
ATOM   3903  CA  GLN X 257      70.928  44.729  47.612  0.00  0.00           C
ATOM   3904  HA  GLN X 257      71.679  45.512  47.505  0.00  0.00           H
ATOM   3905  CB  GLN X 257      71.417  43.653  46.530  0.00  0.00           C
ATOM   3906  HB2 GLN X 257      72.444  43.297  46.600  0.00  0.00           H
ATOM   3907  HB3 GLN X 257      70.757  42.790  46.625  0.00  0.00           H
ATOM   3908  CG  GLN X 257      71.149  44.023  45.047  0.00  0.00           C
ATOM   3909  HG2 GLN X 257      71.117  43.229  44.301  0.00  0.00           H
ATOM   3910  HG3 GLN X 257      70.171  44.467  44.861  0.00  0.00           H
ATOM   3911  CD  GLN X 257      72.206  44.953  44.513  0.00  0.00           C
ATOM   3912  OE1 GLN X 257      71.870  46.015  44.056  0.00  0.00           O
ATOM   3913  NE2 GLN X 257      73.418  44.606  44.586  0.00  0.00           N
ATOM   3914 HE21 GLN X 257      73.671  43.664  44.847  0.00  0.00           H
ATOM   3915 HE22 GLN X 257      74.102  45.259  44.231  0.00  0.00           H
ATOM   3916  C   GLN X 257      69.490  45.182  47.466  0.00  0.00           C
ATOM   3917  O   GLN X 257      68.503  44.569  47.775  0.00  0.00           O
ATOM   3918  N   VAL X 258      69.438  46.358  46.923  0.00  0.00           N
ATOM   3919  H   VAL X 258      70.301  46.878  46.847  0.00  0.00           H
ATOM   3920  CA  VAL X 258      68.199  47.177  46.635  0.00  0.00           C
ATOM   3921  HA  VAL X 258      67.354  46.490  46.598  0.00  0.00           H
ATOM   3922  CB  VAL X 258      67.897  48.292  47.654  0.00  0.00           C
ATOM   3923  HB  VAL X 258      68.659  49.068  47.576  0.00  0.00           H
ATOM   3924  CG1 VAL X 258      66.569  49.139  47.387  0.00  0.00           C
ATOM   3925 HG11 VAL X 258      66.597  49.703  46.454  0.00  0.00           H
ATOM   3926 HG12 VAL X 258      65.820  48.354  47.489  0.00  0.00           H
ATOM   3927 HG13 VAL X 258      66.550  49.977  48.083  0.00  0.00           H
ATOM   3928  CG2 VAL X 258      67.888  47.776  49.088  0.00  0.00           C
ATOM   3929 HG21 VAL X 258      68.763  47.206  49.400  0.00  0.00           H
ATOM   3930 HG22 VAL X 258      67.679  48.633  49.728  0.00  0.00           H
ATOM   3931 HG23 VAL X 258      67.023  47.115  49.050  0.00  0.00           H
ATOM   3932  C   VAL X 258      68.341  47.917  45.335  0.00  0.00           C
ATOM   3933  O   VAL X 258      69.044  48.892  45.072  0.00  0.00           O
ATOM   3934  N   GLU X 259      67.358  47.654  44.448  0.00  0.00           N
ATOM   3935  H   GLU X 259      66.725  46.923  44.739  0.00  0.00           H
ATOM   3936  CA  GLU X 259      66.825  48.537  43.368  0.00  0.00           C
ATOM   3937  HA  GLU X 259      67.423  49.446  43.444  0.00  0.00           H
ATOM   3938  CB  GLU X 259      67.034  47.977  41.944  0.00  0.00           C
ATOM   3939  HB2 GLU X 259      68.085  47.705  41.849  0.00  0.00           H
ATOM   3940  HB3 GLU X 259      66.415  47.083  41.862  0.00  0.00           H
ATOM   3941  CG  GLU X 259      66.552  48.956  40.822  0.00  0.00           C
ATOM   3942  HG2 GLU X 259      65.482  49.070  40.993  0.00  0.00           H
ATOM   3943  HG3 GLU X 259      67.077  49.909  40.893  0.00  0.00           H
ATOM   3944  CD  GLU X 259      66.693  48.495  39.394  0.00  0.00           C
ATOM   3945  OE1 GLU X 259      67.523  47.516  39.125  0.00  0.00           O
ATOM   3946  OE2 GLU X 259      65.971  49.040  38.486  0.00  0.00           O
ATOM   3947  C   GLU X 259      65.380  49.020  43.697  0.00  0.00           C
ATOM   3948  O   GLU X 259      64.634  48.122  44.148  0.00  0.00           O
ATOM   3949  N   VAL X 260      65.076  50.314  43.521  0.00  0.00           N
ATOM   3950  H   VAL X 260      65.911  50.842  43.314  0.00  0.00           H
ATOM   3951  CA  VAL X 260      63.769  50.977  43.383  0.00  0.00           C
ATOM   3952  HA  VAL X 260      63.064  50.154  43.506  0.00  0.00           H
ATOM   3953  CB  VAL X 260      63.422  52.034  44.425  0.00  0.00           C
ATOM   3954  HB  VAL X 260      64.213  52.781  44.495  0.00  0.00           H
ATOM   3955  CG1 VAL X 260      62.041  52.734  44.108  0.00  0.00           C
ATOM   3956 HG11 VAL X 260      61.696  53.312  44.965  0.00  0.00           H
ATOM   3957 HG12 VAL X 260      62.172  53.289  43.179  0.00  0.00           H
ATOM   3958 HG13 VAL X 260      61.270  51.983  43.939  0.00  0.00           H
ATOM   3959  CG2 VAL X 260      63.229  51.467  45.825  0.00  0.00           C
ATOM   3960 HG21 VAL X 260      64.215  51.297  46.259  0.00  0.00           H
ATOM   3961 HG22 VAL X 260      62.625  52.025  46.540  0.00  0.00           H
ATOM   3962 HG23 VAL X 260      62.798  50.487  45.622  0.00  0.00           H
ATOM   3963  C   VAL X 260      63.554  51.571  41.926  0.00  0.00           C
ATOM   3964  O   VAL X 260      64.183  52.540  41.513  0.00  0.00           O
ATOM   3965  N   LYS X 261      62.562  51.018  41.157  0.00  0.00           N
ATOM   3966  H   LYS X 261      62.044  50.247  41.554  0.00  0.00           H
ATOM   3967  CA  LYS X 261      62.108  51.698  39.913  0.00  0.00           C
ATOM   3968  HA  LYS X 261      62.820  52.411  39.497  0.00  0.00           H
ATOM   3969  CB  LYS X 261      61.913  50.510  38.952  0.00  0.00           C
ATOM   3970  HB2 LYS X 261      62.838  49.974  38.741  0.00  0.00           H
ATOM   3971  HB3 LYS X 261      61.180  49.766  39.263  0.00  0.00           H
ATOM   3972  CG  LYS X 261      61.374  50.956  37.557  0.00  0.00           C
ATOM   3973  HG2 LYS X 261      61.050  49.999  37.147  0.00  0.00           H
ATOM   3974  HG3 LYS X 261      60.497  51.599  37.626  0.00  0.00           H
ATOM   3975  CD  LYS X 261      62.277  51.752  36.662  0.00  0.00           C
ATOM   3976  HD2 LYS X 261      62.528  52.653  37.221  0.00  0.00           H
ATOM   3977  HD3 LYS X 261      63.204  51.240  36.405  0.00  0.00           H
ATOM   3978  CE  LYS X 261      61.537  52.120  35.368  0.00  0.00           C
ATOM   3979  HE2 LYS X 261      62.308  52.350  34.632  0.00  0.00           H
ATOM   3980  HE3 LYS X 261      60.976  51.255  35.012  0.00  0.00           H
ATOM   3981  NZ  LYS X 261      60.559  53.277  35.446  0.00  0.00           N
ATOM   3982  HZ1 LYS X 261      59.763  53.034  36.018  0.00  0.00           H
ATOM   3983  HZ2 LYS X 261      60.951  54.161  35.738  0.00  0.00           H
ATOM   3984  HZ3 LYS X 261      60.150  53.443  34.538  0.00  0.00           H
ATOM   3985  C   LYS X 261      60.818  52.510  40.085  0.00  0.00           C
ATOM   3986  O   LYS X 261      59.787  51.854  40.257  0.00  0.00           O
ATOM   3987  N   SER X 262      60.877  53.789  39.795  0.00  0.00           N
ATOM   3988  H   SER X 262      61.775  54.067  39.424  0.00  0.00           H
ATOM   3989  CA  SER X 262      59.691  54.678  39.831  0.00  0.00           C
ATOM   3990  HA  SER X 262      58.874  54.036  39.501  0.00  0.00           H
ATOM   3991  CB  SER X 262      59.444  55.284  41.239  0.00  0.00           C
ATOM   3992  HB2 SER X 262      58.458  55.745  41.182  0.00  0.00           H
ATOM   3993  HB3 SER X 262      59.326  54.528  42.016  0.00  0.00           H
ATOM   3994  OG  SER X 262      60.379  56.256  41.583  0.00  0.00           O
ATOM   3995  HG  SER X 262      61.228  55.884  41.332  0.00  0.00           H
ATOM   3996  C   SER X 262      59.874  55.906  38.923  0.00  0.00           C
ATOM   3997  O   SER X 262      61.011  56.176  38.504  0.00  0.00           O
ATOM   3998  N   GLU X 263      58.771  56.649  38.652  0.00  0.00           N
ATOM   3999  H   GLU X 263      57.907  56.310  39.050  0.00  0.00           H
ATOM   4000  CA  GLU X 263      58.827  57.883  38.034  0.00  0.00           C
ATOM   4001  HA  GLU X 263      59.882  58.139  38.140  0.00  0.00           H
ATOM   4002  CB  GLU X 263      58.465  57.904  36.566  0.00  0.00           C
ATOM   4003  HB2 GLU X 263      58.675  58.854  36.074  0.00  0.00           H
ATOM   4004  HB3 GLU X 263      58.958  57.087  36.038  0.00  0.00           H
ATOM   4005  CG  GLU X 263      57.052  57.494  36.353  0.00  0.00           C
ATOM   4006  HG2 GLU X 263      56.886  56.428  36.510  0.00  0.00           H
ATOM   4007  HG3 GLU X 263      56.454  57.984  37.122  0.00  0.00           H
ATOM   4008  CD  GLU X 263      56.545  57.964  34.984  0.00  0.00           C
ATOM   4009  OE1 GLU X 263      56.256  59.125  34.552  0.00  0.00           O
ATOM   4010  OE2 GLU X 263      56.308  57.043  34.218  0.00  0.00           O
ATOM   4011  C   GLU X 263      58.068  59.031  38.798  0.00  0.00           C
ATOM   4012  O   GLU X 263      58.599  60.145  38.691  0.00  0.00           O
ATOM   4013  N   LYS X 264      56.978  58.788  39.561  0.00  0.00           N
ATOM   4014  H   LYS X 264      56.685  57.841  39.756  0.00  0.00           H
ATOM   4015  CA  LYS X 264      56.186  59.853  40.039  0.00  0.00           C
ATOM   4016  HA  LYS X 264      56.766  60.776  40.015  0.00  0.00           H
ATOM   4017  CB  LYS X 264      54.977  60.074  39.079  0.00  0.00           C
ATOM   4018  HB2 LYS X 264      54.609  59.115  38.716  0.00  0.00           H
ATOM   4019  HB3 LYS X 264      54.148  60.615  39.534  0.00  0.00           H
ATOM   4020  CG  LYS X 264      55.311  61.023  37.892  0.00  0.00           C
ATOM   4021  HG2 LYS X 264      55.683  61.979  38.260  0.00  0.00           H
ATOM   4022  HG3 LYS X 264      55.984  60.561  37.169  0.00  0.00           H
ATOM   4023  CD  LYS X 264      53.961  61.194  37.136  0.00  0.00           C
ATOM   4024  HD2 LYS X 264      53.524  60.215  36.941  0.00  0.00           H
ATOM   4025  HD3 LYS X 264      53.224  61.766  37.699  0.00  0.00           H
ATOM   4026  CE  LYS X 264      54.403  61.833  35.729  0.00  0.00           C
ATOM   4027  HE2 LYS X 264      54.592  62.876  35.983  0.00  0.00           H
ATOM   4028  HE3 LYS X 264      55.332  61.486  35.277  0.00  0.00           H
ATOM   4029  NZ  LYS X 264      53.317  61.604  34.808  0.00  0.00           N
ATOM   4030  HZ1 LYS X 264      53.397  60.736  34.297  0.00  0.00           H
ATOM   4031  HZ2 LYS X 264      52.406  61.419  35.202  0.00  0.00           H
ATOM   4032  HZ3 LYS X 264      53.197  62.375  34.167  0.00  0.00           H
ATOM   4033  C   LYS X 264      55.826  59.735  41.491  0.00  0.00           C
ATOM   4034  O   LYS X 264      55.299  58.702  41.847  0.00  0.00           O
ATOM   4035  N   LEU X 265      56.090  60.778  42.308  0.00  0.00           N
ATOM   4036  H   LEU X 265      56.691  61.496  41.928  0.00  0.00           H
ATOM   4037  CA  LEU X 265      55.690  60.732  43.695  0.00  0.00           C
ATOM   4038  HA  LEU X 265      54.971  59.921  43.816  0.00  0.00           H
ATOM   4039  CB  LEU X 265      56.957  60.378  44.639  0.00  0.00           C
ATOM   4040  HB2 LEU X 265      57.661  61.202  44.516  0.00  0.00           H
ATOM   4041  HB3 LEU X 265      56.508  60.395  45.632  0.00  0.00           H
ATOM   4042  CG  LEU X 265      57.742  59.146  44.346  0.00  0.00           C
ATOM   4043  HG  LEU X 265      57.124  58.336  43.960  0.00  0.00           H
ATOM   4044  CD1 LEU X 265      58.848  59.252  43.329  0.00  0.00           C
ATOM   4045 HD11 LEU X 265      59.617  59.898  43.754  0.00  0.00           H
ATOM   4046 HD12 LEU X 265      59.343  58.331  43.020  0.00  0.00           H
ATOM   4047 HD13 LEU X 265      58.520  59.679  42.382  0.00  0.00           H
ATOM   4048  CD2 LEU X 265      58.219  58.583  45.696  0.00  0.00           C
ATOM   4049 HD21 LEU X 265      58.866  57.775  45.354  0.00  0.00           H
ATOM   4050 HD22 LEU X 265      58.785  59.324  46.260  0.00  0.00           H
ATOM   4051 HD23 LEU X 265      57.351  58.182  46.219  0.00  0.00           H
ATOM   4052  C   LEU X 265      55.076  62.066  44.140  0.00  0.00           C
ATOM   4053  O   LEU X 265      55.595  63.147  43.748  0.00  0.00           O
ATOM   4054  N   ASP X 266      53.992  62.018  44.884  0.00  0.00           N
ATOM   4055  H   ASP X 266      53.694  61.070  45.059  0.00  0.00           H
ATOM   4056  CA  ASP X 266      53.003  63.064  45.196  0.00  0.00           C
ATOM   4057  HA  ASP X 266      53.520  64.022  45.161  0.00  0.00           H
ATOM   4058  CB  ASP X 266      51.884  62.924  44.177  0.00  0.00           C
ATOM   4059  HB2 ASP X 266      52.302  63.104  43.187  0.00  0.00           H
ATOM   4060  HB3 ASP X 266      51.392  61.960  44.313  0.00  0.00           H
ATOM   4061  CG  ASP X 266      50.868  64.114  44.386  0.00  0.00           C
ATOM   4062  OD1 ASP X 266      50.987  64.988  45.240  0.00  0.00           O
ATOM   4063  OD2 ASP X 266      49.778  64.120  43.774  0.00  0.00           O
ATOM   4064  C   ASP X 266      52.489  62.971  46.621  0.00  0.00           C
ATOM   4065  O   ASP X 266      51.368  62.566  46.870  0.00  0.00           O
ATOM   4066  N   PHE X 267      53.344  63.425  47.607  0.00  0.00           N
ATOM   4067  H   PHE X 267      54.184  63.841  47.230  0.00  0.00           H
ATOM   4068  CA  PHE X 267      53.031  63.507  49.002  0.00  0.00           C
ATOM   4069  HA  PHE X 267      52.435  62.646  49.305  0.00  0.00           H
ATOM   4070  CB  PHE X 267      54.334  63.350  49.831  0.00  0.00           C
ATOM   4071  HB2 PHE X 267      54.943  64.200  49.526  0.00  0.00           H
ATOM   4072  HB3 PHE X 267      54.052  63.330  50.884  0.00  0.00           H
ATOM   4073  CG  PHE X 267      55.210  62.124  49.568  0.00  0.00           C
ATOM   4074  CD1 PHE X 267      55.046  60.871  50.280  0.00  0.00           C
ATOM   4075  HD1 PHE X 267      54.252  60.758  51.003  0.00  0.00           H
ATOM   4076  CE1 PHE X 267      55.961  59.868  50.164  0.00  0.00           C
ATOM   4077  HE1 PHE X 267      55.914  58.888  50.617  0.00  0.00           H
ATOM   4078  CZ  PHE X 267      56.984  60.020  49.144  0.00  0.00           C
ATOM   4079  HZ  PHE X 267      57.653  59.185  48.999  0.00  0.00           H
ATOM   4080  CE2 PHE X 267      57.163  61.177  48.319  0.00  0.00           C
ATOM   4081  HE2 PHE X 267      57.941  61.226  47.571  0.00  0.00           H
ATOM   4082  CD2 PHE X 267      56.207  62.195  48.593  0.00  0.00           C
ATOM   4083  HD2 PHE X 267      56.334  63.140  48.085  0.00  0.00           H
ATOM   4084  C   PHE X 267      52.293  64.880  49.389  0.00  0.00           C
ATOM   4085  O   PHE X 267      52.877  65.964  49.080  0.00  0.00           O
ATOM   4086  N   LYS X 268      51.111  64.747  49.995  0.00  0.00           N
ATOM   4087  H   LYS X 268      50.902  63.837  50.381  0.00  0.00           H
ATOM   4088  CA  LYS X 268      50.294  65.864  50.468  0.00  0.00           C
ATOM   4089  HA  LYS X 268      50.778  66.840  50.500  0.00  0.00           H
ATOM   4090  CB  LYS X 268      48.984  65.963  49.651  0.00  0.00           C
ATOM   4091  HB2 LYS X 268      48.422  65.030  49.629  0.00  0.00           H
ATOM   4092  HB3 LYS X 268      48.385  66.744  50.120  0.00  0.00           H
ATOM   4093  CG  LYS X 268      49.191  66.372  48.166  0.00  0.00           C
ATOM   4094  HG2 LYS X 268      49.424  67.437  48.156  0.00  0.00           H
ATOM   4095  HG3 LYS X 268      49.990  65.779  47.723  0.00  0.00           H
ATOM   4096  CD  LYS X 268      47.955  66.088  47.226  0.00  0.00           C
ATOM   4097  HD2 LYS X 268      47.096  66.635  47.615  0.00  0.00           H
ATOM   4098  HD3 LYS X 268      48.274  66.441  46.245  0.00  0.00           H
ATOM   4099  CE  LYS X 268      47.607  64.597  47.143  0.00  0.00           C
ATOM   4100  HE2 LYS X 268      47.348  64.176  48.114  0.00  0.00           H
ATOM   4101  HE3 LYS X 268      46.879  64.460  46.343  0.00  0.00           H
ATOM   4102  NZ  LYS X 268      48.792  63.849  46.713  0.00  0.00           N
ATOM   4103  HZ1 LYS X 268      49.234  64.366  45.967  0.00  0.00           H
ATOM   4104  HZ2 LYS X 268      49.456  63.763  47.469  0.00  0.00           H
ATOM   4105  HZ3 LYS X 268      48.533  62.945  46.345  0.00  0.00           H
ATOM   4106  C   LYS X 268      49.994  65.633  52.000  0.00  0.00           C
ATOM   4107  O   LYS X 268      50.113  64.516  52.479  0.00  0.00           O
ATOM   4108  N   ASP X 269      49.771  66.653  52.827  0.00  0.00           N
ATOM   4109  H   ASP X 269      49.781  67.575  52.414  0.00  0.00           H
ATOM   4110  CA  ASP X 269      49.170  66.559  54.125  0.00  0.00           C
ATOM   4111  HA  ASP X 269      49.195  67.508  54.660  0.00  0.00           H
ATOM   4112  CB  ASP X 269      47.690  66.362  54.020  0.00  0.00           C
ATOM   4113  HB2 ASP X 269      47.221  67.134  53.411  0.00  0.00           H
ATOM   4114  HB3 ASP X 269      47.511  65.417  53.509  0.00  0.00           H
ATOM   4115  CG  ASP X 269      47.008  66.369  55.404  0.00  0.00           C
ATOM   4116  OD1 ASP X 269      47.611  66.740  56.411  0.00  0.00           O
ATOM   4117  OD2 ASP X 269      45.773  66.138  55.412  0.00  0.00           O
ATOM   4118  C   ASP X 269      49.860  65.562  55.159  0.00  0.00           C
ATOM   4119  O   ASP X 269      49.408  64.446  55.437  0.00  0.00           O
ATOM   4120  N   ARG X 270      50.968  66.088  55.743  0.00  0.00           N
ATOM   4121  H   ARG X 270      51.326  66.878  55.225  0.00  0.00           H
ATOM   4122  CA  ARG X 270      51.685  65.561  56.931  0.00  0.00           C
ATOM   4123  HA  ARG X 270      52.660  66.047  56.901  0.00  0.00           H
ATOM   4124  CB  ARG X 270      50.725  65.899  58.178  0.00  0.00           C
ATOM   4125  HB2 ARG X 270      49.851  65.262  58.045  0.00  0.00           H
ATOM   4126  HB3 ARG X 270      51.291  65.609  59.063  0.00  0.00           H
ATOM   4127  CG  ARG X 270      50.495  67.443  58.281  0.00  0.00           C
ATOM   4128  HG2 ARG X 270      51.437  67.945  58.501  0.00  0.00           H
ATOM   4129  HG3 ARG X 270      50.119  67.819  57.330  0.00  0.00           H
ATOM   4130  CD  ARG X 270      49.536  67.705  59.531  0.00  0.00           C
ATOM   4131  HD2 ARG X 270      49.947  67.225  60.419  0.00  0.00           H
ATOM   4132  HD3 ARG X 270      49.504  68.785  59.676  0.00  0.00           H
ATOM   4133  NE  ARG X 270      48.123  67.260  59.299  0.00  0.00           N
ATOM   4134  HE  ARG X 270      47.882  66.870  58.399  0.00  0.00           H
ATOM   4135  CZ  ARG X 270      47.211  67.261  60.212  0.00  0.00           C
ATOM   4136  NH1 ARG X 270      47.324  67.695  61.398  0.00  0.00           N
ATOM   4137 HH11 ARG X 270      48.179  68.229  61.467  0.00  0.00           H
ATOM   4138 HH12 ARG X 270      46.566  67.692  62.066  0.00  0.00           H
ATOM   4139  NH2 ARG X 270      46.077  66.751  59.955  0.00  0.00           N
ATOM   4140 HH21 ARG X 270      45.859  66.300  59.078  0.00  0.00           H
ATOM   4141 HH22 ARG X 270      45.295  67.199  60.411  0.00  0.00           H
ATOM   4142  C   ARG X 270      51.962  64.036  56.901  0.00  0.00           C
ATOM   4143  O   ARG X 270      51.820  63.331  57.910  0.00  0.00           O
ATOM   4144  N   VAL X 271      52.235  63.421  55.765  0.00  0.00           N
ATOM   4145  H   VAL X 271      52.495  64.032  55.004  0.00  0.00           H
ATOM   4146  CA  VAL X 271      52.457  61.981  55.609  0.00  0.00           C
ATOM   4147  HA  VAL X 271      51.852  61.520  56.390  0.00  0.00           H
ATOM   4148  CB  VAL X 271      52.242  61.380  54.200  0.00  0.00           C
ATOM   4149  HB  VAL X 271      52.538  60.333  54.135  0.00  0.00           H
ATOM   4150  CG1 VAL X 271      50.725  61.407  53.910  0.00  0.00           C
ATOM   4151 HG11 VAL X 271      50.390  62.444  53.948  0.00  0.00           H
ATOM   4152 HG12 VAL X 271      50.582  60.990  52.914  0.00  0.00           H
ATOM   4153 HG13 VAL X 271      50.252  60.802  54.684  0.00  0.00           H
ATOM   4154  CG2 VAL X 271      52.997  62.119  53.081  0.00  0.00           C
ATOM   4155 HG21 VAL X 271      52.784  63.155  53.345  0.00  0.00           H
ATOM   4156 HG22 VAL X 271      54.022  61.748  53.091  0.00  0.00           H
ATOM   4157 HG23 VAL X 271      52.506  61.997  52.115  0.00  0.00           H
ATOM   4158  C   VAL X 271      53.920  61.747  56.020  0.00  0.00           C
ATOM   4159  O   VAL X 271      54.731  62.630  56.052  0.00  0.00           O
ATOM   4160  N   GLN X 272      54.217  60.477  56.356  0.00  0.00           N
ATOM   4161  H   GLN X 272      53.444  59.830  56.289  0.00  0.00           H
ATOM   4162  CA  GLN X 272      55.496  60.009  56.792  0.00  0.00           C
ATOM   4163  HA  GLN X 272      56.264  60.763  56.615  0.00  0.00           H
ATOM   4164  CB  GLN X 272      55.390  59.624  58.204  0.00  0.00           C
ATOM   4165  HB2 GLN X 272      54.553  58.972  58.456  0.00  0.00           H
ATOM   4166  HB3 GLN X 272      56.202  58.949  58.473  0.00  0.00           H
ATOM   4167  CG  GLN X 272      55.555  60.842  59.125  0.00  0.00           C
ATOM   4168  HG2 GLN X 272      56.281  61.535  58.700  0.00  0.00           H
ATOM   4169  HG3 GLN X 272      54.572  61.292  59.263  0.00  0.00           H
ATOM   4170  CD  GLN X 272      56.026  60.425  60.517  0.00  0.00           C
ATOM   4171  OE1 GLN X 272      56.522  59.369  60.746  0.00  0.00           O
ATOM   4172  NE2 GLN X 272      56.093  61.312  61.490  0.00  0.00           N
ATOM   4173 HE21 GLN X 272      55.789  62.256  61.301  0.00  0.00           H
ATOM   4174 HE22 GLN X 272      56.494  61.028  62.372  0.00  0.00           H
ATOM   4175  C   GLN X 272      55.860  58.704  55.994  0.00  0.00           C
ATOM   4176  O   GLN X 272      55.118  57.796  55.553  0.00  0.00           O
ATOM   4177  N   SER X 273      57.088  58.545  55.577  0.00  0.00           N
ATOM   4178  H   SER X 273      57.798  59.121  56.005  0.00  0.00           H
ATOM   4179  CA  SER X 273      57.575  57.565  54.607  0.00  0.00           C
ATOM   4180  HA  SER X 273      57.029  56.622  54.663  0.00  0.00           H
ATOM   4181  CB  SER X 273      57.413  58.200  53.193  0.00  0.00           C
ATOM   4182  HB2 SER X 273      56.528  58.833  53.242  0.00  0.00           H
ATOM   4183  HB3 SER X 273      58.227  58.878  52.938  0.00  0.00           H
ATOM   4184  OG  SER X 273      57.398  57.217  52.159  0.00  0.00           O
ATOM   4185  HG  SER X 273      56.520  56.830  52.190  0.00  0.00           H
ATOM   4186  C   SER X 273      59.107  57.246  54.775  0.00  0.00           C
ATOM   4187  O   SER X 273      59.923  58.109  55.211  0.00  0.00           O
ATOM   4188  N   LYS X 274      59.534  55.987  54.558  0.00  0.00           N
ATOM   4189  H   LYS X 274      58.772  55.390  54.268  0.00  0.00           H
ATOM   4190  CA  LYS X 274      60.919  55.444  54.451  0.00  0.00           C
ATOM   4191  HA  LYS X 274      61.540  56.337  54.384  0.00  0.00           H
ATOM   4192  CB  LYS X 274      61.206  54.807  55.792  0.00  0.00           C
ATOM   4193  HB2 LYS X 274      60.782  55.431  56.578  0.00  0.00           H
ATOM   4194  HB3 LYS X 274      60.732  53.827  55.730  0.00  0.00           H
ATOM   4195  CG  LYS X 274      62.748  54.749  56.035  0.00  0.00           C
ATOM   4196  HG2 LYS X 274      63.276  54.380  55.156  0.00  0.00           H
ATOM   4197  HG3 LYS X 274      63.119  55.718  56.368  0.00  0.00           H
ATOM   4198  CD  LYS X 274      63.000  53.785  57.211  0.00  0.00           C
ATOM   4199  HD2 LYS X 274      62.451  54.026  58.121  0.00  0.00           H
ATOM   4200  HD3 LYS X 274      62.751  52.764  56.920  0.00  0.00           H
ATOM   4201  CE  LYS X 274      64.508  53.949  57.492  0.00  0.00           C
ATOM   4202  HE2 LYS X 274      65.169  53.800  56.638  0.00  0.00           H
ATOM   4203  HE3 LYS X 274      64.545  54.983  57.835  0.00  0.00           H
ATOM   4204  NZ  LYS X 274      65.060  52.968  58.514  0.00  0.00           N
ATOM   4205  HZ1 LYS X 274      64.630  53.085  59.420  0.00  0.00           H
ATOM   4206  HZ2 LYS X 274      64.969  52.029  58.153  0.00  0.00           H
ATOM   4207  HZ3 LYS X 274      66.056  53.106  58.613  0.00  0.00           H
ATOM   4208  C   LYS X 274      61.068  54.669  53.153  0.00  0.00           C
ATOM   4209  O   LYS X 274      60.509  53.618  53.011  0.00  0.00           O
ATOM   4210  N   ILE X 275      61.841  55.119  52.173  0.00  0.00           N
ATOM   4211  H   ILE X 275      62.459  55.898  52.354  0.00  0.00           H
ATOM   4212  CA  ILE X 275      61.958  54.448  50.846  0.00  0.00           C
ATOM   4213  HA  ILE X 275      61.414  53.503  50.860  0.00  0.00           H
ATOM   4214  CB  ILE X 275      61.278  55.425  49.830  0.00  0.00           C
ATOM   4215  HB  ILE X 275      61.702  56.414  50.003  0.00  0.00           H
ATOM   4216  CG2 ILE X 275      61.574  54.901  48.392  0.00  0.00           C
ATOM   4217 HG21 ILE X 275      62.605  55.153  48.145  0.00  0.00           H
ATOM   4218 HG22 ILE X 275      61.383  53.833  48.281  0.00  0.00           H
ATOM   4219 HG23 ILE X 275      60.979  55.348  47.595  0.00  0.00           H
ATOM   4220  CG1 ILE X 275      59.801  55.491  50.020  0.00  0.00           C
ATOM   4221 HG12 ILE X 275      59.337  54.545  49.741  0.00  0.00           H
ATOM   4222 HG13 ILE X 275      59.665  55.554  51.099  0.00  0.00           H
ATOM   4223  CD1 ILE X 275      59.026  56.613  49.262  0.00  0.00           C
ATOM   4224 HD11 ILE X 275      57.972  56.381  49.417  0.00  0.00           H
ATOM   4225 HD12 ILE X 275      59.309  57.558  49.727  0.00  0.00           H
ATOM   4226 HD13 ILE X 275      59.214  56.666  48.189  0.00  0.00           H
ATOM   4227  C   ILE X 275      63.429  54.242  50.534  0.00  0.00           C
ATOM   4228  O   ILE X 275      64.179  55.187  50.528  0.00  0.00           O
ATOM   4229  N   GLY X 276      63.757  52.984  50.241  0.00  0.00           N
ATOM   4230  H   GLY X 276      63.033  52.288  50.350  0.00  0.00           H
ATOM   4231  CA  GLY X 276      65.133  52.553  50.243  0.00  0.00           C
ATOM   4232  HA2 GLY X 276      65.122  51.515  49.910  0.00  0.00           H
ATOM   4233  HA3 GLY X 276      65.519  53.080  49.372  0.00  0.00           H
ATOM   4234  C   GLY X 276      66.014  52.781  51.501  0.00  0.00           C
ATOM   4235  O   GLY X 276      66.659  53.852  51.613  0.00  0.00           O
ATOM   4236  N   SER X 277      66.135  51.791  52.405  0.00  0.00           N
ATOM   4237  H   SER X 277      65.585  50.955  52.268  0.00  0.00           H
ATOM   4238  CA  SER X 277      67.104  51.912  53.534  0.00  0.00           C
ATOM   4239  HA  SER X 277      67.903  52.514  53.102  0.00  0.00           H
ATOM   4240  CB  SER X 277      66.534  52.467  54.885  0.00  0.00           C
ATOM   4241  HB2 SER X 277      67.353  52.564  55.598  0.00  0.00           H
ATOM   4242  HB3 SER X 277      66.072  53.432  54.681  0.00  0.00           H
ATOM   4243  OG  SER X 277      65.540  51.657  55.416  0.00  0.00           O
ATOM   4244  HG  SER X 277      65.978  50.880  55.773  0.00  0.00           H
ATOM   4245  C   SER X 277      67.784  50.637  53.890  0.00  0.00           C
ATOM   4246  O   SER X 277      67.107  49.615  54.070  0.00  0.00           O
ATOM   4247  N   LEU X 278      69.053  50.707  54.166  0.00  0.00           N
ATOM   4248  H   LEU X 278      69.519  51.533  53.818  0.00  0.00           H
ATOM   4249  CA  LEU X 278      69.903  49.735  54.832  0.00  0.00           C
ATOM   4250  HA  LEU X 278      69.195  49.010  55.233  0.00  0.00           H
ATOM   4251  CB  LEU X 278      70.868  48.968  53.949  0.00  0.00           C
ATOM   4252  HB2 LEU X 278      71.516  49.686  53.445  0.00  0.00           H
ATOM   4253  HB3 LEU X 278      71.466  48.359  54.627  0.00  0.00           H
ATOM   4254  CG  LEU X 278      70.406  48.062  52.788  0.00  0.00           C
ATOM   4255  HG  LEU X 278      69.328  47.925  52.872  0.00  0.00           H
ATOM   4256  CD1 LEU X 278      70.504  48.823  51.458  0.00  0.00           C
ATOM   4257 HD11 LEU X 278      70.085  48.056  50.807  0.00  0.00           H
ATOM   4258 HD12 LEU X 278      69.838  49.679  51.347  0.00  0.00           H
ATOM   4259 HD13 LEU X 278      71.546  48.881  51.143  0.00  0.00           H
ATOM   4260  CD2 LEU X 278      71.156  46.776  52.823  0.00  0.00           C
ATOM   4261 HD21 LEU X 278      70.798  46.067  52.076  0.00  0.00           H
ATOM   4262 HD22 LEU X 278      72.228  46.954  52.747  0.00  0.00           H
ATOM   4263 HD23 LEU X 278      71.061  46.233  53.764  0.00  0.00           H
ATOM   4264  C   LEU X 278      70.593  50.368  56.044  0.00  0.00           C
ATOM   4265  O   LEU X 278      71.825  50.472  56.166  0.00  0.00           O
ATOM   4266  N   ASP X 279      69.820  50.906  57.044  0.00  0.00           N
ATOM   4267  H   ASP X 279      68.817  50.890  56.923  0.00  0.00           H
ATOM   4268  CA  ASP X 279      70.245  51.590  58.269  0.00  0.00           C
ATOM   4269  HA  ASP X 279      71.156  52.150  58.060  0.00  0.00           H
ATOM   4270  CB  ASP X 279      69.063  52.483  58.785  0.00  0.00           C
ATOM   4271  HB2 ASP X 279      68.173  51.860  58.866  0.00  0.00           H
ATOM   4272  HB3 ASP X 279      69.313  52.874  59.772  0.00  0.00           H
ATOM   4273  CG  ASP X 279      68.743  53.628  57.814  0.00  0.00           C
ATOM   4274  OD1 ASP X 279      69.572  54.048  56.928  0.00  0.00           O
ATOM   4275  OD2 ASP X 279      67.684  54.282  58.060  0.00  0.00           O
ATOM   4276  C   ASP X 279      70.621  50.587  59.342  0.00  0.00           C
ATOM   4277  O   ASP X 279      70.188  49.493  59.317  0.00  0.00           O
ATOM   4278  N   ASN X 280      71.457  51.040  60.297  0.00  0.00           N
ATOM   4279  H   ASN X 280      71.732  52.011  60.335  0.00  0.00           H
ATOM   4280  CA  ASN X 280      72.111  50.198  61.282  0.00  0.00           C
ATOM   4281  HA  ASN X 280      71.606  49.245  61.435  0.00  0.00           H
ATOM   4282  CB  ASN X 280      73.561  49.976  60.792  0.00  0.00           C
ATOM   4283  HB2 ASN X 280      73.886  50.728  60.073  0.00  0.00           H
ATOM   4284  HB3 ASN X 280      74.275  49.848  61.606  0.00  0.00           H
ATOM   4285  CG  ASN X 280      73.613  48.657  60.144  0.00  0.00           C
ATOM   4286  OD1 ASN X 280      73.386  47.622  60.733  0.00  0.00           O
ATOM   4287  ND2 ASN X 280      73.867  48.566  58.887  0.00  0.00           N
ATOM   4288 HD21 ASN X 280      74.088  49.362  58.305  0.00  0.00           H
ATOM   4289 HD22 ASN X 280      73.838  47.659  58.445  0.00  0.00           H
ATOM   4290  C   ASN X 280      71.978  50.829  62.683  0.00  0.00           C
ATOM   4291  O   ASN X 280      72.424  51.984  62.793  0.00  0.00           O
ATOM   4292  N   ILE X 281      71.549  50.093  63.707  0.00  0.00           N
ATOM   4293  H   ILE X 281      71.155  49.170  63.590  0.00  0.00           H
ATOM   4294  CA  ILE X 281      71.698  50.697  65.069  0.00  0.00           C
ATOM   4295  HA  ILE X 281      72.604  51.302  65.085  0.00  0.00           H
ATOM   4296  CB  ILE X 281      70.365  51.531  65.422  0.00  0.00           C
ATOM   4297  HB  ILE X 281      70.484  52.441  64.834  0.00  0.00           H
ATOM   4298  CG2 ILE X 281      69.071  50.730  65.068  0.00  0.00           C
ATOM   4299 HG21 ILE X 281      68.228  51.361  65.350  0.00  0.00           H
ATOM   4300 HG22 ILE X 281      68.909  50.504  64.014  0.00  0.00           H
ATOM   4301 HG23 ILE X 281      68.957  49.828  65.670  0.00  0.00           H
ATOM   4302  CG1 ILE X 281      70.356  51.856  66.936  0.00  0.00           C
ATOM   4303 HG12 ILE X 281      70.145  51.004  67.582  0.00  0.00           H
ATOM   4304 HG13 ILE X 281      71.372  52.207  67.115  0.00  0.00           H
ATOM   4305  CD1 ILE X 281      69.348  52.907  67.317  0.00  0.00           C
ATOM   4306 HD11 ILE X 281      69.527  53.354  68.296  0.00  0.00           H
ATOM   4307 HD12 ILE X 281      69.400  53.789  66.678  0.00  0.00           H
ATOM   4308 HD13 ILE X 281      68.385  52.404  67.228  0.00  0.00           H
ATOM   4309  C   ILE X 281      72.123  49.658  66.088  0.00  0.00           C
ATOM   4310  O   ILE X 281      71.525  48.607  66.174  0.00  0.00           O
ATOM   4311  N   THR X 282      73.054  50.058  66.962  0.00  0.00           N
ATOM   4312  H   THR X 282      73.525  50.948  66.884  0.00  0.00           H
ATOM   4313  CA  THR X 282      73.297  49.474  68.303  0.00  0.00           C
ATOM   4314  HA  THR X 282      72.765  48.533  68.443  0.00  0.00           H
ATOM   4315  CB  THR X 282      74.760  49.022  68.528  0.00  0.00           C
ATOM   4316  HB  THR X 282      75.369  49.900  68.311  0.00  0.00           H
ATOM   4317  CG2 THR X 282      74.930  48.610  69.951  0.00  0.00           C
ATOM   4318 HG21 THR X 282      75.934  48.196  70.043  0.00  0.00           H
ATOM   4319 HG22 THR X 282      74.834  49.520  70.543  0.00  0.00           H
ATOM   4320 HG23 THR X 282      74.144  47.874  70.120  0.00  0.00           H
ATOM   4321  OG1 THR X 282      75.007  47.884  67.753  0.00  0.00           O
ATOM   4322  HG1 THR X 282      75.133  48.171  66.846  0.00  0.00           H
ATOM   4323  C   THR X 282      72.676  50.362  69.298  0.00  0.00           C
ATOM   4324  O   THR X 282      73.060  51.509  69.412  0.00  0.00           O
ATOM   4325  N   HID X 283      71.781  49.815  70.127  0.00  0.00           N
ATOM   4326  H   HID X 283      71.595  48.837  69.958  0.00  0.00           H
ATOM   4327  CA  HID X 283      71.290  50.460  71.342  0.00  0.00           C
ATOM   4328  HA  HID X 283      71.727  51.453  71.446  0.00  0.00           H
ATOM   4329  CB  HID X 283      69.824  50.860  71.225  0.00  0.00           C
ATOM   4330  HB2 HID X 283      69.622  51.442  70.325  0.00  0.00           H
ATOM   4331  HB3 HID X 283      69.278  49.949  70.981  0.00  0.00           H
ATOM   4332  CG  HID X 283      69.130  51.567  72.391  0.00  0.00           C
ATOM   4333  ND1 HID X 283      67.945  51.201  73.055  0.00  0.00           N
ATOM   4334  HD1 HID X 283      67.387  50.424  72.733  0.00  0.00           H
ATOM   4335  CE1 HID X 283      67.677  52.185  73.915  0.00  0.00           C
ATOM   4336  HE1 HID X 283      66.746  52.345  74.439  0.00  0.00           H
ATOM   4337  NE2 HID X 283      68.558  53.211  73.915  0.00  0.00           N
ATOM   4338  CD2 HID X 283      69.587  52.697  73.018  0.00  0.00           C
ATOM   4339  HD2 HID X 283      70.391  53.293  72.611  0.00  0.00           H
ATOM   4340  C   HID X 283      71.553  49.534  72.548  0.00  0.00           C
ATOM   4341  O   HID X 283      70.999  48.426  72.612  0.00  0.00           O
ATOM   4342  N   VAL X 284      72.299  50.009  73.551  0.00  0.00           N
ATOM   4343  H   VAL X 284      72.934  50.761  73.322  0.00  0.00           H
ATOM   4344  CA  VAL X 284      72.540  49.297  74.876  0.00  0.00           C
ATOM   4345  HA  VAL X 284      71.958  48.379  74.958  0.00  0.00           H
ATOM   4346  CB  VAL X 284      74.032  48.804  74.889  0.00  0.00           C
ATOM   4347  HB  VAL X 284      74.752  49.611  74.749  0.00  0.00           H
ATOM   4348  CG1 VAL X 284      74.440  47.943  76.158  0.00  0.00           C
ATOM   4349 HG11 VAL X 284      73.771  47.094  76.295  0.00  0.00           H
ATOM   4350 HG12 VAL X 284      75.490  47.649  76.180  0.00  0.00           H
ATOM   4351 HG13 VAL X 284      74.400  48.560  77.056  0.00  0.00           H
ATOM   4352  CG2 VAL X 284      74.268  47.786  73.769  0.00  0.00           C
ATOM   4353 HG21 VAL X 284      74.179  48.249  72.786  0.00  0.00           H
ATOM   4354 HG22 VAL X 284      75.241  47.303  73.862  0.00  0.00           H
ATOM   4355 HG23 VAL X 284      73.504  47.008  73.751  0.00  0.00           H
ATOM   4356  C   VAL X 284      72.159  50.161  76.122  0.00  0.00           C
ATOM   4357  O   VAL X 284      73.038  50.840  76.662  0.00  0.00           O
ATOM   4358  N   PRO X 285      70.905  50.317  76.432  0.00  0.00           N
ATOM   4359  CD  PRO X 285      69.809  49.809  75.658  0.00  0.00           C
ATOM   4360  HD2 PRO X 285      69.822  48.751  75.393  0.00  0.00           H
ATOM   4361  HD3 PRO X 285      69.845  50.285  74.678  0.00  0.00           H
ATOM   4362  CG  PRO X 285      68.498  50.222  76.344  0.00  0.00           C
ATOM   4363  HG2 PRO X 285      68.168  49.498  77.088  0.00  0.00           H
ATOM   4364  HG3 PRO X 285      67.640  50.338  75.682  0.00  0.00           H
ATOM   4365  CB  PRO X 285      68.893  51.419  77.165  0.00  0.00           C
ATOM   4366  HB2 PRO X 285      68.292  51.379  78.073  0.00  0.00           H
ATOM   4367  HB3 PRO X 285      68.712  52.268  76.505  0.00  0.00           H
ATOM   4368  CA  PRO X 285      70.301  51.079  77.550  0.00  0.00           C
ATOM   4369  HA  PRO X 285      70.885  51.984  77.718  0.00  0.00           H
ATOM   4370  C   PRO X 285      70.433  50.362  78.858  0.00  0.00           C
ATOM   4371  O   PRO X 285      70.099  49.217  79.037  0.00  0.00           O
ATOM   4372  N   GLY X 286      71.030  51.020  79.867  0.00  0.00           N
ATOM   4373  H   GLY X 286      71.333  51.916  79.512  0.00  0.00           H
ATOM   4374  CA  GLY X 286      71.390  50.462  81.158  0.00  0.00           C
ATOM   4375  HA2 GLY X 286      72.082  49.637  80.985  0.00  0.00           H
ATOM   4376  HA3 GLY X 286      71.954  51.242  81.669  0.00  0.00           H
ATOM   4377  C   GLY X 286      70.279  50.038  82.140  0.00  0.00           C
ATOM   4378  O   GLY X 286      70.573  49.792  83.315  0.00  0.00           O
ATOM   4379  N   GLY X 287      68.989  50.021  81.676  0.00  0.00           N
ATOM   4380  H   GLY X 287      68.873  50.188  80.687  0.00  0.00           H
ATOM   4381  CA  GLY X 287      67.737  49.699  82.297  0.00  0.00           C
ATOM   4382  HA2 GLY X 287      67.862  49.020  83.140  0.00  0.00           H
ATOM   4383  HA3 GLY X 287      67.413  50.582  82.848  0.00  0.00           H
ATOM   4384  C   GLY X 287      66.607  49.337  81.345  0.00  0.00           C
ATOM   4385  O   GLY X 287      66.799  49.237  80.175  0.00  0.00           O
ATOM   4386  N   GLY X 288      65.396  49.323  81.877  0.00  0.00           N
ATOM   4387  H   GLY X 288      65.289  49.659  82.824  0.00  0.00           H
ATOM   4388  CA  GLY X 288      64.132  49.185  81.123  0.00  0.00           C
ATOM   4389  HA2 GLY X 288      63.848  50.169  80.748  0.00  0.00           H
ATOM   4390  HA3 GLY X 288      64.309  48.649  80.190  0.00  0.00           H
ATOM   4391  C   GLY X 288      62.813  48.725  81.894  0.00  0.00           C
ATOM   4392  O   GLY X 288      61.890  48.285  81.250  0.00  0.00           O
ATOM   4393  N   ASN X 289      62.816  48.783  83.226  0.00  0.00           N
ATOM   4394  H   ASN X 289      63.699  49.082  83.616  0.00  0.00           H
ATOM   4395  CA  ASN X 289      61.690  48.459  84.070  0.00  0.00           C
ATOM   4396  HA  ASN X 289      61.059  47.695  83.615  0.00  0.00           H
ATOM   4397  CB  ASN X 289      62.192  47.977  85.445  0.00  0.00           C
ATOM   4398  HB2 ASN X 289      62.673  48.878  85.827  0.00  0.00           H
ATOM   4399  HB3 ASN X 289      61.395  47.635  86.104  0.00  0.00           H
ATOM   4400  CG  ASN X 289      63.175  46.828  85.325  0.00  0.00           C
ATOM   4401  OD1 ASN X 289      62.959  45.834  84.636  0.00  0.00           O
ATOM   4402  ND2 ASN X 289      64.266  46.909  86.092  0.00  0.00           N
ATOM   4403 HD21 ASN X 289      64.424  47.690  86.713  0.00  0.00           H
ATOM   4404 HD22 ASN X 289      64.900  46.123  86.107  0.00  0.00           H
ATOM   4405  C   ASN X 289      60.839  49.722  84.228  0.00  0.00           C
ATOM   4406  O   ASN X 289      61.402  50.806  84.075  0.00  0.00           O
ATOM   4407  N   LYS X 290      59.530  49.597  84.508  0.00  0.00           N
ATOM   4408  H   LYS X 290      59.165  48.689  84.755  0.00  0.00           H
ATOM   4409  CA  LYS X 290      58.620  50.769  84.492  0.00  0.00           C
ATOM   4410  HA  LYS X 290      59.043  51.645  84.983  0.00  0.00           H
ATOM   4411  CB  LYS X 290      58.457  51.135  82.926  0.00  0.00           C
ATOM   4412  HB2 LYS X 290      57.663  51.881  82.894  0.00  0.00           H
ATOM   4413  HB3 LYS X 290      59.420  51.497  82.565  0.00  0.00           H
ATOM   4414  CG  LYS X 290      58.013  50.024  82.036  0.00  0.00           C
ATOM   4415  HG2 LYS X 290      58.556  49.101  82.240  0.00  0.00           H
ATOM   4416  HG3 LYS X 290      56.955  49.888  82.264  0.00  0.00           H
ATOM   4417  CD  LYS X 290      58.049  50.358  80.550  0.00  0.00           C
ATOM   4418  HD2 LYS X 290      57.441  49.645  79.993  0.00  0.00           H
ATOM   4419  HD3 LYS X 290      57.710  51.366  80.308  0.00  0.00           H
ATOM   4420  CE  LYS X 290      59.486  50.160  80.147  0.00  0.00           C
ATOM   4421  HE2 LYS X 290      60.222  50.588  80.829  0.00  0.00           H
ATOM   4422  HE3 LYS X 290      59.780  49.111  80.158  0.00  0.00           H
ATOM   4423  NZ  LYS X 290      59.693  50.770  78.816  0.00  0.00           N
ATOM   4424  HZ1 LYS X 290      60.672  50.995  78.714  0.00  0.00           H
ATOM   4425  HZ2 LYS X 290      59.385  50.223  78.025  0.00  0.00           H
ATOM   4426  HZ3 LYS X 290      59.105  51.587  78.727  0.00  0.00           H
ATOM   4427  C   LYS X 290      57.284  50.392  85.036  0.00  0.00           C
ATOM   4428  O   LYS X 290      56.863  49.252  85.057  0.00  0.00           O
ATOM   4429  N   LYS X 291      56.528  51.422  85.360  0.00  0.00           N
ATOM   4430  H   LYS X 291      56.980  52.311  85.199  0.00  0.00           H
ATOM   4431  CA  LYS X 291      55.085  51.541  85.422  0.00  0.00           C
ATOM   4432  HA  LYS X 291      54.561  50.586  85.461  0.00  0.00           H
ATOM   4433  CB  LYS X 291      54.851  52.223  86.820  0.00  0.00           C
ATOM   4434  HB2 LYS X 291      55.551  51.718  87.486  0.00  0.00           H
ATOM   4435  HB3 LYS X 291      55.130  53.276  86.828  0.00  0.00           H
ATOM   4436  CG  LYS X 291      53.433  52.092  87.257  0.00  0.00           C
ATOM   4437  HG2 LYS X 291      52.822  52.362  86.395  0.00  0.00           H
ATOM   4438  HG3 LYS X 291      53.254  51.069  87.588  0.00  0.00           H
ATOM   4439  CD  LYS X 291      53.089  53.101  88.421  0.00  0.00           C
ATOM   4440  HD2 LYS X 291      53.659  52.934  89.335  0.00  0.00           H
ATOM   4441  HD3 LYS X 291      53.325  54.138  88.183  0.00  0.00           H
ATOM   4442  CE  LYS X 291      51.528  53.056  88.598  0.00  0.00           C
ATOM   4443  HE2 LYS X 291      51.002  53.296  87.675  0.00  0.00           H
ATOM   4444  HE3 LYS X 291      51.232  52.039  88.857  0.00  0.00           H
ATOM   4445  NZ  LYS X 291      51.106  53.889  89.757  0.00  0.00           N
ATOM   4446  HZ1 LYS X 291      50.109  53.808  89.900  0.00  0.00           H
ATOM   4447  HZ2 LYS X 291      51.622  53.589  90.572  0.00  0.00           H
ATOM   4448  HZ3 LYS X 291      51.336  54.867  89.656  0.00  0.00           H
ATOM   4449  C   LYS X 291      54.530  52.346  84.240  0.00  0.00           C
ATOM   4450  O   LYS X 291      55.250  53.196  83.719  0.00  0.00           O
ATOM   4451  N   ILE X 292      53.397  51.966  83.736  0.00  0.00           N
ATOM   4452  H   ILE X 292      53.015  51.108  84.108  0.00  0.00           H
ATOM   4453  CA  ILE X 292      52.710  52.682  82.678  0.00  0.00           C
ATOM   4454  HA  ILE X 292      53.263  53.606  82.508  0.00  0.00           H
ATOM   4455  CB  ILE X 292      52.763  51.811  81.441  0.00  0.00           C
ATOM   4456  HB  ILE X 292      52.377  50.813  81.646  0.00  0.00           H
ATOM   4457  CG2 ILE X 292      51.630  52.328  80.515  0.00  0.00           C
ATOM   4458 HG21 ILE X 292      50.707  52.505  81.067  0.00  0.00           H
ATOM   4459 HG22 ILE X 292      51.938  53.291  80.109  0.00  0.00           H
ATOM   4460 HG23 ILE X 292      51.470  51.660  79.669  0.00  0.00           H
ATOM   4461  CG1 ILE X 292      54.141  51.813  80.765  0.00  0.00           C
ATOM   4462 HG12 ILE X 292      54.457  52.836  80.564  0.00  0.00           H
ATOM   4463 HG13 ILE X 292      54.799  51.357  81.504  0.00  0.00           H
ATOM   4464  CD1 ILE X 292      54.145  50.832  79.544  0.00  0.00           C
ATOM   4465 HD11 ILE X 292      55.101  50.744  79.027  0.00  0.00           H
ATOM   4466 HD12 ILE X 292      53.793  49.915  80.016  0.00  0.00           H
ATOM   4467 HD13 ILE X 292      53.375  51.095  78.819  0.00  0.00           H
ATOM   4468  C   ILE X 292      51.334  52.926  83.321  0.00  0.00           C
ATOM   4469  O   ILE X 292      50.672  51.959  83.708  0.00  0.00           O
ATOM   4470  N   GLU X 293      51.035  54.170  83.630  0.00  0.00           N
ATOM   4471  H   GLU X 293      51.622  54.923  83.301  0.00  0.00           H
ATOM   4472  CA  GLU X 293      49.962  54.774  84.458  0.00  0.00           C
ATOM   4473  HA  GLU X 293      49.418  53.988  84.982  0.00  0.00           H
ATOM   4474  CB  GLU X 293      50.558  55.708  85.542  0.00  0.00           C
ATOM   4475  HB2 GLU X 293      51.224  55.115  86.169  0.00  0.00           H
ATOM   4476  HB3 GLU X 293      51.105  56.522  85.067  0.00  0.00           H
ATOM   4477  CG  GLU X 293      49.609  56.379  86.540  0.00  0.00           C
ATOM   4478  HG2 GLU X 293      48.919  57.090  86.085  0.00  0.00           H
ATOM   4479  HG3 GLU X 293      48.872  55.688  86.949  0.00  0.00           H
ATOM   4480  CD  GLU X 293      50.379  56.964  87.725  0.00  0.00           C
ATOM   4481  OE1 GLU X 293      50.334  58.211  87.951  0.00  0.00           O
ATOM   4482  OE2 GLU X 293      51.076  56.194  88.412  0.00  0.00           O
ATOM   4483  C   GLU X 293      48.945  55.565  83.679  0.00  0.00           C
ATOM   4484  O   GLU X 293      49.308  56.533  82.971  0.00  0.00           O
ATOM   4485  N   THR X 294      47.688  55.281  83.959  0.00  0.00           N
ATOM   4486  H   THR X 294      47.449  54.388  84.365  0.00  0.00           H
ATOM   4487  CA  THR X 294      46.469  56.064  83.527  0.00  0.00           C
ATOM   4488  HA  THR X 294      46.705  57.032  83.085  0.00  0.00           H
ATOM   4489  CB  THR X 294      45.773  55.284  82.431  0.00  0.00           C
ATOM   4490  HB  THR X 294      45.585  54.301  82.864  0.00  0.00           H
ATOM   4491  CG2 THR X 294      44.406  56.020  81.904  0.00  0.00           C
ATOM   4492 HG21 THR X 294      44.869  56.887  81.434  0.00  0.00           H
ATOM   4493 HG22 THR X 294      43.950  55.403  81.130  0.00  0.00           H
ATOM   4494 HG23 THR X 294      43.607  56.237  82.613  0.00  0.00           H
ATOM   4495  OG1 THR X 294      46.654  55.013  81.333  0.00  0.00           O
ATOM   4496  HG1 THR X 294      47.060  54.158  81.493  0.00  0.00           H
ATOM   4497  C   THR X 294      45.425  56.275  84.691  0.00  0.00           C
ATOM   4498  O   THR X 294      44.934  55.373  85.343  0.00  0.00           O
ATOM   4499  N   HIE X 295      44.961  57.556  84.784  0.00  0.00           N
ATOM   4500  H   HIE X 295      45.432  58.315  84.312  0.00  0.00           H
ATOM   4501  CA  HIE X 295      44.027  58.057  85.810  0.00  0.00           C
ATOM   4502  HA  HIE X 295      43.576  57.173  86.262  0.00  0.00           H
ATOM   4503  CB  HIE X 295      44.700  58.815  86.948  0.00  0.00           C
ATOM   4504  HB2 HIE X 295      45.364  59.602  86.590  0.00  0.00           H
ATOM   4505  HB3 HIE X 295      43.964  59.338  87.560  0.00  0.00           H
ATOM   4506  CG  HIE X 295      45.555  57.957  87.841  0.00  0.00           C
ATOM   4507  ND1 HIE X 295      45.059  57.324  89.025  0.00  0.00           N
ATOM   4508  CE1 HIE X 295      46.132  56.716  89.545  0.00  0.00           C
ATOM   4509  HE1 HIE X 295      46.135  56.217  90.503  0.00  0.00           H
ATOM   4510  NE2 HIE X 295      47.241  56.985  88.956  0.00  0.00           N
ATOM   4511  HE2 HIE X 295      48.186  56.816  89.269  0.00  0.00           H
ATOM   4512  CD2 HIE X 295      46.944  57.796  87.903  0.00  0.00           C
ATOM   4513  HD2 HIE X 295      47.657  58.387  87.348  0.00  0.00           H
ATOM   4514  C   HIE X 295      42.966  58.911  85.102  0.00  0.00           C
ATOM   4515  O   HIE X 295      43.228  60.007  84.528  0.00  0.00           O
ATOM   4516  N   LYS X 296      41.752  58.401  85.194  0.00  0.00           N
ATOM   4517  H   LYS X 296      41.674  57.456  85.544  0.00  0.00           H
ATOM   4518  CA  LYS X 296      40.514  58.999  84.582  0.00  0.00           C
ATOM   4519  HA  LYS X 296      40.878  59.931  84.151  0.00  0.00           H
ATOM   4520  CB  LYS X 296      39.920  58.182  83.344  0.00  0.00           C
ATOM   4521  HB2 LYS X 296      39.727  57.203  83.783  0.00  0.00           H
ATOM   4522  HB3 LYS X 296      38.949  58.540  83.000  0.00  0.00           H
ATOM   4523  CG  LYS X 296      40.926  58.103  82.164  0.00  0.00           C
ATOM   4524  HG2 LYS X 296      41.281  59.114  81.965  0.00  0.00           H
ATOM   4525  HG3 LYS X 296      41.846  57.611  82.479  0.00  0.00           H
ATOM   4526  CD  LYS X 296      40.370  57.468  80.908  0.00  0.00           C
ATOM   4527  HD2 LYS X 296      40.595  56.406  81.007  0.00  0.00           H
ATOM   4528  HD3 LYS X 296      39.284  57.567  80.917  0.00  0.00           H
ATOM   4529  CE  LYS X 296      41.077  58.128  79.756  0.00  0.00           C
ATOM   4530  HE2 LYS X 296      40.708  57.653  78.847  0.00  0.00           H
ATOM   4531  HE3 LYS X 296      40.805  59.179  79.855  0.00  0.00           H
ATOM   4532  NZ  LYS X 296      42.516  57.831  79.788  0.00  0.00           N
ATOM   4533  HZ1 LYS X 296      42.884  57.960  80.720  0.00  0.00           H
ATOM   4534  HZ2 LYS X 296      42.727  56.879  79.527  0.00  0.00           H
ATOM   4535  HZ3 LYS X 296      43.102  58.393  79.187  0.00  0.00           H
ATOM   4536  C   LYS X 296      39.445  59.392  85.597  0.00  0.00           C
ATOM   4537  O   LYS X 296      38.871  58.510  86.233  0.00  0.00           O
ATOM   4538  N   LEU X 297      38.979  60.623  85.550  0.00  0.00           N
ATOM   4539  H   LEU X 297      39.473  61.261  84.943  0.00  0.00           H
ATOM   4540  CA  LEU X 297      37.798  61.134  86.294  0.00  0.00           C
ATOM   4541  HA  LEU X 297      37.214  60.305  86.695  0.00  0.00           H
ATOM   4542  CB  LEU X 297      38.272  61.890  87.577  0.00  0.00           C
ATOM   4543  HB2 LEU X 297      38.955  61.201  88.073  0.00  0.00           H
ATOM   4544  HB3 LEU X 297      38.709  62.862  87.347  0.00  0.00           H
ATOM   4545  CG  LEU X 297      37.152  62.154  88.643  0.00  0.00           C
ATOM   4546  HG  LEU X 297      36.553  61.252  88.765  0.00  0.00           H
ATOM   4547  CD1 LEU X 297      37.801  62.562  89.941  0.00  0.00           C
ATOM   4548 HD11 LEU X 297      38.240  61.733  90.497  0.00  0.00           H
ATOM   4549 HD12 LEU X 297      38.470  63.414  89.822  0.00  0.00           H
ATOM   4550 HD13 LEU X 297      36.973  62.897  90.565  0.00  0.00           H
ATOM   4551  CD2 LEU X 297      36.249  63.404  88.329  0.00  0.00           C
ATOM   4552 HD21 LEU X 297      36.132  63.504  87.250  0.00  0.00           H
ATOM   4553 HD22 LEU X 297      35.241  63.217  88.700  0.00  0.00           H
ATOM   4554 HD23 LEU X 297      36.673  64.322  88.735  0.00  0.00           H
ATOM   4555  C   LEU X 297      36.798  61.935  85.487  0.00  0.00           C
ATOM   4556  O   LEU X 297      37.246  62.931  84.920  0.00  0.00           O
ATOM   4557  N   THR X 298      35.533  61.533  85.409  0.00  0.00           N
ATOM   4558  H   THR X 298      35.300  60.698  85.927  0.00  0.00           H
ATOM   4559  CA  THR X 298      34.509  62.242  84.651  0.00  0.00           C
ATOM   4560  HA  THR X 298      34.809  63.246  84.354  0.00  0.00           H
ATOM   4561  CB  THR X 298      34.118  61.536  83.345  0.00  0.00           C
ATOM   4562  HB  THR X 298      33.784  60.537  83.625  0.00  0.00           H
ATOM   4563  CG2 THR X 298      32.993  62.180  82.523  0.00  0.00           C
ATOM   4564 HG21 THR X 298      32.808  61.731  81.548  0.00  0.00           H
ATOM   4565 HG22 THR X 298      32.084  62.291  83.114  0.00  0.00           H
ATOM   4566 HG23 THR X 298      33.300  63.204  82.309  0.00  0.00           H
ATOM   4567  OG1 THR X 298      35.241  61.559  82.539  0.00  0.00           O
ATOM   4568  HG1 THR X 298      35.777  60.790  82.747  0.00  0.00           H
ATOM   4569  C   THR X 298      33.264  62.435  85.518  0.00  0.00           C
ATOM   4570  O   THR X 298      32.713  61.553  86.099  0.00  0.00           O
ATOM   4571  N   PHE X 299      32.966  63.698  85.790  0.00  0.00           N
ATOM   4572  H   PHE X 299      33.527  64.395  85.320  0.00  0.00           H
ATOM   4573  CA  PHE X 299      31.786  64.126  86.568  0.00  0.00           C
ATOM   4574  HA  PHE X 299      31.335  63.229  86.992  0.00  0.00           H
ATOM   4575  CB  PHE X 299      32.246  65.038  87.717  0.00  0.00           C
ATOM   4576  HB2 PHE X 299      32.984  64.454  88.267  0.00  0.00           H
ATOM   4577  HB3 PHE X 299      32.839  65.898  87.406  0.00  0.00           H
ATOM   4578  CG  PHE X 299      31.080  65.571  88.591  0.00  0.00           C
ATOM   4579  CD1 PHE X 299      30.640  64.912  89.754  0.00  0.00           C
ATOM   4580  HD1 PHE X 299      31.303  64.147  90.130  0.00  0.00           H
ATOM   4581  CE1 PHE X 299      29.604  65.402  90.568  0.00  0.00           C
ATOM   4582  HE1 PHE X 299      29.403  64.837  91.466  0.00  0.00           H
ATOM   4583  CZ  PHE X 299      28.921  66.572  90.167  0.00  0.00           C
ATOM   4584  HZ  PHE X 299      28.241  67.158  90.768  0.00  0.00           H
ATOM   4585  CE2 PHE X 299      29.333  67.192  88.998  0.00  0.00           C
ATOM   4586  HE2 PHE X 299      28.836  68.104  88.702  0.00  0.00           H
ATOM   4587  CD2 PHE X 299      30.376  66.714  88.230  0.00  0.00           C
ATOM   4588  HD2 PHE X 299      30.691  67.238  87.340  0.00  0.00           H
ATOM   4589  C   PHE X 299      30.712  64.845  85.704  0.00  0.00           C
ATOM   4590  O   PHE X 299      31.051  65.721  84.944  0.00  0.00           O
ATOM   4591  N   NME X 300      29.430  64.571  85.861  0.00  0.00           N
ATOM   4592  H   NME X 300      29.236  63.863  86.555  0.00  0.00           H
ATOM   4593  CH3 NME X 300      28.261  65.185  85.177  0.00  0.00           C
ATOM   4594 HH31 NME X 300      28.578  65.681  84.260  0.00  0.00           H
ATOM   4595 HH32 NME X 300      27.467  64.451  85.039  0.00  0.00           H
ATOM   4596 HH33 NME X 300      27.900  65.959  85.855  0.00  0.00           H
ATOM   4597  N3  MRK X 301      69.005  60.248  59.966  0.00  0.00           N
ATOM   4598  C8  MRK X 301      68.308  61.270  60.618  0.00  0.00           C
ATOM   4599  N2  MRK X 301      68.036  62.355  59.939  0.00  0.00           N
ATOM   4600  C7  MRK X 301      67.844  63.376  60.792  0.00  0.00           C
ATOM   4601  N1  MRK X 301      67.704  64.641  60.199  0.00  0.00           N
ATOM   4602  C4  MRK X 301      67.192  65.799  61.015  0.00  0.00           C
ATOM   4603  C3  MRK X 301      67.429  67.153  60.426  0.00  0.00           C
ATOM   4604  C2  MRK X 301      67.149  67.339  58.933  0.00  0.00           C
ATOM   4605  C1  MRK X 301      67.430  68.699  58.432  0.00  0.00           C
ATOM   4606  C17 MRK X 301      66.388  69.749  58.850  0.00  0.00           C
ATOM   4607  F1  MRK X 301      65.276  69.513  58.232  0.00  0.00           F
ATOM   4608  H18 MRK X 301      66.302  69.770  59.943  0.00  0.00           H
ATOM   4609  H19 MRK X 301      66.820  70.683  58.467  0.00  0.00           H
ATOM   4610  H1  MRK X 301      67.460  68.614  57.339  0.00  0.00           H
ATOM   4611  H2  MRK X 301      68.404  69.091  58.750  0.00  0.00           H
ATOM   4612  C5  MRK X 301      68.010  66.272  58.284  0.00  0.00           C
ATOM   4613  C6  MRK X 301      67.825  64.834  58.773  0.00  0.00           C
ATOM   4614  H5  MRK X 301      68.692  64.264  58.418  0.00  0.00           H
ATOM   4615  H6  MRK X 301      66.945  64.509  58.203  0.00  0.00           H
ATOM   4616  H15 MRK X 301      67.717  66.203  57.230  0.00  0.00           H
ATOM   4617  H16 MRK X 301      69.048  66.622  58.338  0.00  0.00           H
ATOM   4618  H17 MRK X 301      66.101  67.127  58.686  0.00  0.00           H
ATOM   4619  H13 MRK X 301      66.876  67.891  61.020  0.00  0.00           H
ATOM   4620  H14 MRK X 301      68.472  67.446  60.598  0.00  0.00           H
ATOM   4621  H3  MRK X 301      66.120  65.593  61.116  0.00  0.00           H
ATOM   4622  H4  MRK X 301      67.531  65.836  62.057  0.00  0.00           H
ATOM   4623  C16 MRK X 301      67.673  63.214  62.222  0.00  0.00           C
ATOM   4624  C15 MRK X 301      67.682  61.989  62.822  0.00  0.00           C
ATOM   4625  N4  MRK X 301      67.969  60.993  61.939  0.00  0.00           N
ATOM   4626  H11 MRK X 301      67.540  61.857  63.886  0.00  0.00           H
ATOM   4627  H12 MRK X 301      67.353  64.065  62.811  0.00  0.00           H
ATOM   4628  C9  MRK X 301      69.121  59.397  61.046  0.00  0.00           C
ATOM   4629  C10 MRK X 301      69.667  58.126  60.956  0.00  0.00           C
ATOM   4630  H7  MRK X 301      70.022  57.721  60.013  0.00  0.00           H
ATOM   4631  C11 MRK X 301      69.690  57.335  62.079  0.00  0.00           C
ATOM   4632  H8  MRK X 301      70.122  56.344  61.973  0.00  0.00           H
ATOM   4633  C12 MRK X 301      69.330  57.830  63.362  0.00  0.00           C
ATOM   4634  H9  MRK X 301      69.589  57.243  64.239  0.00  0.00           H
ATOM   4635  C13 MRK X 301      68.641  59.054  63.401  0.00  0.00           C
ATOM   4636  H10 MRK X 301      68.255  59.553  64.285  0.00  0.00           H
ATOM   4637  C14 MRK X 301      68.576  59.788  62.224  0.00  0.00           C
ATOM   4638  N3  MRK X 302      66.308  56.353  60.502  0.00  0.00           N
ATOM   4639  C8  MRK X 302      65.847  57.443  61.102  0.00  0.00           C
ATOM   4640  N2  MRK X 302      65.533  58.539  60.338  0.00  0.00           N
ATOM   4641  C7  MRK X 302      65.088  59.531  61.070  0.00  0.00           C
ATOM   4642  N1  MRK X 302      64.798  60.712  60.444  0.00  0.00           N
ATOM   4643  C4  MRK X 302      63.860  61.719  61.028  0.00  0.00           C
ATOM   4644  C3  MRK X 302      63.946  63.136  60.433  0.00  0.00           C
ATOM   4645  C2  MRK X 302      63.801  63.041  58.945  0.00  0.00           C
ATOM   4646  C1  MRK X 302      63.767  64.466  58.339  0.00  0.00           C
ATOM   4647  C17 MRK X 302      62.632  65.398  58.838  0.00  0.00           C
ATOM   4648  F1  MRK X 302      61.492  64.885  58.335  0.00  0.00           F
ATOM   4649  H18 MRK X 302      62.772  65.495  59.921  0.00  0.00           H
ATOM   4650  H19 MRK X 302      62.742  66.351  58.306  0.00  0.00           H
ATOM   4651  H1  MRK X 302      63.784  64.279  57.258  0.00  0.00           H
ATOM   4652  H2  MRK X 302      64.713  64.981  58.543  0.00  0.00           H
ATOM   4653  C5  MRK X 302      64.953  62.273  58.365  0.00  0.00           C
ATOM   4654  C6  MRK X 302      64.919  60.806  58.972  0.00  0.00           C
ATOM   4655  H5  MRK X 302      65.838  60.379  58.552  0.00  0.00           H
ATOM   4656  H6  MRK X 302      64.021  60.440  58.460  0.00  0.00           H
ATOM   4657  H15 MRK X 302      64.842  62.132  57.283  0.00  0.00           H
ATOM   4658  H16 MRK X 302      65.932  62.724  58.571  0.00  0.00           H
ATOM   4659  H17 MRK X 302      62.857  62.552  58.677  0.00  0.00           H
ATOM   4660  H13 MRK X 302      63.143  63.709  60.912  0.00  0.00           H
ATOM   4661  H14 MRK X 302      64.931  63.563  60.655  0.00  0.00           H
ATOM   4662  H3  MRK X 302      62.799  61.476  61.159  0.00  0.00           H
ATOM   4663  H4  MRK X 302      64.145  61.867  62.077  0.00  0.00           H
ATOM   4664  C16 MRK X 302      64.960  59.421  62.476  0.00  0.00           C
ATOM   4665  C15 MRK X 302      65.366  58.355  63.255  0.00  0.00           C
ATOM   4666  N4  MRK X 302      65.907  57.375  62.455  0.00  0.00           N
ATOM   4667  H11 MRK X 302      65.294  58.224  64.326  0.00  0.00           H
ATOM   4668  H12 MRK X 302      64.460  60.224  63.004  0.00  0.00           H
ATOM   4669  C9  MRK X 302      66.727  55.610  61.523  0.00  0.00           C
ATOM   4670  C10 MRK X 302      67.435  54.440  61.510  0.00  0.00           C
ATOM   4671  H7  MRK X 302      67.777  54.001  60.577  0.00  0.00           H
ATOM   4672  C11 MRK X 302      67.690  53.677  62.716  0.00  0.00           C
ATOM   4673  H8  MRK X 302      68.191  52.714  62.748  0.00  0.00           H
ATOM   4674  C12 MRK X 302      67.322  54.269  63.925  0.00  0.00           C
ATOM   4675  H9  MRK X 302      67.527  53.629  64.778  0.00  0.00           H
ATOM   4676  C13 MRK X 302      66.762  55.551  63.996  0.00  0.00           C
ATOM   4677  H10 MRK X 302      66.453  55.971  64.949  0.00  0.00           H
ATOM   4678  C14 MRK X 302      66.439  56.175  62.738  0.00  0.00           C
ATOM   4679  H1  ACE X 303      27.986  72.652  96.475  0.00  0.00           H
ATOM   4680  CH3 ACE X 303      28.078  71.671  96.940  0.00  0.00           C
ATOM   4681  H2  ACE X 303      27.151  71.401  97.446  0.00  0.00           H
ATOM   4682  H3  ACE X 303      28.918  71.788  97.624  0.00  0.00           H
ATOM   4683  C   ACE X 303      28.408  70.504  95.987  0.00  0.00           C
ATOM   4684  O   ACE X 303      27.698  69.490  96.064  0.00  0.00           O
ATOM   4685  N   VAL X 304      29.545  70.646  95.227  0.00  0.00           N
ATOM   4686  H   VAL X 304      30.002  71.539  95.339  0.00  0.00           H
ATOM   4687  CA  VAL X 304      30.357  69.504  94.636  0.00  0.00           C
ATOM   4688  HA  VAL X 304      30.029  68.559  95.069  0.00  0.00           H
ATOM   4689  CB  VAL X 304      30.267  69.472  93.098  0.00  0.00           C
ATOM   4690  HB  VAL X 304      30.598  70.447  92.741  0.00  0.00           H
ATOM   4691  CG1 VAL X 304      31.340  68.517  92.487  0.00  0.00           C
ATOM   4692 HG11 VAL X 304      31.248  68.556  91.402  0.00  0.00           H
ATOM   4693 HG12 VAL X 304      32.359  68.781  92.771  0.00  0.00           H
ATOM   4694 HG13 VAL X 304      31.087  67.545  92.910  0.00  0.00           H
ATOM   4695  CG2 VAL X 304      28.889  69.136  92.560  0.00  0.00           C
ATOM   4696 HG21 VAL X 304      28.502  68.154  92.828  0.00  0.00           H
ATOM   4697 HG22 VAL X 304      28.103  69.777  92.958  0.00  0.00           H
ATOM   4698 HG23 VAL X 304      28.865  69.301  91.482  0.00  0.00           H
ATOM   4699  C   VAL X 304      31.797  69.734  95.121  0.00  0.00           C
ATOM   4700  O   VAL X 304      32.288  70.844  94.995  0.00  0.00           O
ATOM   4701  N   GLN X 305      32.382  68.763  95.821  0.00  0.00           N
ATOM   4702  H   GLN X 305      31.899  67.881  95.915  0.00  0.00           H
ATOM   4703  CA  GLN X 305      33.590  68.905  96.667  0.00  0.00           C
ATOM   4704  HA  GLN X 305      33.999  69.906  96.532  0.00  0.00           H
ATOM   4705  CB  GLN X 305      33.066  68.890  98.110  0.00  0.00           C
ATOM   4706  HB2 GLN X 305      32.345  68.089  98.276  0.00  0.00           H
ATOM   4707  HB3 GLN X 305      33.946  68.891  98.753  0.00  0.00           H
ATOM   4708  CG  GLN X 305      32.199  70.074  98.628  0.00  0.00           C
ATOM   4709  HG2 GLN X 305      32.721  71.013  98.446  0.00  0.00           H
ATOM   4710  HG3 GLN X 305      31.268  70.070  98.060  0.00  0.00           H
ATOM   4711  CD  GLN X 305      31.842  69.940 100.103  0.00  0.00           C
ATOM   4712  OE1 GLN X 305      32.206  69.018 100.774  0.00  0.00           O
ATOM   4713  NE2 GLN X 305      31.124  70.915 100.596  0.00  0.00           N
ATOM   4714 HE21 GLN X 305      31.024  71.795 100.110  0.00  0.00           H
ATOM   4715 HE22 GLN X 305      31.009  70.820 101.594  0.00  0.00           H
ATOM   4716  C   GLN X 305      34.508  67.784  96.233  0.00  0.00           C
ATOM   4717  O   GLN X 305      34.456  66.706  96.742  0.00  0.00           O
ATOM   4718  N   ILE X 306      35.318  68.097  95.235  0.00  0.00           N
ATOM   4719  H   ILE X 306      35.188  69.004  94.811  0.00  0.00           H
ATOM   4720  CA  ILE X 306      36.215  67.144  94.570  0.00  0.00           C
ATOM   4721  HA  ILE X 306      35.934  66.139  94.885  0.00  0.00           H
ATOM   4722  CB  ILE X 306      36.018  67.043  93.035  0.00  0.00           C
ATOM   4723  HB  ILE X 306      36.245  68.010  92.587  0.00  0.00           H
ATOM   4724  CG2 ILE X 306      36.960  66.052  92.408  0.00  0.00           C
ATOM   4725 HG21 ILE X 306      37.954  66.106  92.852  0.00  0.00           H
ATOM   4726 HG22 ILE X 306      36.602  65.023  92.376  0.00  0.00           H
ATOM   4727 HG23 ILE X 306      37.091  66.385  91.379  0.00  0.00           H
ATOM   4728  CG1 ILE X 306      34.499  66.706  92.728  0.00  0.00           C
ATOM   4729 HG12 ILE X 306      34.371  65.643  92.935  0.00  0.00           H
ATOM   4730 HG13 ILE X 306      33.841  67.356  93.304  0.00  0.00           H
ATOM   4731  CD1 ILE X 306      34.104  66.972  91.259  0.00  0.00           C
ATOM   4732 HD11 ILE X 306      34.298  68.029  91.077  0.00  0.00           H
ATOM   4733 HD12 ILE X 306      34.704  66.295  90.650  0.00  0.00           H
ATOM   4734 HD13 ILE X 306      33.075  66.650  91.098  0.00  0.00           H
ATOM   4735  C   ILE X 306      37.659  67.378  94.944  0.00  0.00           C
ATOM   4736  O   ILE X 306      38.223  68.402  94.522  0.00  0.00           O
ATOM   4737  N   VAL X 307      38.289  66.416  95.566  0.00  0.00           N
ATOM   4738  H   VAL X 307      37.782  65.569  95.780  0.00  0.00           H
ATOM   4739  CA  VAL X 307      39.709  66.366  95.911  0.00  0.00           C
ATOM   4740  HA  VAL X 307      40.120  67.251  95.424  0.00  0.00           H
ATOM   4741  CB  VAL X 307      40.018  66.592  97.408  0.00  0.00           C
ATOM   4742  HB  VAL X 307      39.620  67.577  97.652  0.00  0.00           H
ATOM   4743  CG1 VAL X 307      39.349  65.604  98.418  0.00  0.00           C
ATOM   4744 HG11 VAL X 307      39.826  64.625  98.450  0.00  0.00           H
ATOM   4745 HG12 VAL X 307      39.360  66.033  99.420  0.00  0.00           H
ATOM   4746 HG13 VAL X 307      38.363  65.390  98.005  0.00  0.00           H
ATOM   4747  CG2 VAL X 307      41.546  66.600  97.684  0.00  0.00           C
ATOM   4748 HG21 VAL X 307      41.804  66.928  98.691  0.00  0.00           H
ATOM   4749 HG22 VAL X 307      42.015  65.618  97.626  0.00  0.00           H
ATOM   4750 HG23 VAL X 307      42.055  67.324  97.049  0.00  0.00           H
ATOM   4751  C   VAL X 307      40.481  65.194  95.324  0.00  0.00           C
ATOM   4752  O   VAL X 307      40.432  64.021  95.738  0.00  0.00           O
ATOM   4753  N   TYR X 308      41.276  65.604  94.295  0.00  0.00           N
ATOM   4754  H   TYR X 308      41.237  66.603  94.154  0.00  0.00           H
ATOM   4755  CA  TYR X 308      42.198  64.831  93.521  0.00  0.00           C
ATOM   4756  HA  TYR X 308      41.872  63.799  93.656  0.00  0.00           H
ATOM   4757  CB  TYR X 308      42.032  65.183  92.015  0.00  0.00           C
ATOM   4758  HB2 TYR X 308      40.975  65.114  91.758  0.00  0.00           H
ATOM   4759  HB3 TYR X 308      42.425  66.168  91.766  0.00  0.00           H
ATOM   4760  CG  TYR X 308      42.636  64.208  91.060  0.00  0.00           C
ATOM   4761  CD1 TYR X 308      41.881  63.147  90.465  0.00  0.00           C
ATOM   4762  HD1 TYR X 308      40.908  62.897  90.860  0.00  0.00           H
ATOM   4763  CE1 TYR X 308      42.410  62.339  89.411  0.00  0.00           C
ATOM   4764  HE1 TYR X 308      41.845  61.517  88.997  0.00  0.00           H
ATOM   4765  CZ  TYR X 308      43.758  62.543  88.961  0.00  0.00           C
ATOM   4766  OH  TYR X 308      44.288  61.790  87.970  0.00  0.00           O
ATOM   4767  HH  TYR X 308      45.222  61.999  87.906  0.00  0.00           H
ATOM   4768  CE2 TYR X 308      44.553  63.580  89.577  0.00  0.00           C
ATOM   4769  HE2 TYR X 308      45.518  63.777  89.135  0.00  0.00           H
ATOM   4770  CD2 TYR X 308      43.984  64.439  90.550  0.00  0.00           C
ATOM   4771  HD2 TYR X 308      44.557  65.287  90.895  0.00  0.00           H
ATOM   4772  C   TYR X 308      43.651  64.913  93.932  0.00  0.00           C
ATOM   4773  O   TYR X 308      44.443  65.740  93.428  0.00  0.00           O
ATOM   4774  N   LYS X 309      43.958  64.015  94.850  0.00  0.00           N
ATOM   4775  H   LYS X 309      43.215  63.415  95.180  0.00  0.00           H
ATOM   4776  CA  LYS X 309      45.325  63.812  95.366  0.00  0.00           C
ATOM   4777  HA  LYS X 309      46.040  64.295  94.700  0.00  0.00           H
ATOM   4778  CB  LYS X 309      45.484  64.475  96.755  0.00  0.00           C
ATOM   4779  HB2 LYS X 309      45.043  65.469  96.672  0.00  0.00           H
ATOM   4780  HB3 LYS X 309      44.926  63.889  97.484  0.00  0.00           H
ATOM   4781  CG  LYS X 309      47.036  64.512  97.178  0.00  0.00           C
ATOM   4782  HG2 LYS X 309      47.496  63.686  96.635  0.00  0.00           H
ATOM   4783  HG3 LYS X 309      47.431  65.417  96.718  0.00  0.00           H
ATOM   4784  CD  LYS X 309      47.266  64.543  98.656  0.00  0.00           C
ATOM   4785  HD2 LYS X 309      46.640  65.342  99.053  0.00  0.00           H
ATOM   4786  HD3 LYS X 309      46.902  63.584  99.027  0.00  0.00           H
ATOM   4787  CE  LYS X 309      48.734  64.865  99.108  0.00  0.00           C
ATOM   4788  HE2 LYS X 309      49.384  64.054  98.779  0.00  0.00           H
ATOM   4789  HE3 LYS X 309      49.229  65.691  98.597  0.00  0.00           H
ATOM   4790  NZ  LYS X 309      48.794  65.036 100.595  0.00  0.00           N
ATOM   4791  HZ1 LYS X 309      48.042  65.633 100.910  0.00  0.00           H
ATOM   4792  HZ2 LYS X 309      48.951  64.124 101.002  0.00  0.00           H
ATOM   4793  HZ3 LYS X 309      49.684  65.439 100.851  0.00  0.00           H
ATOM   4794  C   LYS X 309      45.726  62.360  95.251  0.00  0.00           C
ATOM   4795  O   LYS X 309      46.071  61.666  96.206  0.00  0.00           O
ATOM   4796  N   PRO X 310      45.890  61.839  93.992  0.00  0.00           N
ATOM   4797  CD  PRO X 310      45.487  62.401  92.699  0.00  0.00           C
ATOM   4798  HD2 PRO X 310      45.842  63.429  92.616  0.00  0.00           H
ATOM   4799  HD3 PRO X 310      44.427  62.320  92.458  0.00  0.00           H
ATOM   4800  CG  PRO X 310      46.205  61.403  91.676  0.00  0.00           C
ATOM   4801  HG2 PRO X 310      47.218  61.754  91.474  0.00  0.00           H
ATOM   4802  HG3 PRO X 310      45.636  61.296  90.752  0.00  0.00           H
ATOM   4803  CB  PRO X 310      46.502  60.148  92.394  0.00  0.00           C
ATOM   4804  HB2 PRO X 310      47.388  59.652  91.998  0.00  0.00           H
ATOM   4805  HB3 PRO X 310      45.648  59.471  92.345  0.00  0.00           H
ATOM   4806  CA  PRO X 310      46.658  60.578  93.871  0.00  0.00           C
ATOM   4807  HA  PRO X 310      46.332  59.813  94.576  0.00  0.00           H
ATOM   4808  C   PRO X 310      48.137  60.951  94.131  0.00  0.00           C
ATOM   4809  O   PRO X 310      48.583  62.051  93.986  0.00  0.00           O
ATOM   4810  N   VAL X 311      48.913  59.975  94.545  0.00  0.00           N
ATOM   4811  H   VAL X 311      48.503  59.058  94.437  0.00  0.00           H
ATOM   4812  CA  VAL X 311      50.311  60.065  94.899  0.00  0.00           C
ATOM   4813  HA  VAL X 311      50.739  60.889  94.328  0.00  0.00           H
ATOM   4814  CB  VAL X 311      50.466  60.281  96.468  0.00  0.00           C
ATOM   4815  HB  VAL X 311      49.903  59.554  97.054  0.00  0.00           H
ATOM   4816  CG1 VAL X 311      51.937  60.177  96.881  0.00  0.00           C
ATOM   4817 HG11 VAL X 311      51.868  60.096  97.966  0.00  0.00           H
ATOM   4818 HG12 VAL X 311      52.348  59.214  96.577  0.00  0.00           H
ATOM   4819 HG13 VAL X 311      52.637  60.978  96.644  0.00  0.00           H
ATOM   4820  CG2 VAL X 311      49.969  61.658  96.981  0.00  0.00           C
ATOM   4821 HG21 VAL X 311      50.211  61.778  98.037  0.00  0.00           H
ATOM   4822 HG22 VAL X 311      50.315  62.490  96.368  0.00  0.00           H
ATOM   4823 HG23 VAL X 311      48.882  61.733  96.934  0.00  0.00           H
ATOM   4824  C   VAL X 311      50.969  58.769  94.445  0.00  0.00           C
ATOM   4825  O   VAL X 311      50.420  57.718  94.482  0.00  0.00           O
ATOM   4826  N   ASP X 312      52.151  58.922  93.878  0.00  0.00           N
ATOM   4827  H   ASP X 312      52.505  59.867  93.841  0.00  0.00           H
ATOM   4828  CA  ASP X 312      53.013  57.758  93.685  0.00  0.00           C
ATOM   4829  HA  ASP X 312      52.453  56.847  93.893  0.00  0.00           H
ATOM   4830  CB  ASP X 312      53.420  57.805  92.161  0.00  0.00           C
ATOM   4831  HB2 ASP X 312      52.502  57.793  91.573  0.00  0.00           H
ATOM   4832  HB3 ASP X 312      53.997  58.695  91.911  0.00  0.00           H
ATOM   4833  CG  ASP X 312      54.227  56.521  91.718  0.00  0.00           C
ATOM   4834  OD1 ASP X 312      54.470  55.557  92.464  0.00  0.00           O
ATOM   4835  OD2 ASP X 312      54.520  56.536  90.510  0.00  0.00           O
ATOM   4836  C   ASP X 312      54.179  57.867  94.679  0.00  0.00           C
ATOM   4837  O   ASP X 312      54.855  58.915  94.750  0.00  0.00           O
ATOM   4838  N   LEU X 313      54.566  56.762  95.363  0.00  0.00           N
ATOM   4839  H   LEU X 313      53.878  56.023  95.388  0.00  0.00           H
ATOM   4840  CA  LEU X 313      55.823  56.507  96.066  0.00  0.00           C
ATOM   4841  HA  LEU X 313      56.529  57.335  96.005  0.00  0.00           H
ATOM   4842  CB  LEU X 313      55.484  56.328  97.583  0.00  0.00           C
ATOM   4843  HB2 LEU X 313      55.056  55.344  97.779  0.00  0.00           H
ATOM   4844  HB3 LEU X 313      56.458  56.324  98.071  0.00  0.00           H
ATOM   4845  CG  LEU X 313      54.607  57.357  98.305  0.00  0.00           C
ATOM   4846  HG  LEU X 313      54.633  58.282  97.729  0.00  0.00           H
ATOM   4847  CD1 LEU X 313      53.150  56.825  98.375  0.00  0.00           C
ATOM   4848 HD11 LEU X 313      52.820  56.680  97.346  0.00  0.00           H
ATOM   4849 HD12 LEU X 313      53.177  55.981  99.064  0.00  0.00           H
ATOM   4850 HD13 LEU X 313      52.491  57.601  98.765  0.00  0.00           H
ATOM   4851  CD2 LEU X 313      55.219  57.738  99.631  0.00  0.00           C
ATOM   4852 HD21 LEU X 313      55.103  56.901 100.318  0.00  0.00           H
ATOM   4853 HD22 LEU X 313      56.304  57.843  99.618  0.00  0.00           H
ATOM   4854 HD23 LEU X 313      54.744  58.594 100.112  0.00  0.00           H
ATOM   4855  C   LEU X 313      56.485  55.259  95.521  0.00  0.00           C
ATOM   4856  O   LEU X 313      57.448  54.772  96.132  0.00  0.00           O
ATOM   4857  N   SER X 314      56.069  54.611  94.438  0.00  0.00           N
ATOM   4858  H   SER X 314      55.255  54.913  93.921  0.00  0.00           H
ATOM   4859  CA  SER X 314      56.718  53.339  93.979  0.00  0.00           C
ATOM   4860  HA  SER X 314      56.589  52.602  94.772  0.00  0.00           H
ATOM   4861  CB  SER X 314      55.896  52.710  92.866  0.00  0.00           C
ATOM   4862  HB2 SER X 314      56.191  51.662  92.807  0.00  0.00           H
ATOM   4863  HB3 SER X 314      54.823  52.698  93.061  0.00  0.00           H
ATOM   4864  OG  SER X 314      56.116  53.385  91.619  0.00  0.00           O
ATOM   4865  HG  SER X 314      55.591  54.178  91.751  0.00  0.00           H
ATOM   4866  C   SER X 314      58.227  53.441  93.748  0.00  0.00           C
ATOM   4867  O   SER X 314      58.761  54.486  93.441  0.00  0.00           O
ATOM   4868  N   LYS X 315      58.878  52.249  93.886  0.00  0.00           N
ATOM   4869  H   LYS X 315      58.346  51.441  94.175  0.00  0.00           H
ATOM   4870  CA  LYS X 315      60.309  52.103  93.718  0.00  0.00           C
ATOM   4871  HA  LYS X 315      60.788  53.073  93.585  0.00  0.00           H
ATOM   4872  CB  LYS X 315      60.931  51.331  94.906  0.00  0.00           C
ATOM   4873  HB2 LYS X 315      60.218  50.670  95.400  0.00  0.00           H
ATOM   4874  HB3 LYS X 315      61.709  50.614  94.645  0.00  0.00           H
ATOM   4875  CG  LYS X 315      61.500  52.197  96.059  0.00  0.00           C
ATOM   4876  HG2 LYS X 315      62.190  51.650  96.701  0.00  0.00           H
ATOM   4877  HG3 LYS X 315      62.162  52.916  95.576  0.00  0.00           H
ATOM   4878  CD  LYS X 315      60.436  52.805  96.954  0.00  0.00           C
ATOM   4879  HD2 LYS X 315      59.861  53.628  96.530  0.00  0.00           H
ATOM   4880  HD3 LYS X 315      59.787  52.006  97.312  0.00  0.00           H
ATOM   4881  CE  LYS X 315      61.192  53.489  98.137  0.00  0.00           C
ATOM   4882  HE2 LYS X 315      61.664  52.666  98.674  0.00  0.00           H
ATOM   4883  HE3 LYS X 315      61.939  54.154  97.702  0.00  0.00           H
ATOM   4884  NZ  LYS X 315      60.418  54.247  99.030  0.00  0.00           N
ATOM   4885  HZ1 LYS X 315      59.926  54.971  98.526  0.00  0.00           H
ATOM   4886  HZ2 LYS X 315      59.776  53.744  99.626  0.00  0.00           H
ATOM   4887  HZ3 LYS X 315      60.926  54.780  99.721  0.00  0.00           H
ATOM   4888  C   LYS X 315      60.601  51.397  92.353  0.00  0.00           C
ATOM   4889  O   LYS X 315      59.900  50.471  91.943  0.00  0.00           O
ATOM   4890  N   VAL X 316      61.577  51.937  91.678  0.00  0.00           N
ATOM   4891  H   VAL X 316      62.037  52.757  92.049  0.00  0.00           H
ATOM   4892  CA  VAL X 316      62.113  51.352  90.414  0.00  0.00           C
ATOM   4893  HA  VAL X 316      61.839  50.298  90.379  0.00  0.00           H
ATOM   4894  CB  VAL X 316      61.605  51.985  89.090  0.00  0.00           C
ATOM   4895  HB  VAL X 316      62.226  52.842  88.832  0.00  0.00           H
ATOM   4896  CG1 VAL X 316      61.835  50.973  87.963  0.00  0.00           C
ATOM   4897 HG11 VAL X 316      61.670  51.466  87.005  0.00  0.00           H
ATOM   4898 HG12 VAL X 316      62.871  50.635  87.927  0.00  0.00           H
ATOM   4899 HG13 VAL X 316      61.298  50.030  88.071  0.00  0.00           H
ATOM   4900  CG2 VAL X 316      60.115  52.534  89.229  0.00  0.00           C
ATOM   4901 HG21 VAL X 316      59.355  51.753  89.250  0.00  0.00           H
ATOM   4902 HG22 VAL X 316      59.985  53.271  90.021  0.00  0.00           H
ATOM   4903 HG23 VAL X 316      59.899  53.026  88.281  0.00  0.00           H
ATOM   4904  C   VAL X 316      63.663  51.202  90.431  0.00  0.00           C
ATOM   4905  O   VAL X 316      64.304  52.249  90.476  0.00  0.00           O
ATOM   4906  N   THR X 317      64.178  50.018  90.196  0.00  0.00           N
ATOM   4907  H   THR X 317      63.544  49.235  90.263  0.00  0.00           H
ATOM   4908  CA  THR X 317      65.595  49.677  90.118  0.00  0.00           C
ATOM   4909  HA  THR X 317      66.189  50.584  90.233  0.00  0.00           H
ATOM   4910  CB  THR X 317      66.077  48.852  91.363  0.00  0.00           C
ATOM   4911  HB  THR X 317      67.163  48.764  91.351  0.00  0.00           H
ATOM   4912  CG2 THR X 317      65.593  49.517  92.696  0.00  0.00           C
ATOM   4913 HG21 THR X 317      66.012  49.014  93.568  0.00  0.00           H
ATOM   4914 HG22 THR X 317      65.814  50.584  92.655  0.00  0.00           H
ATOM   4915 HG23 THR X 317      64.531  49.303  92.812  0.00  0.00           H
ATOM   4916  OG1 THR X 317      65.539  47.585  91.236  0.00  0.00           O
ATOM   4917  HG1 THR X 317      66.285  46.995  91.102  0.00  0.00           H
ATOM   4918  C   THR X 317      66.102  48.979  88.897  0.00  0.00           C
ATOM   4919  O   THR X 317      65.295  48.487  88.132  0.00  0.00           O
ATOM   4920  N   SER X 318      67.387  48.922  88.597  0.00  0.00           N
ATOM   4921  H   SER X 318      68.056  49.395  89.187  0.00  0.00           H
ATOM   4922  CA  SER X 318      68.068  48.019  87.637  0.00  0.00           C
ATOM   4923  HA  SER X 318      67.517  47.090  87.784  0.00  0.00           H
ATOM   4924  CB  SER X 318      67.882  48.316  86.181  0.00  0.00           C
ATOM   4925  HB2 SER X 318      68.300  47.420  85.722  0.00  0.00           H
ATOM   4926  HB3 SER X 318      66.840  48.470  85.900  0.00  0.00           H
ATOM   4927  OG  SER X 318      68.495  49.420  85.667  0.00  0.00           O
ATOM   4928  HG  SER X 318      69.345  49.091  85.367  0.00  0.00           H
ATOM   4929  C   SER X 318      69.555  47.789  87.970  0.00  0.00           C
ATOM   4930  O   SER X 318      70.159  48.736  88.540  0.00  0.00           O
ATOM   4931  N   LYS X 319      70.160  46.607  87.687  0.00  0.00           N
ATOM   4932  H   LYS X 319      69.712  45.815  87.248  0.00  0.00           H
ATOM   4933  CA  LYS X 319      71.620  46.438  87.755  0.00  0.00           C
ATOM   4934  HA  LYS X 319      72.267  47.309  87.654  0.00  0.00           H
ATOM   4935  CB  LYS X 319      72.019  46.019  89.202  0.00  0.00           C
ATOM   4936  HB2 LYS X 319      71.491  46.618  89.944  0.00  0.00           H
ATOM   4937  HB3 LYS X 319      71.678  44.983  89.208  0.00  0.00           H
ATOM   4938  CG  LYS X 319      73.533  46.123  89.440  0.00  0.00           C
ATOM   4939  HG2 LYS X 319      74.028  45.414  88.777  0.00  0.00           H
ATOM   4940  HG3 LYS X 319      73.851  47.120  89.135  0.00  0.00           H
ATOM   4941  CD  LYS X 319      73.963  45.780  90.869  0.00  0.00           C
ATOM   4942  HD2 LYS X 319      73.483  46.404  91.623  0.00  0.00           H
ATOM   4943  HD3 LYS X 319      73.515  44.812  91.092  0.00  0.00           H
ATOM   4944  CE  LYS X 319      75.513  45.945  91.000  0.00  0.00           C
ATOM   4945  HE2 LYS X 319      75.998  45.224  90.343  0.00  0.00           H
ATOM   4946  HE3 LYS X 319      75.765  46.962  90.703  0.00  0.00           H
ATOM   4947  NZ  LYS X 319      75.871  45.778  92.433  0.00  0.00           N
ATOM   4948  HZ1 LYS X 319      76.867  45.866  92.574  0.00  0.00           H
ATOM   4949  HZ2 LYS X 319      75.359  46.449  92.987  0.00  0.00           H
ATOM   4950  HZ3 LYS X 319      75.649  44.841  92.739  0.00  0.00           H
ATOM   4951  C   LYS X 319      72.157  45.461  86.717  0.00  0.00           C
ATOM   4952  O   LYS X 319      71.864  44.279  86.714  0.00  0.00           O
ATOM   4953  N   CYS X 320      73.155  45.902  85.962  0.00  0.00           N
ATOM   4954  H   CYS X 320      73.451  46.868  85.950  0.00  0.00           H
ATOM   4955  CA  CYS X 320      74.061  45.036  85.178  0.00  0.00           C
ATOM   4956  HA  CYS X 320      73.826  43.976  85.278  0.00  0.00           H
ATOM   4957  CB  CYS X 320      73.964  45.372  83.685  0.00  0.00           C
ATOM   4958  HB2 CYS X 320      74.347  46.369  83.466  0.00  0.00           H
ATOM   4959  HB3 CYS X 320      74.511  44.726  82.998  0.00  0.00           H
ATOM   4960  SG  CYS X 320      72.223  45.176  83.161  0.00  0.00           S
ATOM   4961  HG  CYS X 320      71.827  46.247  83.854  0.00  0.00           H
ATOM   4962  C   CYS X 320      75.537  45.244  85.546  0.00  0.00           C
ATOM   4963  O   CYS X 320      75.939  46.259  86.125  0.00  0.00           O
ATOM   4964  N   GLY X 321      76.428  44.340  85.054  0.00  0.00           N
ATOM   4965  H   GLY X 321      75.985  43.738  84.374  0.00  0.00           H
ATOM   4966  CA  GLY X 321      77.870  44.338  85.149  0.00  0.00           C
ATOM   4967  HA2 GLY X 321      78.112  44.726  86.139  0.00  0.00           H
ATOM   4968  HA3 GLY X 321      78.232  43.327  84.963  0.00  0.00           H
ATOM   4969  C   GLY X 321      78.515  45.310  84.158  0.00  0.00           C
ATOM   4970  O   GLY X 321      77.871  46.304  83.737  0.00  0.00           O
ATOM   4971  N   SER X 322      79.754  45.035  83.748  0.00  0.00           N
ATOM   4972  H   SER X 322      80.081  44.112  83.993  0.00  0.00           H
ATOM   4973  CA  SER X 322      80.463  45.652  82.562  0.00  0.00           C
ATOM   4974  HA  SER X 322      80.424  46.737  82.651  0.00  0.00           H
ATOM   4975  CB  SER X 322      81.855  45.172  82.443  0.00  0.00           C
ATOM   4976  HB2 SER X 322      82.463  45.437  83.308  0.00  0.00           H
ATOM   4977  HB3 SER X 322      81.802  44.094  82.288  0.00  0.00           H
ATOM   4978  OG  SER X 322      82.400  45.638  81.235  0.00  0.00           O
ATOM   4979  HG  SER X 322      82.241  46.559  81.017  0.00  0.00           H
ATOM   4980  C   SER X 322      79.653  45.264  81.239  0.00  0.00           C
ATOM   4981  O   SER X 322      79.113  44.161  81.102  0.00  0.00           O
ATOM   4982  N   LEU X 323      79.617  46.200  80.258  0.00  0.00           N
ATOM   4983  H   LEU X 323      80.195  47.028  80.309  0.00  0.00           H
ATOM   4984  CA  LEU X 323      79.013  46.013  78.920  0.00  0.00           C
ATOM   4985  HA  LEU X 323      78.161  45.347  79.056  0.00  0.00           H
ATOM   4986  CB  LEU X 323      78.554  47.404  78.332  0.00  0.00           C
ATOM   4987  HB2 LEU X 323      79.298  48.181  78.503  0.00  0.00           H
ATOM   4988  HB3 LEU X 323      78.427  47.292  77.255  0.00  0.00           H
ATOM   4989  CG  LEU X 323      77.207  47.961  78.874  0.00  0.00           C
ATOM   4990  HG  LEU X 323      76.427  47.311  78.477  0.00  0.00           H
ATOM   4991  CD1 LEU X 323      77.098  48.135  80.397  0.00  0.00           C
ATOM   4992 HD11 LEU X 323      77.344  47.203  80.905  0.00  0.00           H
ATOM   4993 HD12 LEU X 323      77.777  48.901  80.772  0.00  0.00           H
ATOM   4994 HD13 LEU X 323      76.038  48.323  80.572  0.00  0.00           H
ATOM   4995  CD2 LEU X 323      76.872  49.323  78.266  0.00  0.00           C
ATOM   4996 HD21 LEU X 323      76.596  49.293  77.211  0.00  0.00           H
ATOM   4997 HD22 LEU X 323      75.965  49.569  78.818  0.00  0.00           H
ATOM   4998 HD23 LEU X 323      77.686  50.032  78.417  0.00  0.00           H
ATOM   4999  C   LEU X 323      80.035  45.376  77.998  0.00  0.00           C
ATOM   5000  O   LEU X 323      79.826  45.376  76.803  0.00  0.00           O
ATOM   5001  N   GLY X 324      81.216  44.929  78.504  0.00  0.00           N
ATOM   5002  H   GLY X 324      81.276  44.862  79.510  0.00  0.00           H
ATOM   5003  CA  GLY X 324      82.285  44.349  77.675  0.00  0.00           C
ATOM   5004  HA2 GLY X 324      83.218  44.271  78.232  0.00  0.00           H
ATOM   5005  HA3 GLY X 324      81.945  43.366  77.349  0.00  0.00           H
ATOM   5006  C   GLY X 324      82.732  45.153  76.375  0.00  0.00           C
ATOM   5007  O   GLY X 324      83.168  46.301  76.546  0.00  0.00           O
ATOM   5008  N   ASN X 325      82.749  44.526  75.179  0.00  0.00           N
ATOM   5009  H   ASN X 325      82.375  43.600  75.033  0.00  0.00           H
ATOM   5010  CA  ASN X 325      83.094  45.223  73.879  0.00  0.00           C
ATOM   5011  HA  ASN X 325      83.338  46.270  74.059  0.00  0.00           H
ATOM   5012  CB  ASN X 325      84.397  44.583  73.248  0.00  0.00           C
ATOM   5013  HB2 ASN X 325      83.955  43.680  72.828  0.00  0.00           H
ATOM   5014  HB3 ASN X 325      84.627  45.106  72.320  0.00  0.00           H
ATOM   5015  CG  ASN X 325      85.645  44.383  74.088  0.00  0.00           C
ATOM   5016  OD1 ASN X 325      86.202  45.246  74.740  0.00  0.00           O
ATOM   5017  ND2 ASN X 325      85.995  43.139  74.259  0.00  0.00           N
ATOM   5018 HD21 ASN X 325      85.545  42.412  73.722  0.00  0.00           H
ATOM   5019 HD22 ASN X 325      86.833  42.862  74.751  0.00  0.00           H
ATOM   5020  C   ASN X 325      81.862  45.280  72.937  0.00  0.00           C
ATOM   5021  O   ASN X 325      81.024  44.357  72.932  0.00  0.00           O
ATOM   5022  N   ILE X 326      81.743  46.394  72.154  0.00  0.00           N
ATOM   5023  H   ILE X 326      82.465  47.091  72.265  0.00  0.00           H
ATOM   5024  CA  ILE X 326      80.754  46.568  71.052  0.00  0.00           C
ATOM   5025  HA  ILE X 326      80.149  45.667  70.952  0.00  0.00           H
ATOM   5026  CB  ILE X 326      79.728  47.743  71.358  0.00  0.00           C
ATOM   5027  HB  ILE X 326      80.312  48.579  71.742  0.00  0.00           H
ATOM   5028  CG2 ILE X 326      78.905  48.155  70.160  0.00  0.00           C
ATOM   5029 HG21 ILE X 326      78.214  48.948  70.446  0.00  0.00           H
ATOM   5030 HG22 ILE X 326      79.670  48.600  69.523  0.00  0.00           H
ATOM   5031 HG23 ILE X 326      78.508  47.288  69.632  0.00  0.00           H
ATOM   5032  CG1 ILE X 326      78.762  47.340  72.532  0.00  0.00           C
ATOM   5033 HG12 ILE X 326      78.292  46.392  72.272  0.00  0.00           H
ATOM   5034 HG13 ILE X 326      79.420  47.315  73.401  0.00  0.00           H
ATOM   5035  CD1 ILE X 326      77.741  48.421  72.968  0.00  0.00           C
ATOM   5036 HD11 ILE X 326      77.475  48.161  73.993  0.00  0.00           H
ATOM   5037 HD12 ILE X 326      78.175  49.420  72.963  0.00  0.00           H
ATOM   5038 HD13 ILE X 326      76.847  48.428  72.344  0.00  0.00           H
ATOM   5039  C   ILE X 326      81.570  46.616  69.769  0.00  0.00           C
ATOM   5040  O   ILE X 326      82.236  47.593  69.490  0.00  0.00           O
ATOM   5041  N   HIE X 327      81.508  45.521  68.954  0.00  0.00           N
ATOM   5042  H   HIE X 327      80.967  44.697  69.173  0.00  0.00           H
ATOM   5043  CA  HIE X 327      82.015  45.560  67.585  0.00  0.00           C
ATOM   5044  HA  HIE X 327      82.743  46.368  67.517  0.00  0.00           H
ATOM   5045  CB  HIE X 327      82.748  44.218  67.384  0.00  0.00           C
ATOM   5046  HB2 HIE X 327      82.047  43.415  67.156  0.00  0.00           H
ATOM   5047  HB3 HIE X 327      83.335  44.370  66.478  0.00  0.00           H
ATOM   5048  CG  HIE X 327      83.767  43.817  68.465  0.00  0.00           C
ATOM   5049  ND1 HIE X 327      84.943  44.485  68.841  0.00  0.00           N
ATOM   5050  CE1 HIE X 327      85.531  43.767  69.787  0.00  0.00           C
ATOM   5051  HE1 HIE X 327      86.446  43.998  70.311  0.00  0.00           H
ATOM   5052  NE2 HIE X 327      84.817  42.616  70.103  0.00  0.00           N
ATOM   5053  HE2 HIE X 327      85.229  41.894  70.677  0.00  0.00           H
ATOM   5054  CD2 HIE X 327      83.658  42.665  69.259  0.00  0.00           C
ATOM   5055  HD2 HIE X 327      82.814  41.992  69.222  0.00  0.00           H
ATOM   5056  C   HIE X 327      80.853  45.857  66.633  0.00  0.00           C
ATOM   5057  O   HIE X 327      80.274  44.978  66.007  0.00  0.00           O
ATOM   5058  N   HIE X 328      80.495  47.134  66.530  0.00  0.00           N
ATOM   5059  H   HIE X 328      80.981  47.829  67.079  0.00  0.00           H
ATOM   5060  CA  HIE X 328      79.521  47.688  65.513  0.00  0.00           C
ATOM   5061  HA  HIE X 328      78.682  46.993  65.489  0.00  0.00           H
ATOM   5062  CB  HIE X 328      78.941  49.025  66.017  0.00  0.00           C
[truncated: 15,609,378 more chars]
