# Supplementary material for: Stacked binding of a PET ligand to Alzheimer’s tau paired helical filaments
Source: Nat Commun. 2023 May 26;14:3048. doi: 10.1038/s41467-023-38537-y (PMC10220082; doi:10.1038/s41467-023-38537-y)
Supplement: Supplementary file 5 — Supplementary Data 2 [file 41467_2023_38537_MOESM5_ESM.zip › MD_results/traj2_final_frame.pdb]

CRYST1  133.159  133.159  133.159 -26.63 -26.63 -26.63 P 1           1
ATOM      1  H1  ACE X   1      35.077  86.606  94.911  0.00  0.00           H
ATOM      2  CH3 ACE X   1      34.618  86.237  93.994  0.00  0.00           C
ATOM      3  H2  ACE X   1      34.674  86.971  93.189  0.00  0.00           H
ATOM      4  H3  ACE X   1      33.583  85.974  94.214  0.00  0.00           H
ATOM      5  C   ACE X   1      35.367  85.058  93.606  0.00  0.00           C
ATOM      6  O   ACE X   1      34.846  83.984  93.693  0.00  0.00           O
ATOM      7  N   VAL X   2      36.567  85.233  93.130  0.00  0.00           N
ATOM      8  H   VAL X   2      36.875  86.185  93.266  0.00  0.00           H
ATOM      9  CA  VAL X   2      37.348  84.334  92.262  0.00  0.00           C
ATOM     10  HA  VAL X   2      37.122  83.285  92.451  0.00  0.00           H
ATOM     11  CB  VAL X   2      37.133  84.636  90.763  0.00  0.00           C
ATOM     12  HB  VAL X   2      37.387  85.656  90.474  0.00  0.00           H
ATOM     13  CG1 VAL X   2      38.137  83.655  90.034  0.00  0.00           C
ATOM     14 HG11 VAL X   2      38.037  82.619  90.359  0.00  0.00           H
ATOM     15 HG12 VAL X   2      37.925  83.718  88.967  0.00  0.00           H
ATOM     16 HG13 VAL X   2      39.154  84.040  90.102  0.00  0.00           H
ATOM     17  CG2 VAL X   2      35.757  84.191  90.264  0.00  0.00           C
ATOM     18 HG21 VAL X   2      35.849  84.203  89.178  0.00  0.00           H
ATOM     19 HG22 VAL X   2      35.492  83.186  90.593  0.00  0.00           H
ATOM     20 HG23 VAL X   2      35.020  84.837  90.741  0.00  0.00           H
ATOM     21  C   VAL X   2      38.797  84.515  92.703  0.00  0.00           C
ATOM     22  O   VAL X   2      39.305  85.613  92.566  0.00  0.00           O
ATOM     23  N   GLN X   3      39.474  83.429  93.042  0.00  0.00           N
ATOM     24  H   GLN X   3      38.933  82.579  93.114  0.00  0.00           H
ATOM     25  CA  GLN X   3      40.868  83.267  93.414  0.00  0.00           C
ATOM     26  HA  GLN X   3      41.347  84.107  92.911  0.00  0.00           H
ATOM     27  CB  GLN X   3      40.978  83.506  94.994  0.00  0.00           C
ATOM     28  HB2 GLN X   3      40.339  82.706  95.370  0.00  0.00           H
ATOM     29  HB3 GLN X   3      41.992  83.339  95.358  0.00  0.00           H
ATOM     30  CG  GLN X   3      40.603  84.849  95.576  0.00  0.00           C
ATOM     31  HG2 GLN X   3      39.554  85.051  95.358  0.00  0.00           H
ATOM     32  HG3 GLN X   3      40.688  84.777  96.660  0.00  0.00           H
ATOM     33  CD  GLN X   3      41.464  86.036  95.040  0.00  0.00           C
ATOM     34  OE1 GLN X   3      42.222  85.977  94.121  0.00  0.00           O
ATOM     35  NE2 GLN X   3      41.350  87.201  95.538  0.00  0.00           N
ATOM     36 HE21 GLN X   3      40.940  87.351  96.449  0.00  0.00           H
ATOM     37 HE22 GLN X   3      41.924  87.932  95.143  0.00  0.00           H
ATOM     38  C   GLN X   3      41.678  82.104  92.912  0.00  0.00           C
ATOM     39  O   GLN X   3      41.150  81.003  92.740  0.00  0.00           O
ATOM     40  N   ILE X   4      42.938  82.354  92.522  0.00  0.00           N
ATOM     41  H   ILE X   4      43.305  83.288  92.633  0.00  0.00           H
ATOM     42  CA  ILE X   4      43.820  81.333  92.030  0.00  0.00           C
ATOM     43  HA  ILE X   4      43.370  80.346  92.145  0.00  0.00           H
ATOM     44  CB  ILE X   4      43.953  81.582  90.495  0.00  0.00           C
ATOM     45  HB  ILE X   4      44.468  82.527  90.320  0.00  0.00           H
ATOM     46  CG2 ILE X   4      44.864  80.506  89.828  0.00  0.00           C
ATOM     47 HG21 ILE X   4      44.330  79.613  89.501  0.00  0.00           H
ATOM     48 HG22 ILE X   4      45.365  80.884  88.937  0.00  0.00           H
ATOM     49 HG23 ILE X   4      45.651  80.121  90.476  0.00  0.00           H
ATOM     50  CG1 ILE X   4      42.530  81.738  89.755  0.00  0.00           C
ATOM     51 HG12 ILE X   4      41.888  80.915  90.069  0.00  0.00           H
ATOM     52 HG13 ILE X   4      42.121  82.707  90.043  0.00  0.00           H
ATOM     53  CD1 ILE X   4      42.556  81.674  88.209  0.00  0.00           C
ATOM     54 HD11 ILE X   4      42.727  80.636  87.924  0.00  0.00           H
ATOM     55 HD12 ILE X   4      41.625  82.090  87.823  0.00  0.00           H
ATOM     56 HD13 ILE X   4      43.398  82.253  87.828  0.00  0.00           H
ATOM     57  C   ILE X   4      45.145  81.471  92.804  0.00  0.00           C
ATOM     58  O   ILE X   4      45.754  82.522  92.831  0.00  0.00           O
ATOM     59  N   VAL X   5      45.500  80.371  93.508  0.00  0.00           N
ATOM     60  H   VAL X   5      44.913  79.552  93.438  0.00  0.00           H
ATOM     61  CA  VAL X   5      46.826  80.226  94.051  0.00  0.00           C
ATOM     62  HA  VAL X   5      47.342  81.181  94.145  0.00  0.00           H
ATOM     63  CB  VAL X   5      46.756  79.563  95.436  0.00  0.00           C
ATOM     64  HB  VAL X   5      46.238  78.605  95.396  0.00  0.00           H
ATOM     65  CG1 VAL X   5      48.199  79.450  96.089  0.00  0.00           C
ATOM     66 HG11 VAL X   5      48.134  78.835  96.987  0.00  0.00           H
ATOM     67 HG12 VAL X   5      48.902  78.951  95.421  0.00  0.00           H
ATOM     68 HG13 VAL X   5      48.550  80.456  96.320  0.00  0.00           H
ATOM     69  CG2 VAL X   5      45.881  80.451  96.336  0.00  0.00           C
ATOM     70 HG21 VAL X   5      44.909  80.567  95.856  0.00  0.00           H
ATOM     71 HG22 VAL X   5      45.890  80.023  97.339  0.00  0.00           H
ATOM     72 HG23 VAL X   5      46.261  81.472  96.376  0.00  0.00           H
ATOM     73  C   VAL X   5      47.667  79.370  93.093  0.00  0.00           C
ATOM     74  O   VAL X   5      47.367  78.162  93.094  0.00  0.00           O
ATOM     75  N   TYR X   6      48.704  79.798  92.463  0.00  0.00           N
ATOM     76  H   TYR X   6      48.928  80.780  92.526  0.00  0.00           H
ATOM     77  CA  TYR X   6      49.736  78.926  91.815  0.00  0.00           C
ATOM     78  HA  TYR X   6      49.364  77.905  91.731  0.00  0.00           H
ATOM     79  CB  TYR X   6      49.812  79.412  90.389  0.00  0.00           C
ATOM     80  HB2 TYR X   6      48.816  79.360  89.949  0.00  0.00           H
ATOM     81  HB3 TYR X   6      50.124  80.455  90.448  0.00  0.00           H
ATOM     82  CG  TYR X   6      50.908  78.693  89.532  0.00  0.00           C
ATOM     83  CD1 TYR X   6      50.633  77.508  88.852  0.00  0.00           C
ATOM     84  HD1 TYR X   6      49.683  76.994  88.856  0.00  0.00           H
ATOM     85  CE1 TYR X   6      51.645  76.902  88.019  0.00  0.00           C
ATOM     86  HE1 TYR X   6      51.391  75.978  87.521  0.00  0.00           H
ATOM     87  CZ  TYR X   6      52.983  77.416  87.958  0.00  0.00           C
ATOM     88  OH  TYR X   6      53.972  76.796  87.310  0.00  0.00           O
ATOM     89  HH  TYR X   6      53.722  75.896  87.088  0.00  0.00           H
ATOM     90  CE2 TYR X   6      53.188  78.612  88.667  0.00  0.00           C
ATOM     91  HE2 TYR X   6      54.207  78.971  88.669  0.00  0.00           H
ATOM     92  CD2 TYR X   6      52.179  79.293  89.391  0.00  0.00           C
ATOM     93  HD2 TYR X   6      52.544  80.177  89.892  0.00  0.00           H
ATOM     94  C   TYR X   6      51.056  78.972  92.528  0.00  0.00           C
ATOM     95  O   TYR X   6      51.778  80.007  92.716  0.00  0.00           O
ATOM     96  N   LYS X   7      51.415  77.746  93.032  0.00  0.00           N
ATOM     97  H   LYS X   7      50.729  77.023  92.868  0.00  0.00           H
ATOM     98  CA  LYS X   7      52.523  77.620  93.952  0.00  0.00           C
ATOM     99  HA  LYS X   7      53.301  78.257  93.532  0.00  0.00           H
ATOM    100  CB  LYS X   7      52.103  78.213  95.322  0.00  0.00           C
ATOM    101  HB2 LYS X   7      51.423  79.063  95.266  0.00  0.00           H
ATOM    102  HB3 LYS X   7      51.604  77.498  95.976  0.00  0.00           H
ATOM    103  CG  LYS X   7      53.442  78.694  95.993  0.00  0.00           C
ATOM    104  HG2 LYS X   7      54.179  77.904  96.140  0.00  0.00           H
ATOM    105  HG3 LYS X   7      53.890  79.493  95.402  0.00  0.00           H
ATOM    106  CD  LYS X   7      53.192  79.171  97.443  0.00  0.00           C
ATOM    107  HD2 LYS X   7      52.574  80.069  97.440  0.00  0.00           H
ATOM    108  HD3 LYS X   7      52.622  78.427  97.999  0.00  0.00           H
ATOM    109  CE  LYS X   7      54.574  79.497  98.045  0.00  0.00           C
ATOM    110  HE2 LYS X   7      55.096  78.555  98.211  0.00  0.00           H
ATOM    111  HE3 LYS X   7      55.167  80.061  97.325  0.00  0.00           H
ATOM    112  NZ  LYS X   7      54.455  80.154  99.381  0.00  0.00           N
ATOM    113  HZ1 LYS X   7      53.876  79.555  99.951  0.00  0.00           H
ATOM    114  HZ2 LYS X   7      55.382  80.063  99.771  0.00  0.00           H
ATOM    115  HZ3 LYS X   7      54.070  81.087  99.425  0.00  0.00           H
ATOM    116  C   LYS X   7      53.196  76.158  94.000  0.00  0.00           C
ATOM    117  O   LYS X   7      53.330  75.564  95.083  0.00  0.00           O
ATOM    118  N   PRO X   8      53.565  75.597  92.829  0.00  0.00           N
ATOM    119  CD  PRO X   8      53.750  76.330  91.535  0.00  0.00           C
ATOM    120  HD2 PRO X   8      54.078  77.363  91.658  0.00  0.00           H
ATOM    121  HD3 PRO X   8      52.830  76.295  90.952  0.00  0.00           H
ATOM    122  CG  PRO X   8      54.804  75.540  90.785  0.00  0.00           C
ATOM    123  HG2 PRO X   8      55.795  75.854  91.114  0.00  0.00           H
ATOM    124  HG3 PRO X   8      54.825  75.645  89.700  0.00  0.00           H
ATOM    125  CB  PRO X   8      54.570  74.067  91.150  0.00  0.00           C
ATOM    126  HB2 PRO X   8      55.467  73.459  91.035  0.00  0.00           H
ATOM    127  HB3 PRO X   8      53.721  73.732  90.554  0.00  0.00           H
ATOM    128  CA  PRO X   8      54.301  74.309  92.657  0.00  0.00           C
ATOM    129  HA  PRO X   8      53.588  73.542  92.961  0.00  0.00           H
ATOM    130  C   PRO X   8      55.620  74.275  93.404  0.00  0.00           C
ATOM    131  O   PRO X   8      56.275  75.280  93.691  0.00  0.00           O
ATOM    132  N   VAL X   9      56.009  73.067  93.696  0.00  0.00           N
ATOM    133  H   VAL X   9      55.471  72.301  93.317  0.00  0.00           H
ATOM    134  CA  VAL X   9      57.318  72.782  94.380  0.00  0.00           C
ATOM    135  HA  VAL X   9      57.847  73.722  94.535  0.00  0.00           H
ATOM    136  CB  VAL X   9      57.082  72.040  95.640  0.00  0.00           C
ATOM    137  HB  VAL X   9      56.600  71.097  95.382  0.00  0.00           H
ATOM    138  CG1 VAL X   9      58.362  71.521  96.432  0.00  0.00           C
ATOM    139 HG11 VAL X   9      58.786  70.593  96.047  0.00  0.00           H
ATOM    140 HG12 VAL X   9      59.172  72.220  96.638  0.00  0.00           H
ATOM    141 HG13 VAL X   9      58.006  71.082  97.364  0.00  0.00           H
ATOM    142  CG2 VAL X   9      56.185  72.742  96.704  0.00  0.00           C
ATOM    143 HG21 VAL X   9      55.155  72.888  96.377  0.00  0.00           H
ATOM    144 HG22 VAL X   9      56.157  72.178  97.637  0.00  0.00           H
ATOM    145 HG23 VAL X   9      56.498  73.750  96.978  0.00  0.00           H
ATOM    146  C   VAL X   9      58.209  71.842  93.446  0.00  0.00           C
ATOM    147  O   VAL X   9      57.723  70.896  92.915  0.00  0.00           O
ATOM    148  N   ASP X  10      59.521  72.073  93.481  0.00  0.00           N
ATOM    149  H   ASP X  10      59.885  72.912  93.911  0.00  0.00           H
ATOM    150  CA  ASP X  10      60.642  71.229  92.951  0.00  0.00           C
ATOM    151  HA  ASP X  10      60.223  70.332  92.493  0.00  0.00           H
ATOM    152  CB  ASP X  10      61.430  72.000  91.798  0.00  0.00           C
ATOM    153  HB2 ASP X  10      60.749  72.175  90.966  0.00  0.00           H
ATOM    154  HB3 ASP X  10      61.624  73.027  92.109  0.00  0.00           H
ATOM    155  CG  ASP X  10      62.706  71.285  91.238  0.00  0.00           C
ATOM    156  OD1 ASP X  10      63.223  71.817  90.239  0.00  0.00           O
ATOM    157  OD2 ASP X  10      62.982  70.152  91.725  0.00  0.00           O
ATOM    158  C   ASP X  10      61.505  70.802  94.098  0.00  0.00           C
ATOM    159  O   ASP X  10      62.221  71.697  94.584  0.00  0.00           O
ATOM    160  N   LEU X  11      61.535  69.544  94.497  0.00  0.00           N
ATOM    161  H   LEU X  11      61.033  68.815  94.011  0.00  0.00           H
ATOM    162  CA  LEU X  11      62.414  68.916  95.512  0.00  0.00           C
ATOM    163  HA  LEU X  11      63.250  69.611  95.600  0.00  0.00           H
ATOM    164  CB  LEU X  11      61.683  68.789  96.832  0.00  0.00           C
ATOM    165  HB2 LEU X  11      60.758  68.265  96.592  0.00  0.00           H
ATOM    166  HB3 LEU X  11      62.217  68.103  97.490  0.00  0.00           H
ATOM    167  CG  LEU X  11      61.316  70.106  97.634  0.00  0.00           C
ATOM    168  HG  LEU X  11      60.833  70.799  96.946  0.00  0.00           H
ATOM    169  CD1 LEU X  11      60.432  69.676  98.788  0.00  0.00           C
ATOM    170 HD11 LEU X  11      60.923  68.991  99.478  0.00  0.00           H
ATOM    171 HD12 LEU X  11      59.985  70.520  99.313  0.00  0.00           H
ATOM    172 HD13 LEU X  11      59.588  69.226  98.265  0.00  0.00           H
ATOM    173  CD2 LEU X  11      62.614  70.759  98.225  0.00  0.00           C
ATOM    174 HD21 LEU X  11      63.190  71.143  97.383  0.00  0.00           H
ATOM    175 HD22 LEU X  11      62.396  71.632  98.841  0.00  0.00           H
ATOM    176 HD23 LEU X  11      63.170  70.047  98.835  0.00  0.00           H
ATOM    177  C   LEU X  11      63.127  67.661  95.046  0.00  0.00           C
ATOM    178  O   LEU X  11      63.666  66.924  95.824  0.00  0.00           O
ATOM    179  N   SER X  12      63.032  67.223  93.761  0.00  0.00           N
ATOM    180  H   SER X  12      62.524  67.762  93.074  0.00  0.00           H
ATOM    181  CA  SER X  12      63.786  66.124  93.207  0.00  0.00           C
ATOM    182  HA  SER X  12      63.678  65.237  93.832  0.00  0.00           H
ATOM    183  CB  SER X  12      63.219  65.782  91.804  0.00  0.00           C
ATOM    184  HB2 SER X  12      62.220  65.447  92.080  0.00  0.00           H
ATOM    185  HB3 SER X  12      63.257  66.629  91.119  0.00  0.00           H
ATOM    186  OG  SER X  12      63.919  64.560  91.221  0.00  0.00           O
ATOM    187  HG  SER X  12      63.691  63.800  91.761  0.00  0.00           H
ATOM    188  C   SER X  12      65.283  66.481  93.152  0.00  0.00           C
ATOM    189  O   SER X  12      65.730  67.648  93.139  0.00  0.00           O
ATOM    190  N   LYS X  13      66.150  65.501  93.020  0.00  0.00           N
ATOM    191  H   LYS X  13      65.768  64.603  92.760  0.00  0.00           H
ATOM    192  CA  LYS X  13      67.593  65.729  92.686  0.00  0.00           C
ATOM    193  HA  LYS X  13      67.761  66.780  92.454  0.00  0.00           H
ATOM    194  CB  LYS X  13      68.479  65.539  93.947  0.00  0.00           C
ATOM    195  HB2 LYS X  13      68.246  64.571  94.390  0.00  0.00           H
ATOM    196  HB3 LYS X  13      69.542  65.557  93.706  0.00  0.00           H
ATOM    197  CG  LYS X  13      68.163  66.551  94.985  0.00  0.00           C
ATOM    198  HG2 LYS X  13      68.414  67.531  94.578  0.00  0.00           H
ATOM    199  HG3 LYS X  13      67.118  66.492  95.290  0.00  0.00           H
ATOM    200  CD  LYS X  13      68.976  66.268  96.252  0.00  0.00           C
ATOM    201  HD2 LYS X  13      68.747  65.299  96.695  0.00  0.00           H
ATOM    202  HD3 LYS X  13      70.038  66.163  96.031  0.00  0.00           H
ATOM    203  CE  LYS X  13      68.865  67.373  97.270  0.00  0.00           C
ATOM    204  HE2 LYS X  13      68.982  68.339  96.778  0.00  0.00           H
ATOM    205  HE3 LYS X  13      67.859  67.372  97.689  0.00  0.00           H
ATOM    206  NZ  LYS X  13      69.883  67.351  98.381  0.00  0.00           N
ATOM    207  HZ1 LYS X  13      70.758  67.643  97.970  0.00  0.00           H
ATOM    208  HZ2 LYS X  13      69.671  67.984  99.139  0.00  0.00           H
ATOM    209  HZ3 LYS X  13      69.970  66.423  98.771  0.00  0.00           H
ATOM    210  C   LYS X  13      68.034  64.754  91.612  0.00  0.00           C
ATOM    211  O   LYS X  13      67.618  63.574  91.565  0.00  0.00           O
ATOM    212  N   VAL X  14      68.767  65.356  90.630  0.00  0.00           N
ATOM    213  H   VAL X  14      68.896  66.354  90.715  0.00  0.00           H
ATOM    214  CA  VAL X  14      68.910  64.751  89.284  0.00  0.00           C
ATOM    215  HA  VAL X  14      68.750  63.680  89.409  0.00  0.00           H
ATOM    216  CB  VAL X  14      67.824  65.396  88.393  0.00  0.00           C
ATOM    217  HB  VAL X  14      67.919  66.482  88.387  0.00  0.00           H
ATOM    218  CG1 VAL X  14      67.915  65.013  86.924  0.00  0.00           C
ATOM    219 HG11 VAL X  14      67.552  63.985  86.934  0.00  0.00           H
ATOM    220 HG12 VAL X  14      67.275  65.738  86.421  0.00  0.00           H
ATOM    221 HG13 VAL X  14      68.925  64.920  86.525  0.00  0.00           H
ATOM    222  CG2 VAL X  14      66.389  65.051  88.886  0.00  0.00           C
ATOM    223 HG21 VAL X  14      65.691  65.019  88.049  0.00  0.00           H
ATOM    224 HG22 VAL X  14      66.435  64.036  89.280  0.00  0.00           H
ATOM    225 HG23 VAL X  14      66.031  65.801  89.590  0.00  0.00           H
ATOM    226  C   VAL X  14      70.311  64.923  88.741  0.00  0.00           C
ATOM    227  O   VAL X  14      70.742  66.059  88.449  0.00  0.00           O
ATOM    228  N   THR X  15      71.056  63.837  88.608  0.00  0.00           N
ATOM    229  H   THR X  15      70.674  62.923  88.809  0.00  0.00           H
ATOM    230  CA  THR X  15      72.305  63.859  87.724  0.00  0.00           C
ATOM    231  HA  THR X  15      72.101  64.487  86.857  0.00  0.00           H
ATOM    232  CB  THR X  15      73.499  64.430  88.494  0.00  0.00           C
ATOM    233  HB  THR X  15      73.058  65.181  89.148  0.00  0.00           H
ATOM    234  CG2 THR X  15      74.242  63.356  89.322  0.00  0.00           C
ATOM    235 HG21 THR X  15      75.004  62.943  88.661  0.00  0.00           H
ATOM    236 HG22 THR X  15      74.558  63.906  90.208  0.00  0.00           H
ATOM    237 HG23 THR X  15      73.605  62.533  89.645  0.00  0.00           H
ATOM    238  OG1 THR X  15      74.337  64.998  87.490  0.00  0.00           O
ATOM    239  HG1 THR X  15      73.799  65.684  87.087  0.00  0.00           H
ATOM    240  C   THR X  15      72.450  62.542  87.055  0.00  0.00           C
ATOM    241  O   THR X  15      71.483  61.832  86.877  0.00  0.00           O
ATOM    242  N   SER X  16      73.710  62.259  86.572  0.00  0.00           N
ATOM    243  H   SER X  16      74.422  62.947  86.772  0.00  0.00           H
ATOM    244  CA  SER X  16      74.242  60.997  85.935  0.00  0.00           C
ATOM    245  HA  SER X  16      73.533  60.287  86.359  0.00  0.00           H
ATOM    246  CB  SER X  16      74.227  61.147  84.421  0.00  0.00           C
ATOM    247  HB2 SER X  16      74.432  60.143  84.050  0.00  0.00           H
ATOM    248  HB3 SER X  16      73.217  61.401  84.100  0.00  0.00           H
ATOM    249  OG  SER X  16      75.078  62.115  83.886  0.00  0.00           O
ATOM    250  HG  SER X  16      75.931  61.770  83.611  0.00  0.00           H
ATOM    251  C   SER X  16      75.671  60.622  86.515  0.00  0.00           C
ATOM    252  O   SER X  16      76.467  61.512  86.737  0.00  0.00           O
ATOM    253  N   LYS X  17      75.981  59.350  86.875  0.00  0.00           N
ATOM    254  H   LYS X  17      75.217  58.694  86.953  0.00  0.00           H
ATOM    255  CA  LYS X  17      77.176  58.957  87.708  0.00  0.00           C
ATOM    256  HA  LYS X  17      77.689  59.916  87.788  0.00  0.00           H
ATOM    257  CB  LYS X  17      76.648  58.642  89.120  0.00  0.00           C
ATOM    258  HB2 LYS X  17      75.966  57.793  89.056  0.00  0.00           H
ATOM    259  HB3 LYS X  17      77.494  58.369  89.751  0.00  0.00           H
ATOM    260  CG  LYS X  17      75.964  59.939  89.683  0.00  0.00           C
ATOM    261  HG2 LYS X  17      76.520  60.831  89.397  0.00  0.00           H
ATOM    262  HG3 LYS X  17      74.914  60.048  89.409  0.00  0.00           H
ATOM    263  CD  LYS X  17      75.852  59.913  91.223  0.00  0.00           C
ATOM    264  HD2 LYS X  17      76.839  59.606  91.570  0.00  0.00           H
ATOM    265  HD3 LYS X  17      75.707  60.888  91.689  0.00  0.00           H
ATOM    266  CE  LYS X  17      74.829  58.895  91.732  0.00  0.00           C
ATOM    267  HE2 LYS X  17      73.831  59.332  91.716  0.00  0.00           H
ATOM    268  HE3 LYS X  17      74.815  58.053  91.039  0.00  0.00           H
ATOM    269  NZ  LYS X  17      75.218  58.304  93.047  0.00  0.00           N
ATOM    270  HZ1 LYS X  17      75.334  59.045  93.724  0.00  0.00           H
ATOM    271  HZ2 LYS X  17      74.529  57.639  93.368  0.00  0.00           H
ATOM    272  HZ3 LYS X  17      75.992  57.669  92.912  0.00  0.00           H
ATOM    273  C   LYS X  17      78.062  57.923  87.012  0.00  0.00           C
ATOM    274  O   LYS X  17      77.934  56.801  87.358  0.00  0.00           O
ATOM    275  N   CYS X  18      78.831  58.328  86.012  0.00  0.00           N
ATOM    276  H   CYS X  18      78.835  59.299  85.736  0.00  0.00           H
ATOM    277  CA  CYS X  18      79.772  57.424  85.323  0.00  0.00           C
ATOM    278  HA  CYS X  18      79.392  56.406  85.232  0.00  0.00           H
ATOM    279  CB  CYS X  18      79.839  57.893  83.861  0.00  0.00           C
ATOM    280  HB2 CYS X  18      80.483  58.761  83.720  0.00  0.00           H
ATOM    281  HB3 CYS X  18      80.385  57.199  83.222  0.00  0.00           H
ATOM    282  SG  CYS X  18      78.189  58.134  83.128  0.00  0.00           S
ATOM    283  HG  CYS X  18      77.857  56.858  82.911  0.00  0.00           H
ATOM    284  C   CYS X  18      81.184  57.449  85.950  0.00  0.00           C
ATOM    285  O   CYS X  18      81.533  58.418  86.633  0.00  0.00           O
ATOM    286  N   GLY X  19      82.048  56.491  85.714  0.00  0.00           N
ATOM    287  H   GLY X  19      81.785  55.666  85.194  0.00  0.00           H
ATOM    288  CA  GLY X  19      83.526  56.667  85.819  0.00  0.00           C
ATOM    289  HA2 GLY X  19      83.828  57.031  86.801  0.00  0.00           H
ATOM    290  HA3 GLY X  19      83.867  55.668  85.546  0.00  0.00           H
ATOM    291  C   GLY X  19      83.974  57.632  84.725  0.00  0.00           C
ATOM    292  O   GLY X  19      83.240  58.472  84.174  0.00  0.00           O
ATOM    293  N   SER X  20      85.253  57.423  84.324  0.00  0.00           N
ATOM    294  H   SER X  20      85.816  56.762  84.839  0.00  0.00           H
ATOM    295  CA  SER X  20      85.935  58.219  83.260  0.00  0.00           C
ATOM    296  HA  SER X  20      85.375  59.154  83.277  0.00  0.00           H
ATOM    297  CB  SER X  20      87.441  58.414  83.431  0.00  0.00           C
ATOM    298  HB2 SER X  20      88.079  57.531  83.471  0.00  0.00           H
ATOM    299  HB3 SER X  20      87.737  59.042  82.590  0.00  0.00           H
ATOM    300  OG  SER X  20      87.686  59.152  84.650  0.00  0.00           O
ATOM    301  HG  SER X  20      87.513  58.563  85.388  0.00  0.00           H
ATOM    302  C   SER X  20      85.589  57.667  81.806  0.00  0.00           C
ATOM    303  O   SER X  20      85.271  56.414  81.606  0.00  0.00           O
ATOM    304  N   LEU X  21      85.716  58.503  80.797  0.00  0.00           N
ATOM    305  H   LEU X  21      85.873  59.490  80.943  0.00  0.00           H
ATOM    306  CA  LEU X  21      85.757  57.942  79.431  0.00  0.00           C
ATOM    307  HA  LEU X  21      84.919  57.261  79.288  0.00  0.00           H
ATOM    308  CB  LEU X  21      85.543  59.135  78.442  0.00  0.00           C
ATOM    309  HB2 LEU X  21      84.869  59.853  78.909  0.00  0.00           H
ATOM    310  HB3 LEU X  21      86.523  59.610  78.496  0.00  0.00           H
ATOM    311  CG  LEU X  21      85.112  58.637  77.073  0.00  0.00           C
ATOM    312  HG  LEU X  21      85.798  57.907  76.643  0.00  0.00           H
ATOM    313  CD1 LEU X  21      83.666  58.115  76.990  0.00  0.00           C
ATOM    314 HD11 LEU X  21      83.677  57.082  77.337  0.00  0.00           H
ATOM    315 HD12 LEU X  21      82.907  58.739  77.463  0.00  0.00           H
ATOM    316 HD13 LEU X  21      83.374  58.169  75.940  0.00  0.00           H
ATOM    317  CD2 LEU X  21      85.324  59.827  76.140  0.00  0.00           C
ATOM    318 HD21 LEU X  21      84.798  60.673  76.582  0.00  0.00           H
ATOM    319 HD22 LEU X  21      86.361  60.048  75.891  0.00  0.00           H
ATOM    320 HD23 LEU X  21      84.930  59.680  75.135  0.00  0.00           H
ATOM    321  C   LEU X  21      87.072  57.180  79.125  0.00  0.00           C
ATOM    322  O   LEU X  21      88.128  57.236  79.751  0.00  0.00           O
ATOM    323  N   GLY X  22      87.115  56.357  78.138  0.00  0.00           N
ATOM    324  H   GLY X  22      86.223  56.169  77.704  0.00  0.00           H
ATOM    325  CA  GLY X  22      88.343  55.842  77.644  0.00  0.00           C
ATOM    326  HA2 GLY X  22      89.159  55.617  78.330  0.00  0.00           H
ATOM    327  HA3 GLY X  22      88.165  54.841  77.252  0.00  0.00           H
ATOM    328  C   GLY X  22      88.918  56.728  76.528  0.00  0.00           C
ATOM    329  O   GLY X  22      88.318  57.785  76.256  0.00  0.00           O
ATOM    330  N   ASN X  23      89.991  56.273  75.817  0.00  0.00           N
ATOM    331  H   ASN X  23      90.272  55.311  75.943  0.00  0.00           H
ATOM    332  CA  ASN X  23      90.672  57.169  74.802  0.00  0.00           C
ATOM    333  HA  ASN X  23      90.763  58.157  75.254  0.00  0.00           H
ATOM    334  CB  ASN X  23      92.052  56.562  74.455  0.00  0.00           C
ATOM    335  HB2 ASN X  23      91.911  55.484  74.377  0.00  0.00           H
ATOM    336  HB3 ASN X  23      92.600  56.948  73.595  0.00  0.00           H
ATOM    337  CG  ASN X  23      92.992  56.730  75.688  0.00  0.00           C
ATOM    338  OD1 ASN X  23      93.008  56.036  76.647  0.00  0.00           O
ATOM    339  ND2 ASN X  23      94.021  57.526  75.631  0.00  0.00           N
ATOM    340 HD21 ASN X  23      93.967  58.104  74.804  0.00  0.00           H
ATOM    341 HD22 ASN X  23      94.616  57.732  76.421  0.00  0.00           H
ATOM    342  C   ASN X  23      89.805  57.244  73.534  0.00  0.00           C
ATOM    343  O   ASN X  23      88.880  56.438  73.354  0.00  0.00           O
ATOM    344  N   ILE X  24      89.997  58.271  72.691  0.00  0.00           N
ATOM    345  H   ILE X  24      90.628  59.040  72.863  0.00  0.00           H
ATOM    346  CA  ILE X  24      89.212  58.410  71.484  0.00  0.00           C
ATOM    347  HA  ILE X  24      88.408  57.673  71.490  0.00  0.00           H
ATOM    348  CB  ILE X  24      88.426  59.730  71.582  0.00  0.00           C
ATOM    349  HB  ILE X  24      89.155  60.534  71.688  0.00  0.00           H
ATOM    350  CG2 ILE X  24      87.599  59.975  70.282  0.00  0.00           C
ATOM    351 HG21 ILE X  24      88.292  59.982  69.441  0.00  0.00           H
ATOM    352 HG22 ILE X  24      86.918  59.129  70.187  0.00  0.00           H
ATOM    353 HG23 ILE X  24      87.240  61.004  70.256  0.00  0.00           H
ATOM    354  CG1 ILE X  24      87.379  59.892  72.720  0.00  0.00           C
ATOM    355 HG12 ILE X  24      86.512  59.254  72.555  0.00  0.00           H
ATOM    356 HG13 ILE X  24      87.730  59.627  73.718  0.00  0.00           H
ATOM    357  CD1 ILE X  24      86.960  61.417  72.827  0.00  0.00           C
ATOM    358 HD11 ILE X  24      86.581  61.661  73.819  0.00  0.00           H
ATOM    359 HD12 ILE X  24      87.867  62.019  72.767  0.00  0.00           H
ATOM    360 HD13 ILE X  24      86.200  61.694  72.097  0.00  0.00           H
ATOM    361  C   ILE X  24      90.158  58.197  70.343  0.00  0.00           C
ATOM    362  O   ILE X  24      91.277  58.701  70.395  0.00  0.00           O
ATOM    363  N   HIE X  25      89.625  57.501  69.328  0.00  0.00           N
ATOM    364  H   HIE X  25      88.764  57.019  69.543  0.00  0.00           H
ATOM    365  CA  HIE X  25      90.318  57.073  68.119  0.00  0.00           C
ATOM    366  HA  HIE X  25      91.270  57.603  68.150  0.00  0.00           H
ATOM    367  CB  HIE X  25      90.835  55.590  68.377  0.00  0.00           C
ATOM    368  HB2 HIE X  25      90.006  54.887  68.453  0.00  0.00           H
ATOM    369  HB3 HIE X  25      91.323  55.241  67.467  0.00  0.00           H
ATOM    370  CG  HIE X  25      91.585  55.419  69.673  0.00  0.00           C
ATOM    371  ND1 HIE X  25      92.911  55.550  69.907  0.00  0.00           N
ATOM    372  CE1 HIE X  25      93.058  55.182  71.129  0.00  0.00           C
ATOM    373  HE1 HIE X  25      94.028  55.055  71.587  0.00  0.00           H
ATOM    374  NE2 HIE X  25      91.947  54.662  71.662  0.00  0.00           N
ATOM    375  HE2 HIE X  25      91.948  54.141  72.528  0.00  0.00           H
ATOM    376  CD2 HIE X  25      90.983  54.856  70.749  0.00  0.00           C
ATOM    377  HD2 HIE X  25      89.981  54.459  70.816  0.00  0.00           H
ATOM    378  C   HIE X  25      89.533  57.206  66.825  0.00  0.00           C
ATOM    379  O   HIE X  25      89.476  56.185  66.093  0.00  0.00           O
ATOM    380  N   HIE X  26      88.921  58.353  66.594  0.00  0.00           N
ATOM    381  H   HIE X  26      89.168  59.145  67.170  0.00  0.00           H
ATOM    382  CA  HIE X  26      88.049  58.737  65.474  0.00  0.00           C
ATOM    383  HA  HIE X  26      87.285  57.969  65.350  0.00  0.00           H
ATOM    384  CB  HIE X  26      87.351  60.016  65.919  0.00  0.00           C
ATOM    385  HB2 HIE X  26      86.960  59.903  66.930  0.00  0.00           H
ATOM    386  HB3 HIE X  26      87.960  60.906  66.077  0.00  0.00           H
ATOM    387  CG  HIE X  26      86.229  60.458  64.985  0.00  0.00           C
ATOM    388  ND1 HIE X  26      84.963  59.857  64.859  0.00  0.00           N
ATOM    389  CE1 HIE X  26      84.354  60.398  63.811  0.00  0.00           C
ATOM    390  HE1 HIE X  26      83.343  60.166  63.507  0.00  0.00           H
ATOM    391  NE2 HIE X  26      85.148  61.264  63.210  0.00  0.00           N
ATOM    392  HE2 HIE X  26      84.927  61.625  62.293  0.00  0.00           H
ATOM    393  CD2 HIE X  26      86.324  61.340  63.892  0.00  0.00           C
ATOM    394  HD2 HIE X  26      87.117  62.026  63.632  0.00  0.00           H
ATOM    395  C   HIE X  26      88.820  59.034  64.207  0.00  0.00           C
ATOM    396  O   HIE X  26      89.496  60.044  64.132  0.00  0.00           O
ATOM    397  N   LYS X  27      88.837  58.119  63.215  0.00  0.00           N
ATOM    398  H   LYS X  27      88.150  57.414  63.441  0.00  0.00           H
ATOM    399  CA  LYS X  27      89.546  58.325  61.924  0.00  0.00           C
ATOM    400  HA  LYS X  27      89.420  59.363  61.614  0.00  0.00           H
ATOM    401  CB  LYS X  27      91.063  58.167  62.136  0.00  0.00           C
ATOM    402  HB2 LYS X  27      91.439  58.487  63.108  0.00  0.00           H
ATOM    403  HB3 LYS X  27      91.162  57.082  62.110  0.00  0.00           H
ATOM    404  CG  LYS X  27      91.909  58.798  61.016  0.00  0.00           C
ATOM    405  HG2 LYS X  27      91.378  58.837  60.064  0.00  0.00           H
ATOM    406  HG3 LYS X  27      92.241  59.795  61.306  0.00  0.00           H
ATOM    407  CD  LYS X  27      93.302  58.034  60.915  0.00  0.00           C
ATOM    408  HD2 LYS X  27      93.641  57.593  61.853  0.00  0.00           H
ATOM    409  HD3 LYS X  27      93.019  57.146  60.350  0.00  0.00           H
ATOM    410  CE  LYS X  27      94.341  58.704  60.053  0.00  0.00           C
ATOM    411  HE2 LYS X  27      93.827  58.711  59.091  0.00  0.00           H
ATOM    412  HE3 LYS X  27      94.586  59.729  60.332  0.00  0.00           H
ATOM    413  NZ  LYS X  27      95.611  57.967  59.981  0.00  0.00           N
ATOM    414  HZ1 LYS X  27      95.516  57.041  59.588  0.00  0.00           H
ATOM    415  HZ2 LYS X  27      96.350  58.396  59.442  0.00  0.00           H
ATOM    416  HZ3 LYS X  27      95.881  57.926  60.953  0.00  0.00           H
ATOM    417  C   LYS X  27      88.961  57.503  60.794  0.00  0.00           C
ATOM    418  O   LYS X  27      89.436  56.360  60.523  0.00  0.00           O
ATOM    419  N   PRO X  28      87.825  57.877  60.135  0.00  0.00           N
ATOM    420  CD  PRO X  28      87.105  59.122  60.349  0.00  0.00           C
ATOM    421  HD2 PRO X  28      87.670  59.951  59.923  0.00  0.00           H
ATOM    422  HD3 PRO X  28      86.975  59.364  61.403  0.00  0.00           H
ATOM    423  CG  PRO X  28      85.762  59.026  59.635  0.00  0.00           C
ATOM    424  HG2 PRO X  28      85.621  59.962  59.095  0.00  0.00           H
ATOM    425  HG3 PRO X  28      84.912  58.861  60.297  0.00  0.00           H
ATOM    426  CB  PRO X  28      85.772  57.874  58.711  0.00  0.00           C
ATOM    427  HB2 PRO X  28      85.655  58.299  57.714  0.00  0.00           H
ATOM    428  HB3 PRO X  28      85.035  57.075  58.796  0.00  0.00           H
ATOM    429  CA  PRO X  28      87.176  57.209  58.977  0.00  0.00           C
ATOM    430  HA  PRO X  28      87.016  56.176  59.286  0.00  0.00           H
ATOM    431  C   PRO X  28      88.065  57.254  57.729  0.00  0.00           C
ATOM    432  O   PRO X  28      88.819  58.245  57.452  0.00  0.00           O
ATOM    433  N   GLY X  29      87.946  56.209  56.922  0.00  0.00           N
ATOM    434  H   GLY X  29      87.148  55.682  57.245  0.00  0.00           H
ATOM    435  CA  GLY X  29      88.277  56.296  55.487  0.00  0.00           C
ATOM    436  HA2 GLY X  29      89.270  56.737  55.412  0.00  0.00           H
ATOM    437  HA3 GLY X  29      88.310  55.350  54.947  0.00  0.00           H
ATOM    438  C   GLY X  29      87.387  57.364  54.809  0.00  0.00           C
ATOM    439  O   GLY X  29      86.124  57.347  55.097  0.00  0.00           O
ATOM    440  N   GLY X  30      87.826  58.211  53.966  0.00  0.00           N
ATOM    441  H   GLY X  30      88.759  58.070  53.606  0.00  0.00           H
ATOM    442  CA  GLY X  30      87.092  59.160  53.138  0.00  0.00           C
ATOM    443  HA2 GLY X  30      86.438  59.708  53.816  0.00  0.00           H
ATOM    444  HA3 GLY X  30      87.798  59.890  52.741  0.00  0.00           H
ATOM    445  C   GLY X  30      86.274  58.615  52.005  0.00  0.00           C
ATOM    446  O   GLY X  30      86.679  57.680  51.344  0.00  0.00           O
ATOM    447  N   GLY X  31      85.063  59.118  51.812  0.00  0.00           N
ATOM    448  H   GLY X  31      84.655  59.767  52.470  0.00  0.00           H
ATOM    449  CA  GLY X  31      84.137  58.459  50.829  0.00  0.00           C
ATOM    450  HA2 GLY X  31      84.139  57.370  50.875  0.00  0.00           H
ATOM    451  HA3 GLY X  31      83.103  58.616  51.137  0.00  0.00           H
ATOM    452  C   GLY X  31      84.350  58.760  49.354  0.00  0.00           C
ATOM    453  O   GLY X  31      85.298  59.358  48.941  0.00  0.00           O
ATOM    454  N   GLN X  32      83.347  58.444  48.501  0.00  0.00           N
ATOM    455  H   GLN X  32      82.613  57.847  48.855  0.00  0.00           H
ATOM    456  CA  GLN X  32      83.162  59.256  47.271  0.00  0.00           C
ATOM    457  HA  GLN X  32      83.509  60.256  47.529  0.00  0.00           H
ATOM    458  CB  GLN X  32      83.883  58.695  46.059  0.00  0.00           C
ATOM    459  HB2 GLN X  32      84.278  57.690  46.203  0.00  0.00           H
ATOM    460  HB3 GLN X  32      83.179  58.676  45.227  0.00  0.00           H
ATOM    461  CG  GLN X  32      85.140  59.449  45.648  0.00  0.00           C
ATOM    462  HG2 GLN X  32      85.796  59.471  46.518  0.00  0.00           H
ATOM    463  HG3 GLN X  32      85.646  58.841  44.898  0.00  0.00           H
ATOM    464  CD  GLN X  32      84.951  60.804  44.994  0.00  0.00           C
ATOM    465  OE1 GLN X  32      84.136  61.560  45.397  0.00  0.00           O
ATOM    466  NE2 GLN X  32      85.617  61.146  43.901  0.00  0.00           N
ATOM    467 HE21 GLN X  32      86.505  60.680  43.778  0.00  0.00           H
ATOM    468 HE22 GLN X  32      85.479  62.057  43.488  0.00  0.00           H
ATOM    469  C   GLN X  32      81.669  59.527  47.005  0.00  0.00           C
ATOM    470  O   GLN X  32      80.786  58.862  47.511  0.00  0.00           O
ATOM    471  N   VAL X  33      81.339  60.718  46.394  0.00  0.00           N
ATOM    472  H   VAL X  33      82.137  61.131  45.933  0.00  0.00           H
ATOM    473  CA  VAL X  33      80.081  61.420  46.501  0.00  0.00           C
ATOM    474  HA  VAL X  33      79.260  60.743  46.737  0.00  0.00           H
ATOM    475  CB  VAL X  33      80.063  62.469  47.637  0.00  0.00           C
ATOM    476  HB  VAL X  33      80.788  63.273  47.514  0.00  0.00           H
ATOM    477  CG1 VAL X  33      78.669  63.083  47.830  0.00  0.00           C
ATOM    478 HG11 VAL X  33      78.376  63.557  46.893  0.00  0.00           H
ATOM    479 HG12 VAL X  33      77.938  62.380  48.229  0.00  0.00           H
ATOM    480 HG13 VAL X  33      78.864  63.867  48.563  0.00  0.00           H
ATOM    481  CG2 VAL X  33      80.364  61.722  48.948  0.00  0.00           C
ATOM    482 HG21 VAL X  33      81.374  61.313  48.943  0.00  0.00           H
ATOM    483 HG22 VAL X  33      80.206  62.348  49.826  0.00  0.00           H
ATOM    484 HG23 VAL X  33      79.678  60.877  49.007  0.00  0.00           H
ATOM    485  C   VAL X  33      79.799  62.117  45.128  0.00  0.00           C
ATOM    486  O   VAL X  33      80.659  62.719  44.537  0.00  0.00           O
ATOM    487  N   GLU X  34      78.566  62.073  44.618  0.00  0.00           N
ATOM    488  H   GLU X  34      77.874  61.452  45.013  0.00  0.00           H
ATOM    489  CA  GLU X  34      77.987  62.849  43.495  0.00  0.00           C
ATOM    490  HA  GLU X  34      78.556  63.773  43.396  0.00  0.00           H
ATOM    491  CB  GLU X  34      78.213  62.065  42.218  0.00  0.00           C
ATOM    492  HB2 GLU X  34      79.247  61.743  42.344  0.00  0.00           H
ATOM    493  HB3 GLU X  34      77.469  61.270  42.159  0.00  0.00           H
ATOM    494  CG  GLU X  34      78.087  62.901  40.967  0.00  0.00           C
ATOM    495  HG2 GLU X  34      77.072  63.273  40.825  0.00  0.00           H
ATOM    496  HG3 GLU X  34      78.715  63.777  41.129  0.00  0.00           H
ATOM    497  CD  GLU X  34      78.568  62.191  39.721  0.00  0.00           C
ATOM    498  OE1 GLU X  34      77.861  62.342  38.696  0.00  0.00           O
ATOM    499  OE2 GLU X  34      79.597  61.475  39.798  0.00  0.00           O
ATOM    500  C   GLU X  34      76.580  63.268  43.701  0.00  0.00           C
ATOM    501  O   GLU X  34      75.650  62.555  43.156  0.00  0.00           O
ATOM    502  N   VAL X  35      76.351  64.411  44.316  0.00  0.00           N
ATOM    503  H   VAL X  35      77.138  64.878  44.744  0.00  0.00           H
ATOM    504  CA  VAL X  35      74.966  64.880  44.540  0.00  0.00           C
ATOM    505  HA  VAL X  35      74.288  64.460  43.797  0.00  0.00           H
ATOM    506  CB  VAL X  35      74.392  64.286  45.871  0.00  0.00           C
ATOM    507  HB  VAL X  35      73.323  64.494  45.910  0.00  0.00           H
ATOM    508  CG1 VAL X  35      74.596  62.806  46.022  0.00  0.00           C
ATOM    509 HG11 VAL X  35      74.190  62.340  45.124  0.00  0.00           H
ATOM    510 HG12 VAL X  35      75.637  62.497  46.123  0.00  0.00           H
ATOM    511 HG13 VAL X  35      74.166  62.479  46.969  0.00  0.00           H
ATOM    512  CG2 VAL X  35      75.147  64.906  47.092  0.00  0.00           C
ATOM    513 HG21 VAL X  35      75.208  64.230  47.945  0.00  0.00           H
ATOM    514 HG22 VAL X  35      76.183  65.142  46.847  0.00  0.00           H
ATOM    515 HG23 VAL X  35      74.781  65.904  47.331  0.00  0.00           H
ATOM    516  C   VAL X  35      74.824  66.334  44.514  0.00  0.00           C
ATOM    517  O   VAL X  35      73.668  66.804  44.487  0.00  0.00           O
ATOM    518  N   LYS X  36      75.871  67.155  44.650  0.00  0.00           N
ATOM    519  H   LYS X  36      76.812  66.792  44.707  0.00  0.00           H
ATOM    520  CA  LYS X  36      75.756  68.618  44.423  0.00  0.00           C
ATOM    521  HA  LYS X  36      75.076  68.980  45.194  0.00  0.00           H
ATOM    522  CB  LYS X  36      77.053  69.328  44.641  0.00  0.00           C
ATOM    523  HB2 LYS X  36      77.809  68.959  43.949  0.00  0.00           H
ATOM    524  HB3 LYS X  36      76.989  70.380  44.363  0.00  0.00           H
ATOM    525  CG  LYS X  36      77.660  69.376  46.054  0.00  0.00           C
ATOM    526  HG2 LYS X  36      76.963  69.663  46.842  0.00  0.00           H
ATOM    527  HG3 LYS X  36      77.820  68.321  46.273  0.00  0.00           H
ATOM    528  CD  LYS X  36      78.984  70.108  46.256  0.00  0.00           C
ATOM    529  HD2 LYS X  36      79.646  69.846  45.431  0.00  0.00           H
ATOM    530  HD3 LYS X  36      78.826  71.186  46.249  0.00  0.00           H
ATOM    531  CE  LYS X  36      79.499  69.765  47.588  0.00  0.00           C
ATOM    532  HE2 LYS X  36      78.782  69.994  48.377  0.00  0.00           H
ATOM    533  HE3 LYS X  36      79.828  68.728  47.653  0.00  0.00           H
ATOM    534  NZ  LYS X  36      80.610  70.611  47.981  0.00  0.00           N
ATOM    535  HZ1 LYS X  36      80.755  70.459  48.969  0.00  0.00           H
ATOM    536  HZ2 LYS X  36      81.473  70.374  47.512  0.00  0.00           H
ATOM    537  HZ3 LYS X  36      80.370  71.581  47.833  0.00  0.00           H
ATOM    538  C   LYS X  36      75.224  68.963  43.016  0.00  0.00           C
ATOM    539  O   LYS X  36      75.539  68.284  42.045  0.00  0.00           O
ATOM    540  N   SER X  37      74.631  70.113  42.942  0.00  0.00           N
ATOM    541  H   SER X  37      74.492  70.627  43.801  0.00  0.00           H
ATOM    542  CA  SER X  37      74.294  70.726  41.630  0.00  0.00           C
ATOM    543  HA  SER X  37      75.132  70.496  40.971  0.00  0.00           H
ATOM    544  CB  SER X  37      73.131  69.923  41.064  0.00  0.00           C
ATOM    545  HB2 SER X  37      73.263  68.846  41.163  0.00  0.00           H
ATOM    546  HB3 SER X  37      72.235  70.230  41.604  0.00  0.00           H
ATOM    547  OG  SER X  37      72.951  70.122  39.691  0.00  0.00           O
ATOM    548  HG  SER X  37      73.672  69.738  39.187  0.00  0.00           H
ATOM    549  C   SER X  37      73.934  72.194  41.574  0.00  0.00           C
ATOM    550  O   SER X  37      73.470  72.666  42.615  0.00  0.00           O
ATOM    551  N   GLU X  38      74.050  72.791  40.388  0.00  0.00           N
ATOM    552  H   GLU X  38      74.483  72.360  39.584  0.00  0.00           H
ATOM    553  CA  GLU X  38      73.399  74.052  39.995  0.00  0.00           C
ATOM    554  HA  GLU X  38      73.473  74.737  40.840  0.00  0.00           H
ATOM    555  CB  GLU X  38      74.240  74.708  38.860  0.00  0.00           C
ATOM    556  HB2 GLU X  38      73.775  75.688  38.761  0.00  0.00           H
ATOM    557  HB3 GLU X  38      75.257  74.836  39.232  0.00  0.00           H
ATOM    558  CG  GLU X  38      74.155  74.142  37.392  0.00  0.00           C
ATOM    559  HG2 GLU X  38      73.122  73.861  37.187  0.00  0.00           H
ATOM    560  HG3 GLU X  38      74.419  75.004  36.780  0.00  0.00           H
ATOM    561  CD  GLU X  38      75.207  73.099  37.211  0.00  0.00           C
ATOM    562  OE1 GLU X  38      75.991  73.226  36.258  0.00  0.00           O
ATOM    563  OE2 GLU X  38      75.339  72.137  38.029  0.00  0.00           O
ATOM    564  C   GLU X  38      71.949  73.988  39.580  0.00  0.00           C
ATOM    565  O   GLU X  38      71.251  74.993  39.603  0.00  0.00           O
ATOM    566  N   LYS X  39      71.310  72.795  39.588  0.00  0.00           N
ATOM    567  H   LYS X  39      71.890  71.969  39.636  0.00  0.00           H
ATOM    568  CA  LYS X  39      69.933  72.536  39.191  0.00  0.00           C
ATOM    569  HA  LYS X  39      69.646  73.333  38.505  0.00  0.00           H
ATOM    570  CB  LYS X  39      69.875  71.161  38.540  0.00  0.00           C
ATOM    571  HB2 LYS X  39      70.197  70.337  39.176  0.00  0.00           H
ATOM    572  HB3 LYS X  39      68.870  71.103  38.120  0.00  0.00           H
ATOM    573  CG  LYS X  39      70.846  71.074  37.316  0.00  0.00           C
ATOM    574  HG2 LYS X  39      70.698  71.791  36.509  0.00  0.00           H
ATOM    575  HG3 LYS X  39      71.881  71.259  37.605  0.00  0.00           H
ATOM    576  CD  LYS X  39      70.765  69.685  36.696  0.00  0.00           C
ATOM    577  HD2 LYS X  39      71.228  68.926  37.327  0.00  0.00           H
ATOM    578  HD3 LYS X  39      69.737  69.335  36.599  0.00  0.00           H
ATOM    579  CE  LYS X  39      71.451  69.667  35.350  0.00  0.00           C
ATOM    580  HE2 LYS X  39      71.199  68.685  34.947  0.00  0.00           H
ATOM    581  HE3 LYS X  39      70.991  70.422  34.713  0.00  0.00           H
ATOM    582  NZ  LYS X  39      72.915  69.767  35.481  0.00  0.00           N
ATOM    583  HZ1 LYS X  39      73.331  69.687  34.564  0.00  0.00           H
ATOM    584  HZ2 LYS X  39      73.203  70.663  35.845  0.00  0.00           H
ATOM    585  HZ3 LYS X  39      73.211  69.063  36.142  0.00  0.00           H
ATOM    586  C   LYS X  39      68.898  72.749  40.335  0.00  0.00           C
ATOM    587  O   LYS X  39      67.896  72.015  40.455  0.00  0.00           O
ATOM    588  N   LEU X  40      69.176  73.721  41.180  0.00  0.00           N
ATOM    589  H   LEU X  40      69.946  74.331  40.943  0.00  0.00           H
ATOM    590  CA  LEU X  40      68.317  74.127  42.334  0.00  0.00           C
ATOM    591  HA  LEU X  40      67.875  73.200  42.700  0.00  0.00           H
ATOM    592  CB  LEU X  40      69.027  74.800  43.567  0.00  0.00           C
ATOM    593  HB2 LEU X  40      69.251  75.846  43.361  0.00  0.00           H
ATOM    594  HB3 LEU X  40      68.295  74.838  44.374  0.00  0.00           H
ATOM    595  CG  LEU X  40      70.276  73.949  44.037  0.00  0.00           C
ATOM    596  HG  LEU X  40      71.082  73.872  43.307  0.00  0.00           H
ATOM    597  CD1 LEU X  40      70.928  74.598  45.258  0.00  0.00           C
ATOM    598 HD11 LEU X  40      70.226  74.873  46.045  0.00  0.00           H
ATOM    599 HD12 LEU X  40      71.581  73.920  45.808  0.00  0.00           H
ATOM    600 HD13 LEU X  40      71.376  75.530  44.916  0.00  0.00           H
ATOM    601  CD2 LEU X  40      69.888  72.508  44.423  0.00  0.00           C
ATOM    602 HD21 LEU X  40      70.652  72.014  45.024  0.00  0.00           H
ATOM    603 HD22 LEU X  40      69.032  72.486  45.098  0.00  0.00           H
ATOM    604 HD23 LEU X  40      69.867  71.922  43.504  0.00  0.00           H
ATOM    605  C   LEU X  40      67.279  75.143  41.788  0.00  0.00           C
ATOM    606  O   LEU X  40      67.646  75.942  40.911  0.00  0.00           O
ATOM    607  N   ASP X  41      66.174  75.312  42.503  0.00  0.00           N
ATOM    608  H   ASP X  41      65.890  74.612  43.174  0.00  0.00           H
ATOM    609  CA  ASP X  41      65.156  76.305  42.027  0.00  0.00           C
ATOM    610  HA  ASP X  41      65.664  77.205  41.682  0.00  0.00           H
ATOM    611  CB  ASP X  41      64.281  75.654  40.929  0.00  0.00           C
ATOM    612  HB2 ASP X  41      64.837  74.905  40.365  0.00  0.00           H
ATOM    613  HB3 ASP X  41      63.420  75.260  41.469  0.00  0.00           H
ATOM    614  CG  ASP X  41      63.730  76.703  40.003  0.00  0.00           C
ATOM    615  OD1 ASP X  41      64.052  77.877  40.166  0.00  0.00           O
ATOM    616  OD2 ASP X  41      62.842  76.404  39.180  0.00  0.00           O
ATOM    617  C   ASP X  41      64.422  76.851  43.260  0.00  0.00           C
ATOM    618  O   ASP X  41      63.247  77.034  43.234  0.00  0.00           O
ATOM    619  N   PHE X  42      65.125  77.227  44.260  0.00  0.00           N
ATOM    620  H   PHE X  42      66.128  77.119  44.298  0.00  0.00           H
ATOM    621  CA  PHE X  42      64.598  77.459  45.581  0.00  0.00           C
ATOM    622  HA  PHE X  42      63.891  76.704  45.927  0.00  0.00           H
ATOM    623  CB  PHE X  42      65.755  77.275  46.545  0.00  0.00           C
ATOM    624  HB2 PHE X  42      66.449  78.064  46.255  0.00  0.00           H
ATOM    625  HB3 PHE X  42      65.382  77.536  47.535  0.00  0.00           H
ATOM    626  CG  PHE X  42      66.361  75.908  46.700  0.00  0.00           C
ATOM    627  CD1 PHE X  42      65.907  74.783  45.939  0.00  0.00           C
ATOM    628  HD1 PHE X  42      65.084  74.846  45.242  0.00  0.00           H
ATOM    629  CE1 PHE X  42      66.512  73.509  46.143  0.00  0.00           C
ATOM    630  HE1 PHE X  42      66.089  72.738  45.516  0.00  0.00           H
ATOM    631  CZ  PHE X  42      67.497  73.271  47.098  0.00  0.00           C
ATOM    632  HZ  PHE X  42      67.988  72.308  47.099  0.00  0.00           H
ATOM    633  CE2 PHE X  42      68.035  74.410  47.779  0.00  0.00           C
ATOM    634  HE2 PHE X  42      68.784  74.243  48.538  0.00  0.00           H
ATOM    635  CD2 PHE X  42      67.450  75.747  47.621  0.00  0.00           C
ATOM    636  HD2 PHE X  42      67.786  76.519  48.297  0.00  0.00           H
ATOM    637  C   PHE X  42      63.956  78.849  45.767  0.00  0.00           C
ATOM    638  O   PHE X  42      64.568  79.914  45.551  0.00  0.00           O
ATOM    639  N   LYS X  43      62.732  78.891  46.336  0.00  0.00           N
ATOM    640  H   LYS X  43      62.288  77.997  46.489  0.00  0.00           H
ATOM    641  CA  LYS X  43      61.984  80.123  46.752  0.00  0.00           C
ATOM    642  HA  LYS X  43      62.668  80.924  47.030  0.00  0.00           H
ATOM    643  CB  LYS X  43      60.977  80.645  45.689  0.00  0.00           C
ATOM    644  HB2 LYS X  43      60.344  79.803  45.408  0.00  0.00           H
ATOM    645  HB3 LYS X  43      60.294  81.385  46.106  0.00  0.00           H
ATOM    646  CG  LYS X  43      61.677  81.252  44.453  0.00  0.00           C
ATOM    647  HG2 LYS X  43      62.240  82.142  44.734  0.00  0.00           H
ATOM    648  HG3 LYS X  43      62.461  80.618  44.039  0.00  0.00           H
ATOM    649  CD  LYS X  43      60.719  81.830  43.396  0.00  0.00           C
ATOM    650  HD2 LYS X  43      59.934  81.163  43.039  0.00  0.00           H
ATOM    651  HD3 LYS X  43      60.238  82.699  43.845  0.00  0.00           H
ATOM    652  CE  LYS X  43      61.456  82.368  42.102  0.00  0.00           C
ATOM    653  HE2 LYS X  43      62.265  83.064  42.320  0.00  0.00           H
ATOM    654  HE3 LYS X  43      61.897  81.509  41.596  0.00  0.00           H
ATOM    655  NZ  LYS X  43      60.471  83.100  41.317  0.00  0.00           N
ATOM    656  HZ1 LYS X  43      59.760  82.560  40.845  0.00  0.00           H
ATOM    657  HZ2 LYS X  43      59.993  83.806  41.858  0.00  0.00           H
ATOM    658  HZ3 LYS X  43      60.941  83.653  40.614  0.00  0.00           H
ATOM    659  C   LYS X  43      61.197  79.932  48.077  0.00  0.00           C
ATOM    660  O   LYS X  43      60.763  78.776  48.363  0.00  0.00           O
ATOM    661  N   ASP X  44      61.020  80.934  48.889  0.00  0.00           N
ATOM    662  H   ASP X  44      61.108  81.884  48.558  0.00  0.00           H
ATOM    663  CA  ASP X  44      60.207  80.873  50.141  0.00  0.00           C
ATOM    664  HA  ASP X  44      60.084  81.898  50.490  0.00  0.00           H
ATOM    665  CB  ASP X  44      58.698  80.512  49.851  0.00  0.00           C
ATOM    666  HB2 ASP X  44      58.434  81.252  49.096  0.00  0.00           H
ATOM    667  HB3 ASP X  44      58.562  79.535  49.387  0.00  0.00           H
ATOM    668  CG  ASP X  44      57.693  80.712  51.008  0.00  0.00           C
ATOM    669  OD1 ASP X  44      56.571  80.200  50.981  0.00  0.00           O
ATOM    670  OD2 ASP X  44      58.067  81.434  51.980  0.00  0.00           O
ATOM    671  C   ASP X  44      60.748  80.034  51.304  0.00  0.00           C
ATOM    672  O   ASP X  44      60.194  79.043  51.641  0.00  0.00           O
ATOM    673  N   ARG X  45      61.889  80.424  51.835  0.00  0.00           N
ATOM    674  H   ARG X  45      62.407  81.143  51.350  0.00  0.00           H
ATOM    675  CA  ARG X  45      62.496  79.999  53.094  0.00  0.00           C
ATOM    676  HA  ARG X  45      63.452  80.509  53.214  0.00  0.00           H
ATOM    677  CB  ARG X  45      61.537  80.235  54.297  0.00  0.00           C
ATOM    678  HB2 ARG X  45      60.720  79.517  54.221  0.00  0.00           H
ATOM    679  HB3 ARG X  45      62.186  79.918  55.113  0.00  0.00           H
ATOM    680  CG  ARG X  45      61.179  81.689  54.561  0.00  0.00           C
ATOM    681  HG2 ARG X  45      62.057  82.161  55.002  0.00  0.00           H
ATOM    682  HG3 ARG X  45      60.910  82.094  53.586  0.00  0.00           H
ATOM    683  CD  ARG X  45      59.991  81.703  55.516  0.00  0.00           C
ATOM    684  HD2 ARG X  45      60.012  80.966  56.320  0.00  0.00           H
ATOM    685  HD3 ARG X  45      60.006  82.630  56.089  0.00  0.00           H
ATOM    686  NE  ARG X  45      58.767  81.457  54.727  0.00  0.00           N
ATOM    687  HE  ARG X  45      58.929  81.289  53.745  0.00  0.00           H
ATOM    688  CZ  ARG X  45      57.505  81.648  55.052  0.00  0.00           C
ATOM    689  NH1 ARG X  45      57.081  81.996  56.220  0.00  0.00           N
ATOM    690 HH11 ARG X  45      57.797  82.122  56.921  0.00  0.00           H
ATOM    691 HH12 ARG X  45      56.089  82.050  56.405  0.00  0.00           H
ATOM    692  NH2 ARG X  45      56.641  81.403  54.222  0.00  0.00           N
ATOM    693 HH21 ARG X  45      56.823  81.241  53.242  0.00  0.00           H
ATOM    694 HH22 ARG X  45      55.694  81.619  54.501  0.00  0.00           H
ATOM    695  C   ARG X  45      62.989  78.474  53.022  0.00  0.00           C
ATOM    696  O   ARG X  45      63.062  77.897  54.099  0.00  0.00           O
ATOM    697  N   VAL X  46      63.384  77.989  51.876  0.00  0.00           N
ATOM    698  H   VAL X  46      63.392  78.552  51.038  0.00  0.00           H
ATOM    699  CA  VAL X  46      63.857  76.602  51.642  0.00  0.00           C
ATOM    700  HA  VAL X  46      63.015  75.958  51.898  0.00  0.00           H
ATOM    701  CB  VAL X  46      64.223  76.376  50.139  0.00  0.00           C
ATOM    702  HB  VAL X  46      65.056  76.996  49.805  0.00  0.00           H
ATOM    703  CG1 VAL X  46      64.823  74.933  49.899  0.00  0.00           C
ATOM    704 HG11 VAL X  46      65.850  74.941  50.262  0.00  0.00           H
ATOM    705 HG12 VAL X  46      64.320  74.160  50.480  0.00  0.00           H
ATOM    706 HG13 VAL X  46      64.818  74.669  48.842  0.00  0.00           H
ATOM    707  CG2 VAL X  46      62.944  76.597  49.380  0.00  0.00           C
ATOM    708 HG21 VAL X  46      62.252  75.865  49.797  0.00  0.00           H
ATOM    709 HG22 VAL X  46      62.634  77.641  49.414  0.00  0.00           H
ATOM    710 HG23 VAL X  46      63.032  76.353  48.321  0.00  0.00           H
ATOM    711  C   VAL X  46      65.036  76.272  52.547  0.00  0.00           C
ATOM    712  O   VAL X  46      65.892  77.137  52.878  0.00  0.00           O
ATOM    713  N   GLN X  47      65.209  75.011  52.843  0.00  0.00           N
ATOM    714  H   GLN X  47      64.453  74.344  52.790  0.00  0.00           H
ATOM    715  CA  GLN X  47      66.372  74.440  53.417  0.00  0.00           C
ATOM    716  HA  GLN X  47      67.156  75.184  53.278  0.00  0.00           H
ATOM    717  CB  GLN X  47      66.148  74.419  54.933  0.00  0.00           C
ATOM    718  HB2 GLN X  47      65.812  75.359  55.370  0.00  0.00           H
ATOM    719  HB3 GLN X  47      65.477  73.621  55.251  0.00  0.00           H
ATOM    720  CG  GLN X  47      67.465  73.952  55.652  0.00  0.00           C
ATOM    721  HG2 GLN X  47      67.709  72.927  55.373  0.00  0.00           H
ATOM    722  HG3 GLN X  47      68.242  74.676  55.403  0.00  0.00           H
ATOM    723  CD  GLN X  47      67.351  74.129  57.131  0.00  0.00           C
ATOM    724  OE1 GLN X  47      66.302  74.501  57.638  0.00  0.00           O
ATOM    725  NE2 GLN X  47      68.368  73.731  57.796  0.00  0.00           N
ATOM    726 HE21 GLN X  47      69.246  73.450  57.385  0.00  0.00           H
ATOM    727 HE22 GLN X  47      68.258  73.680  58.799  0.00  0.00           H
ATOM    728  C   GLN X  47      66.732  73.079  52.847  0.00  0.00           C
ATOM    729  O   GLN X  47      65.911  72.164  52.675  0.00  0.00           O
ATOM    730  N   SER X  48      68.013  72.950  52.554  0.00  0.00           N
ATOM    731  H   SER X  48      68.642  73.727  52.699  0.00  0.00           H
ATOM    732  CA  SER X  48      68.658  71.736  52.003  0.00  0.00           C
ATOM    733  HA  SER X  48      68.139  70.872  52.416  0.00  0.00           H
ATOM    734  CB  SER X  48      68.529  71.581  50.475  0.00  0.00           C
ATOM    735  HB2 SER X  48      67.616  72.058  50.117  0.00  0.00           H
ATOM    736  HB3 SER X  48      69.403  72.031  50.006  0.00  0.00           H
ATOM    737  OG  SER X  48      68.569  70.145  50.220  0.00  0.00           O
ATOM    738  HG  SER X  48      67.734  69.823  50.570  0.00  0.00           H
ATOM    739  C   SER X  48      70.141  71.535  52.453  0.00  0.00           C
ATOM    740  O   SER X  48      70.941  72.468  52.602  0.00  0.00           O
ATOM    741  N   LYS X  49      70.521  70.273  52.838  0.00  0.00           N
ATOM    742  H   LYS X  49      69.908  69.500  52.625  0.00  0.00           H
ATOM    743  CA  LYS X  49      71.905  69.912  53.079  0.00  0.00           C
ATOM    744  HA  LYS X  49      72.583  70.713  52.785  0.00  0.00           H
ATOM    745  CB  LYS X  49      72.124  69.534  54.527  0.00  0.00           C
ATOM    746  HB2 LYS X  49      71.497  70.212  55.107  0.00  0.00           H
ATOM    747  HB3 LYS X  49      71.883  68.485  54.698  0.00  0.00           H
ATOM    748  CG  LYS X  49      73.590  69.795  54.826  0.00  0.00           C
ATOM    749  HG2 LYS X  49      74.258  69.210  54.194  0.00  0.00           H
ATOM    750  HG3 LYS X  49      73.764  70.839  54.568  0.00  0.00           H
ATOM    751  CD  LYS X  49      73.870  69.409  56.280  0.00  0.00           C
ATOM    752  HD2 LYS X  49      73.300  69.943  57.041  0.00  0.00           H
ATOM    753  HD3 LYS X  49      73.613  68.351  56.333  0.00  0.00           H
ATOM    754  CE  LYS X  49      75.355  69.547  56.650  0.00  0.00           C
ATOM    755  HE2 LYS X  49      75.903  69.038  55.856  0.00  0.00           H
ATOM    756  HE3 LYS X  49      75.788  70.545  56.712  0.00  0.00           H
ATOM    757  NZ  LYS X  49      75.616  68.881  57.909  0.00  0.00           N
ATOM    758  HZ1 LYS X  49      75.492  67.893  57.736  0.00  0.00           H
ATOM    759  HZ2 LYS X  49      76.548  68.996  58.279  0.00  0.00           H
ATOM    760  HZ3 LYS X  49      74.971  68.960  58.682  0.00  0.00           H
ATOM    761  C   LYS X  49      72.337  68.817  52.086  0.00  0.00           C
ATOM    762  O   LYS X  49      71.622  67.859  51.999  0.00  0.00           O
ATOM    763  N   ILE X  50      73.414  68.992  51.314  0.00  0.00           N
ATOM    764  H   ILE X  50      74.083  69.700  51.580  0.00  0.00           H
ATOM    765  CA  ILE X  50      73.621  68.227  50.078  0.00  0.00           C
ATOM    766  HA  ILE X  50      73.043  67.306  50.155  0.00  0.00           H
ATOM    767  CB  ILE X  50      73.073  68.908  48.773  0.00  0.00           C
ATOM    768  HB  ILE X  50      73.615  69.807  48.481  0.00  0.00           H
ATOM    769  CG2 ILE X  50      73.187  67.905  47.648  0.00  0.00           C
ATOM    770 HG21 ILE X  50      72.854  68.355  46.713  0.00  0.00           H
ATOM    771 HG22 ILE X  50      74.247  67.832  47.403  0.00  0.00           H
ATOM    772 HG23 ILE X  50      72.646  66.975  47.821  0.00  0.00           H
ATOM    773  CG1 ILE X  50      71.643  69.355  48.876  0.00  0.00           C
ATOM    774 HG12 ILE X  50      70.990  68.493  49.008  0.00  0.00           H
ATOM    775 HG13 ILE X  50      71.454  70.009  49.727  0.00  0.00           H
ATOM    776  CD1 ILE X  50      70.940  70.115  47.666  0.00  0.00           C
ATOM    777 HD11 ILE X  50      71.066  69.710  46.662  0.00  0.00           H
ATOM    778 HD12 ILE X  50      69.866  70.210  47.827  0.00  0.00           H
ATOM    779 HD13 ILE X  50      71.374  71.110  47.562  0.00  0.00           H
ATOM    780  C   ILE X  50      75.113  67.888  49.913  0.00  0.00           C
ATOM    781  O   ILE X  50      75.942  68.798  49.827  0.00  0.00           O
ATOM    782  N   GLY X  51      75.531  66.631  49.762  0.00  0.00           N
ATOM    783  H   GLY X  51      74.882  65.872  49.917  0.00  0.00           H
ATOM    784  CA  GLY X  51      76.899  66.269  49.409  0.00  0.00           C
ATOM    785  HA2 GLY X  51      77.007  65.188  49.506  0.00  0.00           H
ATOM    786  HA3 GLY X  51      77.029  66.607  48.381  0.00  0.00           H
ATOM    787  C   GLY X  51      77.966  66.896  50.353  0.00  0.00           C
ATOM    788  O   GLY X  51      79.071  67.060  49.842  0.00  0.00           O
ATOM    789  N   SER X  52      77.615  67.203  51.623  0.00  0.00           N
ATOM    790  H   SER X  52      76.780  66.763  51.983  0.00  0.00           H
ATOM    791  CA  SER X  52      78.644  67.475  52.622  0.00  0.00           C
ATOM    792  HA  SER X  52      79.486  67.975  52.143  0.00  0.00           H
ATOM    793  CB  SER X  52      78.034  68.220  53.856  0.00  0.00           C
ATOM    794  HB2 SER X  52      78.730  68.389  54.677  0.00  0.00           H
ATOM    795  HB3 SER X  52      77.763  69.218  53.513  0.00  0.00           H
ATOM    796  OG  SER X  52      76.997  67.501  54.383  0.00  0.00           O
ATOM    797  HG  SER X  52      77.404  66.771  54.856  0.00  0.00           H
ATOM    798  C   SER X  52      79.451  66.235  53.152  0.00  0.00           C
ATOM    799  O   SER X  52      78.960  65.128  53.138  0.00  0.00           O
ATOM    800  N   LEU X  53      80.665  66.450  53.607  0.00  0.00           N
ATOM    801  H   LEU X  53      80.945  67.418  53.669  0.00  0.00           H
ATOM    802  CA  LEU X  53      81.519  65.395  54.126  0.00  0.00           C
ATOM    803  HA  LEU X  53      80.948  64.480  54.284  0.00  0.00           H
ATOM    804  CB  LEU X  53      82.587  65.045  53.009  0.00  0.00           C
ATOM    805  HB2 LEU X  53      82.993  66.019  52.738  0.00  0.00           H
ATOM    806  HB3 LEU X  53      83.307  64.403  53.517  0.00  0.00           H
ATOM    807  CG  LEU X  53      82.183  64.141  51.773  0.00  0.00           C
ATOM    808  HG  LEU X  53      81.244  64.414  51.291  0.00  0.00           H
ATOM    809  CD1 LEU X  53      83.279  64.199  50.708  0.00  0.00           C
ATOM    810 HD11 LEU X  53      84.316  64.152  51.040  0.00  0.00           H
ATOM    811 HD12 LEU X  53      83.090  63.379  50.016  0.00  0.00           H
ATOM    812 HD13 LEU X  53      83.205  65.177  50.232  0.00  0.00           H
ATOM    813  CD2 LEU X  53      82.091  62.670  52.128  0.00  0.00           C
ATOM    814 HD21 LEU X  53      83.021  62.352  52.599  0.00  0.00           H
ATOM    815 HD22 LEU X  53      81.192  62.579  52.736  0.00  0.00           H
ATOM    816 HD23 LEU X  53      81.924  62.128  51.197  0.00  0.00           H
ATOM    817  C   LEU X  53      82.170  65.885  55.431  0.00  0.00           C
ATOM    818  O   LEU X  53      83.405  66.094  55.512  0.00  0.00           O
ATOM    819  N   ASP X  54      81.327  66.146  56.419  0.00  0.00           N
ATOM    820  H   ASP X  54      80.351  65.904  56.326  0.00  0.00           H
ATOM    821  CA  ASP X  54      81.671  66.715  57.720  0.00  0.00           C
ATOM    822  HA  ASP X  54      82.347  67.565  57.633  0.00  0.00           H
ATOM    823  CB  ASP X  54      80.440  67.252  58.517  0.00  0.00           C
ATOM    824  HB2 ASP X  54      79.652  66.527  58.721  0.00  0.00           H
ATOM    825  HB3 ASP X  54      80.965  67.508  59.437  0.00  0.00           H
ATOM    826  CG  ASP X  54      79.863  68.560  57.866  0.00  0.00           C
ATOM    827  OD1 ASP X  54      78.676  68.886  58.161  0.00  0.00           O
ATOM    828  OD2 ASP X  54      80.509  69.214  57.069  0.00  0.00           O
ATOM    829  C   ASP X  54      82.449  65.625  58.503  0.00  0.00           C
ATOM    830  O   ASP X  54      81.886  64.526  58.608  0.00  0.00           O
ATOM    831  N   ASN X  55      83.563  65.891  59.228  0.00  0.00           N
ATOM    832  H   ASN X  55      83.875  66.852  59.240  0.00  0.00           H
ATOM    833  CA  ASN X  55      84.123  64.869  60.141  0.00  0.00           C
ATOM    834  HA  ASN X  55      83.243  64.316  60.470  0.00  0.00           H
ATOM    835  CB  ASN X  55      85.165  64.054  59.355  0.00  0.00           C
ATOM    836  HB2 ASN X  55      84.672  63.715  58.444  0.00  0.00           H
ATOM    837  HB3 ASN X  55      85.941  64.746  59.027  0.00  0.00           H
ATOM    838  CG  ASN X  55      85.921  62.960  60.131  0.00  0.00           C
ATOM    839  OD1 ASN X  55      85.311  62.004  60.566  0.00  0.00           O
ATOM    840  ND2 ASN X  55      87.201  63.007  60.235  0.00  0.00           N
ATOM    841 HD21 ASN X  55      87.567  63.922  60.012  0.00  0.00           H
ATOM    842 HD22 ASN X  55      87.742  62.280  60.682  0.00  0.00           H
ATOM    843  C   ASN X  55      84.667  65.473  61.413  0.00  0.00           C
ATOM    844  O   ASN X  55      85.611  66.255  61.410  0.00  0.00           O
ATOM    845  N   ILE X  56      84.018  65.057  62.538  0.00  0.00           N
ATOM    846  H   ILE X  56      83.374  64.291  62.408  0.00  0.00           H
ATOM    847  CA  ILE X  56      84.155  65.805  63.827  0.00  0.00           C
ATOM    848  HA  ILE X  56      85.131  66.290  63.802  0.00  0.00           H
ATOM    849  CB  ILE X  56      83.024  66.833  63.907  0.00  0.00           C
ATOM    850  HB  ILE X  56      83.194  67.579  63.131  0.00  0.00           H
ATOM    851  CG2 ILE X  56      81.670  66.103  63.792  0.00  0.00           C
ATOM    852 HG21 ILE X  56      81.634  65.465  64.675  0.00  0.00           H
ATOM    853 HG22 ILE X  56      80.821  66.780  63.889  0.00  0.00           H
ATOM    854 HG23 ILE X  56      81.611  65.613  62.820  0.00  0.00           H
ATOM    855  CG1 ILE X  56      83.069  67.697  65.214  0.00  0.00           C
ATOM    856 HG12 ILE X  56      82.522  67.176  66.000  0.00  0.00           H
ATOM    857 HG13 ILE X  56      84.071  67.923  65.580  0.00  0.00           H
ATOM    858  CD1 ILE X  56      82.338  69.055  65.003  0.00  0.00           C
ATOM    859 HD11 ILE X  56      81.261  68.962  65.146  0.00  0.00           H
ATOM    860 HD12 ILE X  56      82.683  69.803  65.716  0.00  0.00           H
ATOM    861 HD13 ILE X  56      82.410  69.487  64.005  0.00  0.00           H
ATOM    862  C   ILE X  56      84.190  64.843  65.013  0.00  0.00           C
ATOM    863  O   ILE X  56      83.453  63.861  65.004  0.00  0.00           O
ATOM    864  N   THR X  57      84.898  65.212  66.090  0.00  0.00           N
ATOM    865  H   THR X  57      85.474  66.041  66.082  0.00  0.00           H
ATOM    866  CA  THR X  57      84.550  64.644  67.399  0.00  0.00           C
ATOM    867  HA  THR X  57      83.850  63.823  67.238  0.00  0.00           H
ATOM    868  CB  THR X  57      85.782  64.232  68.189  0.00  0.00           C
ATOM    869  HB  THR X  57      85.529  63.841  69.174  0.00  0.00           H
ATOM    870  CG2 THR X  57      86.396  63.001  67.519  0.00  0.00           C
ATOM    871 HG21 THR X  57      85.894  62.139  67.958  0.00  0.00           H
ATOM    872 HG22 THR X  57      86.412  63.033  66.429  0.00  0.00           H
ATOM    873 HG23 THR X  57      87.409  63.005  67.922  0.00  0.00           H
ATOM    874  OG1 THR X  57      86.853  65.138  68.348  0.00  0.00           O
ATOM    875  HG1 THR X  57      86.573  65.906  68.851  0.00  0.00           H
ATOM    876  C   THR X  57      83.736  65.650  68.180  0.00  0.00           C
ATOM    877  O   THR X  57      84.209  66.767  68.261  0.00  0.00           O
ATOM    878  N   HID X  58      82.648  65.264  68.879  0.00  0.00           N
ATOM    879  H   HID X  58      82.196  64.367  68.769  0.00  0.00           H
ATOM    880  CA  HID X  58      82.042  66.167  69.752  0.00  0.00           C
ATOM    881  HA  HID X  58      82.705  67.005  69.967  0.00  0.00           H
ATOM    882  CB  HID X  58      80.902  66.910  69.014  0.00  0.00           C
ATOM    883  HB2 HID X  58      81.264  67.365  68.093  0.00  0.00           H
ATOM    884  HB3 HID X  58      80.101  66.297  68.602  0.00  0.00           H
ATOM    885  CG  HID X  58      80.257  67.976  69.721  0.00  0.00           C
ATOM    886  ND1 HID X  58      81.013  69.025  70.225  0.00  0.00           N
ATOM    887  HD1 HID X  58      81.989  69.187  70.024  0.00  0.00           H
ATOM    888  CE1 HID X  58      80.123  69.800  70.882  0.00  0.00           C
ATOM    889  HE1 HID X  58      80.366  70.589  71.578  0.00  0.00           H
ATOM    890  NE2 HID X  58      78.861  69.317  70.757  0.00  0.00           N
ATOM    891  CD2 HID X  58      78.920  68.173  69.937  0.00  0.00           C
ATOM    892  HD2 HID X  58      78.141  67.551  69.520  0.00  0.00           H
ATOM    893  C   HID X  58      81.572  65.613  71.150  0.00  0.00           C
ATOM    894  O   HID X  58      80.872  64.638  71.259  0.00  0.00           O
ATOM    895  N   VAL X  59      82.203  66.189  72.214  0.00  0.00           N
ATOM    896  H   VAL X  59      82.839  66.943  71.994  0.00  0.00           H
ATOM    897  CA  VAL X  59      82.271  65.662  73.581  0.00  0.00           C
ATOM    898  HA  VAL X  59      81.986  64.612  73.648  0.00  0.00           H
ATOM    899  CB  VAL X  59      83.797  65.590  73.956  0.00  0.00           C
ATOM    900  HB  VAL X  59      84.148  66.617  74.052  0.00  0.00           H
ATOM    901  CG1 VAL X  59      84.108  64.672  75.063  0.00  0.00           C
ATOM    902 HG11 VAL X  59      85.168  64.688  75.316  0.00  0.00           H
ATOM    903 HG12 VAL X  59      83.563  65.045  75.930  0.00  0.00           H
ATOM    904 HG13 VAL X  59      83.820  63.647  74.826  0.00  0.00           H
ATOM    905  CG2 VAL X  59      84.701  65.022  72.821  0.00  0.00           C
ATOM    906 HG21 VAL X  59      84.760  65.670  71.946  0.00  0.00           H
ATOM    907 HG22 VAL X  59      85.677  64.770  73.236  0.00  0.00           H
ATOM    908 HG23 VAL X  59      84.344  64.068  72.434  0.00  0.00           H
ATOM    909  C   VAL X  59      81.486  66.453  74.558  0.00  0.00           C
ATOM    910  O   VAL X  59      82.086  66.885  75.598  0.00  0.00           O
ATOM    911  N   PRO X  60      80.253  66.946  74.294  0.00  0.00           N
ATOM    912  CD  PRO X  60      79.389  66.613  73.213  0.00  0.00           C
ATOM    913  HD2 PRO X  60      79.201  65.539  73.221  0.00  0.00           H
ATOM    914  HD3 PRO X  60      79.773  67.123  72.330  0.00  0.00           H
ATOM    915  CG  PRO X  60      78.069  67.347  73.575  0.00  0.00           C
ATOM    916  HG2 PRO X  60      77.466  66.732  74.244  0.00  0.00           H
ATOM    917  HG3 PRO X  60      77.397  67.486  72.728  0.00  0.00           H
ATOM    918  CB  PRO X  60      78.472  68.603  74.305  0.00  0.00           C
ATOM    919  HB2 PRO X  60      77.730  68.856  75.062  0.00  0.00           H
ATOM    920  HB3 PRO X  60      78.719  69.307  73.510  0.00  0.00           H
ATOM    921  CA  PRO X  60      79.718  68.134  75.063  0.00  0.00           C
ATOM    922  HA  PRO X  60      80.417  68.966  75.156  0.00  0.00           H
ATOM    923  C   PRO X  60      79.393  67.772  76.512  0.00  0.00           C
ATOM    924  O   PRO X  60      78.813  66.715  76.712  0.00  0.00           O
ATOM    925  N   GLY X  61      79.767  68.566  77.497  0.00  0.00           N
ATOM    926  H   GLY X  61      80.259  69.428  77.310  0.00  0.00           H
ATOM    927  CA  GLY X  61      79.266  68.294  78.932  0.00  0.00           C
ATOM    928  HA2 GLY X  61      79.526  67.283  79.246  0.00  0.00           H
ATOM    929  HA3 GLY X  61      79.732  68.998  79.621  0.00  0.00           H
ATOM    930  C   GLY X  61      77.730  68.374  79.178  0.00  0.00           C
ATOM    931  O   GLY X  61      77.126  69.145  78.456  0.00  0.00           O
ATOM    932  N   GLY X  62      77.252  67.719  80.265  0.00  0.00           N
ATOM    933  H   GLY X  62      77.856  67.208  80.892  0.00  0.00           H
ATOM    934  CA  GLY X  62      75.865  67.768  80.628  0.00  0.00           C
ATOM    935  HA2 GLY X  62      75.723  67.385  81.638  0.00  0.00           H
ATOM    936  HA3 GLY X  62      75.564  68.809  80.745  0.00  0.00           H
ATOM    937  C   GLY X  62      74.955  67.033  79.690  0.00  0.00           C
ATOM    938  O   GLY X  62      75.265  66.699  78.571  0.00  0.00           O
ATOM    939  N   GLY X  63      73.700  66.917  80.097  0.00  0.00           N
ATOM    940  H   GLY X  63      73.457  67.421  80.938  0.00  0.00           H
ATOM    941  CA  GLY X  63      72.588  66.439  79.292  0.00  0.00           C
ATOM    942  HA2 GLY X  63      72.271  67.170  78.547  0.00  0.00           H
ATOM    943  HA3 GLY X  63      73.044  65.615  78.744  0.00  0.00           H
ATOM    944  C   GLY X  63      71.367  66.039  80.079  0.00  0.00           C
ATOM    945  O   GLY X  63      70.544  65.258  79.626  0.00  0.00           O
ATOM    946  N   ASN X  64      71.177  66.417  81.401  0.00  0.00           N
ATOM    947  H   ASN X  64      71.852  67.062  81.786  0.00  0.00           H
ATOM    948  CA  ASN X  64      70.169  66.080  82.414  0.00  0.00           C
ATOM    949  HA  ASN X  64      69.653  65.216  81.995  0.00  0.00           H
ATOM    950  CB  ASN X  64      70.827  65.612  83.723  0.00  0.00           C
ATOM    951  HB2 ASN X  64      71.269  66.512  84.151  0.00  0.00           H
ATOM    952  HB3 ASN X  64      70.130  65.373  84.525  0.00  0.00           H
ATOM    953  CG  ASN X  64      71.912  64.562  83.620  0.00  0.00           C
ATOM    954  OD1 ASN X  64      71.633  63.463  83.150  0.00  0.00           O
ATOM    955  ND2 ASN X  64      73.117  64.928  83.906  0.00  0.00           N
ATOM    956 HD21 ASN X  64      73.479  65.821  84.207  0.00  0.00           H
ATOM    957 HD22 ASN X  64      73.852  64.236  83.935  0.00  0.00           H
ATOM    958  C   ASN X  64      69.021  67.154  82.791  0.00  0.00           C
ATOM    959  O   ASN X  64      68.211  66.950  83.697  0.00  0.00           O
ATOM    960  N   LYS X  65      69.006  68.278  82.089  0.00  0.00           N
ATOM    961  H   LYS X  65      69.691  68.436  81.364  0.00  0.00           H
ATOM    962  CA  LYS X  65      68.092  69.455  82.278  0.00  0.00           C
ATOM    963  HA  LYS X  65      67.988  69.561  83.358  0.00  0.00           H
ATOM    964  CB  LYS X  65      68.740  70.741  81.744  0.00  0.00           C
ATOM    965  HB2 LYS X  65      69.615  70.784  82.392  0.00  0.00           H
ATOM    966  HB3 LYS X  65      68.946  70.587  80.685  0.00  0.00           H
ATOM    967  CG  LYS X  65      67.903  72.049  81.965  0.00  0.00           C
ATOM    968  HG2 LYS X  65      67.057  72.102  81.280  0.00  0.00           H
ATOM    969  HG3 LYS X  65      67.448  72.133  82.952  0.00  0.00           H
ATOM    970  CD  LYS X  65      68.846  73.262  81.770  0.00  0.00           C
ATOM    971  HD2 LYS X  65      69.560  73.351  82.589  0.00  0.00           H
ATOM    972  HD3 LYS X  65      69.413  73.123  80.850  0.00  0.00           H
ATOM    973  CE  LYS X  65      68.098  74.617  81.650  0.00  0.00           C
ATOM    974  HE2 LYS X  65      68.681  75.356  81.100  0.00  0.00           H
ATOM    975  HE3 LYS X  65      67.206  74.371  81.075  0.00  0.00           H
ATOM    976  NZ  LYS X  65      67.727  75.209  82.965  0.00  0.00           N
ATOM    977  HZ1 LYS X  65      66.821  75.649  82.885  0.00  0.00           H
ATOM    978  HZ2 LYS X  65      67.537  74.466  83.621  0.00  0.00           H
ATOM    979  HZ3 LYS X  65      68.414  75.849  83.336  0.00  0.00           H
ATOM    980  C   LYS X  65      66.653  69.207  81.878  0.00  0.00           C
ATOM    981  O   LYS X  65      66.420  68.705  80.766  0.00  0.00           O
ATOM    982  N   LYS X  66      65.702  69.585  82.740  0.00  0.00           N
ATOM    983  H   LYS X  66      66.055  69.973  83.603  0.00  0.00           H
ATOM    984  CA  LYS X  66      64.244  69.540  82.623  0.00  0.00           C
ATOM    985  HA  LYS X  66      64.080  68.509  82.309  0.00  0.00           H
ATOM    986  CB  LYS X  66      63.733  69.684  84.105  0.00  0.00           C
ATOM    987  HB2 LYS X  66      64.036  68.777  84.627  0.00  0.00           H
ATOM    988  HB3 LYS X  66      64.218  70.554  84.547  0.00  0.00           H
ATOM    989  CG  LYS X  66      62.246  69.829  84.258  0.00  0.00           C
ATOM    990  HG2 LYS X  66      62.044  70.853  83.944  0.00  0.00           H
ATOM    991  HG3 LYS X  66      61.685  69.025  83.781  0.00  0.00           H
ATOM    992  CD  LYS X  66      61.936  69.663  85.778  0.00  0.00           C
ATOM    993  HD2 LYS X  66      60.854  69.783  85.824  0.00  0.00           H
ATOM    994  HD3 LYS X  66      62.230  68.679  86.144  0.00  0.00           H
ATOM    995  CE  LYS X  66      62.599  70.750  86.593  0.00  0.00           C
ATOM    996  HE2 LYS X  66      63.664  70.568  86.737  0.00  0.00           H
ATOM    997  HE3 LYS X  66      62.347  71.702  86.126  0.00  0.00           H
ATOM    998  NZ  LYS X  66      61.990  70.725  87.979  0.00  0.00           N
ATOM    999  HZ1 LYS X  66      62.061  69.816  88.415  0.00  0.00           H
ATOM   1000  HZ2 LYS X  66      62.412  71.385  88.617  0.00  0.00           H
ATOM   1001  HZ3 LYS X  66      61.028  71.030  87.960  0.00  0.00           H
ATOM   1002  C   LYS X  66      63.670  70.442  81.604  0.00  0.00           C
ATOM   1003  O   LYS X  66      63.885  71.654  81.678  0.00  0.00           O
ATOM   1004  N   ILE X  67      63.033  69.875  80.589  0.00  0.00           N
ATOM   1005  H   ILE X  67      63.001  68.868  80.520  0.00  0.00           H
ATOM   1006  CA  ILE X  67      62.264  70.641  79.588  0.00  0.00           C
ATOM   1007  HA  ILE X  67      62.767  71.576  79.342  0.00  0.00           H
ATOM   1008  CB  ILE X  67      62.111  69.800  78.284  0.00  0.00           C
ATOM   1009  HB  ILE X  67      61.321  69.073  78.472  0.00  0.00           H
ATOM   1010  CG2 ILE X  67      61.736  70.640  77.117  0.00  0.00           C
ATOM   1011 HG21 ILE X  67      60.887  71.310  77.255  0.00  0.00           H
ATOM   1012 HG22 ILE X  67      62.566  71.200  76.687  0.00  0.00           H
ATOM   1013 HG23 ILE X  67      61.385  70.004  76.305  0.00  0.00           H
ATOM   1014  CG1 ILE X  67      63.344  69.079  77.776  0.00  0.00           C
ATOM   1015 HG12 ILE X  67      64.180  69.771  77.683  0.00  0.00           H
ATOM   1016 HG13 ILE X  67      63.589  68.370  78.566  0.00  0.00           H
ATOM   1017  CD1 ILE X  67      63.298  68.323  76.422  0.00  0.00           C
ATOM   1018 HD11 ILE X  67      64.097  67.584  76.354  0.00  0.00           H
ATOM   1019 HD12 ILE X  67      62.358  67.782  76.320  0.00  0.00           H
ATOM   1020 HD13 ILE X  67      63.457  68.941  75.538  0.00  0.00           H
ATOM   1021  C   ILE X  67      60.903  70.940  80.232  0.00  0.00           C
ATOM   1022  O   ILE X  67      60.307  70.155  80.956  0.00  0.00           O
ATOM   1023  N   GLU X  68      60.449  72.176  80.131  0.00  0.00           N
ATOM   1024  H   GLU X  68      61.033  72.828  79.628  0.00  0.00           H
ATOM   1025  CA  GLU X  68      59.502  72.818  81.141  0.00  0.00           C
ATOM   1026  HA  GLU X  68      58.936  72.046  81.660  0.00  0.00           H
ATOM   1027  CB  GLU X  68      60.363  73.499  82.205  0.00  0.00           C
ATOM   1028  HB2 GLU X  68      61.196  72.853  82.481  0.00  0.00           H
ATOM   1029  HB3 GLU X  68      60.855  74.395  81.825  0.00  0.00           H
ATOM   1030  CG  GLU X  68      59.569  74.027  83.448  0.00  0.00           C
ATOM   1031  HG2 GLU X  68      58.949  74.812  83.016  0.00  0.00           H
ATOM   1032  HG3 GLU X  68      58.974  73.166  83.755  0.00  0.00           H
ATOM   1033  CD  GLU X  68      60.477  74.534  84.535  0.00  0.00           C
ATOM   1034  OE1 GLU X  68      61.241  73.748  85.205  0.00  0.00           O
ATOM   1035  OE2 GLU X  68      60.290  75.773  84.858  0.00  0.00           O
ATOM   1036  C   GLU X  68      58.514  73.746  80.423  0.00  0.00           C
ATOM   1037  O   GLU X  68      58.984  74.496  79.574  0.00  0.00           O
ATOM   1038  N   THR X  69      57.199  73.878  80.819  0.00  0.00           N
ATOM   1039  H   THR X  69      56.749  73.176  81.389  0.00  0.00           H
ATOM   1040  CA  THR X  69      56.403  75.045  80.495  0.00  0.00           C
ATOM   1041  HA  THR X  69      56.953  75.964  80.700  0.00  0.00           H
ATOM   1042  CB  THR X  69      55.999  75.133  78.995  0.00  0.00           C
ATOM   1043  HB  THR X  69      56.946  75.014  78.468  0.00  0.00           H
ATOM   1044  CG2 THR X  69      55.064  74.032  78.565  0.00  0.00           C
ATOM   1045 HG21 THR X  69      54.032  74.315  78.771  0.00  0.00           H
ATOM   1046 HG22 THR X  69      55.186  73.796  77.508  0.00  0.00           H
ATOM   1047 HG23 THR X  69      55.318  73.083  79.038  0.00  0.00           H
ATOM   1048  OG1 THR X  69      55.322  76.310  78.636  0.00  0.00           O
ATOM   1049  HG1 THR X  69      55.978  77.000  78.755  0.00  0.00           H
ATOM   1050  C   THR X  69      55.109  75.067  81.323  0.00  0.00           C
ATOM   1051  O   THR X  69      54.686  74.063  81.894  0.00  0.00           O
ATOM   1052  N   HIE X  70      54.475  76.240  81.513  0.00  0.00           N
ATOM   1053  H   HIE X  70      54.792  77.044  80.990  0.00  0.00           H
ATOM   1054  CA  HIE X  70      53.230  76.368  82.256  0.00  0.00           C
ATOM   1055  HA  HIE X  70      52.572  75.500  82.298  0.00  0.00           H
ATOM   1056  CB  HIE X  70      53.649  76.576  83.781  0.00  0.00           C
ATOM   1057  HB2 HIE X  70      53.940  75.648  84.275  0.00  0.00           H
ATOM   1058  HB3 HIE X  70      54.482  77.275  83.861  0.00  0.00           H
ATOM   1059  CG  HIE X  70      52.515  77.298  84.517  0.00  0.00           C
ATOM   1060  ND1 HIE X  70      51.293  76.745  84.919  0.00  0.00           N
ATOM   1061  CE1 HIE X  70      50.546  77.825  85.299  0.00  0.00           C
ATOM   1062  HE1 HIE X  70      49.569  77.830  85.758  0.00  0.00           H
ATOM   1063  NE2 HIE X  70      51.250  78.963  85.245  0.00  0.00           N
ATOM   1064  HE2 HIE X  70      50.948  79.881  85.541  0.00  0.00           H
ATOM   1065  CD2 HIE X  70      52.481  78.653  84.624  0.00  0.00           C
ATOM   1066  HD2 HIE X  70      53.219  79.403  84.381  0.00  0.00           H
ATOM   1067  C   HIE X  70      52.468  77.538  81.637  0.00  0.00           C
ATOM   1068  O   HIE X  70      53.074  78.459  81.062  0.00  0.00           O
ATOM   1069  N   LYS X  71      51.147  77.447  81.750  0.00  0.00           N
ATOM   1070  H   LYS X  71      50.727  76.592  82.086  0.00  0.00           H
ATOM   1071  CA  LYS X  71      50.180  78.525  81.386  0.00  0.00           C
ATOM   1072  HA  LYS X  71      50.741  79.459  81.426  0.00  0.00           H
ATOM   1073  CB  LYS X  71      49.778  78.222  79.945  0.00  0.00           C
ATOM   1074  HB2 LYS X  71      50.658  77.931  79.371  0.00  0.00           H
ATOM   1075  HB3 LYS X  71      48.991  77.484  79.786  0.00  0.00           H
ATOM   1076  CG  LYS X  71      49.292  79.484  79.084  0.00  0.00           C
ATOM   1077  HG2 LYS X  71      48.950  79.095  78.126  0.00  0.00           H
ATOM   1078  HG3 LYS X  71      48.573  80.014  79.709  0.00  0.00           H
ATOM   1079  CD  LYS X  71      50.303  80.497  78.666  0.00  0.00           C
ATOM   1080  HD2 LYS X  71      50.664  80.848  79.633  0.00  0.00           H
ATOM   1081  HD3 LYS X  71      51.113  80.023  78.111  0.00  0.00           H
ATOM   1082  CE  LYS X  71      49.644  81.620  77.936  0.00  0.00           C
ATOM   1083  HE2 LYS X  71      49.163  81.277  77.020  0.00  0.00           H
ATOM   1084  HE3 LYS X  71      48.839  81.941  78.597  0.00  0.00           H
ATOM   1085  NZ  LYS X  71      50.512  82.763  77.569  0.00  0.00           N
ATOM   1086  HZ1 LYS X  71      51.328  82.437  77.071  0.00  0.00           H
ATOM   1087  HZ2 LYS X  71      49.972  83.429  77.034  0.00  0.00           H
ATOM   1088  HZ3 LYS X  71      50.859  83.164  78.429  0.00  0.00           H
ATOM   1089  C   LYS X  71      49.018  78.611  82.344  0.00  0.00           C
ATOM   1090  O   LYS X  71      48.459  77.604  82.765  0.00  0.00           O
ATOM   1091  N   LEU X  72      48.563  79.850  82.607  0.00  0.00           N
ATOM   1092  H   LEU X  72      49.092  80.638  82.260  0.00  0.00           H
ATOM   1093  CA  LEU X  72      47.165  80.102  83.054  0.00  0.00           C
ATOM   1094  HA  LEU X  72      46.703  79.132  83.236  0.00  0.00           H
ATOM   1095  CB  LEU X  72      47.174  80.934  84.411  0.00  0.00           C
ATOM   1096  HB2 LEU X  72      47.604  80.258  85.149  0.00  0.00           H
ATOM   1097  HB3 LEU X  72      47.844  81.768  84.202  0.00  0.00           H
ATOM   1098  CG  LEU X  72      45.789  81.422  84.862  0.00  0.00           C
ATOM   1099  HG  LEU X  72      45.295  82.160  84.230  0.00  0.00           H
ATOM   1100  CD1 LEU X  72      44.842  80.231  85.088  0.00  0.00           C
ATOM   1101 HD11 LEU X  72      43.841  80.656  85.156  0.00  0.00           H
ATOM   1102 HD12 LEU X  72      44.915  79.470  84.311  0.00  0.00           H
ATOM   1103 HD13 LEU X  72      45.122  79.687  85.990  0.00  0.00           H
ATOM   1104  CD2 LEU X  72      46.057  82.185  86.170  0.00  0.00           C
ATOM   1105 HD21 LEU X  72      46.688  83.062  86.026  0.00  0.00           H
ATOM   1106 HD22 LEU X  72      45.128  82.662  86.482  0.00  0.00           H
ATOM   1107 HD23 LEU X  72      46.448  81.486  86.910  0.00  0.00           H
ATOM   1108  C   LEU X  72      46.416  80.780  81.878  0.00  0.00           C
ATOM   1109  O   LEU X  72      46.876  81.803  81.325  0.00  0.00           O
ATOM   1110  N   THR X  73      45.236  80.292  81.517  0.00  0.00           N
ATOM   1111  H   THR X  73      44.845  79.426  81.861  0.00  0.00           H
ATOM   1112  CA  THR X  73      44.297  80.841  80.540  0.00  0.00           C
ATOM   1113  HA  THR X  73      44.676  81.852  80.389  0.00  0.00           H
ATOM   1114  CB  THR X  73      44.243  80.042  79.185  0.00  0.00           C
ATOM   1115  HB  THR X  73      43.791  80.620  78.378  0.00  0.00           H
ATOM   1116  CG2 THR X  73      45.633  79.561  78.665  0.00  0.00           C
ATOM   1117 HG21 THR X  73      45.349  78.898  77.849  0.00  0.00           H
ATOM   1118 HG22 THR X  73      46.198  80.365  78.194  0.00  0.00           H
ATOM   1119 HG23 THR X  73      46.108  78.972  79.450  0.00  0.00           H
ATOM   1120  OG1 THR X  73      43.481  78.855  79.349  0.00  0.00           O
ATOM   1121  HG1 THR X  73      43.094  78.602  78.507  0.00  0.00           H
ATOM   1122  C   THR X  73      42.918  81.121  81.039  0.00  0.00           C
ATOM   1123  O   THR X  73      42.427  80.506  82.028  0.00  0.00           O
ATOM   1124  N   PHE X  74      42.188  82.064  80.368  0.00  0.00           N
ATOM   1125  H   PHE X  74      42.493  82.462  79.492  0.00  0.00           H
ATOM   1126  CA  PHE X  74      40.854  82.611  80.721  0.00  0.00           C
ATOM   1127  HA  PHE X  74      40.326  81.941  81.399  0.00  0.00           H
ATOM   1128  CB  PHE X  74      41.007  84.076  81.282  0.00  0.00           C
ATOM   1129  HB2 PHE X  74      41.896  84.563  80.882  0.00  0.00           H
ATOM   1130  HB3 PHE X  74      40.123  84.570  80.877  0.00  0.00           H
ATOM   1131  CG  PHE X  74      41.088  84.141  82.818  0.00  0.00           C
ATOM   1132  CD1 PHE X  74      42.126  83.462  83.488  0.00  0.00           C
ATOM   1133  HD1 PHE X  74      42.954  83.201  82.845  0.00  0.00           H
ATOM   1134  CE1 PHE X  74      42.067  83.255  84.837  0.00  0.00           C
ATOM   1135  HE1 PHE X  74      42.899  82.826  85.376  0.00  0.00           H
ATOM   1136  CZ  PHE X  74      41.018  83.771  85.576  0.00  0.00           C
ATOM   1137  HZ  PHE X  74      40.999  83.614  86.645  0.00  0.00           H
ATOM   1138  CE2 PHE X  74      40.046  84.633  84.965  0.00  0.00           C
ATOM   1139  HE2 PHE X  74      39.290  85.096  85.581  0.00  0.00           H
ATOM   1140  CD2 PHE X  74      40.087  84.742  83.570  0.00  0.00           C
ATOM   1141  HD2 PHE X  74      39.333  85.271  83.007  0.00  0.00           H
ATOM   1142  C   PHE X  74      39.990  82.601  79.398  0.00  0.00           C
ATOM   1143  O   PHE X  74      40.448  82.934  78.300  0.00  0.00           O
ATOM   1144  N   NME X  75      38.666  82.371  79.613  0.00  0.00           N
ATOM   1145  H   NME X  75      38.423  82.093  80.553  0.00  0.00           H
ATOM   1146  CH3 NME X  75      37.640  82.502  78.552  0.00  0.00           C
ATOM   1147 HH31 NME X  75      37.505  81.504  78.137  0.00  0.00           H
ATOM   1148 HH32 NME X  75      36.749  82.851  79.075  0.00  0.00           H
ATOM   1149 HH33 NME X  75      37.908  83.116  77.692  0.00  0.00           H
ATOM   1150  H1  ACE X  76      33.176  82.419  96.426  0.00  0.00           H
ATOM   1151  CH3 ACE X  76      32.623  81.571  96.022  0.00  0.00           C
ATOM   1152  H2  ACE X  76      31.905  81.731  95.218  0.00  0.00           H
ATOM   1153  H3  ACE X  76      32.099  81.062  96.831  0.00  0.00           H
ATOM   1154  C   ACE X  76      33.667  80.625  95.592  0.00  0.00           C
ATOM   1155  O   ACE X  76      33.667  79.464  95.973  0.00  0.00           O
ATOM   1156  N   VAL X  77      34.556  81.010  94.637  0.00  0.00           N
ATOM   1157  H   VAL X  77      34.720  81.999  94.507  0.00  0.00           H
ATOM   1158  CA  VAL X  77      35.481  80.137  93.877  0.00  0.00           C
ATOM   1159  HA  VAL X  77      35.275  79.090  94.102  0.00  0.00           H
ATOM   1160  CB  VAL X  77      35.369  80.404  92.380  0.00  0.00           C
ATOM   1161  HB  VAL X  77      35.601  81.464  92.278  0.00  0.00           H
ATOM   1162  CG1 VAL X  77      36.420  79.613  91.551  0.00  0.00           C
ATOM   1163 HG11 VAL X  77      36.153  79.592  90.495  0.00  0.00           H
ATOM   1164 HG12 VAL X  77      37.437  80.000  91.486  0.00  0.00           H
ATOM   1165 HG13 VAL X  77      36.470  78.565  91.847  0.00  0.00           H
ATOM   1166  CG2 VAL X  77      33.976  79.977  91.897  0.00  0.00           C
ATOM   1167 HG21 VAL X  77      33.322  80.362  92.679  0.00  0.00           H
ATOM   1168 HG22 VAL X  77      33.806  80.509  90.961  0.00  0.00           H
ATOM   1169 HG23 VAL X  77      33.765  78.918  91.749  0.00  0.00           H
ATOM   1170  C   VAL X  77      36.920  80.352  94.279  0.00  0.00           C
ATOM   1171  O   VAL X  77      37.381  81.503  94.177  0.00  0.00           O
ATOM   1172  N   GLN X  78      37.624  79.329  94.760  0.00  0.00           N
ATOM   1173  H   GLN X  78      37.210  78.419  94.900  0.00  0.00           H
ATOM   1174  CA  GLN X  78      39.050  79.375  94.836  0.00  0.00           C
ATOM   1175  HA  GLN X  78      39.346  80.214  94.205  0.00  0.00           H
ATOM   1176  CB  GLN X  78      39.388  79.620  96.324  0.00  0.00           C
ATOM   1177  HB2 GLN X  78      39.080  80.624  96.618  0.00  0.00           H
ATOM   1178  HB3 GLN X  78      38.762  78.924  96.881  0.00  0.00           H
ATOM   1179  CG  GLN X  78      40.892  79.477  96.571  0.00  0.00           C
ATOM   1180  HG2 GLN X  78      41.072  78.544  97.104  0.00  0.00           H
ATOM   1181  HG3 GLN X  78      41.442  79.363  95.637  0.00  0.00           H
ATOM   1182  CD  GLN X  78      41.594  80.553  97.395  0.00  0.00           C
ATOM   1183  OE1 GLN X  78      42.489  81.271  96.897  0.00  0.00           O
ATOM   1184  NE2 GLN X  78      41.336  80.607  98.662  0.00  0.00           N
ATOM   1185 HE21 GLN X  78      40.704  79.925  99.057  0.00  0.00           H
ATOM   1186 HE22 GLN X  78      41.470  81.474  99.162  0.00  0.00           H
ATOM   1187  C   GLN X  78      39.645  78.139  94.248  0.00  0.00           C
ATOM   1188  O   GLN X  78      39.054  77.089  94.381  0.00  0.00           O
ATOM   1189  N   ILE X  79      40.768  78.216  93.493  0.00  0.00           N
ATOM   1190  H   ILE X  79      41.173  79.119  93.295  0.00  0.00           H
ATOM   1191  CA  ILE X  79      41.476  77.050  92.976  0.00  0.00           C
ATOM   1192  HA  ILE X  79      41.048  76.116  93.339  0.00  0.00           H
ATOM   1193  CB  ILE X  79      41.426  77.133  91.424  0.00  0.00           C
ATOM   1194  HB  ILE X  79      41.877  78.072  91.105  0.00  0.00           H
ATOM   1195  CG2 ILE X  79      42.338  76.030  90.877  0.00  0.00           C
ATOM   1196 HG21 ILE X  79      43.379  76.219  91.136  0.00  0.00           H
ATOM   1197 HG22 ILE X  79      41.965  75.066  91.224  0.00  0.00           H
ATOM   1198 HG23 ILE X  79      42.262  76.136  89.795  0.00  0.00           H
ATOM   1199  CG1 ILE X  79      39.993  77.137  90.805  0.00  0.00           C
ATOM   1200 HG12 ILE X  79      39.645  76.109  90.708  0.00  0.00           H
ATOM   1201 HG13 ILE X  79      39.249  77.636  91.427  0.00  0.00           H
ATOM   1202  CD1 ILE X  79      39.806  77.689  89.395  0.00  0.00           C
ATOM   1203 HD11 ILE X  79      38.748  77.526  89.189  0.00  0.00           H
ATOM   1204 HD12 ILE X  79      40.115  78.732  89.339  0.00  0.00           H
ATOM   1205 HD13 ILE X  79      40.378  77.032  88.739  0.00  0.00           H
ATOM   1206  C   ILE X  79      42.896  77.135  93.423  0.00  0.00           C
ATOM   1207  O   ILE X  79      43.620  78.057  93.032  0.00  0.00           O
ATOM   1208  N   VAL X  80      43.359  76.197  94.263  0.00  0.00           N
ATOM   1209  H   VAL X  80      42.787  75.399  94.499  0.00  0.00           H
ATOM   1210  CA  VAL X  80      44.768  76.083  94.797  0.00  0.00           C
ATOM   1211  HA  VAL X  80      45.332  77.007  94.672  0.00  0.00           H
ATOM   1212  CB  VAL X  80      44.690  75.761  96.309  0.00  0.00           C
ATOM   1213  HB  VAL X  80      44.162  74.813  96.411  0.00  0.00           H
ATOM   1214  CG1 VAL X  80      46.094  75.517  96.934  0.00  0.00           C
ATOM   1215 HG11 VAL X  80      46.582  76.464  96.707  0.00  0.00           H
ATOM   1216 HG12 VAL X  80      46.031  75.208  97.978  0.00  0.00           H
ATOM   1217 HG13 VAL X  80      46.556  74.734  96.333  0.00  0.00           H
ATOM   1218  CG2 VAL X  80      44.019  76.889  97.056  0.00  0.00           C
ATOM   1219 HG21 VAL X  80      44.565  77.830  97.114  0.00  0.00           H
ATOM   1220 HG22 VAL X  80      42.979  76.977  96.740  0.00  0.00           H
ATOM   1221 HG23 VAL X  80      43.903  76.607  98.103  0.00  0.00           H
ATOM   1222  C   VAL X  80      45.586  74.953  94.061  0.00  0.00           C
ATOM   1223  O   VAL X  80      45.226  73.748  94.084  0.00  0.00           O
ATOM   1224  N   TYR X  81      46.688  75.278  93.417  0.00  0.00           N
ATOM   1225  H   TYR X  81      46.919  76.257  93.505  0.00  0.00           H
ATOM   1226  CA  TYR X  81      47.457  74.362  92.473  0.00  0.00           C
ATOM   1227  HA  TYR X  81      47.110  73.329  92.491  0.00  0.00           H
ATOM   1228  CB  TYR X  81      47.224  74.848  91.002  0.00  0.00           C
ATOM   1229  HB2 TYR X  81      46.144  74.787  90.870  0.00  0.00           H
ATOM   1230  HB3 TYR X  81      47.479  75.900  90.873  0.00  0.00           H
ATOM   1231  CG  TYR X  81      47.801  74.029  89.878  0.00  0.00           C
ATOM   1232  CD1 TYR X  81      46.862  73.403  89.045  0.00  0.00           C
ATOM   1233  HD1 TYR X  81      45.797  73.521  89.182  0.00  0.00           H
ATOM   1234  CE1 TYR X  81      47.400  72.642  87.979  0.00  0.00           C
ATOM   1235  HE1 TYR X  81      46.733  72.032  87.388  0.00  0.00           H
ATOM   1236  CZ  TYR X  81      48.825  72.580  87.770  0.00  0.00           C
ATOM   1237  OH  TYR X  81      49.305  71.913  86.651  0.00  0.00           O
ATOM   1238  HH  TYR X  81      50.202  71.630  86.844  0.00  0.00           H
ATOM   1239  CE2 TYR X  81      49.730  73.284  88.585  0.00  0.00           C
ATOM   1240  HE2 TYR X  81      50.755  73.357  88.254  0.00  0.00           H
ATOM   1241  CD2 TYR X  81      49.185  73.951  89.673  0.00  0.00           C
ATOM   1242  HD2 TYR X  81      49.760  74.577  90.339  0.00  0.00           H
ATOM   1243  C   TYR X  81      48.890  74.323  92.943  0.00  0.00           C
ATOM   1244  O   TYR X  81      49.702  75.237  92.785  0.00  0.00           O
ATOM   1245  N   LYS X  82      49.234  73.261  93.734  0.00  0.00           N
ATOM   1246  H   LYS X  82      48.683  72.415  93.733  0.00  0.00           H
ATOM   1247  CA  LYS X  82      50.548  73.094  94.339  0.00  0.00           C
ATOM   1248  HA  LYS X  82      51.306  73.666  93.803  0.00  0.00           H
ATOM   1249  CB  LYS X  82      50.505  73.676  95.759  0.00  0.00           C
ATOM   1250  HB2 LYS X  82      51.481  73.616  96.240  0.00  0.00           H
ATOM   1251  HB3 LYS X  82      50.255  74.735  95.690  0.00  0.00           H
ATOM   1252  CG  LYS X  82      49.467  73.050  96.799  0.00  0.00           C
ATOM   1253  HG2 LYS X  82      48.451  73.265  96.469  0.00  0.00           H
ATOM   1254  HG3 LYS X  82      49.568  71.978  96.969  0.00  0.00           H
ATOM   1255  CD  LYS X  82      49.663  73.807  98.233  0.00  0.00           C
ATOM   1256  HD2 LYS X  82      49.530  74.850  97.946  0.00  0.00           H
ATOM   1257  HD3 LYS X  82      48.959  73.390  98.953  0.00  0.00           H
ATOM   1258  CE  LYS X  82      51.097  73.646  98.801  0.00  0.00           C
ATOM   1259  HE2 LYS X  82      51.301  72.606  99.056  0.00  0.00           H
ATOM   1260  HE3 LYS X  82      51.833  73.884  98.033  0.00  0.00           H
ATOM   1261  NZ  LYS X  82      51.302  74.459  99.968  0.00  0.00           N
ATOM   1262  HZ1 LYS X  82      51.547  75.380  99.635  0.00  0.00           H
ATOM   1263  HZ2 LYS X  82      50.530  74.468 100.619  0.00  0.00           H
ATOM   1264  HZ3 LYS X  82      52.036  74.108 100.567  0.00  0.00           H
ATOM   1265  C   LYS X  82      50.990  71.566  94.255  0.00  0.00           C
ATOM   1266  O   LYS X  82      51.101  70.890  95.298  0.00  0.00           O
ATOM   1267  N   PRO X  83      51.097  71.056  92.967  0.00  0.00           N
ATOM   1268  CD  PRO X  83      50.973  71.773  91.698  0.00  0.00           C
ATOM   1269  HD2 PRO X  83      51.557  72.691  91.766  0.00  0.00           H
ATOM   1270  HD3 PRO X  83      49.947  71.934  91.367  0.00  0.00           H
ATOM   1271  CG  PRO X  83      51.569  70.906  90.562  0.00  0.00           C
ATOM   1272  HG2 PRO X  83      52.634  71.130  90.492  0.00  0.00           H
ATOM   1273  HG3 PRO X  83      51.156  71.126  89.578  0.00  0.00           H
ATOM   1274  CB  PRO X  83      51.562  69.492  91.183  0.00  0.00           C
ATOM   1275  HB2 PRO X  83      52.369  68.934  90.709  0.00  0.00           H
ATOM   1276  HB3 PRO X  83      50.575  69.045  91.066  0.00  0.00           H
ATOM   1277  CA  PRO X  83      51.823  69.779  92.671  0.00  0.00           C
ATOM   1278  HA  PRO X  83      51.427  69.024  93.350  0.00  0.00           H
ATOM   1279  C   PRO X  83      53.311  69.824  93.013  0.00  0.00           C
ATOM   1280  O   PRO X  83      53.839  70.945  93.049  0.00  0.00           O
ATOM   1281  N   VAL X  84      53.937  68.669  93.253  0.00  0.00           N
ATOM   1282  H   VAL X  84      53.480  67.785  93.081  0.00  0.00           H
ATOM   1283  CA  VAL X  84      55.222  68.453  93.883  0.00  0.00           C
ATOM   1284  HA  VAL X  84      55.690  69.431  93.776  0.00  0.00           H
ATOM   1285  CB  VAL X  84      55.116  68.111  95.393  0.00  0.00           C
ATOM   1286  HB  VAL X  84      54.497  67.214  95.407  0.00  0.00           H
ATOM   1287  CG1 VAL X  84      56.398  67.798  96.096  0.00  0.00           C
ATOM   1288 HG11 VAL X  84      57.096  68.625  95.971  0.00  0.00           H
ATOM   1289 HG12 VAL X  84      56.272  67.645  97.168  0.00  0.00           H
ATOM   1290 HG13 VAL X  84      56.810  66.883  95.669  0.00  0.00           H
ATOM   1291  CG2 VAL X  84      54.285  69.063  96.279  0.00  0.00           C
ATOM   1292 HG21 VAL X  84      54.467  70.123  96.100  0.00  0.00           H
ATOM   1293 HG22 VAL X  84      53.259  68.907  95.947  0.00  0.00           H
ATOM   1294 HG23 VAL X  84      54.456  68.782  97.318  0.00  0.00           H
ATOM   1295  C   VAL X  84      56.085  67.404  93.193  0.00  0.00           C
ATOM   1296  O   VAL X  84      55.553  66.486  92.601  0.00  0.00           O
ATOM   1297  N   ASP X  85      57.383  67.677  93.100  0.00  0.00           N
ATOM   1298  H   ASP X  85      57.751  68.525  93.507  0.00  0.00           H
ATOM   1299  CA  ASP X  85      58.371  66.724  92.595  0.00  0.00           C
ATOM   1300  HA  ASP X  85      57.842  65.819  92.296  0.00  0.00           H
ATOM   1301  CB  ASP X  85      59.048  67.187  91.291  0.00  0.00           C
ATOM   1302  HB2 ASP X  85      58.231  67.400  90.602  0.00  0.00           H
ATOM   1303  HB3 ASP X  85      59.537  68.111  91.596  0.00  0.00           H
ATOM   1304  CG  ASP X  85      60.096  66.262  90.701  0.00  0.00           C
ATOM   1305  OD1 ASP X  85      60.084  65.078  91.065  0.00  0.00           O
ATOM   1306  OD2 ASP X  85      60.836  66.697  89.839  0.00  0.00           O
ATOM   1307  C   ASP X  85      59.431  66.293  93.654  0.00  0.00           C
ATOM   1308  O   ASP X  85      60.219  67.126  94.212  0.00  0.00           O
ATOM   1309  N   LEU X  86      59.389  65.040  94.055  0.00  0.00           N
ATOM   1310  H   LEU X  86      58.737  64.468  93.537  0.00  0.00           H
ATOM   1311  CA  LEU X  86      60.171  64.426  95.091  0.00  0.00           C
ATOM   1312  HA  LEU X  86      61.115  64.943  95.264  0.00  0.00           H
ATOM   1313  CB  LEU X  86      59.303  64.250  96.368  0.00  0.00           C
ATOM   1314  HB2 LEU X  86      58.281  63.987  96.094  0.00  0.00           H
ATOM   1315  HB3 LEU X  86      59.615  63.351  96.898  0.00  0.00           H
ATOM   1316  CG  LEU X  86      59.467  65.422  97.325  0.00  0.00           C
ATOM   1317  HG  LEU X  86      59.322  66.357  96.783  0.00  0.00           H
ATOM   1318  CD1 LEU X  86      58.330  65.282  98.374  0.00  0.00           C
ATOM   1319 HD11 LEU X  86      58.598  64.448  99.022  0.00  0.00           H
ATOM   1320 HD12 LEU X  86      58.298  66.130  99.059  0.00  0.00           H
ATOM   1321 HD13 LEU X  86      57.372  65.024  97.922  0.00  0.00           H
ATOM   1322  CD2 LEU X  86      60.846  65.524  97.962  0.00  0.00           C
ATOM   1323 HD21 LEU X  86      60.892  66.377  98.639  0.00  0.00           H
ATOM   1324 HD22 LEU X  86      61.083  64.580  98.453  0.00  0.00           H
ATOM   1325 HD23 LEU X  86      61.635  65.495  97.211  0.00  0.00           H
ATOM   1326  C   LEU X  86      60.789  63.044  94.487  0.00  0.00           C
ATOM   1327  O   LEU X  86      61.375  62.236  95.219  0.00  0.00           O
ATOM   1328  N   SER X  87      60.588  62.797  93.192  0.00  0.00           N
ATOM   1329  H   SER X  87      60.062  63.435  92.611  0.00  0.00           H
ATOM   1330  CA  SER X  87      61.080  61.551  92.512  0.00  0.00           C
ATOM   1331  HA  SER X  87      60.613  60.682  92.977  0.00  0.00           H
ATOM   1332  CB  SER X  87      60.676  61.554  91.047  0.00  0.00           C
ATOM   1333  HB2 SER X  87      61.052  60.616  90.640  0.00  0.00           H
ATOM   1334  HB3 SER X  87      59.604  61.361  91.024  0.00  0.00           H
ATOM   1335  OG  SER X  87      61.102  62.604  90.241  0.00  0.00           O
ATOM   1336  HG  SER X  87      60.634  63.348  90.627  0.00  0.00           H
ATOM   1337  C   SER X  87      62.556  61.411  92.581  0.00  0.00           C
ATOM   1338  O   SER X  87      63.248  62.357  92.926  0.00  0.00           O
ATOM   1339  N   LYS X  88      63.064  60.220  92.151  0.00  0.00           N
ATOM   1340  H   LYS X  88      62.414  59.497  91.878  0.00  0.00           H
ATOM   1341  CA  LYS X  88      64.465  59.875  92.069  0.00  0.00           C
ATOM   1342  HA  LYS X  88      64.969  60.842  92.085  0.00  0.00           H
ATOM   1343  CB  LYS X  88      64.906  59.080  93.318  0.00  0.00           C
ATOM   1344  HB2 LYS X  88      64.262  58.267  93.655  0.00  0.00           H
ATOM   1345  HB3 LYS X  88      65.845  58.552  93.157  0.00  0.00           H
ATOM   1346  CG  LYS X  88      65.053  60.045  94.488  0.00  0.00           C
ATOM   1347  HG2 LYS X  88      65.678  60.936  94.431  0.00  0.00           H
ATOM   1348  HG3 LYS X  88      64.023  60.372  94.630  0.00  0.00           H
ATOM   1349  CD  LYS X  88      65.434  59.260  95.761  0.00  0.00           C
ATOM   1350  HD2 LYS X  88      64.886  58.324  95.868  0.00  0.00           H
ATOM   1351  HD3 LYS X  88      66.505  59.065  95.713  0.00  0.00           H
ATOM   1352  CE  LYS X  88      65.133  60.116  97.081  0.00  0.00           C
ATOM   1353  HE2 LYS X  88      65.680  61.047  96.927  0.00  0.00           H
ATOM   1354  HE3 LYS X  88      64.053  60.181  97.214  0.00  0.00           H
ATOM   1355  NZ  LYS X  88      65.690  59.469  98.289  0.00  0.00           N
ATOM   1356  HZ1 LYS X  88      65.489  60.085  99.064  0.00  0.00           H
ATOM   1357  HZ2 LYS X  88      65.235  58.595  98.513  0.00  0.00           H
ATOM   1358  HZ3 LYS X  88      66.655  59.298  98.045  0.00  0.00           H
ATOM   1359  C   LYS X  88      64.720  59.195  90.659  0.00  0.00           C
ATOM   1360  O   LYS X  88      64.017  58.333  90.312  0.00  0.00           O
ATOM   1361  N   VAL X  89      65.813  59.600  89.952  0.00  0.00           N
ATOM   1362  H   VAL X  89      66.318  60.380  90.348  0.00  0.00           H
ATOM   1363  CA  VAL X  89      66.062  59.163  88.585  0.00  0.00           C
ATOM   1364  HA  VAL X  89      65.634  58.170  88.447  0.00  0.00           H
ATOM   1365  CB  VAL X  89      65.140  60.039  87.657  0.00  0.00           C
ATOM   1366  HB  VAL X  89      64.161  60.078  88.136  0.00  0.00           H
ATOM   1367  CG1 VAL X  89      65.721  61.429  87.460  0.00  0.00           C
ATOM   1368 HG11 VAL X  89      66.768  61.515  87.167  0.00  0.00           H
ATOM   1369 HG12 VAL X  89      65.046  61.957  86.786  0.00  0.00           H
ATOM   1370 HG13 VAL X  89      65.759  61.953  88.415  0.00  0.00           H
ATOM   1371  CG2 VAL X  89      64.889  59.473  86.212  0.00  0.00           C
ATOM   1372 HG21 VAL X  89      64.703  58.405  86.331  0.00  0.00           H
ATOM   1373 HG22 VAL X  89      64.059  59.950  85.691  0.00  0.00           H
ATOM   1374 HG23 VAL X  89      65.820  59.616  85.663  0.00  0.00           H
ATOM   1375  C   VAL X  89      67.578  59.044  88.196  0.00  0.00           C
ATOM   1376  O   VAL X  89      67.920  58.488  87.131  0.00  0.00           O
ATOM   1377  N   THR X  90      68.475  59.431  89.092  0.00  0.00           N
ATOM   1378  H   THR X  90      68.198  59.549  90.057  0.00  0.00           H
ATOM   1379  CA  THR X  90      69.848  59.444  88.779  0.00  0.00           C
ATOM   1380  HA  THR X  90      70.109  60.091  87.941  0.00  0.00           H
ATOM   1381  CB  THR X  90      70.597  59.989  90.026  0.00  0.00           C
ATOM   1382  HB  THR X  90      70.426  59.372  90.909  0.00  0.00           H
ATOM   1383  CG2 THR X  90      72.094  60.128  89.912  0.00  0.00           C
ATOM   1384 HG21 THR X  90      72.458  60.655  90.794  0.00  0.00           H
ATOM   1385 HG22 THR X  90      72.617  59.180  89.785  0.00  0.00           H
ATOM   1386 HG23 THR X  90      72.363  60.800  89.097  0.00  0.00           H
ATOM   1387  OG1 THR X  90      70.148  61.278  90.291  0.00  0.00           O
ATOM   1388  HG1 THR X  90      69.361  61.072  90.801  0.00  0.00           H
ATOM   1389  C   THR X  90      70.377  58.064  88.414  0.00  0.00           C
ATOM   1390  O   THR X  90      70.333  57.104  89.157  0.00  0.00           O
ATOM   1391  N   SER X  91      70.884  57.957  87.157  0.00  0.00           N
ATOM   1392  H   SER X  91      70.848  58.802  86.605  0.00  0.00           H
ATOM   1393  CA  SER X  91      71.587  56.760  86.690  0.00  0.00           C
ATOM   1394  HA  SER X  91      70.944  55.980  87.098  0.00  0.00           H
ATOM   1395  CB  SER X  91      71.542  56.685  85.175  0.00  0.00           C
ATOM   1396  HB2 SER X  91      72.044  55.765  84.878  0.00  0.00           H
ATOM   1397  HB3 SER X  91      70.523  56.695  84.788  0.00  0.00           H
ATOM   1398  OG  SER X  91      72.325  57.741  84.733  0.00  0.00           O
ATOM   1399  HG  SER X  91      73.186  57.372  84.523  0.00  0.00           H
ATOM   1400  C   SER X  91      72.986  56.744  87.243  0.00  0.00           C
ATOM   1401  O   SER X  91      73.520  57.804  87.671  0.00  0.00           O
ATOM   1402  N   LYS X  92      73.598  55.575  87.184  0.00  0.00           N
ATOM   1403  H   LYS X  92      73.084  54.766  86.865  0.00  0.00           H
ATOM   1404  CA  LYS X  92      75.019  55.221  87.579  0.00  0.00           C
ATOM   1405  HA  LYS X  92      75.627  56.125  87.609  0.00  0.00           H
ATOM   1406  CB  LYS X  92      74.919  54.789  89.066  0.00  0.00           C
ATOM   1407  HB2 LYS X  92      74.607  55.632  89.683  0.00  0.00           H
ATOM   1408  HB3 LYS X  92      74.266  53.921  89.170  0.00  0.00           H
ATOM   1409  CG  LYS X  92      76.267  54.274  89.520  0.00  0.00           C
ATOM   1410  HG2 LYS X  92      76.677  53.414  88.991  0.00  0.00           H
ATOM   1411  HG3 LYS X  92      76.973  55.102  89.469  0.00  0.00           H
ATOM   1412  CD  LYS X  92      76.113  53.966  91.044  0.00  0.00           C
ATOM   1413  HD2 LYS X  92      75.816  54.860  91.593  0.00  0.00           H
ATOM   1414  HD3 LYS X  92      75.386  53.183  91.260  0.00  0.00           H
ATOM   1415  CE  LYS X  92      77.444  53.341  91.598  0.00  0.00           C
ATOM   1416  HE2 LYS X  92      77.250  53.000  92.615  0.00  0.00           H
ATOM   1417  HE3 LYS X  92      77.635  52.394  91.093  0.00  0.00           H
ATOM   1418  NZ  LYS X  92      78.612  54.239  91.564  0.00  0.00           N
ATOM   1419  HZ1 LYS X  92      79.328  53.945  92.213  0.00  0.00           H
ATOM   1420  HZ2 LYS X  92      79.154  54.148  90.717  0.00  0.00           H
ATOM   1421  HZ3 LYS X  92      78.387  55.202  91.768  0.00  0.00           H
ATOM   1422  C   LYS X  92      75.722  54.218  86.669  0.00  0.00           C
ATOM   1423  O   LYS X  92      75.095  53.236  86.369  0.00  0.00           O
ATOM   1424  N   CYS X  93      77.008  54.452  86.268  0.00  0.00           N
ATOM   1425  H   CYS X  93      77.539  55.265  86.545  0.00  0.00           H
ATOM   1426  CA  CYS X  93      77.801  53.547  85.468  0.00  0.00           C
ATOM   1427  HA  CYS X  93      77.435  52.521  85.493  0.00  0.00           H
ATOM   1428  CB  CYS X  93      77.683  54.082  84.007  0.00  0.00           C
ATOM   1429  HB2 CYS X  93      77.955  55.137  83.993  0.00  0.00           H
ATOM   1430  HB3 CYS X  93      78.293  53.401  83.414  0.00  0.00           H
ATOM   1431  SG  CYS X  93      76.032  54.051  83.318  0.00  0.00           S
ATOM   1432  HG  CYS X  93      76.422  53.297  82.286  0.00  0.00           H
ATOM   1433  C   CYS X  93      79.247  53.356  85.968  0.00  0.00           C
ATOM   1434  O   CYS X  93      79.727  54.247  86.688  0.00  0.00           O
ATOM   1435  N   GLY X  94      79.904  52.274  85.556  0.00  0.00           N
ATOM   1436  H   GLY X  94      79.446  51.580  84.984  0.00  0.00           H
ATOM   1437  CA  GLY X  94      81.382  52.151  85.600  0.00  0.00           C
ATOM   1438  HA2 GLY X  94      81.764  52.492  86.562  0.00  0.00           H
ATOM   1439  HA3 GLY X  94      81.786  51.191  85.279  0.00  0.00           H
ATOM   1440  C   GLY X  94      82.080  53.140  84.643  0.00  0.00           C
ATOM   1441  O   GLY X  94      81.511  54.168  84.240  0.00  0.00           O
ATOM   1442  N   SER X  95      83.288  52.761  84.229  0.00  0.00           N
ATOM   1443  H   SER X  95      83.643  51.855  84.500  0.00  0.00           H
ATOM   1444  CA  SER X  95      84.032  53.546  83.195  0.00  0.00           C
ATOM   1445  HA  SER X  95      84.000  54.608  83.440  0.00  0.00           H
ATOM   1446  CB  SER X  95      85.437  52.887  83.183  0.00  0.00           C
ATOM   1447  HB2 SER X  95      85.346  51.805  83.088  0.00  0.00           H
ATOM   1448  HB3 SER X  95      86.020  53.301  82.360  0.00  0.00           H
ATOM   1449  OG  SER X  95      85.981  53.156  84.459  0.00  0.00           O
ATOM   1450  HG  SER X  95      86.905  53.374  84.320  0.00  0.00           H
ATOM   1451  C   SER X  95      83.491  53.319  81.806  0.00  0.00           C
ATOM   1452  O   SER X  95      83.041  52.172  81.570  0.00  0.00           O
ATOM   1453  N   LEU X  96      83.349  54.321  80.947  0.00  0.00           N
ATOM   1454  H   LEU X  96      83.722  55.226  81.193  0.00  0.00           H
ATOM   1455  CA  LEU X  96      82.470  54.306  79.798  0.00  0.00           C
ATOM   1456  HA  LEU X  96      81.604  53.673  79.988  0.00  0.00           H
ATOM   1457  CB  LEU X  96      82.069  55.709  79.527  0.00  0.00           C
ATOM   1458  HB2 LEU X  96      82.990  56.292  79.498  0.00  0.00           H
ATOM   1459  HB3 LEU X  96      81.681  55.716  78.509  0.00  0.00           H
ATOM   1460  CG  LEU X  96      81.053  56.320  80.525  0.00  0.00           C
ATOM   1461  HG  LEU X  96      81.435  56.267  81.544  0.00  0.00           H
ATOM   1462  CD1 LEU X  96      80.761  57.818  80.094  0.00  0.00           C
ATOM   1463 HD11 LEU X  96      80.286  57.852  79.113  0.00  0.00           H
ATOM   1464 HD12 LEU X  96      80.130  58.281  80.853  0.00  0.00           H
ATOM   1465 HD13 LEU X  96      81.726  58.320  80.040  0.00  0.00           H
ATOM   1466  CD2 LEU X  96      79.744  55.572  80.502  0.00  0.00           C
ATOM   1467 HD21 LEU X  96      79.038  56.095  81.147  0.00  0.00           H
ATOM   1468 HD22 LEU X  96      79.321  55.619  79.499  0.00  0.00           H
ATOM   1469 HD23 LEU X  96      79.891  54.572  80.910  0.00  0.00           H
ATOM   1470  C   LEU X  96      83.217  53.600  78.587  0.00  0.00           C
ATOM   1471  O   LEU X  96      82.584  53.417  77.539  0.00  0.00           O
ATOM   1472  N   GLY X  97      84.477  53.226  78.667  0.00  0.00           N
ATOM   1473  H   GLY X  97      84.918  53.498  79.534  0.00  0.00           H
ATOM   1474  CA  GLY X  97      85.180  52.455  77.578  0.00  0.00           C
ATOM   1475  HA2 GLY X  97      85.875  51.761  78.050  0.00  0.00           H
ATOM   1476  HA3 GLY X  97      84.408  51.873  77.073  0.00  0.00           H
ATOM   1477  C   GLY X  97      85.869  53.371  76.544  0.00  0.00           C
ATOM   1478  O   GLY X  97      85.554  54.601  76.413  0.00  0.00           O
ATOM   1479  N   ASN X  98      86.813  52.837  75.728  0.00  0.00           N
ATOM   1480  H   ASN X  98      87.073  51.884  75.938  0.00  0.00           H
ATOM   1481  CA  ASN X  98      87.478  53.570  74.604  0.00  0.00           C
ATOM   1482  HA  ASN X  98      87.588  54.638  74.794  0.00  0.00           H
ATOM   1483  CB  ASN X  98      88.814  52.938  74.216  0.00  0.00           C
ATOM   1484  HB2 ASN X  98      88.568  52.001  73.718  0.00  0.00           H
ATOM   1485  HB3 ASN X  98      89.239  53.608  73.468  0.00  0.00           H
ATOM   1486  CG  ASN X  98      89.819  52.636  75.343  0.00  0.00           C
ATOM   1487  OD1 ASN X  98      90.190  53.501  76.110  0.00  0.00           O
ATOM   1488  ND2 ASN X  98      90.139  51.321  75.456  0.00  0.00           N
ATOM   1489 HD21 ASN X  98      89.813  50.661  74.765  0.00  0.00           H
ATOM   1490 HD22 ASN X  98      90.811  51.041  76.155  0.00  0.00           H
ATOM   1491  C   ASN X  98      86.610  53.605  73.287  0.00  0.00           C
ATOM   1492  O   ASN X  98      85.987  52.589  73.025  0.00  0.00           O
ATOM   1493  N   ILE X  99      86.681  54.645  72.395  0.00  0.00           N
ATOM   1494  H   ILE X  99      87.329  55.381  72.638  0.00  0.00           H
ATOM   1495  CA  ILE X  99      85.924  54.760  71.193  0.00  0.00           C
ATOM   1496  HA  ILE X  99      85.376  53.819  71.191  0.00  0.00           H
ATOM   1497  CB  ILE X  99      85.040  55.989  71.291  0.00  0.00           C
ATOM   1498  HB  ILE X  99      85.690  56.813  71.586  0.00  0.00           H
ATOM   1499  CG2 ILE X  99      84.452  56.266  69.863  0.00  0.00           C
ATOM   1500 HG21 ILE X  99      83.570  56.906  69.865  0.00  0.00           H
ATOM   1501 HG22 ILE X  99      85.136  56.809  69.210  0.00  0.00           H
ATOM   1502 HG23 ILE X  99      84.146  55.327  69.403  0.00  0.00           H
ATOM   1503  CG1 ILE X  99      83.951  55.880  72.418  0.00  0.00           C
ATOM   1504 HG12 ILE X  99      83.364  54.969  72.301  0.00  0.00           H
ATOM   1505 HG13 ILE X  99      84.416  55.717  73.390  0.00  0.00           H
ATOM   1506  CD1 ILE X  99      83.137  57.155  72.655  0.00  0.00           C
ATOM   1507 HD11 ILE X  99      83.818  58.005  72.613  0.00  0.00           H
ATOM   1508 HD12 ILE X  99      82.353  57.188  71.899  0.00  0.00           H
ATOM   1509 HD13 ILE X  99      82.623  57.074  73.613  0.00  0.00           H
ATOM   1510  C   ILE X  99      86.818  54.801  69.895  0.00  0.00           C
ATOM   1511  O   ILE X  99      87.568  55.726  69.628  0.00  0.00           O
ATOM   1512  N   HIE X 100      86.627  53.823  68.990  0.00  0.00           N
ATOM   1513  H   HIE X 100      85.978  53.089  69.234  0.00  0.00           H
ATOM   1514  CA  HIE X 100      87.388  53.472  67.788  0.00  0.00           C
ATOM   1515  HA  HIE X 100      88.257  54.122  67.678  0.00  0.00           H
ATOM   1516  CB  HIE X 100      87.992  52.015  67.957  0.00  0.00           C
ATOM   1517  HB2 HIE X 100      87.232  51.238  68.040  0.00  0.00           H
ATOM   1518  HB3 HIE X 100      88.510  51.709  67.048  0.00  0.00           H
ATOM   1519  CG  HIE X 100      88.855  51.909  69.173  0.00  0.00           C
ATOM   1520  ND1 HIE X 100      90.222  52.012  69.211  0.00  0.00           N
ATOM   1521  CE1 HIE X 100      90.518  51.609  70.506  0.00  0.00           C
ATOM   1522  HE1 HIE X 100      91.519  51.334  70.802  0.00  0.00           H
ATOM   1523  NE2 HIE X 100      89.467  51.432  71.244  0.00  0.00           N
ATOM   1524  HE2 HIE X 100      89.499  50.836  72.059  0.00  0.00           H
ATOM   1525  CD2 HIE X 100      88.373  51.566  70.384  0.00  0.00           C
ATOM   1526  HD2 HIE X 100      87.320  51.389  70.543  0.00  0.00           H
ATOM   1527  C   HIE X 100      86.430  53.696  66.670  0.00  0.00           C
ATOM   1528  O   HIE X 100      85.938  52.752  66.144  0.00  0.00           O
ATOM   1529  N   HIE X 101      86.147  54.932  66.235  0.00  0.00           N
ATOM   1530  H   HIE X 101      86.603  55.714  66.682  0.00  0.00           H
ATOM   1531  CA  HIE X 101      85.221  55.281  65.154  0.00  0.00           C
ATOM   1532  HA  HIE X 101      84.386  54.584  65.083  0.00  0.00           H
ATOM   1533  CB  HIE X 101      84.579  56.661  65.414  0.00  0.00           C
ATOM   1534  HB2 HIE X 101      83.952  56.595  66.303  0.00  0.00           H
ATOM   1535  HB3 HIE X 101      85.295  57.442  65.668  0.00  0.00           H
ATOM   1536  CG  HIE X 101      83.477  57.145  64.409  0.00  0.00           C
ATOM   1537  ND1 HIE X 101      82.096  57.288  64.741  0.00  0.00           N
ATOM   1538  CE1 HIE X 101      81.492  57.554  63.559  0.00  0.00           C
ATOM   1539  HE1 HIE X 101      80.450  57.835  63.523  0.00  0.00           H
ATOM   1540  NE2 HIE X 101      82.398  57.483  62.557  0.00  0.00           N
ATOM   1541  HE2 HIE X 101      82.277  57.623  61.564  0.00  0.00           H
ATOM   1542  CD2 HIE X 101      83.653  57.326  63.056  0.00  0.00           C
ATOM   1543  HD2 HIE X 101      84.575  57.214  62.504  0.00  0.00           H
ATOM   1544  C   HIE X 101      86.023  55.232  63.877  0.00  0.00           C
ATOM   1545  O   HIE X 101      86.515  56.262  63.404  0.00  0.00           O
ATOM   1546  N   LYS X 102      86.079  53.989  63.268  0.00  0.00           N
ATOM   1547  H   LYS X 102      85.683  53.174  63.715  0.00  0.00           H
ATOM   1548  CA  LYS X 102      86.963  53.657  62.060  0.00  0.00           C
ATOM   1549  HA  LYS X 102      87.180  54.606  61.569  0.00  0.00           H
ATOM   1550  CB  LYS X 102      88.319  52.974  62.535  0.00  0.00           C
ATOM   1551  HB2 LYS X 102      88.105  52.044  63.062  0.00  0.00           H
ATOM   1552  HB3 LYS X 102      88.940  52.742  61.669  0.00  0.00           H
ATOM   1553  CG  LYS X 102      89.091  53.934  63.489  0.00  0.00           C
ATOM   1554  HG2 LYS X 102      89.204  54.871  62.944  0.00  0.00           H
ATOM   1555  HG3 LYS X 102      88.596  54.213  64.419  0.00  0.00           H
ATOM   1556  CD  LYS X 102      90.435  53.306  63.867  0.00  0.00           C
ATOM   1557  HD2 LYS X 102      90.270  52.709  64.764  0.00  0.00           H
ATOM   1558  HD3 LYS X 102      90.831  52.738  63.025  0.00  0.00           H
ATOM   1559  CE  LYS X 102      91.394  54.400  64.266  0.00  0.00           C
ATOM   1560  HE2 LYS X 102      91.521  54.951  63.334  0.00  0.00           H
ATOM   1561  HE3 LYS X 102      90.966  55.066  65.016  0.00  0.00           H
ATOM   1562  NZ  LYS X 102      92.692  53.905  64.669  0.00  0.00           N
ATOM   1563  HZ1 LYS X 102      93.369  54.484  65.143  0.00  0.00           H
ATOM   1564  HZ2 LYS X 102      92.699  53.101  65.280  0.00  0.00           H
ATOM   1565  HZ3 LYS X 102      93.183  53.427  63.927  0.00  0.00           H
ATOM   1566  C   LYS X 102      86.147  52.837  61.058  0.00  0.00           C
ATOM   1567  O   LYS X 102      86.569  51.738  60.824  0.00  0.00           O
ATOM   1568  N   PRO X 103      85.109  53.277  60.385  0.00  0.00           N
ATOM   1569  CD  PRO X 103      84.443  54.556  60.669  0.00  0.00           C
ATOM   1570  HD2 PRO X 103      85.077  55.441  60.613  0.00  0.00           H
ATOM   1571  HD3 PRO X 103      84.016  54.646  61.667  0.00  0.00           H
ATOM   1572  CG  PRO X 103      83.239  54.622  59.703  0.00  0.00           C
ATOM   1573  HG2 PRO X 103      83.419  55.334  58.897  0.00  0.00           H
ATOM   1574  HG3 PRO X 103      82.349  54.875  60.279  0.00  0.00           H
ATOM   1575  CB  PRO X 103      83.234  53.235  59.048  0.00  0.00           C
ATOM   1576  HB2 PRO X 103      83.070  53.277  57.972  0.00  0.00           H
ATOM   1577  HB3 PRO X 103      82.564  52.489  59.475  0.00  0.00           H
ATOM   1578  CA  PRO X 103      84.607  52.652  59.195  0.00  0.00           C
ATOM   1579  HA  PRO X 103      84.590  51.589  59.438  0.00  0.00           H
ATOM   1580  C   PRO X 103      85.467  52.901  57.986  0.00  0.00           C
ATOM   1581  O   PRO X 103      86.245  53.823  57.950  0.00  0.00           O
ATOM   1582  N   GLY X 104      85.321  52.078  57.018  0.00  0.00           N
ATOM   1583  H   GLY X 104      84.603  51.378  57.136  0.00  0.00           H
ATOM   1584  CA  GLY X 104      85.637  52.481  55.602  0.00  0.00           C
ATOM   1585  HA2 GLY X 104      86.449  53.206  55.667  0.00  0.00           H
ATOM   1586  HA3 GLY X 104      86.037  51.680  54.980  0.00  0.00           H
ATOM   1587  C   GLY X 104      84.472  53.291  54.879  0.00  0.00           C
ATOM   1588  O   GLY X 104      83.367  53.317  55.446  0.00  0.00           O
ATOM   1589  N   GLY X 105      84.702  54.047  53.767  0.00  0.00           N
ATOM   1590  H   GLY X 105      85.581  53.979  53.275  0.00  0.00           H
ATOM   1591  CA  GLY X 105      83.848  55.138  53.367  0.00  0.00           C
ATOM   1592  HA2 GLY X 105      83.249  55.489  54.208  0.00  0.00           H
ATOM   1593  HA3 GLY X 105      84.549  55.868  52.963  0.00  0.00           H
ATOM   1594  C   GLY X 105      82.920  54.944  52.201  0.00  0.00           C
ATOM   1595  O   GLY X 105      83.272  54.284  51.234  0.00  0.00           O
ATOM   1596  N   GLY X 106      81.682  55.391  52.366  0.00  0.00           N
ATOM   1597  H   GLY X 106      81.675  56.140  53.043  0.00  0.00           H
ATOM   1598  CA  GLY X 106      80.543  55.108  51.507  0.00  0.00           C
ATOM   1599  HA2 GLY X 106      80.416  54.026  51.528  0.00  0.00           H
ATOM   1600  HA3 GLY X 106      79.620  55.621  51.775  0.00  0.00           H
ATOM   1601  C   GLY X 106      80.759  55.573  50.112  0.00  0.00           C
ATOM   1602  O   GLY X 106      81.623  56.457  49.925  0.00  0.00           O
ATOM   1603  N   GLN X 107      79.879  55.162  49.229  0.00  0.00           N
ATOM   1604  H   GLN X 107      79.192  54.458  49.457  0.00  0.00           H
ATOM   1605  CA  GLN X 107      79.744  55.684  47.864  0.00  0.00           C
ATOM   1606  HA  GLN X 107      80.312  56.604  47.723  0.00  0.00           H
ATOM   1607  CB  GLN X 107      80.419  54.621  46.948  0.00  0.00           C
ATOM   1608  HB2 GLN X 107      81.466  54.434  47.190  0.00  0.00           H
ATOM   1609  HB3 GLN X 107      79.741  53.770  47.014  0.00  0.00           H
ATOM   1610  CG  GLN X 107      80.441  54.896  45.458  0.00  0.00           C
ATOM   1611  HG2 GLN X 107      80.576  53.987  44.871  0.00  0.00           H
ATOM   1612  HG3 GLN X 107      79.489  55.233  45.048  0.00  0.00           H
ATOM   1613  CD  GLN X 107      81.494  55.927  45.042  0.00  0.00           C
ATOM   1614  OE1 GLN X 107      81.159  57.041  44.757  0.00  0.00           O
ATOM   1615  NE2 GLN X 107      82.734  55.502  45.026  0.00  0.00           N
ATOM   1616 HE21 GLN X 107      82.906  54.575  45.387  0.00  0.00           H
ATOM   1617 HE22 GLN X 107      83.479  55.923  44.491  0.00  0.00           H
ATOM   1618  C   GLN X 107      78.263  55.992  47.476  0.00  0.00           C
ATOM   1619  O   GLN X 107      77.356  55.291  47.921  0.00  0.00           O
ATOM   1620  N   VAL X 108      78.088  57.078  46.752  0.00  0.00           N
ATOM   1621  H   VAL X 108      78.866  57.716  46.655  0.00  0.00           H
ATOM   1622  CA  VAL X 108      76.722  57.553  46.533  0.00  0.00           C
ATOM   1623  HA  VAL X 108      76.036  56.718  46.391  0.00  0.00           H
ATOM   1624  CB  VAL X 108      76.257  58.331  47.828  0.00  0.00           C
ATOM   1625  HB  VAL X 108      76.246  57.594  48.631  0.00  0.00           H
ATOM   1626  CG1 VAL X 108      77.007  59.656  48.282  0.00  0.00           C
ATOM   1627 HG11 VAL X 108      77.039  60.397  47.483  0.00  0.00           H
ATOM   1628 HG12 VAL X 108      76.513  60.232  49.064  0.00  0.00           H
ATOM   1629 HG13 VAL X 108      78.023  59.428  48.604  0.00  0.00           H
ATOM   1630  CG2 VAL X 108      74.877  58.842  47.800  0.00  0.00           C
ATOM   1631 HG21 VAL X 108      74.579  59.305  48.741  0.00  0.00           H
ATOM   1632 HG22 VAL X 108      74.777  59.584  47.007  0.00  0.00           H
ATOM   1633 HG23 VAL X 108      74.114  58.100  47.565  0.00  0.00           H
ATOM   1634  C   VAL X 108      76.656  58.386  45.280  0.00  0.00           C
ATOM   1635  O   VAL X 108      77.535  59.155  44.982  0.00  0.00           O
ATOM   1636  N   GLU X 109      75.527  58.250  44.570  0.00  0.00           N
ATOM   1637  H   GLU X 109      74.966  57.435  44.773  0.00  0.00           H
ATOM   1638  CA  GLU X 109      75.055  59.212  43.517  0.00  0.00           C
ATOM   1639  HA  GLU X 109      75.559  60.174  43.612  0.00  0.00           H
ATOM   1640  CB  GLU X 109      75.310  58.634  42.086  0.00  0.00           C
ATOM   1641  HB2 GLU X 109      76.366  58.364  42.063  0.00  0.00           H
ATOM   1642  HB3 GLU X 109      74.650  57.775  41.968  0.00  0.00           H
ATOM   1643  CG  GLU X 109      75.077  59.568  40.867  0.00  0.00           C
ATOM   1644  HG2 GLU X 109      74.265  60.294  40.848  0.00  0.00           H
ATOM   1645  HG3 GLU X 109      76.009  60.127  40.777  0.00  0.00           H
ATOM   1646  CD  GLU X 109      74.944  58.610  39.648  0.00  0.00           C
ATOM   1647  OE1 GLU X 109      75.807  58.695  38.779  0.00  0.00           O
ATOM   1648  OE2 GLU X 109      74.001  57.807  39.586  0.00  0.00           O
ATOM   1649  C   GLU X 109      73.602  59.626  43.632  0.00  0.00           C
ATOM   1650  O   GLU X 109      72.799  58.724  43.860  0.00  0.00           O
ATOM   1651  N   VAL X 110      73.167  60.841  43.255  0.00  0.00           N
ATOM   1652  H   VAL X 110      73.866  61.532  43.020  0.00  0.00           H
ATOM   1653  CA  VAL X 110      71.844  61.261  43.033  0.00  0.00           C
ATOM   1654  HA  VAL X 110      71.216  60.375  42.941  0.00  0.00           H
ATOM   1655  CB  VAL X 110      71.348  62.180  44.169  0.00  0.00           C
ATOM   1656  HB  VAL X 110      71.984  63.065  44.210  0.00  0.00           H
ATOM   1657  CG1 VAL X 110      69.880  62.620  43.924  0.00  0.00           C
ATOM   1658 HG11 VAL X 110      69.814  63.231  43.023  0.00  0.00           H
ATOM   1659 HG12 VAL X 110      69.196  61.779  43.813  0.00  0.00           H
ATOM   1660 HG13 VAL X 110      69.498  63.245  44.730  0.00  0.00           H
ATOM   1661  CG2 VAL X 110      71.460  61.529  45.544  0.00  0.00           C
ATOM   1662 HG21 VAL X 110      70.684  60.771  45.648  0.00  0.00           H
ATOM   1663 HG22 VAL X 110      72.369  60.939  45.659  0.00  0.00           H
ATOM   1664 HG23 VAL X 110      71.369  62.263  46.345  0.00  0.00           H
ATOM   1665  C   VAL X 110      71.860  61.967  41.713  0.00  0.00           C
ATOM   1666  O   VAL X 110      72.586  62.970  41.514  0.00  0.00           O
ATOM   1667  N   LYS X 111      70.833  61.546  40.894  0.00  0.00           N
ATOM   1668  H   LYS X 111      70.448  60.621  41.024  0.00  0.00           H
ATOM   1669  CA  LYS X 111      70.673  62.248  39.603  0.00  0.00           C
ATOM   1670  HA  LYS X 111      71.504  62.933  39.431  0.00  0.00           H
ATOM   1671  CB  LYS X 111      70.728  61.362  38.388  0.00  0.00           C
ATOM   1672  HB2 LYS X 111      69.858  60.707  38.368  0.00  0.00           H
ATOM   1673  HB3 LYS X 111      70.599  61.910  37.454  0.00  0.00           H
ATOM   1674  CG  LYS X 111      72.086  60.666  38.418  0.00  0.00           C
ATOM   1675  HG2 LYS X 111      72.904  61.337  38.681  0.00  0.00           H
ATOM   1676  HG3 LYS X 111      72.119  59.956  39.245  0.00  0.00           H
ATOM   1677  CD  LYS X 111      72.376  59.907  37.098  0.00  0.00           C
ATOM   1678  HD2 LYS X 111      73.398  59.568  37.266  0.00  0.00           H
ATOM   1679  HD3 LYS X 111      71.780  59.000  36.999  0.00  0.00           H
ATOM   1680  CE  LYS X 111      72.278  60.657  35.813  0.00  0.00           C
ATOM   1681  HE2 LYS X 111      72.462  59.937  35.015  0.00  0.00           H
ATOM   1682  HE3 LYS X 111      71.311  61.100  35.574  0.00  0.00           H
ATOM   1683  NZ  LYS X 111      73.325  61.673  35.770  0.00  0.00           N
ATOM   1684  HZ1 LYS X 111      74.212  61.190  35.743  0.00  0.00           H
ATOM   1685  HZ2 LYS X 111      73.243  62.274  34.962  0.00  0.00           H
ATOM   1686  HZ3 LYS X 111      73.292  62.203  36.629  0.00  0.00           H
ATOM   1687  C   LYS X 111      69.262  62.947  39.671  0.00  0.00           C
ATOM   1688  O   LYS X 111      68.252  62.327  40.026  0.00  0.00           O
ATOM   1689  N   SER X 112      69.164  64.239  39.279  0.00  0.00           N
ATOM   1690  H   SER X 112      70.074  64.672  39.220  0.00  0.00           H
ATOM   1691  CA  SER X 112      67.983  64.923  39.088  0.00  0.00           C
ATOM   1692  HA  SER X 112      67.191  64.300  38.674  0.00  0.00           H
ATOM   1693  CB  SER X 112      67.472  65.625  40.315  0.00  0.00           C
ATOM   1694  HB2 SER X 112      67.597  64.947  41.159  0.00  0.00           H
ATOM   1695  HB3 SER X 112      67.894  66.625  40.418  0.00  0.00           H
ATOM   1696  OG  SER X 112      66.108  65.892  39.962  0.00  0.00           O
ATOM   1697  HG  SER X 112      65.664  65.083  40.227  0.00  0.00           H
ATOM   1698  C   SER X 112      68.159  66.036  37.966  0.00  0.00           C
ATOM   1699  O   SER X 112      69.270  66.615  37.828  0.00  0.00           O
ATOM   1700  N   GLU X 113      67.177  66.310  37.224  0.00  0.00           N
ATOM   1701  H   GLU X 113      66.267  65.897  37.374  0.00  0.00           H
ATOM   1702  CA  GLU X 113      67.224  67.445  36.297  0.00  0.00           C
ATOM   1703  HA  GLU X 113      68.226  67.516  35.875  0.00  0.00           H
ATOM   1704  CB  GLU X 113      66.332  67.111  35.055  0.00  0.00           C
ATOM   1705  HB2 GLU X 113      65.724  66.265  35.376  0.00  0.00           H
ATOM   1706  HB3 GLU X 113      65.619  67.904  34.830  0.00  0.00           H
ATOM   1707  CG  GLU X 113      67.165  66.708  33.834  0.00  0.00           C
ATOM   1708  HG2 GLU X 113      68.048  66.116  34.073  0.00  0.00           H
ATOM   1709  HG3 GLU X 113      66.459  66.147  33.221  0.00  0.00           H
ATOM   1710  CD  GLU X 113      67.656  67.877  33.011  0.00  0.00           C
ATOM   1711  OE1 GLU X 113      68.710  67.691  32.437  0.00  0.00           O
ATOM   1712  OE2 GLU X 113      67.099  68.967  32.877  0.00  0.00           O
ATOM   1713  C   GLU X 113      66.809  68.786  36.945  0.00  0.00           C
ATOM   1714  O   GLU X 113      67.215  69.862  36.542  0.00  0.00           O
ATOM   1715  N   LYS X 114      66.001  68.738  38.004  0.00  0.00           N
ATOM   1716  H   LYS X 114      65.648  67.850  38.331  0.00  0.00           H
ATOM   1717  CA  LYS X 114      65.632  69.959  38.837  0.00  0.00           C
ATOM   1718  HA  LYS X 114      66.604  70.445  38.927  0.00  0.00           H
ATOM   1719  CB  LYS X 114      64.751  70.876  37.941  0.00  0.00           C
ATOM   1720  HB2 LYS X 114      65.357  71.293  37.136  0.00  0.00           H
ATOM   1721  HB3 LYS X 114      64.010  70.283  37.406  0.00  0.00           H
ATOM   1722  CG  LYS X 114      63.993  71.887  38.744  0.00  0.00           C
ATOM   1723  HG2 LYS X 114      63.340  71.471  39.511  0.00  0.00           H
ATOM   1724  HG3 LYS X 114      64.743  72.501  39.243  0.00  0.00           H
ATOM   1725  CD  LYS X 114      63.120  72.800  37.892  0.00  0.00           C
ATOM   1726  HD2 LYS X 114      62.624  72.201  37.128  0.00  0.00           H
ATOM   1727  HD3 LYS X 114      62.347  73.261  38.508  0.00  0.00           H
ATOM   1728  CE  LYS X 114      63.946  73.956  37.298  0.00  0.00           C
ATOM   1729  HE2 LYS X 114      64.563  74.363  38.100  0.00  0.00           H
ATOM   1730  HE3 LYS X 114      64.697  73.643  36.573  0.00  0.00           H
ATOM   1731  NZ  LYS X 114      63.042  74.935  36.740  0.00  0.00           N
ATOM   1732  HZ1 LYS X 114      62.583  75.494  37.445  0.00  0.00           H
ATOM   1733  HZ2 LYS X 114      63.556  75.658  36.258  0.00  0.00           H
ATOM   1734  HZ3 LYS X 114      62.398  74.645  36.017  0.00  0.00           H
ATOM   1735  C   LYS X 114      65.063  69.625  40.221  0.00  0.00           C
ATOM   1736  O   LYS X 114      64.330  68.648  40.369  0.00  0.00           O
ATOM   1737  N   LEU X 115      65.432  70.472  41.200  0.00  0.00           N
ATOM   1738  H   LEU X 115      66.055  71.233  40.969  0.00  0.00           H
ATOM   1739  CA  LEU X 115      65.101  70.373  42.639  0.00  0.00           C
ATOM   1740  HA  LEU X 115      64.553  69.481  42.941  0.00  0.00           H
ATOM   1741  CB  LEU X 115      66.413  70.441  43.423  0.00  0.00           C
ATOM   1742  HB2 LEU X 115      66.954  71.345  43.146  0.00  0.00           H
ATOM   1743  HB3 LEU X 115      66.230  70.631  44.481  0.00  0.00           H
ATOM   1744  CG  LEU X 115      67.286  69.226  43.217  0.00  0.00           C
ATOM   1745  HG  LEU X 115      66.651  68.385  42.938  0.00  0.00           H
ATOM   1746  CD1 LEU X 115      68.378  69.333  42.179  0.00  0.00           C
ATOM   1747 HD11 LEU X 115      68.758  68.313  42.123  0.00  0.00           H
ATOM   1748 HD12 LEU X 115      67.993  69.632  41.204  0.00  0.00           H
ATOM   1749 HD13 LEU X 115      69.117  70.063  42.507  0.00  0.00           H
ATOM   1750  CD2 LEU X 115      67.923  68.832  44.563  0.00  0.00           C
ATOM   1751 HD21 LEU X 115      68.581  69.628  44.910  0.00  0.00           H
ATOM   1752 HD22 LEU X 115      67.272  68.833  45.437  0.00  0.00           H
ATOM   1753 HD23 LEU X 115      68.297  67.809  44.591  0.00  0.00           H
ATOM   1754  C   LEU X 115      64.301  71.662  42.893  0.00  0.00           C
ATOM   1755  O   LEU X 115      64.742  72.654  43.483  0.00  0.00           O
ATOM   1756  N   ASP X 116      63.019  71.609  42.477  0.00  0.00           N
ATOM   1757  H   ASP X 116      62.700  70.728  42.098  0.00  0.00           H
ATOM   1758  CA  ASP X 116      61.944  72.629  42.411  0.00  0.00           C
ATOM   1759  HA  ASP X 116      62.410  73.602  42.256  0.00  0.00           H
ATOM   1760  CB  ASP X 116      60.852  72.238  41.355  0.00  0.00           C
ATOM   1761  HB2 ASP X 116      61.215  71.734  40.460  0.00  0.00           H
ATOM   1762  HB3 ASP X 116      60.203  71.464  41.764  0.00  0.00           H
ATOM   1763  CG  ASP X 116      59.981  73.394  40.939  0.00  0.00           C
ATOM   1764  OD1 ASP X 116      59.115  73.317  40.065  0.00  0.00           O
ATOM   1765  OD2 ASP X 116      60.099  74.550  41.370  0.00  0.00           O
ATOM   1766  C   ASP X 116      61.172  72.875  43.763  0.00  0.00           C
ATOM   1767  O   ASP X 116      59.949  72.847  43.960  0.00  0.00           O
ATOM   1768  N   PHE X 117      62.096  73.085  44.682  0.00  0.00           N
ATOM   1769  H   PHE X 117      63.053  72.950  44.389  0.00  0.00           H
ATOM   1770  CA  PHE X 117      61.653  73.211  46.073  0.00  0.00           C
ATOM   1771  HA  PHE X 117      60.866  72.474  46.234  0.00  0.00           H
ATOM   1772  CB  PHE X 117      62.897  73.078  46.938  0.00  0.00           C
ATOM   1773  HB2 PHE X 117      63.659  73.841  46.780  0.00  0.00           H
ATOM   1774  HB3 PHE X 117      62.659  73.216  47.993  0.00  0.00           H
ATOM   1775  CG  PHE X 117      63.646  71.761  47.010  0.00  0.00           C
ATOM   1776  CD1 PHE X 117      63.137  70.610  46.398  0.00  0.00           C
ATOM   1777  HD1 PHE X 117      62.229  70.636  45.814  0.00  0.00           H
ATOM   1778  CE1 PHE X 117      63.852  69.473  46.592  0.00  0.00           C
ATOM   1779  HE1 PHE X 117      63.503  68.601  46.059  0.00  0.00           H
ATOM   1780  CZ  PHE X 117      65.098  69.384  47.239  0.00  0.00           C
ATOM   1781  HZ  PHE X 117      65.661  68.467  47.325  0.00  0.00           H
ATOM   1782  CE2 PHE X 117      65.577  70.516  47.931  0.00  0.00           C
ATOM   1783  HE2 PHE X 117      66.456  70.461  48.555  0.00  0.00           H
ATOM   1784  CD2 PHE X 117      64.821  71.674  47.840  0.00  0.00           C
ATOM   1785  HD2 PHE X 117      65.130  72.491  48.476  0.00  0.00           H
ATOM   1786  C   PHE X 117      61.088  74.589  46.331  0.00  0.00           C
ATOM   1787  O   PHE X 117      61.680  75.596  45.922  0.00  0.00           O
ATOM   1788  N   LYS X 118      60.089  74.592  47.256  0.00  0.00           N
ATOM   1789  H   LYS X 118      59.755  73.700  47.592  0.00  0.00           H
ATOM   1790  CA  LYS X 118      59.312  75.838  47.630  0.00  0.00           C
ATOM   1791  HA  LYS X 118      59.965  76.697  47.476  0.00  0.00           H
ATOM   1792  CB  LYS X 118      58.116  76.068  46.754  0.00  0.00           C
ATOM   1793  HB2 LYS X 118      57.438  75.224  46.886  0.00  0.00           H
ATOM   1794  HB3 LYS X 118      57.625  76.971  47.115  0.00  0.00           H
ATOM   1795  CG  LYS X 118      58.373  76.282  45.242  0.00  0.00           C
ATOM   1796  HG2 LYS X 118      58.943  75.489  44.758  0.00  0.00           H
ATOM   1797  HG3 LYS X 118      57.416  76.382  44.730  0.00  0.00           H
ATOM   1798  CD  LYS X 118      59.179  77.506  44.849  0.00  0.00           C
ATOM   1799  HD2 LYS X 118      58.644  78.399  45.174  0.00  0.00           H
ATOM   1800  HD3 LYS X 118      60.143  77.391  45.345  0.00  0.00           H
ATOM   1801  CE  LYS X 118      59.332  77.700  43.389  0.00  0.00           C
ATOM   1802  HE2 LYS X 118      58.395  77.630  42.837  0.00  0.00           H
ATOM   1803  HE3 LYS X 118      59.784  78.681  43.246  0.00  0.00           H
ATOM   1804  NZ  LYS X 118      60.301  76.733  42.836  0.00  0.00           N
ATOM   1805  HZ1 LYS X 118      60.163  75.767  43.097  0.00  0.00           H
ATOM   1806  HZ2 LYS X 118      60.300  76.707  41.826  0.00  0.00           H
ATOM   1807  HZ3 LYS X 118      61.231  77.007  43.119  0.00  0.00           H
ATOM   1808  C   LYS X 118      58.809  75.742  49.106  0.00  0.00           C
ATOM   1809  O   LYS X 118      58.487  74.625  49.559  0.00  0.00           O
ATOM   1810  N   ASP X 119      58.647  76.814  49.831  0.00  0.00           N
ATOM   1811  H   ASP X 119      58.936  77.620  49.295  0.00  0.00           H
ATOM   1812  CA  ASP X 119      57.844  76.917  51.061  0.00  0.00           C
ATOM   1813  HA  ASP X 119      58.072  77.927  51.402  0.00  0.00           H
ATOM   1814  CB  ASP X 119      56.346  76.753  50.776  0.00  0.00           C
ATOM   1815  HB2 ASP X 119      56.120  77.487  50.003  0.00  0.00           H
ATOM   1816  HB3 ASP X 119      56.225  75.800  50.261  0.00  0.00           H
ATOM   1817  CG  ASP X 119      55.304  76.912  51.910  0.00  0.00           C
ATOM   1818  OD1 ASP X 119      54.089  76.566  51.725  0.00  0.00           O
ATOM   1819  OD2 ASP X 119      55.700  77.447  52.985  0.00  0.00           O
ATOM   1820  C   ASP X 119      58.290  76.081  52.272  0.00  0.00           C
ATOM   1821  O   ASP X 119      57.641  75.133  52.647  0.00  0.00           O
ATOM   1822  N   ARG X 120      59.338  76.547  52.951  0.00  0.00           N
ATOM   1823  H   ARG X 120      59.742  77.411  52.619  0.00  0.00           H
ATOM   1824  CA  ARG X 120      59.729  76.044  54.278  0.00  0.00           C
ATOM   1825  HA  ARG X 120      60.691  76.486  54.536  0.00  0.00           H
ATOM   1826  CB  ARG X 120      58.688  76.419  55.343  0.00  0.00           C
ATOM   1827  HB2 ARG X 120      57.743  76.042  54.952  0.00  0.00           H
ATOM   1828  HB3 ARG X 120      58.778  75.980  56.337  0.00  0.00           H
ATOM   1829  CG  ARG X 120      58.644  77.984  55.556  0.00  0.00           C
ATOM   1830  HG2 ARG X 120      59.593  78.267  56.010  0.00  0.00           H
ATOM   1831  HG3 ARG X 120      58.570  78.446  54.571  0.00  0.00           H
ATOM   1832  CD  ARG X 120      57.398  78.349  56.387  0.00  0.00           C
ATOM   1833  HD2 ARG X 120      57.414  77.761  57.305  0.00  0.00           H
ATOM   1834  HD3 ARG X 120      57.399  79.415  56.617  0.00  0.00           H
ATOM   1835  NE  ARG X 120      56.154  78.217  55.564  0.00  0.00           N
ATOM   1836  HE  ARG X 120      56.288  78.007  54.586  0.00  0.00           H
ATOM   1837  CZ  ARG X 120      54.882  78.277  55.948  0.00  0.00           C
ATOM   1838  NH1 ARG X 120      54.575  78.548  57.194  0.00  0.00           N
ATOM   1839 HH11 ARG X 120      55.157  79.242  57.642  0.00  0.00           H
ATOM   1840 HH12 ARG X 120      53.598  78.572  57.448  0.00  0.00           H
ATOM   1841  NH2 ARG X 120      53.874  78.030  55.107  0.00  0.00           N
ATOM   1842 HH21 ARG X 120      54.190  77.791  54.178  0.00  0.00           H
ATOM   1843 HH22 ARG X 120      52.892  78.125  55.323  0.00  0.00           H
ATOM   1844  C   ARG X 120      60.187  74.576  54.405  0.00  0.00           C
ATOM   1845  O   ARG X 120      60.299  74.068  55.545  0.00  0.00           O
ATOM   1846  N   VAL X 121      60.492  73.814  53.319  0.00  0.00           N
ATOM   1847  H   VAL X 121      60.512  74.266  52.416  0.00  0.00           H
ATOM   1848  CA  VAL X 121      60.841  72.409  53.262  0.00  0.00           C
ATOM   1849  HA  VAL X 121      60.176  71.927  53.979  0.00  0.00           H
ATOM   1850  CB  VAL X 121      60.480  71.895  51.857  0.00  0.00           C
ATOM   1851  HB  VAL X 121      60.786  70.852  51.777  0.00  0.00           H
ATOM   1852  CG1 VAL X 121      58.956  71.981  51.606  0.00  0.00           C
ATOM   1853 HG11 VAL X 121      58.590  71.587  50.658  0.00  0.00           H
ATOM   1854 HG12 VAL X 121      58.403  71.521  52.425  0.00  0.00           H
ATOM   1855 HG13 VAL X 121      58.628  73.020  51.604  0.00  0.00           H
ATOM   1856  CG2 VAL X 121      61.401  72.524  50.672  0.00  0.00           C
ATOM   1857 HG21 VAL X 121      61.355  71.784  49.872  0.00  0.00           H
ATOM   1858 HG22 VAL X 121      61.048  73.511  50.373  0.00  0.00           H
ATOM   1859 HG23 VAL X 121      62.434  72.528  51.019  0.00  0.00           H
ATOM   1860  C   VAL X 121      62.267  72.029  53.711  0.00  0.00           C
ATOM   1861  O   VAL X 121      63.199  72.788  53.459  0.00  0.00           O
ATOM   1862  N   GLN X 122      62.383  70.945  54.476  0.00  0.00           N
ATOM   1863  H   GLN X 122      61.645  70.257  54.525  0.00  0.00           H
ATOM   1864  CA  GLN X 122      63.656  70.583  55.138  0.00  0.00           C
ATOM   1865  HA  GLN X 122      64.442  71.279  54.843  0.00  0.00           H
ATOM   1866  CB  GLN X 122      63.401  70.487  56.639  0.00  0.00           C
ATOM   1867  HB2 GLN X 122      62.380  70.732  56.931  0.00  0.00           H
ATOM   1868  HB3 GLN X 122      63.584  69.460  56.955  0.00  0.00           H
ATOM   1869  CG  GLN X 122      64.265  71.358  57.553  0.00  0.00           C
ATOM   1870  HG2 GLN X 122      64.263  72.416  57.290  0.00  0.00           H
ATOM   1871  HG3 GLN X 122      63.862  71.292  58.564  0.00  0.00           H
ATOM   1872  CD  GLN X 122      65.685  70.876  57.525  0.00  0.00           C
ATOM   1873  OE1 GLN X 122      66.287  70.587  56.494  0.00  0.00           O
ATOM   1874  NE2 GLN X 122      66.337  70.619  58.669  0.00  0.00           N
ATOM   1875 HE21 GLN X 122      66.003  70.972  59.554  0.00  0.00           H
ATOM   1876 HE22 GLN X 122      67.342  70.555  58.585  0.00  0.00           H
ATOM   1877  C   GLN X 122      64.181  69.181  54.623  0.00  0.00           C
ATOM   1878  O   GLN X 122      63.403  68.255  54.289  0.00  0.00           O
ATOM   1879  N   SER X 123      65.468  69.055  54.326  0.00  0.00           N
ATOM   1880  H   SER X 123      66.115  69.739  54.691  0.00  0.00           H
ATOM   1881  CA  SER X 123      65.981  67.922  53.445  0.00  0.00           C
ATOM   1882  HA  SER X 123      65.562  66.950  53.705  0.00  0.00           H
ATOM   1883  CB  SER X 123      65.491  68.195  52.021  0.00  0.00           C
ATOM   1884  HB2 SER X 123      65.643  67.350  51.349  0.00  0.00           H
ATOM   1885  HB3 SER X 123      64.415  68.361  51.979  0.00  0.00           H
ATOM   1886  OG  SER X 123      66.197  69.345  51.499  0.00  0.00           O
ATOM   1887  HG  SER X 123      65.777  70.144  51.827  0.00  0.00           H
ATOM   1888  C   SER X 123      67.541  67.719  53.503  0.00  0.00           C
ATOM   1889  O   SER X 123      68.277  68.699  53.623  0.00  0.00           O
ATOM   1890  N   LYS X 124      67.935  66.469  53.284  0.00  0.00           N
ATOM   1891  H   LYS X 124      67.209  65.782  53.139  0.00  0.00           H
ATOM   1892  CA  LYS X 124      69.284  65.952  53.263  0.00  0.00           C
ATOM   1893  HA  LYS X 124      69.935  66.793  53.027  0.00  0.00           H
ATOM   1894  CB  LYS X 124      69.566  65.467  54.714  0.00  0.00           C
ATOM   1895  HB2 LYS X 124      69.443  66.290  55.418  0.00  0.00           H
ATOM   1896  HB3 LYS X 124      68.785  64.737  54.928  0.00  0.00           H
ATOM   1897  CG  LYS X 124      70.968  64.869  54.913  0.00  0.00           C
ATOM   1898  HG2 LYS X 124      70.873  64.011  54.247  0.00  0.00           H
ATOM   1899  HG3 LYS X 124      71.781  65.478  54.518  0.00  0.00           H
ATOM   1900  CD  LYS X 124      71.323  64.450  56.321  0.00  0.00           C
ATOM   1901  HD2 LYS X 124      71.277  65.332  56.960  0.00  0.00           H
ATOM   1902  HD3 LYS X 124      70.561  63.712  56.569  0.00  0.00           H
ATOM   1903  CE  LYS X 124      72.649  63.796  56.392  0.00  0.00           C
ATOM   1904  HE2 LYS X 124      72.729  63.047  55.605  0.00  0.00           H
ATOM   1905  HE3 LYS X 124      73.446  64.518  56.214  0.00  0.00           H
ATOM   1906  NZ  LYS X 124      72.912  63.172  57.683  0.00  0.00           N
ATOM   1907  HZ1 LYS X 124      73.859  63.417  57.933  0.00  0.00           H
ATOM   1908  HZ2 LYS X 124      72.401  63.587  58.449  0.00  0.00           H
ATOM   1909  HZ3 LYS X 124      72.821  62.169  57.615  0.00  0.00           H
ATOM   1910  C   LYS X 124      69.565  64.996  52.146  0.00  0.00           C
ATOM   1911  O   LYS X 124      68.782  64.066  51.970  0.00  0.00           O
ATOM   1912  N   ILE X 125      70.574  65.282  51.303  0.00  0.00           N
ATOM   1913  H   ILE X 125      71.179  66.052  51.553  0.00  0.00           H
ATOM   1914  CA  ILE X 125      70.868  64.584  50.063  0.00  0.00           C
ATOM   1915  HA  ILE X 125      70.254  63.688  49.975  0.00  0.00           H
ATOM   1916  CB  ILE X 125      70.418  65.431  48.917  0.00  0.00           C
ATOM   1917  HB  ILE X 125      70.992  66.357  48.943  0.00  0.00           H
ATOM   1918  CG2 ILE X 125      70.703  64.705  47.574  0.00  0.00           C
ATOM   1919 HG21 ILE X 125      70.645  65.223  46.617  0.00  0.00           H
ATOM   1920 HG22 ILE X 125      71.625  64.127  47.512  0.00  0.00           H
ATOM   1921 HG23 ILE X 125      69.940  63.926  47.559  0.00  0.00           H
ATOM   1922  CG1 ILE X 125      68.925  65.821  48.889  0.00  0.00           C
ATOM   1923 HG12 ILE X 125      68.351  64.906  49.033  0.00  0.00           H
ATOM   1924 HG13 ILE X 125      68.760  66.537  49.695  0.00  0.00           H
ATOM   1925  CD1 ILE X 125      68.543  66.580  47.677  0.00  0.00           C
ATOM   1926 HD11 ILE X 125      69.073  67.532  47.700  0.00  0.00           H
ATOM   1927 HD12 ILE X 125      68.712  66.065  46.731  0.00  0.00           H
ATOM   1928 HD13 ILE X 125      67.469  66.769  47.658  0.00  0.00           H
ATOM   1929  C   ILE X 125      72.340  64.224  50.020  0.00  0.00           C
ATOM   1930  O   ILE X 125      73.130  65.123  49.864  0.00  0.00           O
ATOM   1931  N   GLY X 126      72.691  63.050  50.287  0.00  0.00           N
ATOM   1932  H   GLY X 126      72.027  62.335  50.549  0.00  0.00           H
ATOM   1933  CA  GLY X 126      74.087  62.548  50.210  0.00  0.00           C
ATOM   1934  HA2 GLY X 126      74.048  61.478  50.413  0.00  0.00           H
ATOM   1935  HA3 GLY X 126      74.376  62.723  49.174  0.00  0.00           H
ATOM   1936  C   GLY X 126      75.143  63.300  51.089  0.00  0.00           C
ATOM   1937  O   GLY X 126      76.328  63.291  50.671  0.00  0.00           O
ATOM   1938  N   SER X 127      74.708  63.966  52.156  0.00  0.00           N
ATOM   1939  H   SER X 127      73.703  64.040  52.232  0.00  0.00           H
ATOM   1940  CA  SER X 127      75.595  64.557  53.189  0.00  0.00           C
ATOM   1941  HA  SER X 127      76.373  65.120  52.673  0.00  0.00           H
ATOM   1942  CB  SER X 127      74.835  65.550  54.112  0.00  0.00           C
ATOM   1943  HB2 SER X 127      73.928  65.036  54.431  0.00  0.00           H
ATOM   1944  HB3 SER X 127      75.355  65.809  55.035  0.00  0.00           H
ATOM   1945  OG  SER X 127      74.494  66.753  53.360  0.00  0.00           O
ATOM   1946  HG  SER X 127      75.246  67.313  53.567  0.00  0.00           H
ATOM   1947  C   SER X 127      76.121  63.386  54.091  0.00  0.00           C
ATOM   1948  O   SER X 127      75.405  62.902  54.983  0.00  0.00           O
ATOM   1949  N   LEU X 128      77.280  62.868  53.662  0.00  0.00           N
ATOM   1950  H   LEU X 128      77.856  63.408  53.032  0.00  0.00           H
ATOM   1951  CA  LEU X 128      77.917  61.689  54.313  0.00  0.00           C
ATOM   1952  HA  LEU X 128      77.144  61.004  54.660  0.00  0.00           H
ATOM   1953  CB  LEU X 128      78.872  60.957  53.408  0.00  0.00           C
ATOM   1954  HB2 LEU X 128      79.267  61.650  52.665  0.00  0.00           H
ATOM   1955  HB3 LEU X 128      79.743  60.669  53.996  0.00  0.00           H
ATOM   1956  CG  LEU X 128      78.213  59.726  52.667  0.00  0.00           C
ATOM   1957  HG  LEU X 128      78.057  58.938  53.404  0.00  0.00           H
ATOM   1958  CD1 LEU X 128      76.894  60.201  51.933  0.00  0.00           C
ATOM   1959 HD11 LEU X 128      76.076  60.329  52.643  0.00  0.00           H
ATOM   1960 HD12 LEU X 128      77.024  61.108  51.342  0.00  0.00           H
ATOM   1961 HD13 LEU X 128      76.590  59.447  51.207  0.00  0.00           H
ATOM   1962  CD2 LEU X 128      79.329  59.315  51.670  0.00  0.00           C
ATOM   1963 HD21 LEU X 128      79.163  58.414  51.080  0.00  0.00           H
ATOM   1964 HD22 LEU X 128      79.756  60.146  51.109  0.00  0.00           H
ATOM   1965 HD23 LEU X 128      80.199  59.153  52.307  0.00  0.00           H
ATOM   1966  C   LEU X 128      78.674  62.025  55.626  0.00  0.00           C
ATOM   1967  O   LEU X 128      79.795  62.555  55.715  0.00  0.00           O
ATOM   1968  N   ASP X 129      78.046  61.717  56.745  0.00  0.00           N
ATOM   1969  H   ASP X 129      77.205  61.164  56.657  0.00  0.00           H
ATOM   1970  CA  ASP X 129      78.456  62.143  57.989  0.00  0.00           C
ATOM   1971  HA  ASP X 129      78.927  63.125  58.010  0.00  0.00           H
ATOM   1972  CB  ASP X 129      77.268  62.409  58.985  0.00  0.00           C
ATOM   1973  HB2 ASP X 129      76.548  61.591  58.987  0.00  0.00           H
ATOM   1974  HB3 ASP X 129      77.785  62.481  59.942  0.00  0.00           H
ATOM   1975  CG  ASP X 129      76.463  63.658  58.622  0.00  0.00           C
ATOM   1976  OD1 ASP X 129      76.941  64.642  57.984  0.00  0.00           O
ATOM   1977  OD2 ASP X 129      75.258  63.678  59.009  0.00  0.00           O
ATOM   1978  C   ASP X 129      79.324  61.021  58.614  0.00  0.00           C
ATOM   1979  O   ASP X 129      79.117  59.809  58.630  0.00  0.00           O
ATOM   1980  N   ASN X 130      80.343  61.513  59.300  0.00  0.00           N
ATOM   1981  H   ASN X 130      80.516  62.504  59.385  0.00  0.00           H
ATOM   1982  CA  ASN X 130      81.037  60.828  60.397  0.00  0.00           C
ATOM   1983  HA  ASN X 130      80.507  59.938  60.738  0.00  0.00           H
ATOM   1984  CB  ASN X 130      82.380  60.440  59.934  0.00  0.00           C
ATOM   1985  HB2 ASN X 130      82.963  61.288  59.574  0.00  0.00           H
ATOM   1986  HB3 ASN X 130      82.979  60.038  60.750  0.00  0.00           H
ATOM   1987  CG  ASN X 130      82.372  59.211  59.027  0.00  0.00           C
ATOM   1988  OD1 ASN X 130      82.390  58.086  59.518  0.00  0.00           O
ATOM   1989  ND2 ASN X 130      82.244  59.476  57.681  0.00  0.00           N
ATOM   1990 HD21 ASN X 130      82.320  60.402  57.284  0.00  0.00           H
ATOM   1991 HD22 ASN X 130      82.293  58.670  57.075  0.00  0.00           H
ATOM   1992  C   ASN X 130      81.168  61.699  61.645  0.00  0.00           C
ATOM   1993  O   ASN X 130      81.670  62.836  61.672  0.00  0.00           O
ATOM   1994  N   ILE X 131      80.785  61.169  62.756  0.00  0.00           N
ATOM   1995  H   ILE X 131      80.359  60.257  62.673  0.00  0.00           H
ATOM   1996  CA  ILE X 131      80.680  61.754  64.056  0.00  0.00           C
ATOM   1997  HA  ILE X 131      81.597  62.339  64.125  0.00  0.00           H
ATOM   1998  CB  ILE X 131      79.450  62.605  64.171  0.00  0.00           C
ATOM   1999  HB  ILE X 131      79.592  63.293  63.337  0.00  0.00           H
ATOM   2000  CG2 ILE X 131      78.090  61.847  64.042  0.00  0.00           C
ATOM   2001 HG21 ILE X 131      77.322  62.597  63.851  0.00  0.00           H
ATOM   2002 HG22 ILE X 131      78.162  61.097  63.253  0.00  0.00           H
ATOM   2003 HG23 ILE X 131      77.854  61.336  64.975  0.00  0.00           H
ATOM   2004  CG1 ILE X 131      79.555  63.358  65.510  0.00  0.00           C
ATOM   2005 HG12 ILE X 131      79.205  62.717  66.319  0.00  0.00           H
ATOM   2006 HG13 ILE X 131      80.550  63.635  65.860  0.00  0.00           H
ATOM   2007  CD1 ILE X 131      78.706  64.650  65.638  0.00  0.00           C
ATOM   2008 HD11 ILE X 131      77.649  64.474  65.437  0.00  0.00           H
ATOM   2009 HD12 ILE X 131      78.799  65.007  66.663  0.00  0.00           H
ATOM   2010 HD13 ILE X 131      79.059  65.479  65.026  0.00  0.00           H
ATOM   2011  C   ILE X 131      80.871  60.814  65.205  0.00  0.00           C
ATOM   2012  O   ILE X 131      80.071  59.911  65.285  0.00  0.00           O
ATOM   2013  N   THR X 132      81.830  61.043  66.074  0.00  0.00           N
ATOM   2014  H   THR X 132      82.610  61.666  65.922  0.00  0.00           H
ATOM   2015  CA  THR X 132      81.776  60.561  67.449  0.00  0.00           C
ATOM   2016  HA  THR X 132      81.251  59.606  67.491  0.00  0.00           H
ATOM   2017  CB  THR X 132      83.112  60.311  67.949  0.00  0.00           C
ATOM   2018  HB  THR X 132      83.763  61.160  67.741  0.00  0.00           H
ATOM   2019  CG2 THR X 132      83.234  59.955  69.431  0.00  0.00           C
ATOM   2020 HG21 THR X 132      84.260  59.615  69.573  0.00  0.00           H
ATOM   2021 HG22 THR X 132      83.143  60.783  70.134  0.00  0.00           H
ATOM   2022 HG23 THR X 132      82.459  59.230  69.679  0.00  0.00           H
ATOM   2023  OG1 THR X 132      83.580  59.281  67.134  0.00  0.00           O
ATOM   2024  HG1 THR X 132      83.973  59.570  66.307  0.00  0.00           H
ATOM   2025  C   THR X 132      81.117  61.638  68.320  0.00  0.00           C
ATOM   2026  O   THR X 132      81.745  62.662  68.493  0.00  0.00           O
ATOM   2027  N   HID X 133      79.900  61.414  68.783  0.00  0.00           N
ATOM   2028  H   HID X 133      79.526  60.489  68.627  0.00  0.00           H
ATOM   2029  CA  HID X 133      79.241  62.162  69.821  0.00  0.00           C
ATOM   2030  HA  HID X 133      79.752  63.125  69.854  0.00  0.00           H
ATOM   2031  CB  HID X 133      77.850  62.358  69.312  0.00  0.00           C
ATOM   2032  HB2 HID X 133      77.884  62.495  68.231  0.00  0.00           H
ATOM   2033  HB3 HID X 133      77.290  61.451  69.540  0.00  0.00           H
ATOM   2034  CG  HID X 133      77.194  63.555  70.036  0.00  0.00           C
ATOM   2035  ND1 HID X 133      76.181  63.478  70.864  0.00  0.00           N
ATOM   2036  HD1 HID X 133      75.806  62.626  71.257  0.00  0.00           H
ATOM   2037  CE1 HID X 133      75.877  64.736  71.256  0.00  0.00           C
ATOM   2038  HE1 HID X 133      75.011  64.799  71.898  0.00  0.00           H
ATOM   2039  NE2 HID X 133      76.712  65.655  70.772  0.00  0.00           N
ATOM   2040  CD2 HID X 133      77.604  64.859  69.975  0.00  0.00           C
ATOM   2041  HD2 HID X 133      78.391  65.312  69.390  0.00  0.00           H
ATOM   2042  C   HID X 133      79.293  61.504  71.243  0.00  0.00           C
ATOM   2043  O   HID X 133      78.997  60.320  71.444  0.00  0.00           O
ATOM   2044  N   VAL X 134      79.667  62.292  72.272  0.00  0.00           N
ATOM   2045  H   VAL X 134      80.040  63.202  72.044  0.00  0.00           H
ATOM   2046  CA  VAL X 134      79.753  61.880  73.647  0.00  0.00           C
ATOM   2047  HA  VAL X 134      79.227  60.932  73.754  0.00  0.00           H
ATOM   2048  CB  VAL X 134      81.250  61.500  74.099  0.00  0.00           C
ATOM   2049  HB  VAL X 134      81.835  62.418  74.149  0.00  0.00           H
ATOM   2050  CG1 VAL X 134      81.223  60.848  75.497  0.00  0.00           C
ATOM   2051 HG11 VAL X 134      82.147  60.340  75.772  0.00  0.00           H
ATOM   2052 HG12 VAL X 134      81.236  61.583  76.302  0.00  0.00           H
ATOM   2053 HG13 VAL X 134      80.325  60.253  75.665  0.00  0.00           H
ATOM   2054  CG2 VAL X 134      82.021  60.593  73.142  0.00  0.00           C
ATOM   2055 HG21 VAL X 134      81.579  59.596  73.135  0.00  0.00           H
ATOM   2056 HG22 VAL X 134      82.021  61.000  72.131  0.00  0.00           H
ATOM   2057 HG23 VAL X 134      83.054  60.426  73.445  0.00  0.00           H
ATOM   2058  C   VAL X 134      79.188  62.877  74.728  0.00  0.00           C
ATOM   2059  O   VAL X 134      79.934  63.462  75.462  0.00  0.00           O
ATOM   2060  N   PRO X 135      77.880  63.043  74.822  0.00  0.00           N
ATOM   2061  CD  PRO X 135      76.897  62.318  74.071  0.00  0.00           C
ATOM   2062  HD2 PRO X 135      76.850  61.252  74.295  0.00  0.00           H
ATOM   2063  HD3 PRO X 135      77.204  62.296  73.025  0.00  0.00           H
ATOM   2064  CG  PRO X 135      75.550  63.005  74.349  0.00  0.00           C
ATOM   2065  HG2 PRO X 135      75.011  62.305  74.987  0.00  0.00           H
ATOM   2066  HG3 PRO X 135      74.861  63.234  73.537  0.00  0.00           H
ATOM   2067  CB  PRO X 135      75.790  64.173  75.334  0.00  0.00           C
ATOM   2068  HB2 PRO X 135      75.100  64.096  76.175  0.00  0.00           H
ATOM   2069  HB3 PRO X 135      75.729  65.077  74.728  0.00  0.00           H
ATOM   2070  CA  PRO X 135      77.297  63.971  75.812  0.00  0.00           C
ATOM   2071  HA  PRO X 135      77.745  64.965  75.804  0.00  0.00           H
ATOM   2072  C   PRO X 135      77.387  63.391  77.269  0.00  0.00           C
ATOM   2073  O   PRO X 135      76.997  62.269  77.526  0.00  0.00           O
ATOM   2074  N   GLY X 136      77.850  64.218  78.180  0.00  0.00           N
ATOM   2075  H   GLY X 136      78.267  65.077  77.852  0.00  0.00           H
ATOM   2076  CA  GLY X 136      77.978  64.044  79.609  0.00  0.00           C
ATOM   2077  HA2 GLY X 136      78.412  63.072  79.846  0.00  0.00           H
ATOM   2078  HA3 GLY X 136      78.673  64.780  80.012  0.00  0.00           H
ATOM   2079  C   GLY X 136      76.625  64.090  80.386  0.00  0.00           C
ATOM   2080  O   GLY X 136      76.595  64.846  81.261  0.00  0.00           O
ATOM   2081  N   GLY X 137      75.585  63.424  79.902  0.00  0.00           N
ATOM   2082  H   GLY X 137      75.785  62.916  79.052  0.00  0.00           H
ATOM   2083  CA  GLY X 137      74.332  63.180  80.711  0.00  0.00           C
ATOM   2084  HA2 GLY X 137      74.565  62.662  81.641  0.00  0.00           H
ATOM   2085  HA3 GLY X 137      73.991  64.098  81.190  0.00  0.00           H
ATOM   2086  C   GLY X 137      73.241  62.512  79.937  0.00  0.00           C
ATOM   2087  O   GLY X 137      73.419  61.988  78.856  0.00  0.00           O
ATOM   2088  N   GLY X 138      71.991  62.517  80.493  0.00  0.00           N
ATOM   2089  H   GLY X 138      71.790  62.920  81.397  0.00  0.00           H
ATOM   2090  CA  GLY X 138      70.792  61.963  79.822  0.00  0.00           C
ATOM   2091  HA2 GLY X 138      70.536  62.542  78.935  0.00  0.00           H
ATOM   2092  HA3 GLY X 138      71.138  60.949  79.624  0.00  0.00           H
ATOM   2093  C   GLY X 138      69.432  61.727  80.506  0.00  0.00           C
ATOM   2094  O   GLY X 138      68.499  61.444  79.831  0.00  0.00           O
ATOM   2095  N   ASN X 139      69.408  61.900  81.858  0.00  0.00           N
ATOM   2096  H   ASN X 139      70.267  62.200  82.297  0.00  0.00           H
ATOM   2097  CA  ASN X 139      68.148  61.628  82.626  0.00  0.00           C
ATOM   2098  HA  ASN X 139      67.666  60.725  82.252  0.00  0.00           H
ATOM   2099  CB  ASN X 139      68.524  61.243  84.094  0.00  0.00           C
ATOM   2100  HB2 ASN X 139      69.093  62.117  84.411  0.00  0.00           H
ATOM   2101  HB3 ASN X 139      67.750  61.237  84.862  0.00  0.00           H
ATOM   2102  CG  ASN X 139      69.443  59.942  84.131  0.00  0.00           C
ATOM   2103  OD1 ASN X 139      69.177  58.967  83.467  0.00  0.00           O
ATOM   2104  ND2 ASN X 139      70.597  60.059  84.766  0.00  0.00           N
ATOM   2105 HD21 ASN X 139      70.747  60.989  85.128  0.00  0.00           H
ATOM   2106 HD22 ASN X 139      71.384  59.488  84.492  0.00  0.00           H
ATOM   2107  C   ASN X 139      67.145  62.813  82.551  0.00  0.00           C
ATOM   2108  O   ASN X 139      67.023  63.605  83.477  0.00  0.00           O
ATOM   2109  N   LYS X 140      66.502  62.987  81.336  0.00  0.00           N
ATOM   2110  H   LYS X 140      66.506  62.242  80.654  0.00  0.00           H
ATOM   2111  CA  LYS X 140      65.553  64.102  81.139  0.00  0.00           C
ATOM   2112  HA  LYS X 140      66.002  64.908  81.720  0.00  0.00           H
ATOM   2113  CB  LYS X 140      65.630  64.505  79.666  0.00  0.00           C
ATOM   2114  HB2 LYS X 140      65.184  63.731  79.042  0.00  0.00           H
ATOM   2115  HB3 LYS X 140      65.001  65.384  79.518  0.00  0.00           H
ATOM   2116  CG  LYS X 140      67.076  64.742  79.082  0.00  0.00           C
ATOM   2117  HG2 LYS X 140      67.469  65.625  79.586  0.00  0.00           H
ATOM   2118  HG3 LYS X 140      67.679  63.843  79.209  0.00  0.00           H
ATOM   2119  CD  LYS X 140      67.019  65.115  77.582  0.00  0.00           C
ATOM   2120  HD2 LYS X 140      66.449  64.305  77.128  0.00  0.00           H
ATOM   2121  HD3 LYS X 140      66.583  66.090  77.368  0.00  0.00           H
ATOM   2122  CE  LYS X 140      68.371  65.222  76.932  0.00  0.00           C
ATOM   2123  HE2 LYS X 140      68.883  66.078  77.372  0.00  0.00           H
ATOM   2124  HE3 LYS X 140      68.981  64.377  77.253  0.00  0.00           H
ATOM   2125  NZ  LYS X 140      68.336  65.161  75.463  0.00  0.00           N
ATOM   2126  HZ1 LYS X 140      69.250  64.976  75.074  0.00  0.00           H
ATOM   2127  HZ2 LYS X 140      67.623  64.530  75.126  0.00  0.00           H
ATOM   2128  HZ3 LYS X 140      68.082  66.036  75.029  0.00  0.00           H
ATOM   2129  C   LYS X 140      64.093  63.910  81.588  0.00  0.00           C
ATOM   2130  O   LYS X 140      63.505  62.877  81.431  0.00  0.00           O
ATOM   2131  N   LYS X 141      63.579  65.071  82.101  0.00  0.00           N
ATOM   2132  H   LYS X 141      64.205  65.772  82.473  0.00  0.00           H
ATOM   2133  CA  LYS X 141      62.156  65.227  82.446  0.00  0.00           C
ATOM   2134  HA  LYS X 141      61.522  64.355  82.287  0.00  0.00           H
ATOM   2135  CB  LYS X 141      62.115  65.587  83.911  0.00  0.00           C
ATOM   2136  HB2 LYS X 141      62.442  64.767  84.549  0.00  0.00           H
ATOM   2137  HB3 LYS X 141      62.883  66.351  84.028  0.00  0.00           H
ATOM   2138  CG  LYS X 141      60.741  66.105  84.451  0.00  0.00           C
ATOM   2139  HG2 LYS X 141      60.545  67.083  84.013  0.00  0.00           H
ATOM   2140  HG3 LYS X 141      59.952  65.433  84.111  0.00  0.00           H
ATOM   2141  CD  LYS X 141      60.665  66.158  86.029  0.00  0.00           C
ATOM   2142  HD2 LYS X 141      60.470  65.150  86.394  0.00  0.00           H
ATOM   2143  HD3 LYS X 141      61.530  66.623  86.502  0.00  0.00           H
ATOM   2144  CE  LYS X 141      59.442  66.947  86.435  0.00  0.00           C
ATOM   2145  HE2 LYS X 141      59.599  68.025  86.409  0.00  0.00           H
ATOM   2146  HE3 LYS X 141      58.696  66.764  85.661  0.00  0.00           H
ATOM   2147  NZ  LYS X 141      59.095  66.585  87.781  0.00  0.00           N
ATOM   2148  HZ1 LYS X 141      58.934  65.611  87.996  0.00  0.00           H
ATOM   2149  HZ2 LYS X 141      59.724  66.908  88.502  0.00  0.00           H
ATOM   2150  HZ3 LYS X 141      58.200  66.970  88.049  0.00  0.00           H
ATOM   2151  C   LYS X 141      61.557  66.315  81.522  0.00  0.00           C
ATOM   2152  O   LYS X 141      62.210  67.310  81.164  0.00  0.00           O
ATOM   2153  N   ILE X 142      60.351  66.102  81.088  0.00  0.00           N
ATOM   2154  H   ILE X 142      59.997  65.195  81.355  0.00  0.00           H
ATOM   2155  CA  ILE X 142      59.597  66.880  80.090  0.00  0.00           C
ATOM   2156  HA  ILE X 142      60.133  67.816  79.936  0.00  0.00           H
ATOM   2157  CB  ILE X 142      59.427  66.121  78.722  0.00  0.00           C
ATOM   2158  HB  ILE X 142      58.918  65.181  78.934  0.00  0.00           H
ATOM   2159  CG2 ILE X 142      58.626  67.019  77.733  0.00  0.00           C
ATOM   2160 HG21 ILE X 142      59.165  67.953  77.572  0.00  0.00           H
ATOM   2161 HG22 ILE X 142      58.495  66.501  76.783  0.00  0.00           H
ATOM   2162 HG23 ILE X 142      57.662  67.178  78.216  0.00  0.00           H
ATOM   2163  CG1 ILE X 142      60.760  65.818  78.045  0.00  0.00           C
ATOM   2164 HG12 ILE X 142      60.589  65.699  76.975  0.00  0.00           H
ATOM   2165 HG13 ILE X 142      61.367  66.692  78.284  0.00  0.00           H
ATOM   2166  CD1 ILE X 142      61.638  64.623  78.502  0.00  0.00           C
ATOM   2167 HD11 ILE X 142      61.189  63.662  78.252  0.00  0.00           H
ATOM   2168 HD12 ILE X 142      62.564  64.689  77.931  0.00  0.00           H
ATOM   2169 HD13 ILE X 142      61.871  64.588  79.566  0.00  0.00           H
ATOM   2170  C   ILE X 142      58.239  67.123  80.754  0.00  0.00           C
ATOM   2171  O   ILE X 142      57.418  66.223  80.912  0.00  0.00           O
ATOM   2172  N   GLU X 143      57.968  68.405  81.174  0.00  0.00           N
ATOM   2173  H   GLU X 143      58.620  69.144  80.954  0.00  0.00           H
ATOM   2174  CA  GLU X 143      56.793  68.864  81.921  0.00  0.00           C
ATOM   2175  HA  GLU X 143      56.088  68.033  81.945  0.00  0.00           H
ATOM   2176  CB  GLU X 143      57.176  68.973  83.413  0.00  0.00           C
ATOM   2177  HB2 GLU X 143      56.194  68.945  83.886  0.00  0.00           H
ATOM   2178  HB3 GLU X 143      57.739  68.107  83.762  0.00  0.00           H
ATOM   2179  CG  GLU X 143      57.871  70.330  83.770  0.00  0.00           C
ATOM   2180  HG2 GLU X 143      58.905  70.497  83.471  0.00  0.00           H
ATOM   2181  HG3 GLU X 143      57.267  71.133  83.348  0.00  0.00           H
ATOM   2182  CD  GLU X 143      57.838  70.588  85.305  0.00  0.00           C
ATOM   2183  OE1 GLU X 143      57.750  71.780  85.716  0.00  0.00           O
ATOM   2184  OE2 GLU X 143      57.710  69.627  86.157  0.00  0.00           O
ATOM   2185  C   GLU X 143      56.035  70.048  81.291  0.00  0.00           C
ATOM   2186  O   GLU X 143      56.624  70.979  80.789  0.00  0.00           O
ATOM   2187  N   THR X 144      54.727  69.932  81.149  0.00  0.00           N
ATOM   2188  H   THR X 144      54.305  69.089  81.513  0.00  0.00           H
ATOM   2189  CA  THR X 144      53.880  71.011  80.688  0.00  0.00           C
ATOM   2190  HA  THR X 144      54.394  71.971  80.730  0.00  0.00           H
ATOM   2191  CB  THR X 144      53.421  70.875  79.227  0.00  0.00           C
ATOM   2192  HB  THR X 144      54.318  70.971  78.616  0.00  0.00           H
ATOM   2193  CG2 THR X 144      52.722  69.574  78.824  0.00  0.00           C
ATOM   2194 HG21 THR X 144      52.360  69.665  77.800  0.00  0.00           H
ATOM   2195 HG22 THR X 144      53.477  68.791  78.899  0.00  0.00           H
ATOM   2196 HG23 THR X 144      51.878  69.249  79.432  0.00  0.00           H
ATOM   2197  OG1 THR X 144      52.501  71.849  78.976  0.00  0.00           O
ATOM   2198  HG1 THR X 144      52.658  72.144  78.076  0.00  0.00           H
ATOM   2199  C   THR X 144      52.574  71.038  81.558  0.00  0.00           C
ATOM   2200  O   THR X 144      52.094  69.987  81.951  0.00  0.00           O
ATOM   2201  N   HIE X 145      52.086  72.263  81.744  0.00  0.00           N
ATOM   2202  H   HIE X 145      52.588  73.065  81.390  0.00  0.00           H
ATOM   2203  CA  HIE X 145      50.970  72.589  82.665  0.00  0.00           C
ATOM   2204  HA  HIE X 145      50.382  71.750  83.038  0.00  0.00           H
ATOM   2205  CB  HIE X 145      51.526  73.179  83.948  0.00  0.00           C
ATOM   2206  HB2 HIE X 145      52.118  74.072  83.749  0.00  0.00           H
ATOM   2207  HB3 HIE X 145      50.680  73.511  84.551  0.00  0.00           H
ATOM   2208  CG  HIE X 145      52.400  72.243  84.764  0.00  0.00           C
ATOM   2209  ND1 HIE X 145      51.953  71.773  86.005  0.00  0.00           N
ATOM   2210  CE1 HIE X 145      52.926  70.898  86.345  0.00  0.00           C
ATOM   2211  HE1 HIE X 145      52.937  70.351  87.276  0.00  0.00           H
ATOM   2212  NE2 HIE X 145      53.877  70.851  85.437  0.00  0.00           N
ATOM   2213  HE2 HIE X 145      54.657  70.229  85.592  0.00  0.00           H
ATOM   2214  CD2 HIE X 145      53.570  71.621  84.412  0.00  0.00           C
ATOM   2215  HD2 HIE X 145      54.090  71.652  83.466  0.00  0.00           H
ATOM   2216  C   HIE X 145      50.072  73.600  81.923  0.00  0.00           C
ATOM   2217  O   HIE X 145      50.395  74.582  81.360  0.00  0.00           O
ATOM   2218  N   LYS X 146      48.694  73.323  81.942  0.00  0.00           N
ATOM   2219  H   LYS X 146      48.409  72.433  82.325  0.00  0.00           H
ATOM   2220  CA  LYS X 146      47.625  74.227  81.497  0.00  0.00           C
ATOM   2221  HA  LYS X 146      47.984  75.252  81.404  0.00  0.00           H
ATOM   2222  CB  LYS X 146      47.020  73.724  80.127  0.00  0.00           C
ATOM   2223  HB2 LYS X 146      47.796  73.216  79.555  0.00  0.00           H
ATOM   2224  HB3 LYS X 146      46.250  72.956  80.211  0.00  0.00           H
ATOM   2225  CG  LYS X 146      46.475  74.984  79.311  0.00  0.00           C
ATOM   2226  HG2 LYS X 146      45.665  75.473  79.853  0.00  0.00           H
ATOM   2227  HG3 LYS X 146      47.287  75.700  79.187  0.00  0.00           H
ATOM   2228  CD  LYS X 146      45.850  74.562  77.952  0.00  0.00           C
ATOM   2229  HD2 LYS X 146      46.720  74.077  77.508  0.00  0.00           H
ATOM   2230  HD3 LYS X 146      45.116  73.782  78.153  0.00  0.00           H
ATOM   2231  CE  LYS X 146      45.136  75.811  77.337  0.00  0.00           C
ATOM   2232  HE2 LYS X 146      44.414  76.084  78.107  0.00  0.00           H
ATOM   2233  HE3 LYS X 146      45.830  76.636  77.176  0.00  0.00           H
ATOM   2234  NZ  LYS X 146      44.482  75.440  76.077  0.00  0.00           N
ATOM   2235  HZ1 LYS X 146      44.194  76.257  75.558  0.00  0.00           H
ATOM   2236  HZ2 LYS X 146      45.102  74.973  75.431  0.00  0.00           H
ATOM   2237  HZ3 LYS X 146      43.673  74.850  76.211  0.00  0.00           H
ATOM   2238  C   LYS X 146      46.524  74.257  82.633  0.00  0.00           C
ATOM   2239  O   LYS X 146      45.785  73.272  82.855  0.00  0.00           O
ATOM   2240  N   LEU X 147      46.424  75.448  83.210  0.00  0.00           N
ATOM   2241  H   LEU X 147      47.164  76.117  83.057  0.00  0.00           H
ATOM   2242  CA  LEU X 147      45.252  75.904  83.918  0.00  0.00           C
ATOM   2243  HA  LEU X 147      44.740  75.063  84.385  0.00  0.00           H
ATOM   2244  CB  LEU X 147      45.675  76.767  85.159  0.00  0.00           C
ATOM   2245  HB2 LEU X 147      46.369  77.512  84.771  0.00  0.00           H
ATOM   2246  HB3 LEU X 147      44.808  77.340  85.490  0.00  0.00           H
ATOM   2247  CG  LEU X 147      46.361  75.990  86.330  0.00  0.00           C
ATOM   2248  HG  LEU X 147      45.576  75.343  86.721  0.00  0.00           H
ATOM   2249  CD1 LEU X 147      47.607  75.146  85.964  0.00  0.00           C
ATOM   2250 HD11 LEU X 147      48.185  74.929  86.862  0.00  0.00           H
ATOM   2251 HD12 LEU X 147      47.394  74.185  85.497  0.00  0.00           H
ATOM   2252 HD13 LEU X 147      48.277  75.779  85.383  0.00  0.00           H
ATOM   2253  CD2 LEU X 147      46.733  77.016  87.419  0.00  0.00           C
ATOM   2254 HD21 LEU X 147      47.460  77.723  87.020  0.00  0.00           H
ATOM   2255 HD22 LEU X 147      45.779  77.460  87.702  0.00  0.00           H
ATOM   2256 HD23 LEU X 147      47.155  76.480  88.269  0.00  0.00           H
ATOM   2257  C   LEU X 147      44.358  76.710  82.985  0.00  0.00           C
ATOM   2258  O   LEU X 147      44.842  77.577  82.266  0.00  0.00           O
ATOM   2259  N   THR X 148      43.062  76.535  82.932  0.00  0.00           N
ATOM   2260  H   THR X 148      42.647  75.946  83.640  0.00  0.00           H
ATOM   2261  CA  THR X 148      42.040  77.288  82.226  0.00  0.00           C
ATOM   2262  HA  THR X 148      42.401  78.203  81.755  0.00  0.00           H
ATOM   2263  CB  THR X 148      41.629  76.406  80.964  0.00  0.00           C
ATOM   2264  HB  THR X 148      41.275  75.445  81.338  0.00  0.00           H
ATOM   2265  CG2 THR X 148      40.495  77.095  80.225  0.00  0.00           C
ATOM   2266 HG21 THR X 148      39.726  77.551  80.848  0.00  0.00           H
ATOM   2267 HG22 THR X 148      40.846  77.839  79.510  0.00  0.00           H
ATOM   2268 HG23 THR X 148      39.984  76.305  79.674  0.00  0.00           H
ATOM   2269  OG1 THR X 148      42.688  76.219  80.064  0.00  0.00           O
ATOM   2270  HG1 THR X 148      43.036  77.080  79.822  0.00  0.00           H
ATOM   2271  C   THR X 148      40.853  77.687  83.185  0.00  0.00           C
ATOM   2272  O   THR X 148      40.402  76.761  83.905  0.00  0.00           O
ATOM   2273  N   PHE X 149      40.415  78.928  83.198  0.00  0.00           N
ATOM   2274  H   PHE X 149      40.902  79.540  82.559  0.00  0.00           H
ATOM   2275  CA  PHE X 149      39.291  79.488  83.884  0.00  0.00           C
ATOM   2276  HA  PHE X 149      38.931  78.741  84.592  0.00  0.00           H
ATOM   2277  CB  PHE X 149      39.733  80.639  84.908  0.00  0.00           C
ATOM   2278  HB2 PHE X 149      40.484  80.144  85.522  0.00  0.00           H
ATOM   2279  HB3 PHE X 149      40.180  81.433  84.309  0.00  0.00           H
ATOM   2280  CG  PHE X 149      38.729  81.165  85.853  0.00  0.00           C
ATOM   2281  CD1 PHE X 149      37.651  81.965  85.462  0.00  0.00           C
ATOM   2282  HD1 PHE X 149      37.609  82.277  84.429  0.00  0.00           H
ATOM   2283  CE1 PHE X 149      36.538  82.256  86.360  0.00  0.00           C
ATOM   2284  HE1 PHE X 149      35.679  82.837  86.058  0.00  0.00           H
ATOM   2285  CZ  PHE X 149      36.567  81.674  87.630  0.00  0.00           C
ATOM   2286  HZ  PHE X 149      35.732  81.819  88.299  0.00  0.00           H
ATOM   2287  CE2 PHE X 149      37.664  80.797  87.958  0.00  0.00           C
ATOM   2288  HE2 PHE X 149      37.556  80.331  88.926  0.00  0.00           H
ATOM   2289  CD2 PHE X 149      38.748  80.597  87.141  0.00  0.00           C
ATOM   2290  HD2 PHE X 149      39.560  80.030  87.572  0.00  0.00           H
ATOM   2291  C   PHE X 149      38.194  79.901  82.907  0.00  0.00           C
ATOM   2292  O   PHE X 149      38.447  80.459  81.834  0.00  0.00           O
ATOM   2293  N   NME X 150      36.958  79.730  83.337  0.00  0.00           N
ATOM   2294  H   NME X 150      36.887  79.071  84.100  0.00  0.00           H
ATOM   2295  CH3 NME X 150      35.746  80.270  82.807  0.00  0.00           C
ATOM   2296 HH31 NME X 150      34.951  80.437  83.535  0.00  0.00           H
ATOM   2297 HH32 NME X 150      35.977  81.300  82.536  0.00  0.00           H
ATOM   2298 HH33 NME X 150      35.452  79.720  81.913  0.00  0.00           H
ATOM   2299  H1  ACE X 151      31.169  79.010  95.060  0.00  0.00           H
ATOM   2300  CH3 ACE X 151      30.698  78.404  95.834  0.00  0.00           C
ATOM   2301  H2  ACE X 151      29.663  78.307  95.507  0.00  0.00           H
ATOM   2302  H3  ACE X 151      30.853  78.719  96.866  0.00  0.00           H
ATOM   2303  C   ACE X 151      31.374  77.035  95.792  0.00  0.00           C
ATOM   2304  O   ACE X 151      30.680  76.026  95.989  0.00  0.00           O
ATOM   2305  N   VAL X 152      32.690  76.948  95.518  0.00  0.00           N
ATOM   2306  H   VAL X 152      33.231  77.799  95.455  0.00  0.00           H
ATOM   2307  CA  VAL X 152      33.433  75.760  95.425  0.00  0.00           C
ATOM   2308  HA  VAL X 152      33.046  75.133  96.229  0.00  0.00           H
ATOM   2309  CB  VAL X 152      33.082  74.990  94.163  0.00  0.00           C
ATOM   2310  HB  VAL X 152      31.997  74.919  94.097  0.00  0.00           H
ATOM   2311  CG1 VAL X 152      33.594  75.683  92.864  0.00  0.00           C
ATOM   2312 HG11 VAL X 152      33.071  75.270  92.001  0.00  0.00           H
ATOM   2313 HG12 VAL X 152      33.396  76.754  92.909  0.00  0.00           H
ATOM   2314 HG13 VAL X 152      34.670  75.558  92.744  0.00  0.00           H
ATOM   2315  CG2 VAL X 152      33.650  73.567  94.127  0.00  0.00           C
ATOM   2316 HG21 VAL X 152      34.672  73.413  94.472  0.00  0.00           H
ATOM   2317 HG22 VAL X 152      33.115  73.063  94.932  0.00  0.00           H
ATOM   2318 HG23 VAL X 152      33.433  73.004  93.220  0.00  0.00           H
ATOM   2319  C   VAL X 152      34.912  76.083  95.671  0.00  0.00           C
ATOM   2320  O   VAL X 152      35.380  77.093  95.123  0.00  0.00           O
ATOM   2321  N   GLN X 153      35.671  75.245  96.395  0.00  0.00           N
ATOM   2322  H   GLN X 153      35.212  74.462  96.837  0.00  0.00           H
ATOM   2323  CA  GLN X 153      37.166  75.221  96.577  0.00  0.00           C
ATOM   2324  HA  GLN X 153      37.427  76.153  96.075  0.00  0.00           H
ATOM   2325  CB  GLN X 153      37.468  75.342  98.078  0.00  0.00           C
ATOM   2326  HB2 GLN X 153      37.027  76.285  98.401  0.00  0.00           H
ATOM   2327  HB3 GLN X 153      37.227  74.505  98.733  0.00  0.00           H
ATOM   2328  CG  GLN X 153      38.973  75.528  98.308  0.00  0.00           C
ATOM   2329  HG2 GLN X 153      39.667  74.978  97.674  0.00  0.00           H
ATOM   2330  HG3 GLN X 153      39.210  76.551  98.014  0.00  0.00           H
ATOM   2331  CD  GLN X 153      39.382  75.508  99.752  0.00  0.00           C
ATOM   2332  OE1 GLN X 153      40.461  75.152  99.978  0.00  0.00           O
ATOM   2333  NE2 GLN X 153      38.636  75.884 100.720  0.00  0.00           N
ATOM   2334 HE21 GLN X 153      37.732  76.327 100.631  0.00  0.00           H
ATOM   2335 HE22 GLN X 153      39.104  75.941 101.613  0.00  0.00           H
ATOM   2336  C   GLN X 153      37.825  74.002  95.831  0.00  0.00           C
ATOM   2337  O   GLN X 153      37.525  72.787  96.095  0.00  0.00           O
ATOM   2338  N   ILE X 154      38.697  74.263  94.877  0.00  0.00           N
ATOM   2339  H   ILE X 154      39.008  75.207  94.695  0.00  0.00           H
ATOM   2340  CA  ILE X 154      39.434  73.169  94.147  0.00  0.00           C
ATOM   2341  HA  ILE X 154      38.892  72.268  94.438  0.00  0.00           H
ATOM   2342  CB  ILE X 154      39.268  73.442  92.674  0.00  0.00           C
ATOM   2343  HB  ILE X 154      39.398  74.522  92.613  0.00  0.00           H
ATOM   2344  CG2 ILE X 154      40.358  72.739  91.748  0.00  0.00           C
ATOM   2345 HG21 ILE X 154      40.162  72.949  90.696  0.00  0.00           H
ATOM   2346 HG22 ILE X 154      41.371  73.032  92.023  0.00  0.00           H
ATOM   2347 HG23 ILE X 154      40.427  71.655  91.834  0.00  0.00           H
ATOM   2348  CG1 ILE X 154      37.944  72.962  92.160  0.00  0.00           C
ATOM   2349 HG12 ILE X 154      38.107  71.972  91.732  0.00  0.00           H
ATOM   2350 HG13 ILE X 154      37.202  72.897  92.956  0.00  0.00           H
ATOM   2351  CD1 ILE X 154      37.266  73.905  91.159  0.00  0.00           C
ATOM   2352 HD11 ILE X 154      37.275  74.912  91.575  0.00  0.00           H
ATOM   2353 HD12 ILE X 154      37.781  73.782  90.205  0.00  0.00           H
ATOM   2354 HD13 ILE X 154      36.201  73.675  91.137  0.00  0.00           H
ATOM   2355  C   ILE X 154      40.833  73.056  94.645  0.00  0.00           C
ATOM   2356  O   ILE X 154      41.570  73.977  94.733  0.00  0.00           O
ATOM   2357  N   VAL X 155      41.302  71.871  94.955  0.00  0.00           N
ATOM   2358  H   VAL X 155      40.663  71.098  94.836  0.00  0.00           H
ATOM   2359  CA  VAL X 155      42.707  71.558  95.386  0.00  0.00           C
ATOM   2360  HA  VAL X 155      43.249  72.494  95.246  0.00  0.00           H
ATOM   2361  CB  VAL X 155      42.761  71.052  96.847  0.00  0.00           C
ATOM   2362  HB  VAL X 155      42.200  70.134  97.019  0.00  0.00           H
ATOM   2363  CG1 VAL X 155      44.223  70.745  97.196  0.00  0.00           C
ATOM   2364 HG11 VAL X 155      44.818  71.626  96.957  0.00  0.00           H
ATOM   2365 HG12 VAL X 155      44.338  70.637  98.274  0.00  0.00           H
ATOM   2366 HG13 VAL X 155      44.507  69.786  96.762  0.00  0.00           H
ATOM   2367  CG2 VAL X 155      42.304  72.096  97.838  0.00  0.00           C
ATOM   2368 HG21 VAL X 155      41.217  72.059  97.768  0.00  0.00           H
ATOM   2369 HG22 VAL X 155      42.522  71.903  98.888  0.00  0.00           H
ATOM   2370 HG23 VAL X 155      42.597  73.063  97.429  0.00  0.00           H
ATOM   2371  C   VAL X 155      43.273  70.531  94.391  0.00  0.00           C
ATOM   2372  O   VAL X 155      42.768  69.429  94.144  0.00  0.00           O
ATOM   2373  N   TYR X 156      44.393  70.840  93.753  0.00  0.00           N
ATOM   2374  H   TYR X 156      44.798  71.753  93.907  0.00  0.00           H
ATOM   2375  CA  TYR X 156      45.168  70.151  92.679  0.00  0.00           C
ATOM   2376  HA  TYR X 156      44.824  69.125  92.547  0.00  0.00           H
ATOM   2377  CB  TYR X 156      44.924  70.738  91.301  0.00  0.00           C
ATOM   2378  HB2 TYR X 156      43.857  70.597  91.125  0.00  0.00           H
ATOM   2379  HB3 TYR X 156      45.310  71.757  91.326  0.00  0.00           H
ATOM   2380  CG  TYR X 156      45.702  69.998  90.282  0.00  0.00           C
ATOM   2381  CD1 TYR X 156      45.029  68.839  89.701  0.00  0.00           C
ATOM   2382  HD1 TYR X 156      44.020  68.570  89.977  0.00  0.00           H
ATOM   2383  CE1 TYR X 156      45.681  68.050  88.718  0.00  0.00           C
ATOM   2384  HE1 TYR X 156      45.181  67.186  88.306  0.00  0.00           H
ATOM   2385  CZ  TYR X 156      47.006  68.287  88.475  0.00  0.00           C
ATOM   2386  OH  TYR X 156      47.580  67.540  87.446  0.00  0.00           O
ATOM   2387  HH  TYR X 156      48.508  67.714  87.274  0.00  0.00           H
ATOM   2388  CE2 TYR X 156      47.677  69.370  89.070  0.00  0.00           C
ATOM   2389  HE2 TYR X 156      48.703  69.486  88.752  0.00  0.00           H
ATOM   2390  CD2 TYR X 156      47.082  70.208  90.031  0.00  0.00           C
ATOM   2391  HD2 TYR X 156      47.665  70.996  90.485  0.00  0.00           H
ATOM   2392  C   TYR X 156      46.607  70.074  93.134  0.00  0.00           C
ATOM   2393  O   TYR X 156      47.378  71.021  92.958  0.00  0.00           O
ATOM   2394  N   LYS X 157      46.981  68.947  93.767  0.00  0.00           N
ATOM   2395  H   LYS X 157      46.263  68.345  94.144  0.00  0.00           H
ATOM   2396  CA  LYS X 157      48.297  68.782  94.363  0.00  0.00           C
ATOM   2397  HA  LYS X 157      48.945  69.383  93.725  0.00  0.00           H
ATOM   2398  CB  LYS X 157      48.294  69.393  95.821  0.00  0.00           C
ATOM   2399  HB2 LYS X 157      49.312  69.507  96.194  0.00  0.00           H
ATOM   2400  HB3 LYS X 157      47.762  70.322  95.620  0.00  0.00           H
ATOM   2401  CG  LYS X 157      47.440  68.696  96.904  0.00  0.00           C
ATOM   2402  HG2 LYS X 157      46.439  68.386  96.606  0.00  0.00           H
ATOM   2403  HG3 LYS X 157      47.955  67.810  97.277  0.00  0.00           H
ATOM   2404  CD  LYS X 157      47.251  69.583  98.156  0.00  0.00           C
ATOM   2405  HD2 LYS X 157      47.287  70.654  97.958  0.00  0.00           H
ATOM   2406  HD3 LYS X 157      46.259  69.359  98.550  0.00  0.00           H
ATOM   2407  CE  LYS X 157      48.250  69.175  99.190  0.00  0.00           C
ATOM   2408  HE2 LYS X 157      47.947  68.148  99.393  0.00  0.00           H
ATOM   2409  HE3 LYS X 157      49.255  69.288  98.784  0.00  0.00           H
ATOM   2410  NZ  LYS X 157      48.097  69.810 100.534  0.00  0.00           N
ATOM   2411  HZ1 LYS X 157      48.010  70.815 100.570  0.00  0.00           H
ATOM   2412  HZ2 LYS X 157      47.250  69.494 100.984  0.00  0.00           H
ATOM   2413  HZ3 LYS X 157      48.855  69.543 101.147  0.00  0.00           H
ATOM   2414  C   LYS X 157      48.947  67.407  94.210  0.00  0.00           C
ATOM   2415  O   LYS X 157      49.356  66.811  95.231  0.00  0.00           O
ATOM   2416  N   PRO X 158      49.025  66.805  92.998  0.00  0.00           N
ATOM   2417  CD  PRO X 158      48.412  67.196  91.720  0.00  0.00           C
ATOM   2418  HD2 PRO X 158      48.357  68.281  91.630  0.00  0.00           H
ATOM   2419  HD3 PRO X 158      47.402  66.791  91.654  0.00  0.00           H
ATOM   2420  CG  PRO X 158      49.197  66.436  90.595  0.00  0.00           C
ATOM   2421  HG2 PRO X 158      50.014  67.053  90.221  0.00  0.00           H
ATOM   2422  HG3 PRO X 158      48.451  66.276  89.816  0.00  0.00           H
ATOM   2423  CB  PRO X 158      49.748  65.288  91.326  0.00  0.00           C
ATOM   2424  HB2 PRO X 158      50.740  65.106  90.914  0.00  0.00           H
ATOM   2425  HB3 PRO X 158      49.057  64.446  91.276  0.00  0.00           H
ATOM   2426  CA  PRO X 158      49.796  65.612  92.764  0.00  0.00           C
ATOM   2427  HA  PRO X 158      49.332  64.787  93.304  0.00  0.00           H
ATOM   2428  C   PRO X 158      51.217  65.660  93.354  0.00  0.00           C
ATOM   2429  O   PRO X 158      51.868  66.657  93.240  0.00  0.00           O
ATOM   2430  N   VAL X 159      51.746  64.557  93.946  0.00  0.00           N
ATOM   2431  H   VAL X 159      51.216  63.698  93.910  0.00  0.00           H
ATOM   2432  CA  VAL X 159      53.103  64.423  94.433  0.00  0.00           C
ATOM   2433  HA  VAL X 159      53.770  65.234  94.141  0.00  0.00           H
ATOM   2434  CB  VAL X 159      53.008  64.523  95.977  0.00  0.00           C
ATOM   2435  HB  VAL X 159      52.745  65.568  96.139  0.00  0.00           H
ATOM   2436  CG1 VAL X 159      51.921  63.675  96.724  0.00  0.00           C
ATOM   2437 HG11 VAL X 159      52.203  62.623  96.744  0.00  0.00           H
ATOM   2438 HG12 VAL X 159      51.807  63.841  97.795  0.00  0.00           H
ATOM   2439 HG13 VAL X 159      50.947  63.824  96.257  0.00  0.00           H
ATOM   2440  CG2 VAL X 159      54.299  64.383  96.745  0.00  0.00           C
ATOM   2441 HG21 VAL X 159      55.038  65.020  96.260  0.00  0.00           H
ATOM   2442 HG22 VAL X 159      54.177  64.661  97.792  0.00  0.00           H
ATOM   2443 HG23 VAL X 159      54.581  63.338  96.613  0.00  0.00           H
ATOM   2444  C   VAL X 159      53.714  63.137  93.969  0.00  0.00           C
ATOM   2445  O   VAL X 159      53.354  62.046  94.405  0.00  0.00           O
ATOM   2446  N   ASP X 160      54.756  63.348  93.156  0.00  0.00           N
ATOM   2447  H   ASP X 160      54.956  64.292  92.858  0.00  0.00           H
ATOM   2448  CA  ASP X 160      55.541  62.249  92.643  0.00  0.00           C
ATOM   2449  HA  ASP X 160      55.010  61.298  92.636  0.00  0.00           H
ATOM   2450  CB  ASP X 160      56.209  62.622  91.292  0.00  0.00           C
ATOM   2451  HB2 ASP X 160      55.427  63.063  90.675  0.00  0.00           H
ATOM   2452  HB3 ASP X 160      56.912  63.444  91.426  0.00  0.00           H
ATOM   2453  CG  ASP X 160      56.817  61.461  90.586  0.00  0.00           C
ATOM   2454  OD1 ASP X 160      56.669  60.266  90.984  0.00  0.00           O
ATOM   2455  OD2 ASP X 160      57.584  61.778  89.639  0.00  0.00           O
ATOM   2456  C   ASP X 160      56.696  61.985  93.620  0.00  0.00           C
ATOM   2457  O   ASP X 160      57.470  62.853  93.892  0.00  0.00           O
ATOM   2458  N   LEU X 161      56.635  60.788  94.174  0.00  0.00           N
ATOM   2459  H   LEU X 161      55.955  60.104  93.874  0.00  0.00           H
ATOM   2460  CA  LEU X 161      57.685  60.328  95.046  0.00  0.00           C
ATOM   2461  HA  LEU X 161      58.430  61.121  94.974  0.00  0.00           H
ATOM   2462  CB  LEU X 161      57.068  59.946  96.435  0.00  0.00           C
ATOM   2463  HB2 LEU X 161      56.086  59.524  96.223  0.00  0.00           H
ATOM   2464  HB3 LEU X 161      57.597  59.051  96.761  0.00  0.00           H
ATOM   2465  CG  LEU X 161      57.057  61.010  97.548  0.00  0.00           C
ATOM   2466  HG  LEU X 161      56.980  62.015  97.135  0.00  0.00           H
ATOM   2467  CD1 LEU X 161      55.826  60.959  98.411  0.00  0.00           C
ATOM   2468 HD11 LEU X 161      55.918  61.770  99.133  0.00  0.00           H
ATOM   2469 HD12 LEU X 161      54.928  61.099  97.809  0.00  0.00           H
ATOM   2470 HD13 LEU X 161      55.770  59.998  98.923  0.00  0.00           H
ATOM   2471  CD2 LEU X 161      58.396  60.903  98.307  0.00  0.00           C
ATOM   2472 HD21 LEU X 161      58.591  61.728  98.993  0.00  0.00           H
ATOM   2473 HD22 LEU X 161      58.489  60.004  98.915  0.00  0.00           H
ATOM   2474 HD23 LEU X 161      59.210  60.786  97.592  0.00  0.00           H
ATOM   2475  C   LEU X 161      58.431  59.114  94.453  0.00  0.00           C
ATOM   2476  O   LEU X 161      59.405  58.628  95.038  0.00  0.00           O
ATOM   2477  N   SER X 162      58.077  58.568  93.281  0.00  0.00           N
ATOM   2478  H   SER X 162      57.439  59.131  92.737  0.00  0.00           H
ATOM   2479  CA  SER X 162      58.614  57.374  92.614  0.00  0.00           C
ATOM   2480  HA  SER X 162      58.417  56.554  93.305  0.00  0.00           H
ATOM   2481  CB  SER X 162      57.927  57.195  91.262  0.00  0.00           C
ATOM   2482  HB2 SER X 162      58.389  56.290  90.867  0.00  0.00           H
ATOM   2483  HB3 SER X 162      56.846  57.088  91.350  0.00  0.00           H
ATOM   2484  OG  SER X 162      58.198  58.279  90.409  0.00  0.00           O
ATOM   2485  HG  SER X 162      57.624  59.034  90.560  0.00  0.00           H
ATOM   2486  C   SER X 162      60.145  57.416  92.338  0.00  0.00           C
ATOM   2487  O   SER X 162      60.623  58.479  92.022  0.00  0.00           O
ATOM   2488  N   LYS X 163      60.788  56.264  92.356  0.00  0.00           N
ATOM   2489  H   LYS X 163      60.125  55.505  92.417  0.00  0.00           H
ATOM   2490  CA  LYS X 163      62.175  56.090  92.010  0.00  0.00           C
ATOM   2491  HA  LYS X 163      62.637  57.072  91.914  0.00  0.00           H
ATOM   2492  CB  LYS X 163      62.792  55.318  93.183  0.00  0.00           C
ATOM   2493  HB2 LYS X 163      62.685  55.892  94.104  0.00  0.00           H
ATOM   2494  HB3 LYS X 163      62.376  54.314  93.266  0.00  0.00           H
ATOM   2495  CG  LYS X 163      64.312  55.277  92.959  0.00  0.00           C
ATOM   2496  HG2 LYS X 163      64.556  54.590  92.149  0.00  0.00           H
ATOM   2497  HG3 LYS X 163      64.625  56.259  92.604  0.00  0.00           H
ATOM   2498  CD  LYS X 163      65.111  54.885  94.200  0.00  0.00           C
ATOM   2499  HD2 LYS X 163      64.859  55.579  95.003  0.00  0.00           H
ATOM   2500  HD3 LYS X 163      64.769  53.882  94.456  0.00  0.00           H
ATOM   2501  CE  LYS X 163      66.639  54.963  94.020  0.00  0.00           C
ATOM   2502  HE2 LYS X 163      67.069  54.433  93.170  0.00  0.00           H
ATOM   2503  HE3 LYS X 163      66.909  56.015  93.927  0.00  0.00           H
ATOM   2504  NZ  LYS X 163      67.411  54.347  95.215  0.00  0.00           N
ATOM   2505  HZ1 LYS X 163      68.403  54.328  95.025  0.00  0.00           H
ATOM   2506  HZ2 LYS X 163      67.209  54.851  96.066  0.00  0.00           H
ATOM   2507  HZ3 LYS X 163      67.112  53.390  95.339  0.00  0.00           H
ATOM   2508  C   LYS X 163      62.342  55.322  90.683  0.00  0.00           C
ATOM   2509  O   LYS X 163      61.847  54.228  90.525  0.00  0.00           O
ATOM   2510  N   VAL X 164      63.011  55.893  89.627  0.00  0.00           N
ATOM   2511  H   VAL X 164      63.225  56.853  89.854  0.00  0.00           H
ATOM   2512  CA  VAL X 164      63.128  55.436  88.189  0.00  0.00           C
ATOM   2513  HA  VAL X 164      62.849  54.382  88.164  0.00  0.00           H
ATOM   2514  CB  VAL X 164      62.118  56.334  87.350  0.00  0.00           C
ATOM   2515  HB  VAL X 164      62.590  57.289  87.123  0.00  0.00           H
ATOM   2516  CG1 VAL X 164      61.939  55.684  85.966  0.00  0.00           C
ATOM   2517 HG11 VAL X 164      61.536  54.685  86.129  0.00  0.00           H
ATOM   2518 HG12 VAL X 164      61.218  56.262  85.388  0.00  0.00           H
ATOM   2519 HG13 VAL X 164      62.865  55.716  85.392  0.00  0.00           H
ATOM   2520  CG2 VAL X 164      60.667  56.591  87.909  0.00  0.00           C
ATOM   2521 HG21 VAL X 164      60.178  57.366  87.319  0.00  0.00           H
ATOM   2522 HG22 VAL X 164      60.154  55.655  88.131  0.00  0.00           H
ATOM   2523 HG23 VAL X 164      60.704  56.991  88.922  0.00  0.00           H
ATOM   2524  C   VAL X 164      64.629  55.374  87.828  0.00  0.00           C
ATOM   2525  O   VAL X 164      65.035  55.777  86.773  0.00  0.00           O
ATOM   2526  N   THR X 165      65.478  55.188  88.875  0.00  0.00           N
ATOM   2527  H   THR X 165      65.122  55.003  89.802  0.00  0.00           H
ATOM   2528  CA  THR X 165      66.949  54.975  88.755  0.00  0.00           C
ATOM   2529  HA  THR X 165      67.332  55.738  88.077  0.00  0.00           H
ATOM   2530  CB  THR X 165      67.585  55.001  90.157  0.00  0.00           C
ATOM   2531  HB  THR X 165      68.646  54.755  90.131  0.00  0.00           H
ATOM   2532  CG2 THR X 165      67.446  56.426  90.861  0.00  0.00           C
ATOM   2533 HG21 THR X 165      68.030  56.355  91.779  0.00  0.00           H
ATOM   2534 HG22 THR X 165      67.840  57.219  90.224  0.00  0.00           H
ATOM   2535 HG23 THR X 165      66.394  56.687  90.982  0.00  0.00           H
ATOM   2536  OG1 THR X 165      66.921  54.072  91.012  0.00  0.00           O
ATOM   2537  HG1 THR X 165      67.376  53.255  90.797  0.00  0.00           H
ATOM   2538  C   THR X 165      67.383  53.709  88.068  0.00  0.00           C
ATOM   2539  O   THR X 165      66.688  52.706  87.851  0.00  0.00           O
ATOM   2540  N   SER X 166      68.649  53.737  87.741  0.00  0.00           N
ATOM   2541  H   SER X 166      69.217  54.539  87.972  0.00  0.00           H
ATOM   2542  CA  SER X 166      69.305  52.598  87.168  0.00  0.00           C
ATOM   2543  HA  SER X 166      68.816  51.664  87.443  0.00  0.00           H
ATOM   2544  CB  SER X 166      69.393  52.769  85.630  0.00  0.00           C
ATOM   2545  HB2 SER X 166      69.830  51.866  85.205  0.00  0.00           H
ATOM   2546  HB3 SER X 166      68.358  52.802  85.292  0.00  0.00           H
ATOM   2547  OG  SER X 166      70.077  53.907  85.241  0.00  0.00           O
ATOM   2548  HG  SER X 166      70.996  53.690  85.074  0.00  0.00           H
ATOM   2549  C   SER X 166      70.787  52.611  87.657  0.00  0.00           C
ATOM   2550  O   SER X 166      71.335  53.679  88.011  0.00  0.00           O
ATOM   2551  N   LYS X 167      71.441  51.453  87.797  0.00  0.00           N
ATOM   2552  H   LYS X 167      70.880  50.656  87.530  0.00  0.00           H
ATOM   2553  CA  LYS X 167      72.895  51.295  87.892  0.00  0.00           C
ATOM   2554  HA  LYS X 167      73.212  52.310  87.653  0.00  0.00           H
ATOM   2555  CB  LYS X 167      73.180  50.936  89.390  0.00  0.00           C
ATOM   2556  HB2 LYS X 167      72.870  51.823  89.944  0.00  0.00           H
ATOM   2557  HB3 LYS X 167      72.653  50.045  89.732  0.00  0.00           H
ATOM   2558  CG  LYS X 167      74.662  50.672  89.713  0.00  0.00           C
ATOM   2559  HG2 LYS X 167      75.113  50.026  88.959  0.00  0.00           H
ATOM   2560  HG3 LYS X 167      75.213  51.611  89.658  0.00  0.00           H
ATOM   2561  CD  LYS X 167      74.975  49.997  91.068  0.00  0.00           C
ATOM   2562  HD2 LYS X 167      74.291  50.261  91.874  0.00  0.00           H
ATOM   2563  HD3 LYS X 167      74.832  48.920  90.980  0.00  0.00           H
ATOM   2564  CE  LYS X 167      76.412  50.017  91.604  0.00  0.00           C
ATOM   2565  HE2 LYS X 167      76.791  51.036  91.678  0.00  0.00           H
ATOM   2566  HE3 LYS X 167      76.489  49.525  92.573  0.00  0.00           H
ATOM   2567  NZ  LYS X 167      77.268  49.362  90.547  0.00  0.00           N
ATOM   2568  HZ1 LYS X 167      77.054  48.416  90.267  0.00  0.00           H
ATOM   2569  HZ2 LYS X 167      77.243  49.885  89.684  0.00  0.00           H
ATOM   2570  HZ3 LYS X 167      78.177  49.175  90.946  0.00  0.00           H
ATOM   2571  C   LYS X 167      73.525  50.254  86.897  0.00  0.00           C
ATOM   2572  O   LYS X 167      72.864  49.271  86.561  0.00  0.00           O
ATOM   2573  N   CYS X 168      74.726  50.390  86.383  0.00  0.00           N
ATOM   2574  H   CYS X 168      75.036  51.351  86.405  0.00  0.00           H
ATOM   2575  CA  CYS X 168      75.343  49.564  85.335  0.00  0.00           C
ATOM   2576  HA  CYS X 168      74.910  48.568  85.247  0.00  0.00           H
ATOM   2577  CB  CYS X 168      75.170  50.194  83.978  0.00  0.00           C
ATOM   2578  HB2 CYS X 168      75.703  51.145  83.996  0.00  0.00           H
ATOM   2579  HB3 CYS X 168      75.608  49.661  83.135  0.00  0.00           H
ATOM   2580  SG  CYS X 168      73.476  50.475  83.563  0.00  0.00           S
ATOM   2581  HG  CYS X 168      73.147  51.476  84.385  0.00  0.00           H
ATOM   2582  C   CYS X 168      76.833  49.543  85.763  0.00  0.00           C
ATOM   2583  O   CYS X 168      77.343  50.444  86.470  0.00  0.00           O
ATOM   2584  N   GLY X 169      77.480  48.517  85.188  0.00  0.00           N
ATOM   2585  H   GLY X 169      76.951  47.758  84.784  0.00  0.00           H
ATOM   2586  CA  GLY X 169      78.981  48.322  85.198  0.00  0.00           C
ATOM   2587  HA2 GLY X 169      79.404  48.762  86.101  0.00  0.00           H
ATOM   2588  HA3 GLY X 169      79.233  47.262  85.203  0.00  0.00           H
ATOM   2589  C   GLY X 169      79.769  49.069  84.059  0.00  0.00           C
ATOM   2590  O   GLY X 169      79.311  49.920  83.310  0.00  0.00           O
ATOM   2591  N   SER X 170      81.047  48.930  84.048  0.00  0.00           N
ATOM   2592  H   SER X 170      81.485  48.321  84.724  0.00  0.00           H
ATOM   2593  CA  SER X 170      81.873  49.476  82.955  0.00  0.00           C
ATOM   2594  HA  SER X 170      81.537  50.502  82.807  0.00  0.00           H
ATOM   2595  CB  SER X 170      83.376  49.391  83.311  0.00  0.00           C
ATOM   2596  HB2 SER X 170      83.675  48.349  83.195  0.00  0.00           H
ATOM   2597  HB3 SER X 170      83.881  49.864  82.468  0.00  0.00           H
ATOM   2598  OG  SER X 170      83.920  49.806  84.541  0.00  0.00           O
ATOM   2599  HG  SER X 170      84.866  49.645  84.514  0.00  0.00           H
ATOM   2600  C   SER X 170      81.744  48.799  81.635  0.00  0.00           C
ATOM   2601  O   SER X 170      81.453  47.660  81.617  0.00  0.00           O
ATOM   2602  N   LEU X 171      82.121  49.492  80.582  0.00  0.00           N
ATOM   2603  H   LEU X 171      82.315  50.483  80.615  0.00  0.00           H
ATOM   2604  CA  LEU X 171      82.233  48.908  79.238  0.00  0.00           C
ATOM   2605  HA  LEU X 171      81.961  47.854  79.296  0.00  0.00           H
ATOM   2606  CB  LEU X 171      81.407  49.730  78.233  0.00  0.00           C
ATOM   2607  HB2 LEU X 171      80.554  50.033  78.840  0.00  0.00           H
ATOM   2608  HB3 LEU X 171      81.962  50.607  77.901  0.00  0.00           H
ATOM   2609  CG  LEU X 171      80.895  48.873  77.050  0.00  0.00           C
ATOM   2610  HG  LEU X 171      80.738  47.868  77.442  0.00  0.00           H
ATOM   2611  CD1 LEU X 171      79.500  49.285  76.410  0.00  0.00           C
ATOM   2612 HD11 LEU X 171      79.673  50.030  75.633  0.00  0.00           H
ATOM   2613 HD12 LEU X 171      79.041  48.451  75.880  0.00  0.00           H
ATOM   2614 HD13 LEU X 171      78.862  49.657  77.212  0.00  0.00           H
ATOM   2615  CD2 LEU X 171      81.904  48.914  75.899  0.00  0.00           C
ATOM   2616 HD21 LEU X 171      82.333  49.909  75.776  0.00  0.00           H
ATOM   2617 HD22 LEU X 171      82.684  48.162  76.014  0.00  0.00           H
ATOM   2618 HD23 LEU X 171      81.364  48.629  74.996  0.00  0.00           H
ATOM   2619  C   LEU X 171      83.782  48.898  78.950  0.00  0.00           C
ATOM   2620  O   LEU X 171      84.576  49.769  79.438  0.00  0.00           O
ATOM   2621  N   GLY X 172      84.242  47.933  78.149  0.00  0.00           N
ATOM   2622  H   GLY X 172      83.586  47.231  77.836  0.00  0.00           H
ATOM   2623  CA  GLY X 172      85.688  47.879  77.788  0.00  0.00           C
ATOM   2624  HA2 GLY X 172      86.364  48.205  78.578  0.00  0.00           H
ATOM   2625  HA3 GLY X 172      86.065  46.889  77.533  0.00  0.00           H
ATOM   2626  C   GLY X 172      85.964  48.780  76.587  0.00  0.00           C
ATOM   2627  O   GLY X 172      86.839  49.675  76.627  0.00  0.00           O
ATOM   2628  N   ASN X 173      85.422  48.380  75.422  0.00  0.00           N
ATOM   2629  H   ASN X 173      84.845  47.554  75.348  0.00  0.00           H
ATOM   2630  CA  ASN X 173      85.695  49.055  74.131  0.00  0.00           C
ATOM   2631  HA  ASN X 173      86.021  50.068  74.366  0.00  0.00           H
ATOM   2632  CB  ASN X 173      86.776  48.314  73.329  0.00  0.00           C
ATOM   2633  HB2 ASN X 173      86.453  47.306  73.066  0.00  0.00           H
ATOM   2634  HB3 ASN X 173      86.722  48.742  72.329  0.00  0.00           H
ATOM   2635  CG  ASN X 173      88.182  48.414  73.919  0.00  0.00           C
ATOM   2636  OD1 ASN X 173      88.750  49.433  73.768  0.00  0.00           O
ATOM   2637  ND2 ASN X 173      88.786  47.388  74.435  0.00  0.00           N
ATOM   2638 HD21 ASN X 173      88.332  46.580  74.035  0.00  0.00           H
ATOM   2639 HD22 ASN X 173      89.777  47.371  74.629  0.00  0.00           H
ATOM   2640  C   ASN X 173      84.379  49.228  73.270  0.00  0.00           C
ATOM   2641  O   ASN X 173      83.483  48.431  73.311  0.00  0.00           O
ATOM   2642  N   ILE X 174      84.274  50.377  72.597  0.00  0.00           N
ATOM   2643  H   ILE X 174      84.991  51.075  72.728  0.00  0.00           H
ATOM   2644  CA  ILE X 174      83.241  50.636  71.578  0.00  0.00           C
ATOM   2645  HA  ILE X 174      82.481  49.857  71.631  0.00  0.00           H
ATOM   2646  CB  ILE X 174      82.326  51.764  71.933  0.00  0.00           C
ATOM   2647  HB  ILE X 174      82.945  52.660  71.983  0.00  0.00           H
ATOM   2648  CG2 ILE X 174      81.381  52.275  70.844  0.00  0.00           C
ATOM   2649 HG21 ILE X 174      80.920  53.211  71.160  0.00  0.00           H
ATOM   2650 HG22 ILE X 174      81.917  52.551  69.936  0.00  0.00           H
ATOM   2651 HG23 ILE X 174      80.682  51.443  70.764  0.00  0.00           H
ATOM   2652  CG1 ILE X 174      81.688  51.774  73.343  0.00  0.00           C
ATOM   2653 HG12 ILE X 174      80.700  52.234  73.312  0.00  0.00           H
ATOM   2654 HG13 ILE X 174      81.678  50.730  73.657  0.00  0.00           H
ATOM   2655  CD1 ILE X 174      82.431  52.568  74.413  0.00  0.00           C
ATOM   2656 HD11 ILE X 174      81.920  52.549  75.375  0.00  0.00           H
ATOM   2657 HD12 ILE X 174      83.413  52.109  74.525  0.00  0.00           H
ATOM   2658 HD13 ILE X 174      82.446  53.596  74.050  0.00  0.00           H
ATOM   2659  C   ILE X 174      83.863  50.789  70.126  0.00  0.00           C
ATOM   2660  O   ILE X 174      84.581  51.720  69.785  0.00  0.00           O
ATOM   2661  N   HIE X 175      83.858  49.706  69.333  0.00  0.00           N
ATOM   2662  H   HIE X 175      83.430  48.826  69.582  0.00  0.00           H
ATOM   2663  CA  HIE X 175      84.364  49.679  67.997  0.00  0.00           C
ATOM   2664  HA  HIE X 175      85.099  50.477  67.887  0.00  0.00           H
ATOM   2665  CB  HIE X 175      85.186  48.378  67.764  0.00  0.00           C
ATOM   2666  HB2 HIE X 175      84.530  47.521  67.917  0.00  0.00           H
ATOM   2667  HB3 HIE X 175      85.560  48.253  66.748  0.00  0.00           H
ATOM   2668  CG  HIE X 175      86.467  48.210  68.644  0.00  0.00           C
ATOM   2669  ND1 HIE X 175      87.724  48.586  68.200  0.00  0.00           N
ATOM   2670  CE1 HIE X 175      88.566  48.404  69.157  0.00  0.00           C
ATOM   2671  HE1 HIE X 175      89.645  48.449  69.134  0.00  0.00           H
ATOM   2672  NE2 HIE X 175      87.938  47.726  70.126  0.00  0.00           N
ATOM   2673  HE2 HIE X 175      88.378  47.249  70.900  0.00  0.00           H
ATOM   2674  CD2 HIE X 175      86.597  47.591  69.869  0.00  0.00           C
ATOM   2675  HD2 HIE X 175      85.823  47.217  70.522  0.00  0.00           H
ATOM   2676  C   HIE X 175      83.232  49.887  66.996  0.00  0.00           C
ATOM   2677  O   HIE X 175      82.266  49.128  66.904  0.00  0.00           O
ATOM   2678  N   HIE X 176      83.308  50.971  66.175  0.00  0.00           N
ATOM   2679  H   HIE X 176      84.086  51.587  66.364  0.00  0.00           H
ATOM   2680  CA  HIE X 176      82.365  51.358  65.127  0.00  0.00           C
ATOM   2681  HA  HIE X 176      81.502  50.692  65.141  0.00  0.00           H
ATOM   2682  CB  HIE X 176      81.843  52.801  65.328  0.00  0.00           C
ATOM   2683  HB2 HIE X 176      81.537  52.973  66.360  0.00  0.00           H
ATOM   2684  HB3 HIE X 176      82.601  53.557  65.123  0.00  0.00           H
ATOM   2685  CG  HIE X 176      80.701  53.183  64.344  0.00  0.00           C
ATOM   2686  ND1 HIE X 176      79.353  52.911  64.429  0.00  0.00           N
ATOM   2687  CE1 HIE X 176      78.780  53.364  63.323  0.00  0.00           C
ATOM   2688  HE1 HIE X 176      77.704  53.456  63.284  0.00  0.00           H
ATOM   2689  NE2 HIE X 176      79.665  53.947  62.544  0.00  0.00           N
ATOM   2690  HE2 HIE X 176      79.470  54.206  61.588  0.00  0.00           H
ATOM   2691  CD2 HIE X 176      80.912  53.762  63.095  0.00  0.00           C
ATOM   2692  HD2 HIE X 176      81.827  54.189  62.712  0.00  0.00           H
ATOM   2693  C   HIE X 176      83.140  51.288  63.836  0.00  0.00           C
ATOM   2694  O   HIE X 176      83.707  52.248  63.320  0.00  0.00           O
ATOM   2695  N   LYS X 177      83.128  50.097  63.241  0.00  0.00           N
ATOM   2696  H   LYS X 177      82.459  49.398  63.533  0.00  0.00           H
ATOM   2697  CA  LYS X 177      84.003  49.846  62.048  0.00  0.00           C
ATOM   2698  HA  LYS X 177      84.320  50.789  61.601  0.00  0.00           H
ATOM   2699  CB  LYS X 177      85.331  49.143  62.443  0.00  0.00           C
ATOM   2700  HB2 LYS X 177      85.221  48.061  62.524  0.00  0.00           H
ATOM   2701  HB3 LYS X 177      85.897  49.252  61.518  0.00  0.00           H
ATOM   2702  CG  LYS X 177      86.028  49.619  63.765  0.00  0.00           C
ATOM   2703  HG2 LYS X 177      86.296  50.669  63.646  0.00  0.00           H
ATOM   2704  HG3 LYS X 177      85.298  49.554  64.572  0.00  0.00           H
ATOM   2705  CD  LYS X 177      87.243  48.664  63.901  0.00  0.00           C
ATOM   2706  HD2 LYS X 177      86.868  47.652  64.055  0.00  0.00           H
ATOM   2707  HD3 LYS X 177      87.809  48.725  62.972  0.00  0.00           H
ATOM   2708  CE  LYS X 177      87.985  49.280  65.029  0.00  0.00           C
ATOM   2709  HE2 LYS X 177      88.372  50.262  64.756  0.00  0.00           H
ATOM   2710  HE3 LYS X 177      87.378  49.405  65.926  0.00  0.00           H
ATOM   2711  NZ  LYS X 177      89.171  48.468  65.270  0.00  0.00           N
ATOM   2712  HZ1 LYS X 177      88.971  47.500  65.474  0.00  0.00           H
ATOM   2713  HZ2 LYS X 177      89.815  48.444  64.493  0.00  0.00           H
ATOM   2714  HZ3 LYS X 177      89.671  48.805  66.081  0.00  0.00           H
ATOM   2715  C   LYS X 177      83.391  49.085  60.845  0.00  0.00           C
ATOM   2716  O   LYS X 177      83.880  48.054  60.394  0.00  0.00           O
ATOM   2717  N   PRO X 178      82.335  49.615  60.236  0.00  0.00           N
ATOM   2718  CD  PRO X 178      81.371  50.460  60.932  0.00  0.00           C
ATOM   2719  HD2 PRO X 178      81.749  51.481  60.972  0.00  0.00           H
ATOM   2720  HD3 PRO X 178      81.215  50.139  61.962  0.00  0.00           H
ATOM   2721  CG  PRO X 178      80.208  50.448  60.053  0.00  0.00           C
ATOM   2722  HG2 PRO X 178      79.599  51.351  60.010  0.00  0.00           H
ATOM   2723  HG3 PRO X 178      79.586  49.630  60.417  0.00  0.00           H
ATOM   2724  CB  PRO X 178      80.634  50.157  58.655  0.00  0.00           C
ATOM   2725  HB2 PRO X 178      81.030  51.089  58.249  0.00  0.00           H
ATOM   2726  HB3 PRO X 178      79.827  49.698  58.084  0.00  0.00           H
ATOM   2727  CA  PRO X 178      81.781  49.122  58.959  0.00  0.00           C
ATOM   2728  HA  PRO X 178      81.332  48.148  59.154  0.00  0.00           H
ATOM   2729  C   PRO X 178      82.735  49.028  57.768  0.00  0.00           C
ATOM   2730  O   PRO X 178      83.726  49.753  57.720  0.00  0.00           O
ATOM   2731  N   GLY X 179      82.389  48.338  56.706  0.00  0.00           N
ATOM   2732  H   GLY X 179      81.583  47.754  56.873  0.00  0.00           H
ATOM   2733  CA  GLY X 179      82.873  48.603  55.406  0.00  0.00           C
ATOM   2734  HA2 GLY X 179      83.883  49.001  55.502  0.00  0.00           H
ATOM   2735  HA3 GLY X 179      82.960  47.736  54.751  0.00  0.00           H
ATOM   2736  C   GLY X 179      81.847  49.513  54.675  0.00  0.00           C
ATOM   2737  O   GLY X 179      80.640  49.386  55.019  0.00  0.00           O
ATOM   2738  N   GLY X 180      82.239  50.515  53.901  0.00  0.00           N
ATOM   2739  H   GLY X 180      83.239  50.649  53.843  0.00  0.00           H
ATOM   2740  CA  GLY X 180      81.241  51.425  53.310  0.00  0.00           C
ATOM   2741  HA2 GLY X 180      80.443  51.594  54.033  0.00  0.00           H
ATOM   2742  HA3 GLY X 180      81.748  52.307  52.920  0.00  0.00           H
ATOM   2743  C   GLY X 180      80.451  50.792  52.117  0.00  0.00           C
ATOM   2744  O   GLY X 180      81.087  50.203  51.243  0.00  0.00           O
ATOM   2745  N   GLY X 181      79.119  51.009  52.060  0.00  0.00           N
ATOM   2746  H   GLY X 181      78.727  51.467  52.871  0.00  0.00           H
ATOM   2747  CA  GLY X 181      78.304  50.545  50.974  0.00  0.00           C
ATOM   2748  HA2 GLY X 181      78.590  49.528  50.705  0.00  0.00           H
ATOM   2749  HA3 GLY X 181      77.305  50.448  51.398  0.00  0.00           H
ATOM   2750  C   GLY X 181      78.189  51.497  49.775  0.00  0.00           C
ATOM   2751  O   GLY X 181      78.688  52.660  49.686  0.00  0.00           O
ATOM   2752  N   GLN X 182      77.274  51.078  48.877  0.00  0.00           N
ATOM   2753  H   GLN X 182      76.881  50.161  49.032  0.00  0.00           H
ATOM   2754  CA  GLN X 182      76.966  51.566  47.526  0.00  0.00           C
ATOM   2755  HA  GLN X 182      77.634  52.418  47.405  0.00  0.00           H
ATOM   2756  CB  GLN X 182      77.311  50.396  46.647  0.00  0.00           C
ATOM   2757  HB2 GLN X 182      78.285  49.929  46.795  0.00  0.00           H
ATOM   2758  HB3 GLN X 182      76.598  49.589  46.819  0.00  0.00           H
ATOM   2759  CG  GLN X 182      77.217  50.824  45.155  0.00  0.00           C
ATOM   2760  HG2 GLN X 182      77.367  50.002  44.456  0.00  0.00           H
ATOM   2761  HG3 GLN X 182      76.239  51.252  44.936  0.00  0.00           H
ATOM   2762  CD  GLN X 182      78.337  51.792  44.693  0.00  0.00           C
ATOM   2763  OE1 GLN X 182      78.031  52.971  44.395  0.00  0.00           O
ATOM   2764  NE2 GLN X 182      79.594  51.476  44.696  0.00  0.00           N
ATOM   2765 HE21 GLN X 182      79.768  50.485  44.788  0.00  0.00           H
ATOM   2766 HE22 GLN X 182      80.317  52.088  44.344  0.00  0.00           H
ATOM   2767  C   GLN X 182      75.498  52.062  47.360  0.00  0.00           C
ATOM   2768  O   GLN X 182      74.577  51.311  47.631  0.00  0.00           O
ATOM   2769  N   VAL X 183      75.300  53.230  46.829  0.00  0.00           N
ATOM   2770  H   VAL X 183      76.068  53.885  46.868  0.00  0.00           H
ATOM   2771  CA  VAL X 183      73.904  53.840  46.720  0.00  0.00           C
ATOM   2772  HA  VAL X 183      73.215  52.999  46.635  0.00  0.00           H
ATOM   2773  CB  VAL X 183      73.586  54.716  47.936  0.00  0.00           C
ATOM   2774  HB  VAL X 183      74.233  55.592  47.988  0.00  0.00           H
ATOM   2775  CG1 VAL X 183      72.187  55.278  47.859  0.00  0.00           C
ATOM   2776 HG11 VAL X 183      72.033  55.936  47.005  0.00  0.00           H
ATOM   2777 HG12 VAL X 183      71.505  54.427  47.841  0.00  0.00           H
ATOM   2778 HG13 VAL X 183      72.043  55.877  48.759  0.00  0.00           H
ATOM   2779  CG2 VAL X 183      73.761  54.052  49.328  0.00  0.00           C
ATOM   2780 HG21 VAL X 183      73.608  52.974  49.303  0.00  0.00           H
ATOM   2781 HG22 VAL X 183      74.813  54.095  49.610  0.00  0.00           H
ATOM   2782 HG23 VAL X 183      73.113  54.406  50.130  0.00  0.00           H
ATOM   2783  C   VAL X 183      73.701  54.543  45.410  0.00  0.00           C
ATOM   2784  O   VAL X 183      74.606  55.271  45.019  0.00  0.00           O
ATOM   2785  N   GLU X 184      72.526  54.459  44.740  0.00  0.00           N
ATOM   2786  H   GLU X 184      71.812  53.890  45.172  0.00  0.00           H
ATOM   2787  CA  GLU X 184      72.104  55.102  43.537  0.00  0.00           C
ATOM   2788  HA  GLU X 184      72.678  56.025  43.458  0.00  0.00           H
ATOM   2789  CB  GLU X 184      72.336  54.269  42.247  0.00  0.00           C
ATOM   2790  HB2 GLU X 184      71.936  53.269  42.412  0.00  0.00           H
ATOM   2791  HB3 GLU X 184      71.787  54.714  41.417  0.00  0.00           H
ATOM   2792  CG  GLU X 184      73.872  54.182  41.818  0.00  0.00           C
ATOM   2793  HG2 GLU X 184      74.230  55.207  41.913  0.00  0.00           H
ATOM   2794  HG3 GLU X 184      74.390  53.638  42.608  0.00  0.00           H
ATOM   2795  CD  GLU X 184      74.163  53.648  40.414  0.00  0.00           C
ATOM   2796  OE1 GLU X 184      73.327  53.681  39.486  0.00  0.00           O
ATOM   2797  OE2 GLU X 184      75.378  53.241  40.273  0.00  0.00           O
ATOM   2798  C   GLU X 184      70.661  55.654  43.648  0.00  0.00           C
ATOM   2799  O   GLU X 184      69.720  54.883  44.012  0.00  0.00           O
ATOM   2800  N   VAL X 185      70.397  56.919  43.267  0.00  0.00           N
ATOM   2801  H   VAL X 185      71.174  57.543  43.103  0.00  0.00           H
ATOM   2802  CA  VAL X 185      69.076  57.537  43.197  0.00  0.00           C
ATOM   2803  HA  VAL X 185      68.435  56.662  43.085  0.00  0.00           H
ATOM   2804  CB  VAL X 185      68.665  58.323  44.477  0.00  0.00           C
ATOM   2805  HB  VAL X 185      69.270  59.222  44.601  0.00  0.00           H
ATOM   2806  CG1 VAL X 185      67.166  58.501  44.511  0.00  0.00           C
ATOM   2807 HG11 VAL X 185      66.806  58.910  45.455  0.00  0.00           H
ATOM   2808 HG12 VAL X 185      66.859  59.045  43.618  0.00  0.00           H
ATOM   2809 HG13 VAL X 185      66.645  57.558  44.343  0.00  0.00           H
ATOM   2810  CG2 VAL X 185      68.986  57.595  45.792  0.00  0.00           C
ATOM   2811 HG21 VAL X 185      68.577  58.106  46.663  0.00  0.00           H
ATOM   2812 HG22 VAL X 185      68.678  56.550  45.761  0.00  0.00           H
ATOM   2813 HG23 VAL X 185      70.057  57.484  45.963  0.00  0.00           H
ATOM   2814  C   VAL X 185      68.856  58.303  41.875  0.00  0.00           C
ATOM   2815  O   VAL X 185      69.682  59.135  41.541  0.00  0.00           O
ATOM   2816  N   LYS X 186      67.796  57.929  41.090  0.00  0.00           N
ATOM   2817  H   LYS X 186      67.272  57.108  41.357  0.00  0.00           H
ATOM   2818  CA  LYS X 186      67.466  58.566  39.807  0.00  0.00           C
ATOM   2819  HA  LYS X 186      68.149  59.405  39.671  0.00  0.00           H
ATOM   2820  CB  LYS X 186      67.642  57.589  38.649  0.00  0.00           C
ATOM   2821  HB2 LYS X 186      66.793  56.908  38.715  0.00  0.00           H
ATOM   2822  HB3 LYS X 186      67.554  58.143  37.714  0.00  0.00           H
ATOM   2823  CG  LYS X 186      69.032  56.923  38.551  0.00  0.00           C
ATOM   2824  HG2 LYS X 186      69.811  57.660  38.353  0.00  0.00           H
ATOM   2825  HG3 LYS X 186      69.260  56.519  39.538  0.00  0.00           H
ATOM   2826  CD  LYS X 186      69.133  55.781  37.543  0.00  0.00           C
ATOM   2827  HD2 LYS X 186      68.454  54.941  37.690  0.00  0.00           H
ATOM   2828  HD3 LYS X 186      68.871  56.184  36.565  0.00  0.00           H
ATOM   2829  CE  LYS X 186      70.573  55.307  37.524  0.00  0.00           C
ATOM   2830  HE2 LYS X 186      70.763  54.534  36.779  0.00  0.00           H
ATOM   2831  HE3 LYS X 186      71.261  56.131  37.334  0.00  0.00           H
ATOM   2832  NZ  LYS X 186      70.877  54.750  38.839  0.00  0.00           N
ATOM   2833  HZ1 LYS X 186      71.828  54.410  38.825  0.00  0.00           H
ATOM   2834  HZ2 LYS X 186      70.889  55.489  39.527  0.00  0.00           H
ATOM   2835  HZ3 LYS X 186      70.404  53.876  39.020  0.00  0.00           H
ATOM   2836  C   LYS X 186      66.104  59.230  39.847  0.00  0.00           C
ATOM   2837  O   LYS X 186      65.133  58.870  40.515  0.00  0.00           O
ATOM   2838  N   SER X 187      65.996  60.381  39.134  0.00  0.00           N
ATOM   2839  H   SER X 187      66.674  60.676  38.446  0.00  0.00           H
ATOM   2840  CA  SER X 187      64.775  61.189  38.883  0.00  0.00           C
ATOM   2841  HA  SER X 187      63.901  60.587  38.632  0.00  0.00           H
ATOM   2842  CB  SER X 187      64.508  61.934  40.222  0.00  0.00           C
ATOM   2843  HB2 SER X 187      63.555  62.456  40.147  0.00  0.00           H
ATOM   2844  HB3 SER X 187      64.451  61.234  41.057  0.00  0.00           H
ATOM   2845  OG  SER X 187      65.543  62.863  40.466  0.00  0.00           O
ATOM   2846  HG  SER X 187      66.342  62.338  40.371  0.00  0.00           H
ATOM   2847  C   SER X 187      64.942  62.278  37.717  0.00  0.00           C
ATOM   2848  O   SER X 187      66.026  62.508  37.226  0.00  0.00           O
ATOM   2849  N   GLU X 188      63.838  62.924  37.344  0.00  0.00           N
ATOM   2850  H   GLU X 188      62.940  62.620  37.695  0.00  0.00           H
ATOM   2851  CA  GLU X 188      63.767  64.157  36.611  0.00  0.00           C
ATOM   2852  HA  GLU X 188      64.653  64.375  36.014  0.00  0.00           H
ATOM   2853  CB  GLU X 188      62.561  64.016  35.597  0.00  0.00           C
ATOM   2854  HB2 GLU X 188      62.729  63.230  34.860  0.00  0.00           H
ATOM   2855  HB3 GLU X 188      61.634  63.901  36.160  0.00  0.00           H
ATOM   2856  CG  GLU X 188      62.240  65.269  34.739  0.00  0.00           C
ATOM   2857  HG2 GLU X 188      61.264  65.052  34.306  0.00  0.00           H
ATOM   2858  HG3 GLU X 188      62.185  66.113  35.427  0.00  0.00           H
ATOM   2859  CD  GLU X 188      63.333  65.546  33.706  0.00  0.00           C
ATOM   2860  OE1 GLU X 188      64.076  64.565  33.235  0.00  0.00           O
ATOM   2861  OE2 GLU X 188      63.355  66.717  33.213  0.00  0.00           O
ATOM   2862  C   GLU X 188      63.494  65.349  37.536  0.00  0.00           C
ATOM   2863  O   GLU X 188      64.270  66.350  37.397  0.00  0.00           O
ATOM   2864  N   LYS X 189      62.505  65.317  38.444  0.00  0.00           N
ATOM   2865  H   LYS X 189      61.924  64.498  38.333  0.00  0.00           H
ATOM   2866  CA  LYS X 189      61.946  66.440  39.204  0.00  0.00           C
ATOM   2867  HA  LYS X 189      62.794  67.124  39.168  0.00  0.00           H
ATOM   2868  CB  LYS X 189      60.764  67.187  38.485  0.00  0.00           C
ATOM   2869  HB2 LYS X 189      61.147  67.413  37.490  0.00  0.00           H
ATOM   2870  HB3 LYS X 189      59.803  66.673  38.512  0.00  0.00           H
ATOM   2871  CG  LYS X 189      60.588  68.446  39.217  0.00  0.00           C
ATOM   2872  HG2 LYS X 189      60.124  68.228  40.178  0.00  0.00           H
ATOM   2873  HG3 LYS X 189      61.560  68.880  39.453  0.00  0.00           H
ATOM   2874  CD  LYS X 189      59.538  69.348  38.492  0.00  0.00           C
ATOM   2875  HD2 LYS X 189      58.559  68.872  38.463  0.00  0.00           H
ATOM   2876  HD3 LYS X 189      59.401  70.251  39.087  0.00  0.00           H
ATOM   2877  CE  LYS X 189      60.039  69.819  37.128  0.00  0.00           C
ATOM   2878  HE2 LYS X 189      61.078  70.084  37.325  0.00  0.00           H
ATOM   2879  HE3 LYS X 189      60.130  69.015  36.398  0.00  0.00           H
ATOM   2880  NZ  LYS X 189      59.265  70.992  36.657  0.00  0.00           N
ATOM   2881  HZ1 LYS X 189      58.262  70.915  36.752  0.00  0.00           H
ATOM   2882  HZ2 LYS X 189      59.276  71.788  37.279  0.00  0.00           H
ATOM   2883  HZ3 LYS X 189      59.535  71.489  35.821  0.00  0.00           H
ATOM   2884  C   LYS X 189      61.528  66.065  40.587  0.00  0.00           C
ATOM   2885  O   LYS X 189      60.629  65.264  40.722  0.00  0.00           O
ATOM   2886  N   LEU X 190      62.307  66.587  41.605  0.00  0.00           N
ATOM   2887  H   LEU X 190      63.077  67.190  41.351  0.00  0.00           H
ATOM   2888  CA  LEU X 190      61.670  66.807  42.915  0.00  0.00           C
ATOM   2889  HA  LEU X 190      61.025  65.944  43.084  0.00  0.00           H
ATOM   2890  CB  LEU X 190      62.840  66.839  43.924  0.00  0.00           C
ATOM   2891  HB2 LEU X 190      63.505  67.597  43.510  0.00  0.00           H
ATOM   2892  HB3 LEU X 190      62.433  67.203  44.868  0.00  0.00           H
ATOM   2893  CG  LEU X 190      63.574  65.469  44.257  0.00  0.00           C
ATOM   2894  HG  LEU X 190      62.901  64.743  44.715  0.00  0.00           H
ATOM   2895  CD1 LEU X 190      64.197  64.775  43.052  0.00  0.00           C
ATOM   2896 HD11 LEU X 190      64.748  63.926  43.457  0.00  0.00           H
ATOM   2897 HD12 LEU X 190      63.429  64.398  42.377  0.00  0.00           H
ATOM   2898 HD13 LEU X 190      64.889  65.418  42.507  0.00  0.00           H
ATOM   2899  CD2 LEU X 190      64.695  65.842  45.248  0.00  0.00           C
ATOM   2900 HD21 LEU X 190      65.056  64.870  45.585  0.00  0.00           H
ATOM   2901 HD22 LEU X 190      65.549  66.275  44.727  0.00  0.00           H
ATOM   2902 HD23 LEU X 190      64.292  66.446  46.061  0.00  0.00           H
ATOM   2903  C   LEU X 190      60.831  68.010  42.933  0.00  0.00           C
ATOM   2904  O   LEU X 190      61.396  69.109  42.794  0.00  0.00           O
ATOM   2905  N   ASP X 191      59.563  67.820  43.199  0.00  0.00           N
ATOM   2906  H   ASP X 191      59.227  66.896  43.430  0.00  0.00           H
ATOM   2907  CA  ASP X 191      58.602  68.904  43.359  0.00  0.00           C
ATOM   2908  HA  ASP X 191      59.084  69.857  43.141  0.00  0.00           H
ATOM   2909  CB  ASP X 191      57.537  68.608  42.241  0.00  0.00           C
ATOM   2910  HB2 ASP X 191      58.204  68.688  41.383  0.00  0.00           H
ATOM   2911  HB3 ASP X 191      57.080  67.625  42.123  0.00  0.00           H
ATOM   2912  CG  ASP X 191      56.488  69.667  42.005  0.00  0.00           C
ATOM   2913  OD1 ASP X 191      56.500  70.707  42.718  0.00  0.00           O
ATOM   2914  OD2 ASP X 191      55.579  69.444  41.182  0.00  0.00           O
ATOM   2915  C   ASP X 191      57.926  69.101  44.700  0.00  0.00           C
ATOM   2916  O   ASP X 191      56.756  68.629  44.919  0.00  0.00           O
ATOM   2917  N   PHE X 192      58.797  69.523  45.617  0.00  0.00           N
ATOM   2918  H   PHE X 192      59.702  69.896  45.370  0.00  0.00           H
ATOM   2919  CA  PHE X 192      58.486  69.672  47.047  0.00  0.00           C
ATOM   2920  HA  PHE X 192      57.703  68.953  47.287  0.00  0.00           H
ATOM   2921  CB  PHE X 192      59.759  69.377  47.909  0.00  0.00           C
ATOM   2922  HB2 PHE X 192      60.534  70.131  47.775  0.00  0.00           H
ATOM   2923  HB3 PHE X 192      59.321  69.381  48.907  0.00  0.00           H
ATOM   2924  CG  PHE X 192      60.483  67.998  47.723  0.00  0.00           C
ATOM   2925  CD1 PHE X 192      61.710  67.854  48.440  0.00  0.00           C
ATOM   2926  HD1 PHE X 192      62.007  68.646  49.112  0.00  0.00           H
ATOM   2927  CE1 PHE X 192      62.431  66.684  48.428  0.00  0.00           C
ATOM   2928  HE1 PHE X 192      63.243  66.522  49.122  0.00  0.00           H
ATOM   2929  CZ  PHE X 192      62.060  65.603  47.584  0.00  0.00           C
ATOM   2930  HZ  PHE X 192      62.614  64.676  47.572  0.00  0.00           H
ATOM   2931  CE2 PHE X 192      60.867  65.786  46.803  0.00  0.00           C
ATOM   2932  HE2 PHE X 192      60.599  64.998  46.116  0.00  0.00           H
ATOM   2933  CD2 PHE X 192      60.024  66.981  46.869  0.00  0.00           C
ATOM   2934  HD2 PHE X 192      59.115  67.047  46.289  0.00  0.00           H
ATOM   2935  C   PHE X 192      57.916  71.077  47.395  0.00  0.00           C
ATOM   2936  O   PHE X 192      58.616  72.093  47.193  0.00  0.00           O
ATOM   2937  N   LYS X 193      56.816  71.134  48.148  0.00  0.00           N
ATOM   2938  H   LYS X 193      56.313  70.260  48.201  0.00  0.00           H
ATOM   2939  CA  LYS X 193      56.116  72.366  48.662  0.00  0.00           C
ATOM   2940  HA  LYS X 193      56.821  73.197  48.687  0.00  0.00           H
ATOM   2941  CB  LYS X 193      55.129  72.674  47.529  0.00  0.00           C
ATOM   2942  HB2 LYS X 193      54.935  73.744  47.599  0.00  0.00           H
ATOM   2943  HB3 LYS X 193      55.676  72.573  46.591  0.00  0.00           H
ATOM   2944  CG  LYS X 193      53.784  71.947  47.512  0.00  0.00           C
ATOM   2945  HG2 LYS X 193      53.902  70.944  47.921  0.00  0.00           H
ATOM   2946  HG3 LYS X 193      53.029  72.409  48.148  0.00  0.00           H
ATOM   2947  CD  LYS X 193      53.325  71.732  46.050  0.00  0.00           C
ATOM   2948  HD2 LYS X 193      52.363  71.229  46.146  0.00  0.00           H
ATOM   2949  HD3 LYS X 193      53.034  72.708  45.663  0.00  0.00           H
ATOM   2950  CE  LYS X 193      54.284  70.955  45.046  0.00  0.00           C
ATOM   2951  HE2 LYS X 193      53.969  71.184  44.028  0.00  0.00           H
ATOM   2952  HE3 LYS X 193      55.309  71.269  45.242  0.00  0.00           H
ATOM   2953  NZ  LYS X 193      54.187  69.499  45.162  0.00  0.00           N
ATOM   2954  HZ1 LYS X 193      54.611  69.233  46.039  0.00  0.00           H
ATOM   2955  HZ2 LYS X 193      53.250  69.159  45.002  0.00  0.00           H
ATOM   2956  HZ3 LYS X 193      54.797  69.035  44.504  0.00  0.00           H
ATOM   2957  C   LYS X 193      55.440  72.218  49.987  0.00  0.00           C
ATOM   2958  O   LYS X 193      55.112  71.114  50.508  0.00  0.00           O
ATOM   2959  N   ASP X 194      55.119  73.334  50.707  0.00  0.00           N
ATOM   2960  H   ASP X 194      55.268  74.244  50.295  0.00  0.00           H
ATOM   2961  CA  ASP X 194      54.453  73.340  51.986  0.00  0.00           C
ATOM   2962  HA  ASP X 194      54.557  74.347  52.392  0.00  0.00           H
ATOM   2963  CB  ASP X 194      52.943  73.145  51.726  0.00  0.00           C
ATOM   2964  HB2 ASP X 194      52.571  73.726  50.882  0.00  0.00           H
ATOM   2965  HB3 ASP X 194      52.826  72.115  51.389  0.00  0.00           H
ATOM   2966  CG  ASP X 194      51.983  73.321  52.944  0.00  0.00           C
ATOM   2967  OD1 ASP X 194      50.772  73.073  52.803  0.00  0.00           O
ATOM   2968  OD2 ASP X 194      52.432  73.672  54.042  0.00  0.00           O
ATOM   2969  C   ASP X 194      55.041  72.319  52.978  0.00  0.00           C
ATOM   2970  O   ASP X 194      54.417  71.356  53.347  0.00  0.00           O
ATOM   2971  N   ARG X 195      56.200  72.698  53.515  0.00  0.00           N
ATOM   2972  H   ARG X 195      56.569  73.594  53.230  0.00  0.00           H
ATOM   2973  CA  ARG X 195      56.774  72.135  54.768  0.00  0.00           C
ATOM   2974  HA  ARG X 195      57.759  72.546  54.990  0.00  0.00           H
ATOM   2975  CB  ARG X 195      55.927  72.600  55.948  0.00  0.00           C
ATOM   2976  HB2 ARG X 195      54.889  72.269  55.934  0.00  0.00           H
ATOM   2977  HB3 ARG X 195      56.288  72.142  56.868  0.00  0.00           H
ATOM   2978  CG  ARG X 195      55.958  74.046  56.140  0.00  0.00           C
ATOM   2979  HG2 ARG X 195      56.947  74.332  56.498  0.00  0.00           H
ATOM   2980  HG3 ARG X 195      55.863  74.685  55.262  0.00  0.00           H
ATOM   2981  CD  ARG X 195      54.910  74.482  57.109  0.00  0.00           C
ATOM   2982  HD2 ARG X 195      55.008  73.806  57.959  0.00  0.00           H
ATOM   2983  HD3 ARG X 195      55.017  75.510  57.455  0.00  0.00           H
ATOM   2984  NE  ARG X 195      53.571  74.395  56.553  0.00  0.00           N
ATOM   2985  HE  ARG X 195      53.450  74.023  55.622  0.00  0.00           H
ATOM   2986  CZ  ARG X 195      52.496  74.495  57.277  0.00  0.00           C
ATOM   2987  NH1 ARG X 195      52.513  74.814  58.524  0.00  0.00           N
ATOM   2988 HH11 ARG X 195      53.374  75.060  58.991  0.00  0.00           H
ATOM   2989 HH12 ARG X 195      51.683  74.782  59.100  0.00  0.00           H
ATOM   2990  NH2 ARG X 195      51.335  74.180  56.751  0.00  0.00           N
ATOM   2991 HH21 ARG X 195      51.210  73.764  55.839  0.00  0.00           H
ATOM   2992 HH22 ARG X 195      50.467  74.475  57.176  0.00  0.00           H
ATOM   2993  C   ARG X 195      56.956  70.611  54.769  0.00  0.00           C
ATOM   2994  O   ARG X 195      56.984  69.996  55.879  0.00  0.00           O
ATOM   2995  N   VAL X 196      57.058  69.930  53.653  0.00  0.00           N
ATOM   2996  H   VAL X 196      56.858  70.370  52.767  0.00  0.00           H
ATOM   2997  CA  VAL X 196      57.430  68.460  53.645  0.00  0.00           C
ATOM   2998  HA  VAL X 196      56.829  68.061  54.462  0.00  0.00           H
ATOM   2999  CB  VAL X 196      57.042  67.815  52.278  0.00  0.00           C
ATOM   3000  HB  VAL X 196      56.988  66.744  52.474  0.00  0.00           H
ATOM   3001  CG1 VAL X 196      55.649  68.194  51.895  0.00  0.00           C
ATOM   3002 HG11 VAL X 196      54.901  68.038  52.673  0.00  0.00           H
ATOM   3003 HG12 VAL X 196      55.687  69.265  51.699  0.00  0.00           H
ATOM   3004 HG13 VAL X 196      55.415  67.750  50.927  0.00  0.00           H
ATOM   3005  CG2 VAL X 196      57.954  68.267  51.074  0.00  0.00           C
ATOM   3006 HG21 VAL X 196      58.884  67.819  51.425  0.00  0.00           H
ATOM   3007 HG22 VAL X 196      57.688  67.686  50.190  0.00  0.00           H
ATOM   3008 HG23 VAL X 196      58.050  69.345  50.942  0.00  0.00           H
ATOM   3009  C   VAL X 196      58.918  68.200  53.900  0.00  0.00           C
ATOM   3010  O   VAL X 196      59.688  69.120  53.810  0.00  0.00           O
ATOM   3011  N   GLN X 197      59.355  66.950  54.207  0.00  0.00           N
ATOM   3012  H   GLN X 197      58.613  66.275  54.090  0.00  0.00           H
ATOM   3013  CA  GLN X 197      60.752  66.553  54.465  0.00  0.00           C
ATOM   3014  HA  GLN X 197      61.402  67.384  54.191  0.00  0.00           H
ATOM   3015  CB  GLN X 197      60.958  66.301  55.961  0.00  0.00           C
ATOM   3016  HB2 GLN X 197      60.303  65.490  56.279  0.00  0.00           H
ATOM   3017  HB3 GLN X 197      61.994  65.975  56.047  0.00  0.00           H
ATOM   3018  CG  GLN X 197      60.687  67.490  56.928  0.00  0.00           C
ATOM   3019  HG2 GLN X 197      61.212  68.374  56.568  0.00  0.00           H
ATOM   3020  HG3 GLN X 197      59.624  67.724  56.866  0.00  0.00           H
ATOM   3021  CD  GLN X 197      61.077  67.107  58.357  0.00  0.00           C
ATOM   3022  OE1 GLN X 197      62.106  66.533  58.630  0.00  0.00           O
ATOM   3023  NE2 GLN X 197      60.318  67.469  59.368  0.00  0.00           N
ATOM   3024 HE21 GLN X 197      59.469  67.990  59.205  0.00  0.00           H
ATOM   3025 HE22 GLN X 197      60.718  67.307  60.282  0.00  0.00           H
ATOM   3026  C   GLN X 197      61.132  65.281  53.627  0.00  0.00           C
ATOM   3027  O   GLN X 197      60.425  64.357  53.415  0.00  0.00           O
ATOM   3028  N   SER X 198      62.414  65.244  53.249  0.00  0.00           N
ATOM   3029  H   SER X 198      62.903  66.000  53.706  0.00  0.00           H
ATOM   3030  CA  SER X 198      63.170  64.127  52.517  0.00  0.00           C
ATOM   3031  HA  SER X 198      62.686  63.214  52.862  0.00  0.00           H
ATOM   3032  CB  SER X 198      63.013  64.262  51.040  0.00  0.00           C
ATOM   3033  HB2 SER X 198      61.993  64.573  50.815  0.00  0.00           H
ATOM   3034  HB3 SER X 198      63.593  65.158  50.816  0.00  0.00           H
ATOM   3035  OG  SER X 198      63.348  63.081  50.392  0.00  0.00           O
ATOM   3036  HG  SER X 198      62.531  62.578  50.411  0.00  0.00           H
ATOM   3037  C   SER X 198      64.677  63.881  52.946  0.00  0.00           C
ATOM   3038  O   SER X 198      65.508  64.849  52.992  0.00  0.00           O
ATOM   3039  N   LYS X 199      65.006  62.614  53.206  0.00  0.00           N
ATOM   3040  H   LYS X 199      64.207  62.009  53.087  0.00  0.00           H
ATOM   3041  CA  LYS X 199      66.356  62.050  53.308  0.00  0.00           C
ATOM   3042  HA  LYS X 199      67.111  62.833  53.250  0.00  0.00           H
ATOM   3043  CB  LYS X 199      66.562  61.306  54.651  0.00  0.00           C
ATOM   3044  HB2 LYS X 199      65.908  61.740  55.407  0.00  0.00           H
ATOM   3045  HB3 LYS X 199      66.282  60.261  54.518  0.00  0.00           H
ATOM   3046  CG  LYS X 199      68.040  61.527  55.250  0.00  0.00           C
ATOM   3047  HG2 LYS X 199      68.727  61.190  54.473  0.00  0.00           H
ATOM   3048  HG3 LYS X 199      68.084  62.586  55.504  0.00  0.00           H
ATOM   3049  CD  LYS X 199      68.253  60.626  56.527  0.00  0.00           C
ATOM   3050  HD2 LYS X 199      67.585  60.944  57.328  0.00  0.00           H
ATOM   3051  HD3 LYS X 199      67.908  59.593  56.480  0.00  0.00           H
ATOM   3052  CE  LYS X 199      69.699  60.758  56.981  0.00  0.00           C
ATOM   3053  HE2 LYS X 199      70.451  60.704  56.194  0.00  0.00           H
ATOM   3054  HE3 LYS X 199      69.806  61.664  57.577  0.00  0.00           H
ATOM   3055  NZ  LYS X 199      70.027  59.639  57.859  0.00  0.00           N
ATOM   3056  HZ1 LYS X 199      69.186  59.475  58.394  0.00  0.00           H
ATOM   3057  HZ2 LYS X 199      70.184  58.755  57.397  0.00  0.00           H
ATOM   3058  HZ3 LYS X 199      70.814  59.820  58.467  0.00  0.00           H
ATOM   3059  C   LYS X 199      66.646  61.177  52.106  0.00  0.00           C
ATOM   3060  O   LYS X 199      65.983  60.185  51.967  0.00  0.00           O
ATOM   3061  N   ILE X 200      67.724  61.487  51.339  0.00  0.00           N
ATOM   3062  H   ILE X 200      68.369  62.179  51.693  0.00  0.00           H
ATOM   3063  CA  ILE X 200      68.034  60.827  50.054  0.00  0.00           C
ATOM   3064  HA  ILE X 200      67.482  59.887  50.065  0.00  0.00           H
ATOM   3065  CB  ILE X 200      67.640  61.689  48.833  0.00  0.00           C
ATOM   3066  HB  ILE X 200      68.310  62.548  48.833  0.00  0.00           H
ATOM   3067  CG2 ILE X 200      68.016  60.892  47.520  0.00  0.00           C
ATOM   3068 HG21 ILE X 200      67.820  61.535  46.662  0.00  0.00           H
ATOM   3069 HG22 ILE X 200      69.072  60.644  47.634  0.00  0.00           H
ATOM   3070 HG23 ILE X 200      67.386  60.003  47.486  0.00  0.00           H
ATOM   3071  CG1 ILE X 200      66.248  62.170  48.880  0.00  0.00           C
ATOM   3072 HG12 ILE X 200      65.583  61.309  48.947  0.00  0.00           H
ATOM   3073 HG13 ILE X 200      66.093  62.793  49.760  0.00  0.00           H
ATOM   3074  CD1 ILE X 200      65.812  62.980  47.662  0.00  0.00           C
ATOM   3075 HD11 ILE X 200      65.736  62.412  46.735  0.00  0.00           H
ATOM   3076 HD12 ILE X 200      64.847  63.403  47.941  0.00  0.00           H
ATOM   3077 HD13 ILE X 200      66.549  63.784  47.663  0.00  0.00           H
ATOM   3078  C   ILE X 200      69.531  60.428  50.031  0.00  0.00           C
ATOM   3079  O   ILE X 200      70.392  61.240  50.566  0.00  0.00           O
ATOM   3080  N   GLY X 201      69.889  59.154  49.594  0.00  0.00           N
ATOM   3081  H   GLY X 201      69.171  58.524  49.266  0.00  0.00           H
ATOM   3082  CA  GLY X 201      71.244  58.693  49.661  0.00  0.00           C
ATOM   3083  HA2 GLY X 201      71.358  57.640  49.404  0.00  0.00           H
ATOM   3084  HA3 GLY X 201      71.819  59.236  48.912  0.00  0.00           H
ATOM   3085  C   GLY X 201      71.746  58.724  51.084  0.00  0.00           C
ATOM   3086  O   GLY X 201      72.716  59.460  51.448  0.00  0.00           O
ATOM   3087  N   SER X 202      71.064  57.987  51.970  0.00  0.00           N
ATOM   3088  H   SER X 202      70.276  57.430  51.671  0.00  0.00           H
ATOM   3089  CA  SER X 202      71.325  58.137  53.368  0.00  0.00           C
ATOM   3090  HA  SER X 202      71.714  59.141  53.535  0.00  0.00           H
ATOM   3091  CB  SER X 202      69.994  57.929  54.176  0.00  0.00           C
ATOM   3092  HB2 SER X 202      69.317  58.686  53.778  0.00  0.00           H
ATOM   3093  HB3 SER X 202      69.660  56.909  53.983  0.00  0.00           H
ATOM   3094  OG  SER X 202      70.112  58.204  55.531  0.00  0.00           O
ATOM   3095  HG  SER X 202      70.706  57.624  56.015  0.00  0.00           H
ATOM   3096  C   SER X 202      72.354  57.232  53.882  0.00  0.00           C
ATOM   3097  O   SER X 202      72.318  56.012  53.728  0.00  0.00           O
ATOM   3098  N   LEU X 203      73.513  57.767  54.300  0.00  0.00           N
ATOM   3099  H   LEU X 203      73.609  58.772  54.264  0.00  0.00           H
ATOM   3100  CA  LEU X 203      74.797  57.059  54.620  0.00  0.00           C
ATOM   3101  HA  LEU X 203      74.534  56.047  54.928  0.00  0.00           H
ATOM   3102  CB  LEU X 203      75.806  56.994  53.430  0.00  0.00           C
ATOM   3103  HB2 LEU X 203      75.696  58.004  53.035  0.00  0.00           H
ATOM   3104  HB3 LEU X 203      76.837  56.829  53.742  0.00  0.00           H
ATOM   3105  CG  LEU X 203      75.481  56.076  52.282  0.00  0.00           C
ATOM   3106  HG  LEU X 203      75.140  55.105  52.641  0.00  0.00           H
ATOM   3107  CD1 LEU X 203      74.649  56.768  51.254  0.00  0.00           C
ATOM   3108 HD11 LEU X 203      74.584  56.067  50.422  0.00  0.00           H
ATOM   3109 HD12 LEU X 203      73.636  56.831  51.651  0.00  0.00           H
ATOM   3110 HD13 LEU X 203      75.143  57.698  50.971  0.00  0.00           H
ATOM   3111  CD2 LEU X 203      76.839  55.939  51.485  0.00  0.00           C
ATOM   3112 HD21 LEU X 203      76.650  55.267  50.648  0.00  0.00           H
ATOM   3113 HD22 LEU X 203      77.139  56.907  51.084  0.00  0.00           H
ATOM   3114 HD23 LEU X 203      77.603  55.528  52.144  0.00  0.00           H
ATOM   3115  C   LEU X 203      75.434  57.721  55.907  0.00  0.00           C
ATOM   3116  O   LEU X 203      76.569  58.196  55.790  0.00  0.00           O
ATOM   3117  N   ASP X 204      74.734  57.828  57.049  0.00  0.00           N
ATOM   3118  H   ASP X 204      73.734  57.716  56.958  0.00  0.00           H
ATOM   3119  CA  ASP X 204      75.286  58.312  58.316  0.00  0.00           C
ATOM   3120  HA  ASP X 204      75.816  59.224  58.042  0.00  0.00           H
ATOM   3121  CB  ASP X 204      74.148  58.701  59.353  0.00  0.00           C
ATOM   3122  HB2 ASP X 204      73.547  57.828  59.607  0.00  0.00           H
ATOM   3123  HB3 ASP X 204      74.691  59.046  60.233  0.00  0.00           H
ATOM   3124  CG  ASP X 204      73.163  59.764  58.981  0.00  0.00           C
ATOM   3125  OD1 ASP X 204      73.415  60.450  57.979  0.00  0.00           O
ATOM   3126  OD2 ASP X 204      72.168  59.979  59.725  0.00  0.00           O
ATOM   3127  C   ASP X 204      76.264  57.317  58.936  0.00  0.00           C
ATOM   3128  O   ASP X 204      76.223  56.150  58.617  0.00  0.00           O
ATOM   3129  N   ASN X 205      77.208  57.847  59.672  0.00  0.00           N
ATOM   3130  H   ASN X 205      77.138  58.807  59.980  0.00  0.00           H
ATOM   3131  CA  ASN X 205      78.076  57.011  60.578  0.00  0.00           C
ATOM   3132  HA  ASN X 205      77.706  55.991  60.678  0.00  0.00           H
ATOM   3133  CB  ASN X 205      79.490  56.783  59.916  0.00  0.00           C
ATOM   3134  HB2 ASN X 205      79.725  57.584  59.214  0.00  0.00           H
ATOM   3135  HB3 ASN X 205      80.241  56.748  60.705  0.00  0.00           H
ATOM   3136  CG  ASN X 205      79.533  55.427  59.241  0.00  0.00           C
ATOM   3137  OD1 ASN X 205      79.788  54.371  59.820  0.00  0.00           O
ATOM   3138  ND2 ASN X 205      79.445  55.459  57.932  0.00  0.00           N
ATOM   3139 HD21 ASN X 205      79.517  56.364  57.488  0.00  0.00           H
ATOM   3140 HD22 ASN X 205      79.681  54.597  57.462  0.00  0.00           H
ATOM   3141  C   ASN X 205      78.272  57.726  61.933  0.00  0.00           C
ATOM   3142  O   ASN X 205      78.930  58.761  61.959  0.00  0.00           O
ATOM   3143  N   ILE X 206      77.675  57.211  63.043  0.00  0.00           N
ATOM   3144  H   ILE X 206      76.978  56.492  62.916  0.00  0.00           H
ATOM   3145  CA  ILE X 206      77.677  57.909  64.384  0.00  0.00           C
ATOM   3146  HA  ILE X 206      78.524  58.589  64.474  0.00  0.00           H
ATOM   3147  CB  ILE X 206      76.343  58.759  64.635  0.00  0.00           C
ATOM   3148  HB  ILE X 206      76.462  59.590  63.939  0.00  0.00           H
ATOM   3149  CG2 ILE X 206      75.077  58.012  64.216  0.00  0.00           C
ATOM   3150 HG21 ILE X 206      74.976  57.239  64.978  0.00  0.00           H
ATOM   3151 HG22 ILE X 206      74.207  58.666  64.160  0.00  0.00           H
ATOM   3152 HG23 ILE X 206      75.110  57.544  63.233  0.00  0.00           H
ATOM   3153  CG1 ILE X 206      76.346  59.309  66.089  0.00  0.00           C
ATOM   3154 HG12 ILE X 206      76.173  58.397  66.662  0.00  0.00           H
ATOM   3155 HG13 ILE X 206      77.315  59.686  66.416  0.00  0.00           H
ATOM   3156  CD1 ILE X 206      75.305  60.396  66.392  0.00  0.00           C
ATOM   3157 HD11 ILE X 206      75.444  61.213  65.684  0.00  0.00           H
ATOM   3158 HD12 ILE X 206      74.290  60.021  66.264  0.00  0.00           H
ATOM   3159 HD13 ILE X 206      75.476  60.734  67.414  0.00  0.00           H
ATOM   3160  C   ILE X 206      77.944  56.885  65.497  0.00  0.00           C
ATOM   3161  O   ILE X 206      77.175  55.984  65.749  0.00  0.00           O
ATOM   3162  N   THR X 207      79.137  57.022  66.107  0.00  0.00           N
ATOM   3163  H   THR X 207      79.750  57.801  65.913  0.00  0.00           H
ATOM   3164  CA  THR X 207      79.298  56.466  67.465  0.00  0.00           C
ATOM   3165  HA  THR X 207      78.825  55.484  67.488  0.00  0.00           H
ATOM   3166  CB  THR X 207      80.831  56.316  67.876  0.00  0.00           C
ATOM   3167  HB  THR X 207      81.420  57.196  68.135  0.00  0.00           H
ATOM   3168  CG2 THR X 207      80.825  55.365  69.091  0.00  0.00           C
ATOM   3169 HG21 THR X 207      81.867  55.100  69.270  0.00  0.00           H
ATOM   3170 HG22 THR X 207      80.355  55.899  69.916  0.00  0.00           H
ATOM   3171 HG23 THR X 207      80.243  54.454  68.954  0.00  0.00           H
ATOM   3172  OG1 THR X 207      81.546  55.583  66.860  0.00  0.00           O
ATOM   3173  HG1 THR X 207      81.722  56.215  66.159  0.00  0.00           H
ATOM   3174  C   THR X 207      78.550  57.401  68.412  0.00  0.00           C
ATOM   3175  O   THR X 207      78.828  58.594  68.295  0.00  0.00           O
ATOM   3176  N   HID X 208      77.832  56.969  69.442  0.00  0.00           N
ATOM   3177  H   HID X 208      77.617  55.982  69.448  0.00  0.00           H
ATOM   3178  CA  HID X 208      77.165  57.836  70.392  0.00  0.00           C
ATOM   3179  HA  HID X 208      77.648  58.809  70.487  0.00  0.00           H
ATOM   3180  CB  HID X 208      75.670  58.029  69.837  0.00  0.00           C
ATOM   3181  HB2 HID X 208      75.784  58.149  68.759  0.00  0.00           H
ATOM   3182  HB3 HID X 208      75.117  57.117  70.062  0.00  0.00           H
ATOM   3183  CG  HID X 208      74.907  59.262  70.394  0.00  0.00           C
ATOM   3184  ND1 HID X 208      73.769  59.828  69.882  0.00  0.00           N
ATOM   3185  HD1 HID X 208      73.245  59.527  69.073  0.00  0.00           H
ATOM   3186  CE1 HID X 208      73.439  60.854  70.654  0.00  0.00           C
ATOM   3187  HE1 HID X 208      72.461  61.308  70.710  0.00  0.00           H
ATOM   3188  NE2 HID X 208      74.314  60.971  71.663  0.00  0.00           N
ATOM   3189  CD2 HID X 208      75.248  60.035  71.493  0.00  0.00           C
ATOM   3190  HD2 HID X 208      76.147  59.804  72.044  0.00  0.00           H
ATOM   3191  C   HID X 208      77.056  57.115  71.795  0.00  0.00           C
ATOM   3192  O   HID X 208      76.425  56.155  72.015  0.00  0.00           O
ATOM   3193  N   VAL X 209      77.657  57.730  72.816  0.00  0.00           N
ATOM   3194  H   VAL X 209      78.232  58.526  72.577  0.00  0.00           H
ATOM   3195  CA  VAL X 209      77.579  57.377  74.242  0.00  0.00           C
ATOM   3196  HA  VAL X 209      76.856  56.587  74.449  0.00  0.00           H
ATOM   3197  CB  VAL X 209      78.963  56.830  74.612  0.00  0.00           C
ATOM   3198  HB  VAL X 209      79.713  57.598  74.425  0.00  0.00           H
ATOM   3199  CG1 VAL X 209      79.000  56.318  76.061  0.00  0.00           C
ATOM   3200 HG11 VAL X 209      78.865  57.171  76.726  0.00  0.00           H
ATOM   3201 HG12 VAL X 209      78.298  55.499  76.216  0.00  0.00           H
ATOM   3202 HG13 VAL X 209      79.982  55.940  76.345  0.00  0.00           H
ATOM   3203  CG2 VAL X 209      79.418  55.574  73.806  0.00  0.00           C
ATOM   3204 HG21 VAL X 209      79.062  54.629  74.216  0.00  0.00           H
ATOM   3205 HG22 VAL X 209      79.365  55.599  72.717  0.00  0.00           H
ATOM   3206 HG23 VAL X 209      80.467  55.505  74.092  0.00  0.00           H
ATOM   3207  C   VAL X 209      77.129  58.595  75.110  0.00  0.00           C
ATOM   3208  O   VAL X 209      78.015  59.248  75.584  0.00  0.00           O
ATOM   3209  N   PRO X 210      75.877  58.806  75.324  0.00  0.00           N
ATOM   3210  CD  PRO X 210      74.797  58.107  74.718  0.00  0.00           C
ATOM   3211  HD2 PRO X 210      74.945  57.114  75.143  0.00  0.00           H
ATOM   3212  HD3 PRO X 210      74.890  58.016  73.635  0.00  0.00           H
ATOM   3213  CG  PRO X 210      73.430  58.754  75.122  0.00  0.00           C
ATOM   3214  HG2 PRO X 210      72.819  58.009  75.632  0.00  0.00           H
ATOM   3215  HG3 PRO X 210      72.782  59.131  74.331  0.00  0.00           H
ATOM   3216  CB  PRO X 210      73.814  59.986  76.009  0.00  0.00           C
ATOM   3217  HB2 PRO X 210      73.130  60.048  76.855  0.00  0.00           H
ATOM   3218  HB3 PRO X 210      73.768  60.905  75.423  0.00  0.00           H
ATOM   3219  CA  PRO X 210      75.293  59.744  76.333  0.00  0.00           C
ATOM   3220  HA  PRO X 210      75.657  60.768  76.418  0.00  0.00           H
ATOM   3221  C   PRO X 210      75.501  59.117  77.743  0.00  0.00           C
ATOM   3222  O   PRO X 210      75.467  57.896  77.905  0.00  0.00           O
ATOM   3223  N   GLY X 211      75.696  59.951  78.776  0.00  0.00           N
ATOM   3224  H   GLY X 211      75.673  60.912  78.469  0.00  0.00           H
ATOM   3225  CA  GLY X 211      75.979  59.724  80.198  0.00  0.00           C
ATOM   3226  HA2 GLY X 211      76.837  59.058  80.291  0.00  0.00           H
ATOM   3227  HA3 GLY X 211      76.102  60.634  80.784  0.00  0.00           H
ATOM   3228  C   GLY X 211      74.828  59.073  80.939  0.00  0.00           C
ATOM   3229  O   GLY X 211      75.110  58.352  81.852  0.00  0.00           O
ATOM   3230  N   GLY X 212      73.598  59.190  80.477  0.00  0.00           N
ATOM   3231  H   GLY X 212      73.407  59.602  79.575  0.00  0.00           H
ATOM   3232  CA  GLY X 212      72.454  58.577  81.206  0.00  0.00           C
ATOM   3233  HA2 GLY X 212      72.646  57.600  81.648  0.00  0.00           H
ATOM   3234  HA3 GLY X 212      72.064  59.248  81.971  0.00  0.00           H
ATOM   3235  C   GLY X 212      71.345  58.273  80.245  0.00  0.00           C
ATOM   3236  O   GLY X 212      71.608  58.148  79.023  0.00  0.00           O
ATOM   3237  N   GLY X 213      70.123  57.991  80.782  0.00  0.00           N
ATOM   3238  H   GLY X 213      69.963  58.017  81.779  0.00  0.00           H
ATOM   3239  CA  GLY X 213      68.980  57.620  79.880  0.00  0.00           C
ATOM   3240  HA2 GLY X 213      68.894  58.425  79.150  0.00  0.00           H
ATOM   3241  HA3 GLY X 213      69.218  56.795  79.209  0.00  0.00           H
ATOM   3242  C   GLY X 213      67.586  57.276  80.480  0.00  0.00           C
ATOM   3243  O   GLY X 213      66.782  56.974  79.609  0.00  0.00           O
ATOM   3244  N   ASN X 214      67.386  57.312  81.792  0.00  0.00           N
ATOM   3245  H   ASN X 214      68.166  57.651  82.337  0.00  0.00           H
ATOM   3246  CA  ASN X 214      66.027  57.248  82.325  0.00  0.00           C
ATOM   3247  HA  ASN X 214      65.627  56.289  81.993  0.00  0.00           H
ATOM   3248  CB  ASN X 214      66.202  57.083  83.882  0.00  0.00           C
ATOM   3249  HB2 ASN X 214      66.634  57.952  84.377  0.00  0.00           H
ATOM   3250  HB3 ASN X 214      65.201  56.854  84.249  0.00  0.00           H
ATOM   3251  CG  ASN X 214      67.117  55.872  84.292  0.00  0.00           C
ATOM   3252  OD1 ASN X 214      67.019  54.800  83.742  0.00  0.00           O
ATOM   3253  ND2 ASN X 214      67.987  55.889  85.295  0.00  0.00           N
ATOM   3254 HD21 ASN X 214      67.949  56.660  85.946  0.00  0.00           H
ATOM   3255 HD22 ASN X 214      68.562  55.074  85.457  0.00  0.00           H
ATOM   3256  C   ASN X 214      65.146  58.376  81.817  0.00  0.00           C
ATOM   3257  O   ASN X 214      65.673  59.386  81.332  0.00  0.00           O
ATOM   3258  N   LYS X 215      63.771  58.327  81.863  0.00  0.00           N
ATOM   3259  H   LYS X 215      63.333  57.526  82.295  0.00  0.00           H
ATOM   3260  CA  LYS X 215      62.910  59.304  81.137  0.00  0.00           C
ATOM   3261  HA  LYS X 215      63.449  60.251  81.146  0.00  0.00           H
ATOM   3262  CB  LYS X 215      62.653  58.779  79.703  0.00  0.00           C
ATOM   3263  HB2 LYS X 215      63.547  58.372  79.232  0.00  0.00           H
ATOM   3264  HB3 LYS X 215      62.070  57.858  79.717  0.00  0.00           H
ATOM   3265  CG  LYS X 215      62.011  59.900  78.801  0.00  0.00           C
ATOM   3266  HG2 LYS X 215      61.390  59.409  78.051  0.00  0.00           H
ATOM   3267  HG3 LYS X 215      61.315  60.386  79.485  0.00  0.00           H
ATOM   3268  CD  LYS X 215      63.043  60.854  78.256  0.00  0.00           C
ATOM   3269  HD2 LYS X 215      62.435  61.682  77.892  0.00  0.00           H
ATOM   3270  HD3 LYS X 215      63.649  61.207  79.090  0.00  0.00           H
ATOM   3271  CE  LYS X 215      63.797  60.221  77.088  0.00  0.00           C
ATOM   3272  HE2 LYS X 215      64.121  59.234  77.419  0.00  0.00           H
ATOM   3273  HE3 LYS X 215      63.146  60.142  76.218  0.00  0.00           H
ATOM   3274  NZ  LYS X 215      64.886  61.044  76.546  0.00  0.00           N
ATOM   3275  HZ1 LYS X 215      65.446  61.271  77.356  0.00  0.00           H
ATOM   3276  HZ2 LYS X 215      65.628  60.603  76.020  0.00  0.00           H
ATOM   3277  HZ3 LYS X 215      64.586  61.914  76.129  0.00  0.00           H
ATOM   3278  C   LYS X 215      61.614  59.639  81.924  0.00  0.00           C
ATOM   3279  O   LYS X 215      60.972  58.644  82.408  0.00  0.00           O
ATOM   3280  N   LYS X 216      61.226  60.950  82.113  0.00  0.00           N
ATOM   3281  H   LYS X 216      61.793  61.729  81.808  0.00  0.00           H
ATOM   3282  CA  LYS X 216      59.909  61.320  82.667  0.00  0.00           C
ATOM   3283  HA  LYS X 216      59.288  60.430  82.766  0.00  0.00           H
ATOM   3284  CB  LYS X 216      60.018  61.885  84.126  0.00  0.00           C
ATOM   3285  HB2 LYS X 216      60.727  61.380  84.782  0.00  0.00           H
ATOM   3286  HB3 LYS X 216      60.361  62.915  84.027  0.00  0.00           H
ATOM   3287  CG  LYS X 216      58.662  61.884  84.715  0.00  0.00           C
ATOM   3288  HG2 LYS X 216      57.940  62.375  84.062  0.00  0.00           H
ATOM   3289  HG3 LYS X 216      58.283  60.873  84.861  0.00  0.00           H
ATOM   3290  CD  LYS X 216      58.523  62.516  86.122  0.00  0.00           C
ATOM   3291  HD2 LYS X 216      59.160  61.994  86.837  0.00  0.00           H
ATOM   3292  HD3 LYS X 216      58.897  63.539  86.090  0.00  0.00           H
ATOM   3293  CE  LYS X 216      57.051  62.343  86.591  0.00  0.00           C
ATOM   3294  HE2 LYS X 216      56.428  62.433  85.701  0.00  0.00           H
ATOM   3295  HE3 LYS X 216      56.986  61.325  86.976  0.00  0.00           H
ATOM   3296  NZ  LYS X 216      56.493  63.339  87.570  0.00  0.00           N
ATOM   3297  HZ1 LYS X 216      56.798  63.205  88.523  0.00  0.00           H
ATOM   3298  HZ2 LYS X 216      56.623  64.275  87.214  0.00  0.00           H
ATOM   3299  HZ3 LYS X 216      55.522  63.071  87.491  0.00  0.00           H
ATOM   3300  C   LYS X 216      59.169  62.213  81.690  0.00  0.00           C
ATOM   3301  O   LYS X 216      59.598  63.325  81.499  0.00  0.00           O
ATOM   3302  N   ILE X 217      57.994  61.872  81.267  0.00  0.00           N
ATOM   3303  H   ILE X 217      57.693  61.028  81.733  0.00  0.00           H
ATOM   3304  CA  ILE X 217      57.080  62.818  80.532  0.00  0.00           C
ATOM   3305  HA  ILE X 217      57.465  63.833  80.438  0.00  0.00           H
ATOM   3306  CB  ILE X 217      56.936  62.257  79.053  0.00  0.00           C
ATOM   3307  HB  ILE X 217      56.425  61.301  78.932  0.00  0.00           H
ATOM   3308  CG2 ILE X 217      55.990  63.244  78.222  0.00  0.00           C
ATOM   3309 HG21 ILE X 217      55.189  63.656  78.836  0.00  0.00           H
ATOM   3310 HG22 ILE X 217      56.640  64.045  77.871  0.00  0.00           H
ATOM   3311 HG23 ILE X 217      55.577  62.644  77.412  0.00  0.00           H
ATOM   3312  CG1 ILE X 217      58.187  61.906  78.366  0.00  0.00           C
ATOM   3313 HG12 ILE X 217      58.698  62.866  78.295  0.00  0.00           H
ATOM   3314 HG13 ILE X 217      58.728  61.166  78.957  0.00  0.00           H
ATOM   3315  CD1 ILE X 217      58.048  61.329  76.898  0.00  0.00           C
ATOM   3316 HD11 ILE X 217      57.313  60.525  76.925  0.00  0.00           H
ATOM   3317 HD12 ILE X 217      57.658  62.123  76.262  0.00  0.00           H
ATOM   3318 HD13 ILE X 217      58.945  60.908  76.444  0.00  0.00           H
ATOM   3319  C   ILE X 217      55.693  62.879  81.220  0.00  0.00           C
ATOM   3320  O   ILE X 217      54.969  61.854  81.295  0.00  0.00           O
ATOM   3321  N   GLU X 218      55.354  64.092  81.663  0.00  0.00           N
ATOM   3322  H   GLU X 218      56.074  64.772  81.466  0.00  0.00           H
ATOM   3323  CA  GLU X 218      54.198  64.321  82.436  0.00  0.00           C
ATOM   3324  HA  GLU X 218      53.557  63.441  82.477  0.00  0.00           H
ATOM   3325  CB  GLU X 218      54.614  64.491  83.939  0.00  0.00           C
ATOM   3326  HB2 GLU X 218      53.713  64.729  84.505  0.00  0.00           H
ATOM   3327  HB3 GLU X 218      55.057  63.615  84.413  0.00  0.00           H
ATOM   3328  CG  GLU X 218      55.550  65.650  84.105  0.00  0.00           C
ATOM   3329  HG2 GLU X 218      56.516  65.495  83.625  0.00  0.00           H
ATOM   3330  HG3 GLU X 218      55.111  66.569  83.718  0.00  0.00           H
ATOM   3331  CD  GLU X 218      55.850  65.824  85.619  0.00  0.00           C
ATOM   3332  OE1 GLU X 218      56.944  65.444  86.045  0.00  0.00           O
ATOM   3333  OE2 GLU X 218      54.949  66.107  86.474  0.00  0.00           O
ATOM   3334  C   GLU X 218      53.402  65.527  81.872  0.00  0.00           C
ATOM   3335  O   GLU X 218      54.013  66.466  81.294  0.00  0.00           O
ATOM   3336  N   THR X 219      52.112  65.373  81.736  0.00  0.00           N
ATOM   3337  H   THR X 219      51.683  64.481  81.935  0.00  0.00           H
ATOM   3338  CA  THR X 219      51.177  66.411  81.299  0.00  0.00           C
ATOM   3339  HA  THR X 219      51.712  67.326  81.044  0.00  0.00           H
ATOM   3340  CB  THR X 219      50.369  65.836  80.103  0.00  0.00           C
ATOM   3341  HB  THR X 219      49.995  64.883  80.477  0.00  0.00           H
ATOM   3342  CG2 THR X 219      49.204  66.692  79.635  0.00  0.00           C
ATOM   3343 HG21 THR X 219      48.700  66.168  78.823  0.00  0.00           H
ATOM   3344 HG22 THR X 219      48.501  66.791  80.462  0.00  0.00           H
ATOM   3345 HG23 THR X 219      49.717  67.566  79.232  0.00  0.00           H
ATOM   3346  OG1 THR X 219      51.261  65.499  79.027  0.00  0.00           O
ATOM   3347  HG1 THR X 219      51.504  64.584  79.186  0.00  0.00           H
ATOM   3348  C   THR X 219      50.163  66.729  82.430  0.00  0.00           C
ATOM   3349  O   THR X 219      49.575  65.856  83.023  0.00  0.00           O
ATOM   3350  N   HIE X 220      49.931  67.986  82.797  0.00  0.00           N
ATOM   3351  H   HIE X 220      50.495  68.739  82.428  0.00  0.00           H
ATOM   3352  CA  HIE X 220      48.939  68.425  83.752  0.00  0.00           C
ATOM   3353  HA  HIE X 220      48.307  67.590  84.054  0.00  0.00           H
ATOM   3354  CB  HIE X 220      49.600  68.854  85.038  0.00  0.00           C
ATOM   3355  HB2 HIE X 220      50.168  69.733  84.735  0.00  0.00           H
ATOM   3356  HB3 HIE X 220      48.810  69.283  85.655  0.00  0.00           H
ATOM   3357  CG  HIE X 220      50.479  67.898  85.766  0.00  0.00           C
ATOM   3358  ND1 HIE X 220      50.151  67.083  86.792  0.00  0.00           N
ATOM   3359  CE1 HIE X 220      51.345  66.637  87.364  0.00  0.00           C
ATOM   3360  HE1 HIE X 220      51.394  65.825  88.074  0.00  0.00           H
ATOM   3361  NE2 HIE X 220      52.311  66.987  86.484  0.00  0.00           N
ATOM   3362  HE2 HIE X 220      53.233  66.590  86.601  0.00  0.00           H
ATOM   3363  CD2 HIE X 220      51.780  67.844  85.531  0.00  0.00           C
ATOM   3364  HD2 HIE X 220      52.315  68.466  84.828  0.00  0.00           H
ATOM   3365  C   HIE X 220      47.927  69.438  83.180  0.00  0.00           C
ATOM   3366  O   HIE X 220      48.304  70.341  82.555  0.00  0.00           O
ATOM   3367  N   LYS X 221      46.638  69.095  83.344  0.00  0.00           N
ATOM   3368  H   LYS X 221      46.446  68.193  83.756  0.00  0.00           H
ATOM   3369  CA  LYS X 221      45.519  69.882  82.909  0.00  0.00           C
ATOM   3370  HA  LYS X 221      45.983  70.832  82.645  0.00  0.00           H
ATOM   3371  CB  LYS X 221      44.978  69.179  81.621  0.00  0.00           C
ATOM   3372  HB2 LYS X 221      45.756  69.156  80.858  0.00  0.00           H
ATOM   3373  HB3 LYS X 221      44.735  68.143  81.854  0.00  0.00           H
ATOM   3374  CG  LYS X 221      43.804  69.968  81.089  0.00  0.00           C
ATOM   3375  HG2 LYS X 221      42.989  69.778  81.788  0.00  0.00           H
ATOM   3376  HG3 LYS X 221      44.094  71.017  81.026  0.00  0.00           H
ATOM   3377  CD  LYS X 221      43.364  69.393  79.730  0.00  0.00           C
ATOM   3378  HD2 LYS X 221      44.143  69.069  79.039  0.00  0.00           H
ATOM   3379  HD3 LYS X 221      42.799  68.503  80.007  0.00  0.00           H
ATOM   3380  CE  LYS X 221      42.403  70.316  78.954  0.00  0.00           C
ATOM   3381  HE2 LYS X 221      42.137  69.723  78.078  0.00  0.00           H
ATOM   3382  HE3 LYS X 221      41.487  70.551  79.495  0.00  0.00           H
ATOM   3383  NZ  LYS X 221      43.129  71.503  78.488  0.00  0.00           N
ATOM   3384  HZ1 LYS X 221      44.013  71.198  78.107  0.00  0.00           H
ATOM   3385  HZ2 LYS X 221      42.621  71.923  77.723  0.00  0.00           H
ATOM   3386  HZ3 LYS X 221      43.304  72.179  79.217  0.00  0.00           H
ATOM   3387  C   LYS X 221      44.432  70.150  84.010  0.00  0.00           C
ATOM   3388  O   LYS X 221      44.013  69.343  84.865  0.00  0.00           O
ATOM   3389  N   LEU X 222      44.038  71.429  84.044  0.00  0.00           N
ATOM   3390  H   LEU X 222      44.432  72.113  83.414  0.00  0.00           H
ATOM   3391  CA  LEU X 222      42.813  71.918  84.788  0.00  0.00           C
ATOM   3392  HA  LEU X 222      42.229  71.044  85.077  0.00  0.00           H
ATOM   3393  CB  LEU X 222      43.142  72.738  86.072  0.00  0.00           C
ATOM   3394  HB2 LEU X 222      43.974  72.339  86.653  0.00  0.00           H
ATOM   3395  HB3 LEU X 222      43.536  73.675  85.679  0.00  0.00           H
ATOM   3396  CG  LEU X 222      41.955  72.903  87.070  0.00  0.00           C
ATOM   3397  HG  LEU X 222      41.235  72.109  86.875  0.00  0.00           H
ATOM   3398  CD1 LEU X 222      42.430  72.665  88.479  0.00  0.00           C
ATOM   3399 HD11 LEU X 222      41.602  72.440  89.151  0.00  0.00           H
ATOM   3400 HD12 LEU X 222      43.122  71.828  88.580  0.00  0.00           H
ATOM   3401 HD13 LEU X 222      42.991  73.543  88.798  0.00  0.00           H
ATOM   3402  CD2 LEU X 222      41.227  74.220  87.097  0.00  0.00           C
ATOM   3403 HD21 LEU X 222      41.202  74.460  86.034  0.00  0.00           H
ATOM   3404 HD22 LEU X 222      40.224  74.158  87.521  0.00  0.00           H
ATOM   3405 HD23 LEU X 222      41.822  74.994  87.580  0.00  0.00           H
ATOM   3406  C   LEU X 222      41.865  72.779  83.902  0.00  0.00           C
ATOM   3407  O   LEU X 222      42.300  73.677  83.230  0.00  0.00           O
ATOM   3408  N   THR X 223      40.551  72.546  83.999  0.00  0.00           N
ATOM   3409  H   THR X 223      40.212  71.770  84.551  0.00  0.00           H
ATOM   3410  CA  THR X 223      39.560  73.474  83.316  0.00  0.00           C
ATOM   3411  HA  THR X 223      40.043  74.408  83.028  0.00  0.00           H
ATOM   3412  CB  THR X 223      39.028  72.760  82.091  0.00  0.00           C
ATOM   3413  HB  THR X 223      38.478  71.857  82.356  0.00  0.00           H
ATOM   3414  CG2 THR X 223      38.211  73.756  81.217  0.00  0.00           C
ATOM   3415 HG21 THR X 223      37.264  73.869  81.745  0.00  0.00           H
ATOM   3416 HG22 THR X 223      38.625  74.754  81.072  0.00  0.00           H
ATOM   3417 HG23 THR X 223      38.051  73.390  80.203  0.00  0.00           H
ATOM   3418  OG1 THR X 223      40.133  72.462  81.380  0.00  0.00           O
ATOM   3419  HG1 THR X 223      40.597  71.778  81.869  0.00  0.00           H
ATOM   3420  C   THR X 223      38.376  73.835  84.244  0.00  0.00           C
ATOM   3421  O   THR X 223      37.610  72.935  84.619  0.00  0.00           O
ATOM   3422  N   PHE X 224      38.245  75.116  84.577  0.00  0.00           N
ATOM   3423  H   PHE X 224      38.841  75.820  84.167  0.00  0.00           H
ATOM   3424  CA  PHE X 224      37.043  75.552  85.342  0.00  0.00           C
ATOM   3425  HA  PHE X 224      36.519  74.688  85.751  0.00  0.00           H
ATOM   3426  CB  PHE X 224      37.474  76.360  86.521  0.00  0.00           C
ATOM   3427  HB2 PHE X 224      38.168  75.689  87.027  0.00  0.00           H
ATOM   3428  HB3 PHE X 224      37.871  77.249  86.032  0.00  0.00           H
ATOM   3429  CG  PHE X 224      36.316  76.707  87.417  0.00  0.00           C
ATOM   3430  CD1 PHE X 224      35.882  75.838  88.419  0.00  0.00           C
ATOM   3431  HD1 PHE X 224      36.409  74.896  88.474  0.00  0.00           H
ATOM   3432  CE1 PHE X 224      34.787  76.109  89.238  0.00  0.00           C
ATOM   3433  HE1 PHE X 224      34.476  75.526  90.092  0.00  0.00           H
ATOM   3434  CZ  PHE X 224      34.257  77.461  89.188  0.00  0.00           C
ATOM   3435  HZ  PHE X 224      33.456  77.840  89.804  0.00  0.00           H
ATOM   3436  CE2 PHE X 224      34.592  78.311  88.141  0.00  0.00           C
ATOM   3437  HE2 PHE X 224      34.025  79.203  87.917  0.00  0.00           H
ATOM   3438  CD2 PHE X 224      35.592  77.895  87.217  0.00  0.00           C
ATOM   3439  HD2 PHE X 224      35.839  78.481  86.344  0.00  0.00           H
ATOM   3440  C   PHE X 224      36.060  76.276  84.352  0.00  0.00           C
ATOM   3441  O   PHE X 224      36.600  77.021  83.459  0.00  0.00           O
ATOM   3442  N   NME X 225      34.706  76.229  84.576  0.00  0.00           N
ATOM   3443  H   NME X 225      34.352  75.651  85.325  0.00  0.00           H
ATOM   3444  CH3 NME X 225      33.720  77.084  83.906  0.00  0.00           C
ATOM   3445 HH31 NME X 225      34.244  77.615  83.111  0.00  0.00           H
ATOM   3446 HH32 NME X 225      32.847  76.531  83.557  0.00  0.00           H
ATOM   3447 HH33 NME X 225      33.502  77.808  84.691  0.00  0.00           H
ATOM   3448  H1  ACE X 226      33.448  72.411 105.157  0.00  0.00           H
ATOM   3449  CH3 ACE X 226      32.675  72.307 104.396  0.00  0.00           C
ATOM   3450  H2  ACE X 226      32.881  73.204 103.812  0.00  0.00           H
ATOM   3451  H3  ACE X 226      31.693  72.329 104.869  0.00  0.00           H
ATOM   3452  C   ACE X 226      32.927  71.125 103.621  0.00  0.00           C
ATOM   3453  O   ACE X 226      34.102  70.864 103.331  0.00  0.00           O
ATOM   3454  N   VAL X 227      31.874  70.294 103.381  0.00  0.00           N
ATOM   3455  H   VAL X 227      31.008  70.552 103.833  0.00  0.00           H
ATOM   3456  CA  VAL X 227      31.730  68.956 102.687  0.00  0.00           C
ATOM   3457  HA  VAL X 227      32.029  68.173 103.383  0.00  0.00           H
ATOM   3458  CB  VAL X 227      30.282  68.572 102.381  0.00  0.00           C
ATOM   3459  HB  VAL X 227      30.262  67.503 102.168  0.00  0.00           H
ATOM   3460  CG1 VAL X 227      29.476  68.831 103.688  0.00  0.00           C
ATOM   3461 HG11 VAL X 227      29.264  69.891 103.827  0.00  0.00           H
ATOM   3462 HG12 VAL X 227      28.594  68.195 103.757  0.00  0.00           H
ATOM   3463 HG13 VAL X 227      30.135  68.679 104.543  0.00  0.00           H
ATOM   3464  CG2 VAL X 227      29.663  69.415 101.262  0.00  0.00           C
ATOM   3465 HG21 VAL X 227      30.188  69.213 100.329  0.00  0.00           H
ATOM   3466 HG22 VAL X 227      28.628  69.094 101.151  0.00  0.00           H
ATOM   3467 HG23 VAL X 227      29.819  70.488 101.382  0.00  0.00           H
ATOM   3468  C   VAL X 227      32.607  68.667 101.437  0.00  0.00           C
ATOM   3469  O   VAL X 227      32.657  69.516 100.502  0.00  0.00           O
ATOM   3470  N   GLN X 228      33.144  67.463 101.322  0.00  0.00           N
ATOM   3471  H   GLN X 228      32.837  66.670 101.866  0.00  0.00           H
ATOM   3472  CA  GLN X 228      34.191  67.179 100.350  0.00  0.00           C
ATOM   3473  HA  GLN X 228      34.303  68.071  99.733  0.00  0.00           H
ATOM   3474  CB  GLN X 228      35.477  67.102 101.125  0.00  0.00           C
ATOM   3475  HB2 GLN X 228      36.343  66.901 100.494  0.00  0.00           H
ATOM   3476  HB3 GLN X 228      35.651  68.042 101.649  0.00  0.00           H
ATOM   3477  CG  GLN X 228      35.572  66.017 102.228  0.00  0.00           C
ATOM   3478  HG2 GLN X 228      34.784  66.222 102.953  0.00  0.00           H
ATOM   3479  HG3 GLN X 228      35.441  65.017 101.815  0.00  0.00           H
ATOM   3480  CD  GLN X 228      36.751  66.039 103.091  0.00  0.00           C
ATOM   3481  OE1 GLN X 228      37.822  66.594 102.822  0.00  0.00           O
ATOM   3482  NE2 GLN X 228      36.700  65.528 104.262  0.00  0.00           N
ATOM   3483 HE21 GLN X 228      35.943  64.887 104.447  0.00  0.00           H
ATOM   3484 HE22 GLN X 228      37.484  65.662 104.885  0.00  0.00           H
ATOM   3485  C   GLN X 228      34.059  66.028  99.388  0.00  0.00           C
ATOM   3486  O   GLN X 228      33.762  64.902  99.753  0.00  0.00           O
ATOM   3487  N   ILE X 229      34.544  66.211  98.123  0.00  0.00           N
ATOM   3488  H   ILE X 229      34.811  67.140  97.830  0.00  0.00           H
ATOM   3489  CA  ILE X 229      35.012  65.103  97.233  0.00  0.00           C
ATOM   3490  HA  ILE X 229      34.681  64.165  97.678  0.00  0.00           H
ATOM   3491  CB  ILE X 229      34.566  65.301  95.746  0.00  0.00           C
ATOM   3492  HB  ILE X 229      34.790  66.303  95.380  0.00  0.00           H
ATOM   3493  CG2 ILE X 229      35.100  64.257  94.826  0.00  0.00           C
ATOM   3494 HG21 ILE X 229      34.857  64.412  93.774  0.00  0.00           H
ATOM   3495 HG22 ILE X 229      36.187  64.221  94.891  0.00  0.00           H
ATOM   3496 HG23 ILE X 229      34.715  63.290  95.148  0.00  0.00           H
ATOM   3497  CG1 ILE X 229      33.022  65.354  95.615  0.00  0.00           C
ATOM   3498 HG12 ILE X 229      32.663  64.326  95.664  0.00  0.00           H
ATOM   3499 HG13 ILE X 229      32.576  65.897  96.448  0.00  0.00           H
ATOM   3500  CD1 ILE X 229      32.456  65.969  94.326  0.00  0.00           C
ATOM   3501 HD11 ILE X 229      32.829  65.397  93.477  0.00  0.00           H
ATOM   3502 HD12 ILE X 229      31.376  65.827  94.287  0.00  0.00           H
ATOM   3503 HD13 ILE X 229      32.731  67.009  94.151  0.00  0.00           H
ATOM   3504  C   ILE X 229      36.541  65.093  97.314  0.00  0.00           C
ATOM   3505  O   ILE X 229      37.214  66.139  97.355  0.00  0.00           O
ATOM   3506  N   VAL X 230      37.115  63.877  97.331  0.00  0.00           N
ATOM   3507  H   VAL X 230      36.515  63.068  97.254  0.00  0.00           H
ATOM   3508  CA  VAL X 230      38.604  63.535  97.593  0.00  0.00           C
ATOM   3509  HA  VAL X 230      39.211  64.388  97.292  0.00  0.00           H
ATOM   3510  CB  VAL X 230      38.841  63.316  99.131  0.00  0.00           C
ATOM   3511  HB  VAL X 230      38.476  62.330  99.417  0.00  0.00           H
ATOM   3512  CG1 VAL X 230      40.312  63.328  99.456  0.00  0.00           C
ATOM   3513 HG11 VAL X 230      40.774  62.572  98.822  0.00  0.00           H
ATOM   3514 HG12 VAL X 230      40.821  64.273  99.267  0.00  0.00           H
ATOM   3515 HG13 VAL X 230      40.412  62.908 100.457  0.00  0.00           H
ATOM   3516  CG2 VAL X 230      38.124  64.413  99.991  0.00  0.00           C
ATOM   3517 HG21 VAL X 230      37.058  64.266 100.166  0.00  0.00           H
ATOM   3518 HG22 VAL X 230      38.606  64.302 100.962  0.00  0.00           H
ATOM   3519 HG23 VAL X 230      38.327  65.440  99.687  0.00  0.00           H
ATOM   3520  C   VAL X 230      39.022  62.383  96.730  0.00  0.00           C
ATOM   3521  O   VAL X 230      38.527  61.267  96.822  0.00  0.00           O
ATOM   3522  N   TYR X 231      40.103  62.643  96.041  0.00  0.00           N
ATOM   3523  H   TYR X 231      40.547  63.550  96.019  0.00  0.00           H
ATOM   3524  CA  TYR X 231      40.773  61.722  95.161  0.00  0.00           C
ATOM   3525  HA  TYR X 231      40.230  60.777  95.181  0.00  0.00           H
ATOM   3526  CB  TYR X 231      40.515  62.265  93.757  0.00  0.00           C
ATOM   3527  HB2 TYR X 231      39.432  62.171  93.672  0.00  0.00           H
ATOM   3528  HB3 TYR X 231      40.825  63.310  93.744  0.00  0.00           H
ATOM   3529  CG  TYR X 231      41.059  61.515  92.601  0.00  0.00           C
ATOM   3530  CD1 TYR X 231      40.215  60.608  91.892  0.00  0.00           C
ATOM   3531  HD1 TYR X 231      39.309  60.246  92.355  0.00  0.00           H
ATOM   3532  CE1 TYR X 231      40.704  59.986  90.725  0.00  0.00           C
ATOM   3533  HE1 TYR X 231      40.110  59.225  90.241  0.00  0.00           H
ATOM   3534  CZ  TYR X 231      41.973  60.174  90.256  0.00  0.00           C
ATOM   3535  OH  TYR X 231      42.474  59.372  89.310  0.00  0.00           O
ATOM   3536  HH  TYR X 231      43.426  59.276  89.231  0.00  0.00           H
ATOM   3537  CE2 TYR X 231      42.825  60.993  91.020  0.00  0.00           C
ATOM   3538  HE2 TYR X 231      43.838  61.047  90.649  0.00  0.00           H
ATOM   3539  CD2 TYR X 231      42.357  61.717  92.129  0.00  0.00           C
ATOM   3540  HD2 TYR X 231      42.993  62.478  92.556  0.00  0.00           H
ATOM   3541  C   TYR X 231      42.221  61.621  95.395  0.00  0.00           C
ATOM   3542  O   TYR X 231      42.988  62.549  95.102  0.00  0.00           O
ATOM   3543  N   LYS X 232      42.685  60.472  95.874  0.00  0.00           N
ATOM   3544  H   LYS X 232      42.027  59.773  96.189  0.00  0.00           H
ATOM   3545  CA  LYS X 232      44.001  60.315  96.423  0.00  0.00           C
ATOM   3546  HA  LYS X 232      44.750  60.883  95.871  0.00  0.00           H
ATOM   3547  CB  LYS X 232      44.131  60.824  97.867  0.00  0.00           C
ATOM   3548  HB2 LYS X 232      45.160  60.600  98.146  0.00  0.00           H
ATOM   3549  HB3 LYS X 232      43.993  61.905  97.893  0.00  0.00           H
ATOM   3550  CG  LYS X 232      43.157  60.180  98.828  0.00  0.00           C
ATOM   3551  HG2 LYS X 232      42.178  60.198  98.348  0.00  0.00           H
ATOM   3552  HG3 LYS X 232      43.487  59.153  98.985  0.00  0.00           H
ATOM   3553  CD  LYS X 232      43.085  60.873 100.190  0.00  0.00           C
ATOM   3554  HD2 LYS X 232      43.437  61.904 100.218  0.00  0.00           H
ATOM   3555  HD3 LYS X 232      42.032  60.778 100.457  0.00  0.00           H
ATOM   3556  CE  LYS X 232      43.910  60.133 101.209  0.00  0.00           C
ATOM   3557  HE2 LYS X 232      43.561  59.131 101.459  0.00  0.00           H
ATOM   3558  HE3 LYS X 232      44.929  59.955 100.866  0.00  0.00           H
ATOM   3559  NZ  LYS X 232      44.013  60.833 102.552  0.00  0.00           N
ATOM   3560  HZ1 LYS X 232      43.115  60.887 103.011  0.00  0.00           H
ATOM   3561  HZ2 LYS X 232      44.584  60.304 103.195  0.00  0.00           H
ATOM   3562  HZ3 LYS X 232      44.326  61.788 102.450  0.00  0.00           H
ATOM   3563  C   LYS X 232      44.563  58.866  96.169  0.00  0.00           C
ATOM   3564  O   LYS X 232      45.058  58.232  97.088  0.00  0.00           O
ATOM   3565  N   PRO X 233      44.473  58.296  94.954  0.00  0.00           N
ATOM   3566  CD  PRO X 233      44.300  59.038  93.714  0.00  0.00           C
ATOM   3567  HD2 PRO X 233      44.841  59.979  93.809  0.00  0.00           H
ATOM   3568  HD3 PRO X 233      43.240  59.227  93.546  0.00  0.00           H
ATOM   3569  CG  PRO X 233      44.916  58.066  92.661  0.00  0.00           C
ATOM   3570  HG2 PRO X 233      45.984  58.279  92.619  0.00  0.00           H
ATOM   3571  HG3 PRO X 233      44.466  58.292  91.695  0.00  0.00           H
ATOM   3572  CB  PRO X 233      44.761  56.716  93.258  0.00  0.00           C
ATOM   3573  HB2 PRO X 233      45.428  56.006  92.767  0.00  0.00           H
ATOM   3574  HB3 PRO X 233      43.707  56.473  93.123  0.00  0.00           H
ATOM   3575  CA  PRO X 233      45.090  56.919  94.661  0.00  0.00           C
ATOM   3576  HA  PRO X 233      44.561  56.140  95.210  0.00  0.00           H
ATOM   3577  C   PRO X 233      46.638  56.819  94.973  0.00  0.00           C
ATOM   3578  O   PRO X 233      47.332  57.845  94.731  0.00  0.00           O
ATOM   3579  N   VAL X 234      47.103  55.694  95.463  0.00  0.00           N
ATOM   3580  H   VAL X 234      46.490  54.892  95.433  0.00  0.00           H
ATOM   3581  CA  VAL X 234      48.498  55.413  95.894  0.00  0.00           C
ATOM   3582  HA  VAL X 234      49.088  56.329  95.889  0.00  0.00           H
ATOM   3583  CB  VAL X 234      48.568  54.948  97.403  0.00  0.00           C
ATOM   3584  HB  VAL X 234      48.078  53.984  97.537  0.00  0.00           H
ATOM   3585  CG1 VAL X 234      49.945  54.694  97.969  0.00  0.00           C
ATOM   3586 HG11 VAL X 234      49.823  54.371  99.003  0.00  0.00           H
ATOM   3587 HG12 VAL X 234      50.505  53.901  97.474  0.00  0.00           H
ATOM   3588 HG13 VAL X 234      50.515  55.621  98.037  0.00  0.00           H
ATOM   3589  CG2 VAL X 234      47.946  56.051  98.325  0.00  0.00           C
ATOM   3590 HG21 VAL X 234      48.399  57.025  98.140  0.00  0.00           H
ATOM   3591 HG22 VAL X 234      46.932  56.175  97.945  0.00  0.00           H
ATOM   3592 HG23 VAL X 234      47.913  55.764  99.376  0.00  0.00           H
ATOM   3593  C   VAL X 234      49.055  54.280  95.071  0.00  0.00           C
ATOM   3594  O   VAL X 234      48.432  53.225  94.855  0.00  0.00           O
ATOM   3595  N   ASP X 235      50.342  54.407  94.683  0.00  0.00           N
ATOM   3596  H   ASP X 235      50.871  55.249  94.862  0.00  0.00           H
ATOM   3597  CA  ASP X 235      51.150  53.220  94.126  0.00  0.00           C
ATOM   3598  HA  ASP X 235      50.626  52.304  94.401  0.00  0.00           H
ATOM   3599  CB  ASP X 235      51.499  53.381  92.654  0.00  0.00           C
ATOM   3600  HB2 ASP X 235      50.570  53.369  92.084  0.00  0.00           H
ATOM   3601  HB3 ASP X 235      51.982  54.348  92.515  0.00  0.00           H
ATOM   3602  CG  ASP X 235      52.369  52.317  92.041  0.00  0.00           C
ATOM   3603  OD1 ASP X 235      52.347  51.143  92.468  0.00  0.00           O
ATOM   3604  OD2 ASP X 235      52.964  52.543  90.941  0.00  0.00           O
ATOM   3605  C   ASP X 235      52.423  53.144  94.934  0.00  0.00           C
ATOM   3606  O   ASP X 235      53.131  54.091  95.277  0.00  0.00           O
ATOM   3607  N   LEU X 236      52.838  51.945  95.228  0.00  0.00           N
ATOM   3608  H   LEU X 236      52.196  51.207  94.979  0.00  0.00           H
ATOM   3609  CA  LEU X 236      53.983  51.627  96.065  0.00  0.00           C
ATOM   3610  HA  LEU X 236      54.640  52.481  96.226  0.00  0.00           H
ATOM   3611  CB  LEU X 236      53.512  51.172  97.435  0.00  0.00           C
ATOM   3612  HB2 LEU X 236      52.819  50.330  97.421  0.00  0.00           H
ATOM   3613  HB3 LEU X 236      54.402  50.748  97.899  0.00  0.00           H
ATOM   3614  CG  LEU X 236      52.878  52.254  98.356  0.00  0.00           C
ATOM   3615  HG  LEU X 236      52.460  53.044  97.732  0.00  0.00           H
ATOM   3616  CD1 LEU X 236      51.814  51.648  99.331  0.00  0.00           C
ATOM   3617 HD11 LEU X 236      51.002  51.260  98.715  0.00  0.00           H
ATOM   3618 HD12 LEU X 236      52.193  50.834  99.949  0.00  0.00           H
ATOM   3619 HD13 LEU X 236      51.327  52.454  99.879  0.00  0.00           H
ATOM   3620  CD2 LEU X 236      53.871  52.848  99.262  0.00  0.00           C
ATOM   3621 HD21 LEU X 236      54.364  52.045  99.808  0.00  0.00           H
ATOM   3622 HD22 LEU X 236      54.544  53.482  98.685  0.00  0.00           H
ATOM   3623 HD23 LEU X 236      53.424  53.515  99.999  0.00  0.00           H
ATOM   3624  C   LEU X 236      54.861  50.567  95.335  0.00  0.00           C
ATOM   3625  O   LEU X 236      55.840  50.071  95.900  0.00  0.00           O
ATOM   3626  N   SER X 237      54.566  50.209  94.075  0.00  0.00           N
ATOM   3627  H   SER X 237      53.868  50.775  93.614  0.00  0.00           H
ATOM   3628  CA  SER X 237      55.007  49.058  93.285  0.00  0.00           C
ATOM   3629  HA  SER X 237      54.645  48.141  93.750  0.00  0.00           H
ATOM   3630  CB  SER X 237      54.403  49.028  91.845  0.00  0.00           C
ATOM   3631  HB2 SER X 237      54.439  50.032  91.421  0.00  0.00           H
ATOM   3632  HB3 SER X 237      54.879  48.278  91.214  0.00  0.00           H
ATOM   3633  OG  SER X 237      53.029  48.648  91.844  0.00  0.00           O
ATOM   3634  HG  SER X 237      52.599  49.448  92.155  0.00  0.00           H
ATOM   3635  C   SER X 237      56.530  48.868  93.191  0.00  0.00           C
ATOM   3636  O   SER X 237      57.406  49.742  93.339  0.00  0.00           O
ATOM   3637  N   LYS X 238      56.869  47.581  93.081  0.00  0.00           N
ATOM   3638  H   LYS X 238      56.088  46.943  93.013  0.00  0.00           H
ATOM   3639  CA  LYS X 238      58.181  47.053  92.743  0.00  0.00           C
ATOM   3640  HA  LYS X 238      58.899  47.872  92.802  0.00  0.00           H
ATOM   3641  CB  LYS X 238      58.689  46.119  93.781  0.00  0.00           C
ATOM   3642  HB2 LYS X 238      58.078  45.242  93.996  0.00  0.00           H
ATOM   3643  HB3 LYS X 238      59.725  45.862  93.561  0.00  0.00           H
ATOM   3644  CG  LYS X 238      58.817  46.878  95.106  0.00  0.00           C
ATOM   3645  HG2 LYS X 238      59.413  47.790  95.130  0.00  0.00           H
ATOM   3646  HG3 LYS X 238      57.809  47.135  95.431  0.00  0.00           H
ATOM   3647  CD  LYS X 238      59.370  45.880  96.186  0.00  0.00           C
ATOM   3648  HD2 LYS X 238      58.954  44.874  96.231  0.00  0.00           H
ATOM   3649  HD3 LYS X 238      60.427  45.779  95.940  0.00  0.00           H
ATOM   3650  CE  LYS X 238      59.125  46.500  97.581  0.00  0.00           C
ATOM   3651  HE2 LYS X 238      59.699  47.412  97.414  0.00  0.00           H
ATOM   3652  HE3 LYS X 238      58.069  46.653  97.802  0.00  0.00           H
ATOM   3653  NZ  LYS X 238      59.783  45.814  98.670  0.00  0.00           N
ATOM   3654  HZ1 LYS X 238      59.870  46.391  99.494  0.00  0.00           H
ATOM   3655  HZ2 LYS X 238      59.290  44.958  98.879  0.00  0.00           H
ATOM   3656  HZ3 LYS X 238      60.708  45.486  98.433  0.00  0.00           H
ATOM   3657  C   LYS X 238      58.146  46.545  91.279  0.00  0.00           C
ATOM   3658  O   LYS X 238      57.880  45.362  91.067  0.00  0.00           O
ATOM   3659  N   VAL X 239      58.419  47.429  90.302  0.00  0.00           N
ATOM   3660  H   VAL X 239      58.666  48.360  90.607  0.00  0.00           H
ATOM   3661  CA  VAL X 239      58.564  47.064  88.922  0.00  0.00           C
ATOM   3662  HA  VAL X 239      58.418  45.992  88.791  0.00  0.00           H
ATOM   3663  CB  VAL X 239      57.594  47.976  88.113  0.00  0.00           C
ATOM   3664  HB  VAL X 239      57.998  48.988  88.097  0.00  0.00           H
ATOM   3665  CG1 VAL X 239      57.655  47.513  86.614  0.00  0.00           C
ATOM   3666 HG11 VAL X 239      56.933  48.133  86.082  0.00  0.00           H
ATOM   3667 HG12 VAL X 239      58.676  47.686  86.276  0.00  0.00           H
ATOM   3668 HG13 VAL X 239      57.380  46.460  86.554  0.00  0.00           H
ATOM   3669  CG2 VAL X 239      56.154  47.892  88.645  0.00  0.00           C
ATOM   3670 HG21 VAL X 239      55.994  46.866  88.976  0.00  0.00           H
ATOM   3671 HG22 VAL X 239      56.059  48.574  89.490  0.00  0.00           H
ATOM   3672 HG23 VAL X 239      55.639  48.170  87.725  0.00  0.00           H
ATOM   3673  C   VAL X 239      60.058  47.137  88.557  0.00  0.00           C
ATOM   3674  O   VAL X 239      60.553  48.039  87.926  0.00  0.00           O
ATOM   3675  N   THR X 240      60.794  46.235  89.081  0.00  0.00           N
ATOM   3676  H   THR X 240      60.345  45.484  89.586  0.00  0.00           H
ATOM   3677  CA  THR X 240      62.297  46.275  89.053  0.00  0.00           C
ATOM   3678  HA  THR X 240      62.643  47.235  88.670  0.00  0.00           H
ATOM   3679  CB  THR X 240      62.832  46.142  90.513  0.00  0.00           C
ATOM   3680  HB  THR X 240      63.917  46.245  90.470  0.00  0.00           H
ATOM   3681  CG2 THR X 240      62.259  47.243  91.369  0.00  0.00           C
ATOM   3682 HG21 THR X 240      62.481  48.199  90.894  0.00  0.00           H
ATOM   3683 HG22 THR X 240      61.172  47.257  91.454  0.00  0.00           H
ATOM   3684 HG23 THR X 240      62.708  47.076  92.348  0.00  0.00           H
ATOM   3685  OG1 THR X 240      62.487  44.891  91.105  0.00  0.00           O
ATOM   3686  HG1 THR X 240      63.180  44.310  90.783  0.00  0.00           H
ATOM   3687  C   THR X 240      62.891  45.170  88.146  0.00  0.00           C
ATOM   3688  O   THR X 240      62.231  44.181  87.924  0.00  0.00           O
ATOM   3689  N   SER X 241      64.125  45.352  87.711  0.00  0.00           N
ATOM   3690  H   SER X 241      64.520  46.263  87.898  0.00  0.00           H
ATOM   3691  CA  SER X 241      64.999  44.410  86.986  0.00  0.00           C
ATOM   3692  HA  SER X 241      64.594  43.402  86.897  0.00  0.00           H
ATOM   3693  CB  SER X 241      65.285  44.867  85.566  0.00  0.00           C
ATOM   3694  HB2 SER X 241      65.572  45.919  85.559  0.00  0.00           H
ATOM   3695  HB3 SER X 241      66.076  44.320  85.052  0.00  0.00           H
ATOM   3696  OG  SER X 241      64.066  44.664  84.898  0.00  0.00           O
ATOM   3697  HG  SER X 241      63.962  43.730  84.700  0.00  0.00           H
ATOM   3698  C   SER X 241      66.325  44.211  87.752  0.00  0.00           C
ATOM   3699  O   SER X 241      66.782  45.176  88.404  0.00  0.00           O
ATOM   3700  N   LYS X 242      66.906  43.008  87.828  0.00  0.00           N
ATOM   3701  H   LYS X 242      66.501  42.312  87.218  0.00  0.00           H
ATOM   3702  CA  LYS X 242      68.162  42.640  88.437  0.00  0.00           C
ATOM   3703  HA  LYS X 242      68.682  43.594  88.346  0.00  0.00           H
ATOM   3704  CB  LYS X 242      68.053  42.062  89.845  0.00  0.00           C
ATOM   3705  HB2 LYS X 242      67.173  42.375  90.407  0.00  0.00           H
ATOM   3706  HB3 LYS X 242      68.002  40.974  89.793  0.00  0.00           H
ATOM   3707  CG  LYS X 242      69.205  42.456  90.695  0.00  0.00           C
ATOM   3708  HG2 LYS X 242      69.279  43.539  90.782  0.00  0.00           H
ATOM   3709  HG3 LYS X 242      69.068  42.125  91.724  0.00  0.00           H
ATOM   3710  CD  LYS X 242      70.607  41.915  90.365  0.00  0.00           C
ATOM   3711  HD2 LYS X 242      70.696  40.829  90.406  0.00  0.00           H
ATOM   3712  HD3 LYS X 242      70.995  42.252  89.403  0.00  0.00           H
ATOM   3713  CE  LYS X 242      71.576  42.513  91.438  0.00  0.00           C
ATOM   3714  HE2 LYS X 242      71.715  43.591  91.366  0.00  0.00           H
ATOM   3715  HE3 LYS X 242      71.284  42.345  92.475  0.00  0.00           H
ATOM   3716  NZ  LYS X 242      72.933  41.876  91.315  0.00  0.00           N
ATOM   3717  HZ1 LYS X 242      72.836  40.893  91.523  0.00  0.00           H
ATOM   3718  HZ2 LYS X 242      73.262  41.909  90.361  0.00  0.00           H
ATOM   3719  HZ3 LYS X 242      73.656  42.358  91.831  0.00  0.00           H
ATOM   3720  C   LYS X 242      68.772  41.718  87.396  0.00  0.00           C
ATOM   3721  O   LYS X 242      68.258  40.658  87.162  0.00  0.00           O
ATOM   3722  N   CYS X 243      69.829  42.125  86.721  0.00  0.00           N
ATOM   3723  H   CYS X 243      70.198  43.050  86.891  0.00  0.00           H
ATOM   3724  CA  CYS X 243      70.539  41.329  85.713  0.00  0.00           C
ATOM   3725  HA  CYS X 243      70.145  40.314  85.657  0.00  0.00           H
ATOM   3726  CB  CYS X 243      70.266  41.849  84.348  0.00  0.00           C
ATOM   3727  HB2 CYS X 243      70.692  42.852  84.367  0.00  0.00           H
ATOM   3728  HB3 CYS X 243      70.679  41.224  83.557  0.00  0.00           H
ATOM   3729  SG  CYS X 243      68.529  42.117  83.873  0.00  0.00           S
ATOM   3730  HG  CYS X 243      68.722  41.697  82.619  0.00  0.00           H
ATOM   3731  C   CYS X 243      72.026  41.344  85.961  0.00  0.00           C
ATOM   3732  O   CYS X 243      72.552  42.281  86.569  0.00  0.00           O
ATOM   3733  N   GLY X 244      72.696  40.362  85.481  0.00  0.00           N
ATOM   3734  H   GLY X 244      72.023  39.642  85.260  0.00  0.00           H
ATOM   3735  CA  GLY X 244      74.038  39.994  85.560  0.00  0.00           C
ATOM   3736  HA2 GLY X 244      74.358  40.392  86.523  0.00  0.00           H
ATOM   3737  HA3 GLY X 244      74.108  38.911  85.457  0.00  0.00           H
ATOM   3738  C   GLY X 244      74.919  40.866  84.543  0.00  0.00           C
ATOM   3739  O   GLY X 244      74.407  41.824  83.969  0.00  0.00           O
ATOM   3740  N   SER X 245      76.237  40.559  84.345  0.00  0.00           N
ATOM   3741  H   SER X 245      76.597  39.790  84.893  0.00  0.00           H
ATOM   3742  CA  SER X 245      77.059  41.117  83.325  0.00  0.00           C
ATOM   3743  HA  SER X 245      77.185  42.199  83.284  0.00  0.00           H
ATOM   3744  CB  SER X 245      78.506  40.695  83.632  0.00  0.00           C
ATOM   3745  HB2 SER X 245      78.631  39.615  83.702  0.00  0.00           H
ATOM   3746  HB3 SER X 245      79.178  40.995  82.828  0.00  0.00           H
ATOM   3747  OG  SER X 245      78.991  41.194  84.889  0.00  0.00           O
ATOM   3748  HG  SER X 245      79.807  40.707  85.019  0.00  0.00           H
ATOM   3749  C   SER X 245      76.497  40.750  81.873  0.00  0.00           C
ATOM   3750  O   SER X 245      75.977  39.677  81.617  0.00  0.00           O
ATOM   3751  N   LEU X 246      76.790  41.621  80.855  0.00  0.00           N
ATOM   3752  H   LEU X 246      77.093  42.532  81.171  0.00  0.00           H
ATOM   3753  CA  LEU X 246      76.678  41.357  79.407  0.00  0.00           C
ATOM   3754  HA  LEU X 246      75.787  40.807  79.103  0.00  0.00           H
ATOM   3755  CB  LEU X 246      76.620  42.648  78.576  0.00  0.00           C
ATOM   3756  HB2 LEU X 246      77.610  43.102  78.619  0.00  0.00           H
ATOM   3757  HB3 LEU X 246      76.385  42.391  77.543  0.00  0.00           H
ATOM   3758  CG  LEU X 246      75.641  43.744  79.049  0.00  0.00           C
ATOM   3759  HG  LEU X 246      76.066  44.181  79.953  0.00  0.00           H
ATOM   3760  CD1 LEU X 246      75.496  44.915  78.130  0.00  0.00           C
ATOM   3761 HD11 LEU X 246      74.990  44.587  77.222  0.00  0.00           H
ATOM   3762 HD12 LEU X 246      75.013  45.723  78.678  0.00  0.00           H
ATOM   3763 HD13 LEU X 246      76.499  45.261  77.879  0.00  0.00           H
ATOM   3764  CD2 LEU X 246      74.199  43.305  79.397  0.00  0.00           C
ATOM   3765 HD21 LEU X 246      74.432  42.494  80.087  0.00  0.00           H
ATOM   3766 HD22 LEU X 246      73.675  44.089  79.942  0.00  0.00           H
ATOM   3767 HD23 LEU X 246      73.627  43.019  78.514  0.00  0.00           H
ATOM   3768  C   LEU X 246      77.928  40.570  78.972  0.00  0.00           C
ATOM   3769  O   LEU X 246      79.011  40.846  79.402  0.00  0.00           O
ATOM   3770  N   GLY X 247      77.764  39.529  78.119  0.00  0.00           N
ATOM   3771  H   GLY X 247      76.857  39.115  77.956  0.00  0.00           H
ATOM   3772  CA  GLY X 247      78.872  39.132  77.191  0.00  0.00           C
ATOM   3773  HA2 GLY X 247      79.756  39.023  77.820  0.00  0.00           H
ATOM   3774  HA3 GLY X 247      78.455  38.182  76.858  0.00  0.00           H
ATOM   3775  C   GLY X 247      79.061  40.143  76.020  0.00  0.00           C
ATOM   3776  O   GLY X 247      78.399  41.176  76.018  0.00  0.00           O
ATOM   3777  N   ASN X 248      79.910  39.850  75.059  0.00  0.00           N
ATOM   3778  H   ASN X 248      80.305  38.921  75.090  0.00  0.00           H
ATOM   3779  CA  ASN X 248      80.330  40.764  74.068  0.00  0.00           C
ATOM   3780  HA  ASN X 248      80.449  41.732  74.555  0.00  0.00           H
ATOM   3781  CB  ASN X 248      81.692  40.407  73.513  0.00  0.00           C
ATOM   3782  HB2 ASN X 248      81.756  39.525  72.876  0.00  0.00           H
ATOM   3783  HB3 ASN X 248      81.882  41.194  72.784  0.00  0.00           H
ATOM   3784  CG  ASN X 248      82.792  40.406  74.466  0.00  0.00           C
ATOM   3785  OD1 ASN X 248      83.399  41.462  74.759  0.00  0.00           O
ATOM   3786  ND2 ASN X 248      83.211  39.249  74.928  0.00  0.00           N
ATOM   3787 HD21 ASN X 248      82.616  38.459  74.722  0.00  0.00           H
ATOM   3788 HD22 ASN X 248      83.765  39.144  75.766  0.00  0.00           H
ATOM   3789  C   ASN X 248      79.228  40.908  73.011  0.00  0.00           C
ATOM   3790  O   ASN X 248      78.693  39.946  72.445  0.00  0.00           O
ATOM   3791  N   ILE X 249      78.852  42.157  72.527  0.00  0.00           N
ATOM   3792  H   ILE X 249      79.397  42.900  72.940  0.00  0.00           H
ATOM   3793  CA  ILE X 249      77.981  42.276  71.340  0.00  0.00           C
ATOM   3794  HA  ILE X 249      77.252  41.468  71.272  0.00  0.00           H
ATOM   3795  CB  ILE X 249      77.197  43.602  71.464  0.00  0.00           C
ATOM   3796  HB  ILE X 249      77.782  44.375  71.963  0.00  0.00           H
ATOM   3797  CG2 ILE X 249      76.635  44.210  70.173  0.00  0.00           C
ATOM   3798 HG21 ILE X 249      77.439  44.478  69.488  0.00  0.00           H
ATOM   3799 HG22 ILE X 249      76.008  43.576  69.546  0.00  0.00           H
ATOM   3800 HG23 ILE X 249      76.070  45.124  70.355  0.00  0.00           H
ATOM   3801  CG1 ILE X 249      75.925  43.299  72.309  0.00  0.00           C
ATOM   3802 HG12 ILE X 249      75.290  42.707  71.649  0.00  0.00           H
ATOM   3803 HG13 ILE X 249      76.221  42.686  73.160  0.00  0.00           H
ATOM   3804  CD1 ILE X 249      75.138  44.489  72.774  0.00  0.00           C
ATOM   3805 HD11 ILE X 249      74.771  44.929  71.847  0.00  0.00           H
ATOM   3806 HD12 ILE X 249      74.371  44.158  73.475  0.00  0.00           H
ATOM   3807 HD13 ILE X 249      75.822  45.188  73.255  0.00  0.00           H
ATOM   3808  C   ILE X 249      78.738  42.260  70.017  0.00  0.00           C
ATOM   3809  O   ILE X 249      79.730  42.944  69.885  0.00  0.00           O
ATOM   3810  N   HIE X 250      78.302  41.421  68.999  0.00  0.00           N
ATOM   3811  H   HIE X 250      77.439  40.910  69.121  0.00  0.00           H
ATOM   3812  CA  HIE X 250      78.979  41.288  67.697  0.00  0.00           C
ATOM   3813  HA  HIE X 250      79.653  42.130  67.539  0.00  0.00           H
ATOM   3814  CB  HIE X 250      79.828  40.018  67.589  0.00  0.00           C
ATOM   3815  HB2 HIE X 250      79.207  39.135  67.741  0.00  0.00           H
ATOM   3816  HB3 HIE X 250      80.226  39.938  66.577  0.00  0.00           H
ATOM   3817  CG  HIE X 250      81.093  39.867  68.433  0.00  0.00           C
ATOM   3818  ND1 HIE X 250      82.304  40.536  68.219  0.00  0.00           N
ATOM   3819  CE1 HIE X 250      82.993  40.279  69.358  0.00  0.00           C
ATOM   3820  HE1 HIE X 250      84.002  40.558  69.624  0.00  0.00           H
ATOM   3821  NE2 HIE X 250      82.282  39.518  70.197  0.00  0.00           N
ATOM   3822  HE2 HIE X 250      82.653  39.189  71.077  0.00  0.00           H
ATOM   3823  CD2 HIE X 250      81.046  39.360  69.679  0.00  0.00           C
ATOM   3824  HD2 HIE X 250      80.158  39.110  70.240  0.00  0.00           H
ATOM   3825  C   HIE X 250      77.931  41.459  66.640  0.00  0.00           C
ATOM   3826  O   HIE X 250      77.364  40.487  66.142  0.00  0.00           O
ATOM   3827  N   HIE X 251      77.613  42.697  66.330  0.00  0.00           N
ATOM   3828  H   HIE X 251      78.064  43.438  66.848  0.00  0.00           H
ATOM   3829  CA  HIE X 251      76.657  43.060  65.348  0.00  0.00           C
ATOM   3830  HA  HIE X 251      75.811  42.376  65.279  0.00  0.00           H
ATOM   3831  CB  HIE X 251      76.039  44.409  65.660  0.00  0.00           C
ATOM   3832  HB2 HIE X 251      75.538  44.275  66.619  0.00  0.00           H
ATOM   3833  HB3 HIE X 251      76.767  45.216  65.579  0.00  0.00           H
ATOM   3834  CG  HIE X 251      74.915  44.731  64.730  0.00  0.00           C
ATOM   3835  ND1 HIE X 251      73.662  44.123  64.772  0.00  0.00           N
ATOM   3836  CE1 HIE X 251      73.011  44.717  63.704  0.00  0.00           C
ATOM   3837  HE1 HIE X 251      71.968  44.554  63.473  0.00  0.00           H
ATOM   3838  NE2 HIE X 251      73.746  45.586  63.010  0.00  0.00           N
ATOM   3839  HE2 HIE X 251      73.428  46.161  62.244  0.00  0.00           H
ATOM   3840  CD2 HIE X 251      74.995  45.542  63.598  0.00  0.00           C
ATOM   3841  HD2 HIE X 251      75.819  46.135  63.231  0.00  0.00           H
ATOM   3842  C   HIE X 251      77.314  43.130  63.968  0.00  0.00           C
ATOM   3843  O   HIE X 251      77.800  44.131  63.440  0.00  0.00           O
ATOM   3844  N   LYS X 252      77.368  41.938  63.357  0.00  0.00           N
ATOM   3845  H   LYS X 252      76.766  41.189  63.668  0.00  0.00           H
ATOM   3846  CA  LYS X 252      78.181  41.665  62.071  0.00  0.00           C
ATOM   3847  HA  LYS X 252      78.479  42.610  61.616  0.00  0.00           H
ATOM   3848  CB  LYS X 252      79.548  41.077  62.416  0.00  0.00           C
ATOM   3849  HB2 LYS X 252      79.489  40.029  62.708  0.00  0.00           H
ATOM   3850  HB3 LYS X 252      80.113  41.148  61.487  0.00  0.00           H
ATOM   3851  CG  LYS X 252      80.382  41.634  63.655  0.00  0.00           C
ATOM   3852  HG2 LYS X 252      80.359  42.723  63.673  0.00  0.00           H
ATOM   3853  HG3 LYS X 252      79.753  41.313  64.485  0.00  0.00           H
ATOM   3854  CD  LYS X 252      81.734  41.050  63.664  0.00  0.00           C
ATOM   3855  HD2 LYS X 252      81.782  39.964  63.736  0.00  0.00           H
ATOM   3856  HD3 LYS X 252      82.284  41.279  62.751  0.00  0.00           H
ATOM   3857  CE  LYS X 252      82.477  41.693  64.883  0.00  0.00           C
ATOM   3858  HE2 LYS X 252      82.642  42.765  64.781  0.00  0.00           H
ATOM   3859  HE3 LYS X 252      81.866  41.555  65.776  0.00  0.00           H
ATOM   3860  NZ  LYS X 252      83.807  41.000  65.087  0.00  0.00           N
ATOM   3861  HZ1 LYS X 252      84.333  41.291  65.899  0.00  0.00           H
ATOM   3862  HZ2 LYS X 252      83.717  39.999  65.187  0.00  0.00           H
ATOM   3863  HZ3 LYS X 252      84.378  41.108  64.261  0.00  0.00           H
ATOM   3864  C   LYS X 252      77.451  40.948  60.906  0.00  0.00           C
ATOM   3865  O   LYS X 252      78.015  39.893  60.520  0.00  0.00           O
ATOM   3866  N   PRO X 253      76.339  41.488  60.344  0.00  0.00           N
ATOM   3867  CD  PRO X 253      75.526  42.520  61.018  0.00  0.00           C
ATOM   3868  HD2 PRO X 253      76.179  43.388  60.928  0.00  0.00           H
ATOM   3869  HD3 PRO X 253      75.279  42.241  62.042  0.00  0.00           H
ATOM   3870  CG  PRO X 253      74.204  42.610  60.235  0.00  0.00           C
ATOM   3871  HG2 PRO X 253      73.873  43.646  60.308  0.00  0.00           H
ATOM   3872  HG3 PRO X 253      73.486  41.931  60.696  0.00  0.00           H
ATOM   3873  CB  PRO X 253      74.562  42.128  58.870  0.00  0.00           C
ATOM   3874  HB2 PRO X 253      74.968  42.959  58.293  0.00  0.00           H
ATOM   3875  HB3 PRO X 253      73.726  41.758  58.277  0.00  0.00           H
ATOM   3876  CA  PRO X 253      75.798  41.140  59.052  0.00  0.00           C
ATOM   3877  HA  PRO X 253      75.278  40.192  59.191  0.00  0.00           H
ATOM   3878  C   PRO X 253      76.799  41.118  57.909  0.00  0.00           C
ATOM   3879  O   PRO X 253      77.722  41.896  57.889  0.00  0.00           O
ATOM   3880  N   GLY X 254      76.529  40.296  56.858  0.00  0.00           N
ATOM   3881  H   GLY X 254      75.699  39.756  57.056  0.00  0.00           H
ATOM   3882  CA  GLY X 254      76.967  40.522  55.537  0.00  0.00           C
ATOM   3883  HA2 GLY X 254      77.973  40.938  55.581  0.00  0.00           H
ATOM   3884  HA3 GLY X 254      76.949  39.580  54.989  0.00  0.00           H
ATOM   3885  C   GLY X 254      75.993  41.413  54.769  0.00  0.00           C
ATOM   3886  O   GLY X 254      74.784  41.290  54.890  0.00  0.00           O
ATOM   3887  N   GLY X 255      76.432  42.369  53.965  0.00  0.00           N
ATOM   3888  H   GLY X 255      77.432  42.439  53.840  0.00  0.00           H
ATOM   3889  CA  GLY X 255      75.606  43.378  53.373  0.00  0.00           C
ATOM   3890  HA2 GLY X 255      75.024  44.049  54.005  0.00  0.00           H
ATOM   3891  HA3 GLY X 255      76.300  43.999  52.806  0.00  0.00           H
ATOM   3892  C   GLY X 255      74.692  42.819  52.274  0.00  0.00           C
ATOM   3893  O   GLY X 255      75.153  42.215  51.317  0.00  0.00           O
ATOM   3894  N   GLY X 256      73.371  43.111  52.362  0.00  0.00           N
ATOM   3895  H   GLY X 256      73.067  43.727  53.102  0.00  0.00           H
ATOM   3896  CA  GLY X 256      72.264  42.656  51.466  0.00  0.00           C
ATOM   3897  HA2 GLY X 256      72.457  41.645  51.107  0.00  0.00           H
ATOM   3898  HA3 GLY X 256      71.332  42.732  52.027  0.00  0.00           H
ATOM   3899  C   GLY X 256      72.168  43.483  50.171  0.00  0.00           C
ATOM   3900  O   GLY X 256      72.935  44.429  49.992  0.00  0.00           O
ATOM   3901  N   GLN X 257      71.177  43.187  49.372  0.00  0.00           N
ATOM   3902  H   GLN X 257      70.556  42.462  49.702  0.00  0.00           H
ATOM   3903  CA  GLN X 257      71.020  43.745  48.066  0.00  0.00           C
ATOM   3904  HA  GLN X 257      71.642  44.638  48.003  0.00  0.00           H
ATOM   3905  CB  GLN X 257      71.543  42.709  47.071  0.00  0.00           C
ATOM   3906  HB2 GLN X 257      72.545  42.448  47.410  0.00  0.00           H
ATOM   3907  HB3 GLN X 257      70.871  41.854  47.146  0.00  0.00           H
ATOM   3908  CG  GLN X 257      71.364  43.136  45.603  0.00  0.00           C
ATOM   3909  HG2 GLN X 257      71.284  42.264  44.953  0.00  0.00           H
ATOM   3910  HG3 GLN X 257      70.474  43.727  45.385  0.00  0.00           H
ATOM   3911  CD  GLN X 257      72.459  44.072  45.091  0.00  0.00           C
ATOM   3912  OE1 GLN X 257      72.223  45.126  44.518  0.00  0.00           O
ATOM   3913  NE2 GLN X 257      73.721  43.728  45.375  0.00  0.00           N
ATOM   3914 HE21 GLN X 257      73.915  42.821  45.773  0.00  0.00           H
ATOM   3915 HE22 GLN X 257      74.483  44.358  45.168  0.00  0.00           H
ATOM   3916  C   GLN X 257      69.573  44.091  47.729  0.00  0.00           C
ATOM   3917  O   GLN X 257      68.659  43.310  47.872  0.00  0.00           O
ATOM   3918  N   VAL X 258      69.347  45.307  47.249  0.00  0.00           N
ATOM   3919  H   VAL X 258      70.137  45.936  47.240  0.00  0.00           H
ATOM   3920  CA  VAL X 258      68.077  45.859  46.784  0.00  0.00           C
ATOM   3921  HA  VAL X 258      67.487  45.015  46.427  0.00  0.00           H
ATOM   3922  CB  VAL X 258      67.292  46.468  47.959  0.00  0.00           C
ATOM   3923  HB  VAL X 258      67.457  45.773  48.782  0.00  0.00           H
ATOM   3924  CG1 VAL X 258      67.694  47.910  48.421  0.00  0.00           C
ATOM   3925 HG11 VAL X 258      67.473  48.538  47.558  0.00  0.00           H
ATOM   3926 HG12 VAL X 258      67.230  48.248  49.347  0.00  0.00           H
ATOM   3927 HG13 VAL X 258      68.764  47.860  48.626  0.00  0.00           H
ATOM   3928  CG2 VAL X 258      65.803  46.570  47.663  0.00  0.00           C
ATOM   3929 HG21 VAL X 258      65.240  46.583  48.596  0.00  0.00           H
ATOM   3930 HG22 VAL X 258      65.552  47.442  47.058  0.00  0.00           H
ATOM   3931 HG23 VAL X 258      65.503  45.647  47.168  0.00  0.00           H
ATOM   3932  C   VAL X 258      68.026  46.836  45.637  0.00  0.00           C
ATOM   3933  O   VAL X 258      68.879  47.729  45.414  0.00  0.00           O
ATOM   3934  N   GLU X 259      66.908  46.707  44.912  0.00  0.00           N
ATOM   3935  H   GLU X 259      66.275  45.963  45.169  0.00  0.00           H
ATOM   3936  CA  GLU X 259      66.621  47.567  43.726  0.00  0.00           C
ATOM   3937  HA  GLU X 259      67.174  48.496  43.862  0.00  0.00           H
ATOM   3938  CB  GLU X 259      67.236  46.970  42.442  0.00  0.00           C
ATOM   3939  HB2 GLU X 259      68.279  46.852  42.737  0.00  0.00           H
ATOM   3940  HB3 GLU X 259      66.756  46.036  42.152  0.00  0.00           H
ATOM   3941  CG  GLU X 259      67.135  47.906  41.265  0.00  0.00           C
ATOM   3942  HG2 GLU X 259      66.091  47.885  40.952  0.00  0.00           H
ATOM   3943  HG3 GLU X 259      67.341  48.943  41.530  0.00  0.00           H
ATOM   3944  CD  GLU X 259      68.116  47.512  40.036  0.00  0.00           C
ATOM   3945  OE1 GLU X 259      67.751  47.828  38.877  0.00  0.00           O
ATOM   3946  OE2 GLU X 259      69.118  46.768  40.280  0.00  0.00           O
ATOM   3947  C   GLU X 259      65.142  47.901  43.535  0.00  0.00           C
ATOM   3948  O   GLU X 259      64.255  47.092  43.138  0.00  0.00           O
ATOM   3949  N   VAL X 260      64.788  49.190  43.766  0.00  0.00           N
ATOM   3950  H   VAL X 260      65.525  49.852  43.961  0.00  0.00           H
ATOM   3951  CA  VAL X 260      63.393  49.643  43.733  0.00  0.00           C
ATOM   3952  HA  VAL X 260      62.811  48.722  43.702  0.00  0.00           H
ATOM   3953  CB  VAL X 260      63.112  50.413  45.022  0.00  0.00           C
ATOM   3954  HB  VAL X 260      63.749  51.285  45.168  0.00  0.00           H
ATOM   3955  CG1 VAL X 260      61.656  50.962  44.821  0.00  0.00           C
ATOM   3956 HG11 VAL X 260      61.693  51.941  44.344  0.00  0.00           H
ATOM   3957 HG12 VAL X 260      61.009  50.181  44.422  0.00  0.00           H
ATOM   3958 HG13 VAL X 260      61.232  51.104  45.815  0.00  0.00           H
ATOM   3959  CG2 VAL X 260      63.155  49.567  46.263  0.00  0.00           C
ATOM   3960 HG21 VAL X 260      62.779  49.998  47.191  0.00  0.00           H
ATOM   3961 HG22 VAL X 260      62.572  48.658  46.112  0.00  0.00           H
ATOM   3962 HG23 VAL X 260      64.223  49.392  46.394  0.00  0.00           H
ATOM   3963  C   VAL X 260      63.189  50.412  42.460  0.00  0.00           C
ATOM   3964  O   VAL X 260      63.802  51.478  42.307  0.00  0.00           O
ATOM   3965  N   LYS X 261      62.108  50.039  41.670  0.00  0.00           N
ATOM   3966  H   LYS X 261      61.672  49.167  41.932  0.00  0.00           H
ATOM   3967  CA  LYS X 261      61.854  50.611  40.288  0.00  0.00           C
ATOM   3968  HA  LYS X 261      62.580  51.394  40.070  0.00  0.00           H
ATOM   3969  CB  LYS X 261      61.838  49.437  39.252  0.00  0.00           C
ATOM   3970  HB2 LYS X 261      61.451  48.560  39.772  0.00  0.00           H
ATOM   3971  HB3 LYS X 261      61.340  49.678  38.313  0.00  0.00           H
ATOM   3972  CG  LYS X 261      63.309  49.118  38.929  0.00  0.00           C
ATOM   3973  HG2 LYS X 261      63.860  50.041  38.750  0.00  0.00           H
ATOM   3974  HG3 LYS X 261      63.676  48.578  39.803  0.00  0.00           H
ATOM   3975  CD  LYS X 261      63.451  48.313  37.637  0.00  0.00           C
ATOM   3976  HD2 LYS X 261      62.759  47.477  37.744  0.00  0.00           H
ATOM   3977  HD3 LYS X 261      63.140  48.927  36.792  0.00  0.00           H
ATOM   3978  CE  LYS X 261      64.809  47.625  37.289  0.00  0.00           C
ATOM   3979  HE2 LYS X 261      64.774  47.241  36.269  0.00  0.00           H
ATOM   3980  HE3 LYS X 261      65.521  48.449  37.344  0.00  0.00           H
ATOM   3981  NZ  LYS X 261      65.176  46.480  38.192  0.00  0.00           N
ATOM   3982  HZ1 LYS X 261      64.787  46.750  39.084  0.00  0.00           H
ATOM   3983  HZ2 LYS X 261      64.759  45.583  37.990  0.00  0.00           H
ATOM   3984  HZ3 LYS X 261      66.182  46.407  38.247  0.00  0.00           H
ATOM   3985  C   LYS X 261      60.522  51.333  40.312  0.00  0.00           C
ATOM   3986  O   LYS X 261      59.526  50.846  40.817  0.00  0.00           O
ATOM   3987  N   SER X 262      60.524  52.575  39.869  0.00  0.00           N
ATOM   3988  H   SER X 262      61.395  52.978  39.554  0.00  0.00           H
ATOM   3989  CA  SER X 262      59.301  53.367  39.796  0.00  0.00           C
ATOM   3990  HA  SER X 262      58.519  52.720  39.400  0.00  0.00           H
ATOM   3991  CB  SER X 262      58.927  53.862  41.268  0.00  0.00           C
ATOM   3992  HB2 SER X 262      57.869  54.121  41.298  0.00  0.00           H
ATOM   3993  HB3 SER X 262      58.995  53.056  41.999  0.00  0.00           H
ATOM   3994  OG  SER X 262      59.666  54.935  41.588  0.00  0.00           O
ATOM   3995  HG  SER X 262      60.612  54.785  41.525  0.00  0.00           H
ATOM   3996  C   SER X 262      59.380  54.631  38.945  0.00  0.00           C
ATOM   3997  O   SER X 262      60.405  54.825  38.258  0.00  0.00           O
ATOM   3998  N   GLU X 263      58.354  55.424  38.919  0.00  0.00           N
ATOM   3999  H   GLU X 263      57.591  55.029  39.451  0.00  0.00           H
ATOM   4000  CA  GLU X 263      58.246  56.619  38.028  0.00  0.00           C
ATOM   4001  HA  GLU X 263      59.279  56.934  37.880  0.00  0.00           H
ATOM   4002  CB  GLU X 263      57.655  56.226  36.682  0.00  0.00           C
ATOM   4003  HB2 GLU X 263      58.361  55.637  36.097  0.00  0.00           H
ATOM   4004  HB3 GLU X 263      56.743  55.643  36.812  0.00  0.00           H
ATOM   4005  CG  GLU X 263      57.318  57.411  35.868  0.00  0.00           C
ATOM   4006  HG2 GLU X 263      56.445  57.872  36.331  0.00  0.00           H
ATOM   4007  HG3 GLU X 263      58.177  58.075  35.769  0.00  0.00           H
ATOM   4008  CD  GLU X 263      57.002  57.051  34.405  0.00  0.00           C
ATOM   4009  OE1 GLU X 263      55.916  56.399  34.171  0.00  0.00           O
ATOM   4010  OE2 GLU X 263      57.774  57.588  33.502  0.00  0.00           O
ATOM   4011  C   GLU X 263      57.540  57.754  38.742  0.00  0.00           C
ATOM   4012  O   GLU X 263      58.133  58.817  38.934  0.00  0.00           O
ATOM   4013  N   LYS X 264      56.287  57.520  39.213  0.00  0.00           N
ATOM   4014  H   LYS X 264      55.885  56.628  38.964  0.00  0.00           H
ATOM   4015  CA  LYS X 264      55.603  58.617  39.980  0.00  0.00           C
ATOM   4016  HA  LYS X 264      56.229  59.510  40.003  0.00  0.00           H
ATOM   4017  CB  LYS X 264      54.302  58.916  39.258  0.00  0.00           C
ATOM   4018  HB2 LYS X 264      53.799  57.974  39.037  0.00  0.00           H
ATOM   4019  HB3 LYS X 264      53.633  59.488  39.901  0.00  0.00           H
ATOM   4020  CG  LYS X 264      54.391  59.792  37.985  0.00  0.00           C
ATOM   4021  HG2 LYS X 264      54.935  60.677  38.315  0.00  0.00           H
ATOM   4022  HG3 LYS X 264      54.815  59.217  37.162  0.00  0.00           H
ATOM   4023  CD  LYS X 264      53.014  60.296  37.495  0.00  0.00           C
ATOM   4024  HD2 LYS X 264      52.638  59.492  36.863  0.00  0.00           H
ATOM   4025  HD3 LYS X 264      52.366  60.448  38.358  0.00  0.00           H
ATOM   4026  CE  LYS X 264      52.963  61.550  36.669  0.00  0.00           C
ATOM   4027  HE2 LYS X 264      53.179  62.436  37.266  0.00  0.00           H
ATOM   4028  HE3 LYS X 264      53.787  61.520  35.956  0.00  0.00           H
ATOM   4029  NZ  LYS X 264      51.719  61.705  35.926  0.00  0.00           N
ATOM   4030  HZ1 LYS X 264      51.740  62.595  35.449  0.00  0.00           H
ATOM   4031  HZ2 LYS X 264      51.614  60.869  35.370  0.00  0.00           H
ATOM   4032  HZ3 LYS X 264      50.945  61.893  36.548  0.00  0.00           H
ATOM   4033  C   LYS X 264      55.317  58.321  41.451  0.00  0.00           C
ATOM   4034  O   LYS X 264      54.870  57.234  41.783  0.00  0.00           O
ATOM   4035  N   LEU X 265      55.677  59.335  42.294  0.00  0.00           N
ATOM   4036  H   LEU X 265      55.975  60.220  41.908  0.00  0.00           H
ATOM   4037  CA  LEU X 265      55.521  59.339  43.756  0.00  0.00           C
ATOM   4038  HA  LEU X 265      54.942  58.444  43.985  0.00  0.00           H
ATOM   4039  CB  LEU X 265      56.863  59.166  44.535  0.00  0.00           C
ATOM   4040  HB2 LEU X 265      57.538  59.973  44.249  0.00  0.00           H
ATOM   4041  HB3 LEU X 265      56.705  59.225  45.611  0.00  0.00           H
ATOM   4042  CG  LEU X 265      57.596  57.816  44.180  0.00  0.00           C
ATOM   4043  HG  LEU X 265      56.846  57.027  44.125  0.00  0.00           H
ATOM   4044  CD1 LEU X 265      58.590  57.904  43.024  0.00  0.00           C
ATOM   4045 HD11 LEU X 265      59.587  58.098  43.419  0.00  0.00           H
ATOM   4046 HD12 LEU X 265      58.681  57.006  42.413  0.00  0.00           H
ATOM   4047 HD13 LEU X 265      58.247  58.667  42.326  0.00  0.00           H
ATOM   4048  CD2 LEU X 265      58.510  57.344  45.343  0.00  0.00           C
ATOM   4049 HD21 LEU X 265      58.001  56.859  46.175  0.00  0.00           H
ATOM   4050 HD22 LEU X 265      59.157  56.510  45.070  0.00  0.00           H
ATOM   4051 HD23 LEU X 265      59.092  58.207  45.666  0.00  0.00           H
ATOM   4052  C   LEU X 265      54.610  60.554  44.082  0.00  0.00           C
ATOM   4053  O   LEU X 265      55.110  61.685  44.158  0.00  0.00           O
ATOM   4054  N   ASP X 266      53.344  60.364  44.368  0.00  0.00           N
ATOM   4055  H   ASP X 266      52.902  59.474  44.186  0.00  0.00           H
ATOM   4056  CA  ASP X 266      52.433  61.523  44.708  0.00  0.00           C
ATOM   4057  HA  ASP X 266      52.852  62.513  44.530  0.00  0.00           H
ATOM   4058  CB  ASP X 266      51.465  61.427  43.543  0.00  0.00           C
ATOM   4059  HB2 ASP X 266      51.991  61.306  42.596  0.00  0.00           H
ATOM   4060  HB3 ASP X 266      50.817  60.568  43.718  0.00  0.00           H
ATOM   4061  CG  ASP X 266      50.515  62.612  43.334  0.00  0.00           C
ATOM   4062  OD1 ASP X 266      50.189  63.305  44.296  0.00  0.00           O
ATOM   4063  OD2 ASP X 266      50.117  62.961  42.153  0.00  0.00           O
ATOM   4064  C   ASP X 266      51.992  61.417  46.115  0.00  0.00           C
ATOM   4065  O   ASP X 266      50.972  60.724  46.398  0.00  0.00           O
ATOM   4066  N   PHE X 267      52.702  62.016  47.080  0.00  0.00           N
ATOM   4067  H   PHE X 267      53.469  62.602  46.783  0.00  0.00           H
ATOM   4068  CA  PHE X 267      52.530  61.925  48.540  0.00  0.00           C
ATOM   4069  HA  PHE X 267      51.845  61.147  48.877  0.00  0.00           H
ATOM   4070  CB  PHE X 267      53.820  61.587  49.220  0.00  0.00           C
ATOM   4071  HB2 PHE X 267      54.605  62.314  49.014  0.00  0.00           H
ATOM   4072  HB3 PHE X 267      53.765  61.498  50.305  0.00  0.00           H
ATOM   4073  CG  PHE X 267      54.425  60.271  48.897  0.00  0.00           C
ATOM   4074  CD1 PHE X 267      53.655  59.252  48.241  0.00  0.00           C
ATOM   4075  HD1 PHE X 267      52.724  59.490  47.748  0.00  0.00           H
ATOM   4076  CE1 PHE X 267      54.253  57.961  47.962  0.00  0.00           C
ATOM   4077  HE1 PHE X 267      53.835  57.255  47.260  0.00  0.00           H
ATOM   4078  CZ  PHE X 267      55.531  57.678  48.462  0.00  0.00           C
ATOM   4079  HZ  PHE X 267      55.906  56.679  48.295  0.00  0.00           H
ATOM   4080  CE2 PHE X 267      56.190  58.522  49.319  0.00  0.00           C
ATOM   4081  HE2 PHE X 267      57.168  58.246  49.684  0.00  0.00           H
ATOM   4082  CD2 PHE X 267      55.724  59.879  49.393  0.00  0.00           C
ATOM   4083  HD2 PHE X 267      56.238  60.609  50.002  0.00  0.00           H
ATOM   4084  C   PHE X 267      52.011  63.257  49.094  0.00  0.00           C
ATOM   4085  O   PHE X 267      52.692  64.297  49.080  0.00  0.00           O
ATOM   4086  N   LYS X 268      50.840  63.185  49.676  0.00  0.00           N
ATOM   4087  H   LYS X 268      50.314  62.326  49.601  0.00  0.00           H
ATOM   4088  CA  LYS X 268      50.182  64.374  50.321  0.00  0.00           C
ATOM   4089  HA  LYS X 268      50.973  65.114  50.437  0.00  0.00           H
ATOM   4090  CB  LYS X 268      49.163  64.944  49.261  0.00  0.00           C
ATOM   4091  HB2 LYS X 268      48.765  65.863  49.693  0.00  0.00           H
ATOM   4092  HB3 LYS X 268      49.644  65.364  48.378  0.00  0.00           H
ATOM   4093  CG  LYS X 268      48.085  63.868  48.894  0.00  0.00           C
ATOM   4094  HG2 LYS X 268      48.455  62.855  48.736  0.00  0.00           H
ATOM   4095  HG3 LYS X 268      47.435  63.874  49.769  0.00  0.00           H
ATOM   4096  CD  LYS X 268      47.313  64.304  47.660  0.00  0.00           C
ATOM   4097  HD2 LYS X 268      46.331  63.840  47.578  0.00  0.00           H
ATOM   4098  HD3 LYS X 268      47.049  65.353  47.528  0.00  0.00           H
ATOM   4099  CE  LYS X 268      48.097  63.915  46.393  0.00  0.00           C
ATOM   4100  HE2 LYS X 268      47.592  64.395  45.555  0.00  0.00           H
ATOM   4101  HE3 LYS X 268      49.074  64.373  46.544  0.00  0.00           H
ATOM   4102  NZ  LYS X 268      48.237  62.465  46.123  0.00  0.00           N
ATOM   4103  HZ1 LYS X 268      48.692  62.349  45.229  0.00  0.00           H
ATOM   4104  HZ2 LYS X 268      48.820  61.961  46.776  0.00  0.00           H
ATOM   4105  HZ3 LYS X 268      47.392  61.915  46.066  0.00  0.00           H
ATOM   4106  C   LYS X 268      49.540  64.155  51.725  0.00  0.00           C
ATOM   4107  O   LYS X 268      49.166  63.009  52.008  0.00  0.00           O
ATOM   4108  N   ASP X 269      49.412  65.236  52.457  0.00  0.00           N
ATOM   4109  H   ASP X 269      49.726  66.095  52.028  0.00  0.00           H
ATOM   4110  CA  ASP X 269      48.880  65.283  53.851  0.00  0.00           C
ATOM   4111  HA  ASP X 269      49.094  66.292  54.203  0.00  0.00           H
ATOM   4112  CB  ASP X 269      47.380  65.158  53.725  0.00  0.00           C
ATOM   4113  HB2 ASP X 269      47.063  65.837  52.934  0.00  0.00           H
ATOM   4114  HB3 ASP X 269      47.051  64.158  53.443  0.00  0.00           H
ATOM   4115  CG  ASP X 269      46.567  65.623  54.909  0.00  0.00           C
ATOM   4116  OD1 ASP X 269      47.149  66.199  55.817  0.00  0.00           O
ATOM   4117  OD2 ASP X 269      45.311  65.389  54.942  0.00  0.00           O
ATOM   4118  C   ASP X 269      49.565  64.221  54.733  0.00  0.00           C
ATOM   4119  O   ASP X 269      48.972  63.198  55.144  0.00  0.00           O
ATOM   4120  N   ARG X 270      50.787  64.476  55.185  0.00  0.00           N
ATOM   4121  H   ARG X 270      51.262  65.328  54.922  0.00  0.00           H
ATOM   4122  CA  ARG X 270      51.386  63.937  56.433  0.00  0.00           C
ATOM   4123  HA  ARG X 270      52.339  64.442  56.591  0.00  0.00           H
ATOM   4124  CB  ARG X 270      50.621  64.431  57.683  0.00  0.00           C
ATOM   4125  HB2 ARG X 270      49.556  64.240  57.551  0.00  0.00           H
ATOM   4126  HB3 ARG X 270      50.987  63.901  58.562  0.00  0.00           H
ATOM   4127  CG  ARG X 270      50.795  65.900  57.994  0.00  0.00           C
ATOM   4128  HG2 ARG X 270      51.827  66.121  58.268  0.00  0.00           H
ATOM   4129  HG3 ARG X 270      50.466  66.512  57.154  0.00  0.00           H
ATOM   4130  CD  ARG X 270      49.833  66.290  59.145  0.00  0.00           C
ATOM   4131  HD2 ARG X 270      49.950  65.612  59.990  0.00  0.00           H
ATOM   4132  HD3 ARG X 270      50.190  67.239  59.544  0.00  0.00           H
ATOM   4133  NE  ARG X 270      48.501  66.370  58.557  0.00  0.00           N
ATOM   4134  HE  ARG X 270      48.426  66.413  57.551  0.00  0.00           H
ATOM   4135  CZ  ARG X 270      47.339  66.450  59.174  0.00  0.00           C
ATOM   4136  NH1 ARG X 270      47.188  66.596  60.473  0.00  0.00           N
ATOM   4137 HH11 ARG X 270      48.042  66.582  61.012  0.00  0.00           H
ATOM   4138 HH12 ARG X 270      46.281  66.496  60.905  0.00  0.00           H
ATOM   4139  NH2 ARG X 270      46.240  66.411  58.537  0.00  0.00           N
ATOM   4140 HH21 ARG X 270      46.289  66.325  57.532  0.00  0.00           H
ATOM   4141 HH22 ARG X 270      45.404  66.541  59.088  0.00  0.00           H
ATOM   4142  C   ARG X 270      51.734  62.389  56.394  0.00  0.00           C
ATOM   4143  O   ARG X 270      52.194  61.849  57.350  0.00  0.00           O
ATOM   4144  N   VAL X 271      51.541  61.769  55.240  0.00  0.00           N
ATOM   4145  H   VAL X 271      51.354  62.339  54.427  0.00  0.00           H
ATOM   4146  CA  VAL X 271      51.987  60.430  54.967  0.00  0.00           C
ATOM   4147  HA  VAL X 271      51.406  59.793  55.634  0.00  0.00           H
ATOM   4148  CB  VAL X 271      51.674  59.867  53.521  0.00  0.00           C
ATOM   4149  HB  VAL X 271      51.918  58.808  53.429  0.00  0.00           H
ATOM   4150  CG1 VAL X 271      50.218  60.035  53.134  0.00  0.00           C
ATOM   4151 HG11 VAL X 271      49.891  61.072  53.207  0.00  0.00           H
ATOM   4152 HG12 VAL X 271      49.943  59.672  52.144  0.00  0.00           H
ATOM   4153 HG13 VAL X 271      49.657  59.427  53.845  0.00  0.00           H
ATOM   4154  CG2 VAL X 271      52.431  60.490  52.360  0.00  0.00           C
ATOM   4155 HG21 VAL X 271      52.235  60.007  51.402  0.00  0.00           H
ATOM   4156 HG22 VAL X 271      52.260  61.554  52.199  0.00  0.00           H
ATOM   4157 HG23 VAL X 271      53.489  60.448  52.619  0.00  0.00           H
ATOM   4158  C   VAL X 271      53.466  60.330  55.239  0.00  0.00           C
ATOM   4159  O   VAL X 271      54.193  61.325  55.251  0.00  0.00           O
ATOM   4160  N   GLN X 272      53.946  59.088  55.439  0.00  0.00           N
ATOM   4161  H   GLN X 272      53.315  58.314  55.286  0.00  0.00           H
ATOM   4162  CA  GLN X 272      55.375  58.805  55.831  0.00  0.00           C
ATOM   4163  HA  GLN X 272      55.937  59.670  55.478  0.00  0.00           H
ATOM   4164  CB  GLN X 272      55.526  58.735  57.321  0.00  0.00           C
ATOM   4165  HB2 GLN X 272      55.076  57.815  57.695  0.00  0.00           H
ATOM   4166  HB3 GLN X 272      56.610  58.734  57.433  0.00  0.00           H
ATOM   4167  CG  GLN X 272      54.832  59.901  58.110  0.00  0.00           C
ATOM   4168  HG2 GLN X 272      55.258  60.851  57.786  0.00  0.00           H
ATOM   4169  HG3 GLN X 272      53.744  59.915  58.057  0.00  0.00           H
ATOM   4170  CD  GLN X 272      55.147  59.824  59.544  0.00  0.00           C
ATOM   4171  OE1 GLN X 272      56.046  59.189  60.119  0.00  0.00           O
ATOM   4172  NE2 GLN X 272      54.425  60.586  60.338  0.00  0.00           N
ATOM   4173 HE21 GLN X 272      53.659  61.178  60.049  0.00  0.00           H
ATOM   4174 HE22 GLN X 272      54.414  60.485  61.343  0.00  0.00           H
ATOM   4175  C   GLN X 272      55.856  57.610  55.013  0.00  0.00           C
ATOM   4176  O   GLN X 272      55.131  56.560  55.062  0.00  0.00           O
ATOM   4177  N   SER X 273      57.014  57.593  54.302  0.00  0.00           N
ATOM   4178  H   SER X 273      57.613  58.405  54.357  0.00  0.00           H
ATOM   4179  CA  SER X 273      57.541  56.351  53.597  0.00  0.00           C
ATOM   4180  HA  SER X 273      57.133  55.473  54.098  0.00  0.00           H
ATOM   4181  CB  SER X 273      57.145  56.228  52.094  0.00  0.00           C
ATOM   4182  HB2 SER X 273      56.109  56.547  51.979  0.00  0.00           H
ATOM   4183  HB3 SER X 273      57.783  56.869  51.486  0.00  0.00           H
ATOM   4184  OG  SER X 273      57.361  55.001  51.514  0.00  0.00           O
ATOM   4185  HG  SER X 273      57.100  54.352  52.172  0.00  0.00           H
ATOM   4186  C   SER X 273      59.041  56.179  53.722  0.00  0.00           C
ATOM   4187  O   SER X 273      59.775  57.081  53.348  0.00  0.00           O
ATOM   4188  N   LYS X 274      59.499  54.970  54.069  0.00  0.00           N
ATOM   4189  H   LYS X 274      58.867  54.282  54.453  0.00  0.00           H
ATOM   4190  CA  LYS X 274      60.895  54.543  53.997  0.00  0.00           C
ATOM   4191  HA  LYS X 274      61.581  55.379  53.857  0.00  0.00           H
ATOM   4192  CB  LYS X 274      61.280  53.860  55.347  0.00  0.00           C
ATOM   4193  HB2 LYS X 274      60.810  54.381  56.181  0.00  0.00           H
ATOM   4194  HB3 LYS X 274      60.741  52.915  55.409  0.00  0.00           H
ATOM   4195  CG  LYS X 274      62.787  53.614  55.557  0.00  0.00           C
ATOM   4196  HG2 LYS X 274      63.137  53.199  54.612  0.00  0.00           H
ATOM   4197  HG3 LYS X 274      63.346  54.541  55.681  0.00  0.00           H
ATOM   4198  CD  LYS X 274      63.105  52.727  56.785  0.00  0.00           C
ATOM   4199  HD2 LYS X 274      62.814  53.234  57.705  0.00  0.00           H
ATOM   4200  HD3 LYS X 274      62.563  51.781  56.758  0.00  0.00           H
ATOM   4201  CE  LYS X 274      64.630  52.759  56.879  0.00  0.00           C
ATOM   4202  HE2 LYS X 274      64.963  52.390  55.909  0.00  0.00           H
ATOM   4203  HE3 LYS X 274      64.944  53.786  57.069  0.00  0.00           H
ATOM   4204  NZ  LYS X 274      65.114  51.900  58.047  0.00  0.00           N
ATOM   4205  HZ1 LYS X 274      64.553  52.008  58.881  0.00  0.00           H
ATOM   4206  HZ2 LYS X 274      65.080  50.914  57.833  0.00  0.00           H
ATOM   4207  HZ3 LYS X 274      66.067  52.183  58.226  0.00  0.00           H
ATOM   4208  C   LYS X 274      61.053  53.555  52.843  0.00  0.00           C
ATOM   4209  O   LYS X 274      60.373  52.561  52.800  0.00  0.00           O
ATOM   4210  N   ILE X 275      61.817  53.948  51.866  0.00  0.00           N
ATOM   4211  H   ILE X 275      62.189  54.884  51.938  0.00  0.00           H
ATOM   4212  CA  ILE X 275      62.063  53.318  50.570  0.00  0.00           C
ATOM   4213  HA  ILE X 275      61.476  52.402  50.512  0.00  0.00           H
ATOM   4214  CB  ILE X 275      61.562  54.099  49.395  0.00  0.00           C
ATOM   4215  HB  ILE X 275      62.095  55.044  49.502  0.00  0.00           H
ATOM   4216  CG2 ILE X 275      61.905  53.431  48.079  0.00  0.00           C
ATOM   4217 HG21 ILE X 275      61.651  54.092  47.251  0.00  0.00           H
ATOM   4218 HG22 ILE X 275      62.968  53.214  47.979  0.00  0.00           H
ATOM   4219 HG23 ILE X 275      61.449  52.441  48.087  0.00  0.00           H
ATOM   4220  CG1 ILE X 275      60.063  54.452  49.554  0.00  0.00           C
ATOM   4221 HG12 ILE X 275      59.486  53.598  49.910  0.00  0.00           H
ATOM   4222 HG13 ILE X 275      59.887  55.180  50.346  0.00  0.00           H
ATOM   4223  CD1 ILE X 275      59.373  54.967  48.371  0.00  0.00           C
ATOM   4224 HD11 ILE X 275      59.162  54.210  47.616  0.00  0.00           H
ATOM   4225 HD12 ILE X 275      58.384  55.317  48.664  0.00  0.00           H
ATOM   4226 HD13 ILE X 275      60.063  55.633  47.853  0.00  0.00           H
ATOM   4227  C   ILE X 275      63.484  52.893  50.404  0.00  0.00           C
ATOM   4228  O   ILE X 275      64.359  53.777  50.318  0.00  0.00           O
ATOM   4229  N   GLY X 276      63.728  51.543  50.377  0.00  0.00           N
ATOM   4230  H   GLY X 276      62.994  50.876  50.568  0.00  0.00           H
ATOM   4231  CA  GLY X 276      65.103  50.998  50.129  0.00  0.00           C
ATOM   4232  HA2 GLY X 276      65.048  49.910  50.134  0.00  0.00           H
ATOM   4233  HA3 GLY X 276      65.449  51.227  49.122  0.00  0.00           H
ATOM   4234  C   GLY X 276      66.041  51.367  51.220  0.00  0.00           C
ATOM   4235  O   GLY X 276      66.579  52.426  51.276  0.00  0.00           O
ATOM   4236  N   SER X 277      66.225  50.463  52.187  0.00  0.00           N
ATOM   4237  H   SER X 277      65.793  49.558  52.065  0.00  0.00           H
ATOM   4238  CA  SER X 277      67.157  50.516  53.327  0.00  0.00           C
ATOM   4239  HA  SER X 277      67.965  51.167  52.992  0.00  0.00           H
ATOM   4240  CB  SER X 277      66.568  51.177  54.621  0.00  0.00           C
ATOM   4241  HB2 SER X 277      67.292  51.138  55.434  0.00  0.00           H
ATOM   4242  HB3 SER X 277      66.395  52.245  54.488  0.00  0.00           H
ATOM   4243  OG  SER X 277      65.455  50.410  55.165  0.00  0.00           O
ATOM   4244  HG  SER X 277      65.827  49.846  55.846  0.00  0.00           H
ATOM   4245  C   SER X 277      67.821  49.240  53.539  0.00  0.00           C
ATOM   4246  O   SER X 277      67.327  48.093  53.425  0.00  0.00           O
ATOM   4247  N   LEU X 278      69.083  49.436  53.932  0.00  0.00           N
ATOM   4248  H   LEU X 278      69.308  50.416  53.836  0.00  0.00           H
ATOM   4249  CA  LEU X 278      70.065  48.461  54.463  0.00  0.00           C
ATOM   4250  HA  LEU X 278      69.480  47.666  54.926  0.00  0.00           H
ATOM   4251  CB  LEU X 278      71.136  48.077  53.415  0.00  0.00           C
ATOM   4252  HB2 LEU X 278      71.165  48.963  52.780  0.00  0.00           H
ATOM   4253  HB3 LEU X 278      72.086  47.808  53.878  0.00  0.00           H
ATOM   4254  CG  LEU X 278      70.724  46.942  52.487  0.00  0.00           C
ATOM   4255  HG  LEU X 278      69.668  47.171  52.344  0.00  0.00           H
ATOM   4256  CD1 LEU X 278      71.454  46.875  51.213  0.00  0.00           C
ATOM   4257 HD11 LEU X 278      71.287  47.816  50.689  0.00  0.00           H
ATOM   4258 HD12 LEU X 278      72.525  46.761  51.381  0.00  0.00           H
ATOM   4259 HD13 LEU X 278      71.174  46.057  50.550  0.00  0.00           H
ATOM   4260  CD2 LEU X 278      70.969  45.660  53.281  0.00  0.00           C
ATOM   4261 HD21 LEU X 278      70.685  44.805  52.667  0.00  0.00           H
ATOM   4262 HD22 LEU X 278      72.038  45.667  53.492  0.00  0.00           H
ATOM   4263 HD23 LEU X 278      70.578  45.653  54.298  0.00  0.00           H
ATOM   4264  C   LEU X 278      70.756  49.120  55.699  0.00  0.00           C
ATOM   4265  O   LEU X 278      71.940  49.266  55.814  0.00  0.00           O
ATOM   4266  N   ASP X 279      69.927  49.856  56.484  0.00  0.00           N
ATOM   4267  H   ASP X 279      68.940  49.659  56.393  0.00  0.00           H
ATOM   4268  CA  ASP X 279      70.432  50.388  57.750  0.00  0.00           C
ATOM   4269  HA  ASP X 279      71.269  51.050  57.526  0.00  0.00           H
ATOM   4270  CB  ASP X 279      69.325  51.262  58.310  0.00  0.00           C
ATOM   4271  HB2 ASP X 279      68.432  50.646  58.413  0.00  0.00           H
ATOM   4272  HB3 ASP X 279      69.697  51.657  59.256  0.00  0.00           H
ATOM   4273  CG  ASP X 279      68.864  52.399  57.385  0.00  0.00           C
ATOM   4274  OD1 ASP X 279      69.649  52.970  56.586  0.00  0.00           O
ATOM   4275  OD2 ASP X 279      67.651  52.760  57.501  0.00  0.00           O
ATOM   4276  C   ASP X 279      70.902  49.320  58.768  0.00  0.00           C
ATOM   4277  O   ASP X 279      70.520  48.128  58.831  0.00  0.00           O
ATOM   4278  N   ASN X 280      71.825  49.799  59.621  0.00  0.00           N
ATOM   4279  H   ASN X 280      72.354  50.568  59.235  0.00  0.00           H
ATOM   4280  CA  ASN X 280      72.561  49.122  60.673  0.00  0.00           C
ATOM   4281  HA  ASN X 280      72.066  48.168  60.855  0.00  0.00           H
ATOM   4282  CB  ASN X 280      74.036  48.862  60.192  0.00  0.00           C
ATOM   4283  HB2 ASN X 280      74.398  49.642  59.522  0.00  0.00           H
ATOM   4284  HB3 ASN X 280      74.626  48.875  61.108  0.00  0.00           H
ATOM   4285  CG  ASN X 280      74.286  47.476  59.554  0.00  0.00           C
ATOM   4286  OD1 ASN X 280      74.278  46.504  60.259  0.00  0.00           O
ATOM   4287  ND2 ASN X 280      74.590  47.421  58.242  0.00  0.00           N
ATOM   4288 HD21 ASN X 280      74.571  48.224  57.630  0.00  0.00           H
ATOM   4289 HD22 ASN X 280      74.714  46.500  57.846  0.00  0.00           H
ATOM   4290  C   ASN X 280      72.479  49.999  61.940  0.00  0.00           C
ATOM   4291  O   ASN X 280      73.078  51.034  62.106  0.00  0.00           O
ATOM   4292  N   ILE X 281      71.971  49.470  63.000  0.00  0.00           N
ATOM   4293  H   ILE X 281      71.380  48.664  62.859  0.00  0.00           H
ATOM   4294  CA  ILE X 281      72.039  50.084  64.332  0.00  0.00           C
ATOM   4295  HA  ILE X 281      72.826  50.819  64.497  0.00  0.00           H
ATOM   4296  CB  ILE X 281      70.712  50.779  64.617  0.00  0.00           C
ATOM   4297  HB  ILE X 281      70.624  51.578  63.881  0.00  0.00           H
ATOM   4298  CG2 ILE X 281      69.496  49.820  64.342  0.00  0.00           C
ATOM   4299 HG21 ILE X 281      68.552  50.321  64.556  0.00  0.00           H
ATOM   4300 HG22 ILE X 281      69.519  49.491  63.303  0.00  0.00           H
ATOM   4301 HG23 ILE X 281      69.729  48.889  64.859  0.00  0.00           H
ATOM   4302  CG1 ILE X 281      70.552  51.416  66.022  0.00  0.00           C
ATOM   4303 HG12 ILE X 281      70.227  50.645  66.721  0.00  0.00           H
ATOM   4304 HG13 ILE X 281      71.536  51.685  66.407  0.00  0.00           H
ATOM   4305  CD1 ILE X 281      69.517  52.516  66.234  0.00  0.00           C
ATOM   4306 HD11 ILE X 281      69.516  52.655  67.315  0.00  0.00           H
ATOM   4307 HD12 ILE X 281      69.680  53.350  65.552  0.00  0.00           H
ATOM   4308 HD13 ILE X 281      68.502  52.153  66.073  0.00  0.00           H
ATOM   4309  C   ILE X 281      72.386  49.041  65.393  0.00  0.00           C
ATOM   4310  O   ILE X 281      71.978  47.891  65.354  0.00  0.00           O
ATOM   4311  N   THR X 282      73.175  49.388  66.447  0.00  0.00           N
ATOM   4312  H   THR X 282      73.493  50.346  66.472  0.00  0.00           H
ATOM   4313  CA  THR X 282      73.392  48.676  67.709  0.00  0.00           C
ATOM   4314  HA  THR X 282      72.852  47.730  67.684  0.00  0.00           H
ATOM   4315  CB  THR X 282      74.886  48.494  67.876  0.00  0.00           C
ATOM   4316  HB  THR X 282      75.393  49.456  67.796  0.00  0.00           H
ATOM   4317  CG2 THR X 282      75.150  47.903  69.299  0.00  0.00           C
ATOM   4318 HG21 THR X 282      76.064  47.310  69.326  0.00  0.00           H
ATOM   4319 HG22 THR X 282      75.304  48.650  70.078  0.00  0.00           H
ATOM   4320 HG23 THR X 282      74.397  47.149  69.526  0.00  0.00           H
ATOM   4321  OG1 THR X 282      75.407  47.509  66.975  0.00  0.00           O
ATOM   4322  HG1 THR X 282      75.800  47.926  66.205  0.00  0.00           H
ATOM   4323  C   THR X 282      72.859  49.593  68.782  0.00  0.00           C
ATOM   4324  O   THR X 282      73.295  50.797  68.815  0.00  0.00           O
ATOM   4325  N   HID X 283      71.893  49.143  69.603  0.00  0.00           N
ATOM   4326  H   HID X 283      71.578  48.222  69.332  0.00  0.00           H
ATOM   4327  CA  HID X 283      71.220  49.865  70.634  0.00  0.00           C
ATOM   4328  HA  HID X 283      71.727  50.827  70.707  0.00  0.00           H
ATOM   4329  CB  HID X 283      69.792  50.205  70.147  0.00  0.00           C
ATOM   4330  HB2 HID X 283      69.743  50.380  69.073  0.00  0.00           H
ATOM   4331  HB3 HID X 283      69.056  49.419  70.319  0.00  0.00           H
ATOM   4332  CG  HID X 283      69.346  51.451  70.914  0.00  0.00           C
ATOM   4333  ND1 HID X 283      70.173  52.483  71.256  0.00  0.00           N
ATOM   4334  HD1 HID X 283      71.154  52.529  71.021  0.00  0.00           H
ATOM   4335  CE1 HID X 283      69.514  53.407  72.004  0.00  0.00           C
ATOM   4336  HE1 HID X 283      69.930  54.374  72.244  0.00  0.00           H
ATOM   4337  NE2 HID X 283      68.260  52.944  72.188  0.00  0.00           N
ATOM   4338  CD2 HID X 283      68.128  51.678  71.626  0.00  0.00           C
ATOM   4339  HD2 HID X 283      67.255  51.048  71.713  0.00  0.00           H
ATOM   4340  C   HID X 283      71.311  49.285  72.071  0.00  0.00           C
ATOM   4341  O   HID X 283      70.872  48.171  72.308  0.00  0.00           O
ATOM   4342  N   VAL X 284      71.898  50.023  73.025  0.00  0.00           N
ATOM   4343  H   VAL X 284      72.408  50.854  72.761  0.00  0.00           H
ATOM   4344  CA  VAL X 284      72.084  49.405  74.440  0.00  0.00           C
ATOM   4345  HA  VAL X 284      71.376  48.583  74.551  0.00  0.00           H
ATOM   4346  CB  VAL X 284      73.512  48.774  74.571  0.00  0.00           C
ATOM   4347  HB  VAL X 284      74.192  49.603  74.372  0.00  0.00           H
ATOM   4348  CG1 VAL X 284      73.834  48.253  75.992  0.00  0.00           C
ATOM   4349 HG11 VAL X 284      74.771  47.718  75.841  0.00  0.00           H
ATOM   4350 HG12 VAL X 284      74.088  49.062  76.677  0.00  0.00           H
ATOM   4351 HG13 VAL X 284      73.102  47.686  76.567  0.00  0.00           H
ATOM   4352  CG2 VAL X 284      73.876  47.716  73.515  0.00  0.00           C
ATOM   4353 HG21 VAL X 284      73.346  46.780  73.693  0.00  0.00           H
ATOM   4354 HG22 VAL X 284      73.615  48.137  72.544  0.00  0.00           H
ATOM   4355 HG23 VAL X 284      74.934  47.481  73.404  0.00  0.00           H
ATOM   4356  C   VAL X 284      71.805  50.422  75.522  0.00  0.00           C
ATOM   4357  O   VAL X 284      72.716  50.921  76.181  0.00  0.00           O
ATOM   4358  N   PRO X 285      70.516  50.746  75.848  0.00  0.00           N
ATOM   4359  CD  PRO X 285      69.265  50.400  75.125  0.00  0.00           C
ATOM   4360  HD2 PRO X 285      69.188  49.322  74.984  0.00  0.00           H
ATOM   4361  HD3 PRO X 285      69.370  50.852  74.138  0.00  0.00           H
ATOM   4362  CG  PRO X 285      68.152  51.078  75.921  0.00  0.00           C
ATOM   4363  HG2 PRO X 285      67.848  50.327  76.650  0.00  0.00           H
ATOM   4364  HG3 PRO X 285      67.407  51.475  75.232  0.00  0.00           H
ATOM   4365  CB  PRO X 285      68.881  52.110  76.700  0.00  0.00           C
ATOM   4366  HB2 PRO X 285      68.368  52.316  77.639  0.00  0.00           H
ATOM   4367  HB3 PRO X 285      69.013  52.974  76.049  0.00  0.00           H
ATOM   4368  CA  PRO X 285      70.292  51.541  77.011  0.00  0.00           C
ATOM   4369  HA  PRO X 285      71.074  52.289  77.140  0.00  0.00           H
ATOM   4370  C   PRO X 285      70.390  50.751  78.304  0.00  0.00           C
ATOM   4371  O   PRO X 285      70.062  49.615  78.309  0.00  0.00           O
ATOM   4372  N   GLY X 286      70.946  51.370  79.361  0.00  0.00           N
ATOM   4373  H   GLY X 286      71.434  52.238  79.192  0.00  0.00           H
ATOM   4374  CA  GLY X 286      71.129  50.900  80.679  0.00  0.00           C
ATOM   4375  HA2 GLY X 286      71.759  50.033  80.482  0.00  0.00           H
ATOM   4376  HA3 GLY X 286      71.830  51.589  81.151  0.00  0.00           H
ATOM   4377  C   GLY X 286      69.947  50.722  81.600  0.00  0.00           C
ATOM   4378  O   GLY X 286      69.940  51.125  82.735  0.00  0.00           O
ATOM   4379  N   GLY X 287      68.742  50.408  81.034  0.00  0.00           N
ATOM   4380  H   GLY X 287      68.741  50.185  80.049  0.00  0.00           H
ATOM   4381  CA  GLY X 287      67.386  50.302  81.660  0.00  0.00           C
ATOM   4382  HA2 GLY X 287      67.469  49.411  82.283  0.00  0.00           H
ATOM   4383  HA3 GLY X 287      67.199  51.219  82.219  0.00  0.00           H
ATOM   4384  C   GLY X 287      66.332  49.942  80.642  0.00  0.00           C
ATOM   4385  O   GLY X 287      66.666  49.725  79.457  0.00  0.00           O
ATOM   4386  N   GLY X 288      65.108  49.739  81.137  0.00  0.00           N
ATOM   4387  H   GLY X 288      64.850  49.896  82.101  0.00  0.00           H
ATOM   4388  CA  GLY X 288      63.935  49.593  80.280  0.00  0.00           C
ATOM   4389  HA2 GLY X 288      63.873  50.530  79.726  0.00  0.00           H
ATOM   4390  HA3 GLY X 288      64.111  48.800  79.553  0.00  0.00           H
ATOM   4391  C   GLY X 288      62.600  49.490  80.902  0.00  0.00           C
ATOM   4392  O   GLY X 288      61.603  49.349  80.159  0.00  0.00           O
ATOM   4393  N   ASN X 289      62.397  49.705  82.210  0.00  0.00           N
ATOM   4394  H   ASN X 289      63.217  49.825  82.788  0.00  0.00           H
ATOM   4395  CA  ASN X 289      61.166  49.378  82.947  0.00  0.00           C
ATOM   4396  HA  ASN X 289      60.642  48.583  82.417  0.00  0.00           H
ATOM   4397  CB  ASN X 289      61.617  48.991  84.337  0.00  0.00           C
ATOM   4398  HB2 ASN X 289      62.358  49.693  84.719  0.00  0.00           H
ATOM   4399  HB3 ASN X 289      60.745  49.007  84.992  0.00  0.00           H
ATOM   4400  CG  ASN X 289      62.120  47.564  84.431  0.00  0.00           C
ATOM   4401  OD1 ASN X 289      62.107  46.824  83.466  0.00  0.00           O
ATOM   4402  ND2 ASN X 289      62.585  47.129  85.560  0.00  0.00           N
ATOM   4403 HD21 ASN X 289      62.904  47.756  86.285  0.00  0.00           H
ATOM   4404 HD22 ASN X 289      62.770  46.137  85.527  0.00  0.00           H
ATOM   4405  C   ASN X 289      60.377  50.624  82.914  0.00  0.00           C
ATOM   4406  O   ASN X 289      60.955  51.724  82.853  0.00  0.00           O
ATOM   4407  N   LYS X 290      59.052  50.434  82.817  0.00  0.00           N
ATOM   4408  H   LYS X 290      58.715  49.533  82.509  0.00  0.00           H
ATOM   4409  CA  LYS X 290      58.230  51.583  82.433  0.00  0.00           C
ATOM   4410  HA  LYS X 290      58.742  52.525  82.629  0.00  0.00           H
ATOM   4411  CB  LYS X 290      58.116  51.518  80.909  0.00  0.00           C
ATOM   4412  HB2 LYS X 290      59.088  51.681  80.443  0.00  0.00           H
ATOM   4413  HB3 LYS X 290      57.729  50.515  80.726  0.00  0.00           H
ATOM   4414  CG  LYS X 290      57.132  52.554  80.254  0.00  0.00           C
ATOM   4415  HG2 LYS X 290      56.100  52.268  80.457  0.00  0.00           H
ATOM   4416  HG3 LYS X 290      57.266  53.571  80.623  0.00  0.00           H
ATOM   4417  CD  LYS X 290      57.398  52.732  78.768  0.00  0.00           C
ATOM   4418  HD2 LYS X 290      57.006  53.726  78.549  0.00  0.00           H
ATOM   4419  HD3 LYS X 290      58.460  52.842  78.549  0.00  0.00           H
ATOM   4420  CE  LYS X 290      56.761  51.589  77.959  0.00  0.00           C
ATOM   4421  HE2 LYS X 290      57.290  50.671  78.218  0.00  0.00           H
ATOM   4422  HE3 LYS X 290      55.698  51.517  78.188  0.00  0.00           H
ATOM   4423  NZ  LYS X 290      56.854  51.837  76.509  0.00  0.00           N
ATOM   4424  HZ1 LYS X 290      56.424  51.088  75.987  0.00  0.00           H
ATOM   4425  HZ2 LYS X 290      56.516  52.780  76.377  0.00  0.00           H
ATOM   4426  HZ3 LYS X 290      57.833  51.788  76.266  0.00  0.00           H
ATOM   4427  C   LYS X 290      56.820  51.634  83.077  0.00  0.00           C
ATOM   4428  O   LYS X 290      56.013  50.661  83.016  0.00  0.00           O
ATOM   4429  N   LYS X 291      56.454  52.827  83.591  0.00  0.00           N
ATOM   4430  H   LYS X 291      57.137  53.572  83.566  0.00  0.00           H
ATOM   4431  CA  LYS X 291      55.161  53.141  84.218  0.00  0.00           C
ATOM   4432  HA  LYS X 291      54.593  52.223  84.370  0.00  0.00           H
ATOM   4433  CB  LYS X 291      55.438  53.539  85.670  0.00  0.00           C
ATOM   4434  HB2 LYS X 291      55.983  52.755  86.198  0.00  0.00           H
ATOM   4435  HB3 LYS X 291      56.019  54.460  85.637  0.00  0.00           H
ATOM   4436  CG  LYS X 291      54.192  53.899  86.433  0.00  0.00           C
ATOM   4437  HG2 LYS X 291      53.722  54.759  85.955  0.00  0.00           H
ATOM   4438  HG3 LYS X 291      53.539  53.034  86.325  0.00  0.00           H
ATOM   4439  CD  LYS X 291      54.345  54.243  87.899  0.00  0.00           C
ATOM   4440  HD2 LYS X 291      54.777  53.420  88.468  0.00  0.00           H
ATOM   4441  HD3 LYS X 291      54.854  55.200  88.009  0.00  0.00           H
ATOM   4442  CE  LYS X 291      52.861  54.570  88.151  0.00  0.00           C
ATOM   4443  HE2 LYS X 291      52.566  55.386  87.491  0.00  0.00           H
ATOM   4444  HE3 LYS X 291      52.231  53.709  87.931  0.00  0.00           H
ATOM   4445  NZ  LYS X 291      52.686  54.842  89.617  0.00  0.00           N
ATOM   4446  HZ1 LYS X 291      51.807  55.244  89.911  0.00  0.00           H
ATOM   4447  HZ2 LYS X 291      52.868  53.963  90.080  0.00  0.00           H
ATOM   4448  HZ3 LYS X 291      53.413  55.436  89.989  0.00  0.00           H
ATOM   4449  C   LYS X 291      54.339  54.065  83.467  0.00  0.00           C
ATOM   4450  O   LYS X 291      54.934  54.972  82.887  0.00  0.00           O
ATOM   4451  N   ILE X 292      53.029  53.801  83.318  0.00  0.00           N
ATOM   4452  H   ILE X 292      52.715  52.958  83.779  0.00  0.00           H
ATOM   4453  CA  ILE X 292      52.093  54.446  82.371  0.00  0.00           C
ATOM   4454  HA  ILE X 292      52.610  55.325  81.988  0.00  0.00           H
ATOM   4455  CB  ILE X 292      51.848  53.484  81.097  0.00  0.00           C
ATOM   4456  HB  ILE X 292      51.526  52.564  81.584  0.00  0.00           H
ATOM   4457  CG2 ILE X 292      50.768  54.013  80.160  0.00  0.00           C
ATOM   4458 HG21 ILE X 292      51.096  54.894  79.608  0.00  0.00           H
ATOM   4459 HG22 ILE X 292      50.544  53.209  79.460  0.00  0.00           H
ATOM   4460 HG23 ILE X 292      49.812  54.281  80.611  0.00  0.00           H
ATOM   4461  CG1 ILE X 292      53.107  53.200  80.289  0.00  0.00           C
ATOM   4462 HG12 ILE X 292      53.777  52.573  80.877  0.00  0.00           H
ATOM   4463 HG13 ILE X 292      52.848  52.452  79.540  0.00  0.00           H
ATOM   4464  CD1 ILE X 292      53.838  54.347  79.631  0.00  0.00           C
ATOM   4465 HD11 ILE X 292      54.353  54.977  80.356  0.00  0.00           H
ATOM   4466 HD12 ILE X 292      54.473  53.841  78.904  0.00  0.00           H
ATOM   4467 HD13 ILE X 292      53.241  54.948  78.945  0.00  0.00           H
ATOM   4468  C   ILE X 292      50.780  54.811  83.145  0.00  0.00           C
ATOM   4469  O   ILE X 292      50.094  53.891  83.608  0.00  0.00           O
ATOM   4470  N   GLU X 293      50.341  56.050  83.178  0.00  0.00           N
ATOM   4471  H   GLU X 293      51.091  56.665  82.898  0.00  0.00           H
ATOM   4472  CA  GLU X 293      49.117  56.467  83.865  0.00  0.00           C
ATOM   4473  HA  GLU X 293      48.487  55.579  83.911  0.00  0.00           H
ATOM   4474  CB  GLU X 293      49.375  56.885  85.305  0.00  0.00           C
ATOM   4475  HB2 GLU X 293      48.419  57.246  85.685  0.00  0.00           H
ATOM   4476  HB3 GLU X 293      49.627  56.002  85.892  0.00  0.00           H
ATOM   4477  CG  GLU X 293      50.521  57.819  85.490  0.00  0.00           C
ATOM   4478  HG2 GLU X 293      51.281  57.680  84.721  0.00  0.00           H
ATOM   4479  HG3 GLU X 293      50.147  58.840  85.425  0.00  0.00           H
ATOM   4480  CD  GLU X 293      51.144  57.732  86.906  0.00  0.00           C
ATOM   4481  OE1 GLU X 293      50.379  57.856  87.906  0.00  0.00           O
ATOM   4482  OE2 GLU X 293      52.372  57.516  87.085  0.00  0.00           O
ATOM   4483  C   GLU X 293      48.218  57.555  83.265  0.00  0.00           C
ATOM   4484  O   GLU X 293      48.647  58.582  82.634  0.00  0.00           O
ATOM   4485  N   THR X 294      46.893  57.365  83.420  0.00  0.00           N
ATOM   4486  H   THR X 294      46.561  56.484  83.784  0.00  0.00           H
ATOM   4487  CA  THR X 294      45.805  58.349  83.134  0.00  0.00           C
ATOM   4488  HA  THR X 294      46.230  59.330  82.921  0.00  0.00           H
ATOM   4489  CB  THR X 294      44.852  57.838  81.934  0.00  0.00           C
ATOM   4490  HB  THR X 294      44.720  56.766  82.079  0.00  0.00           H
ATOM   4491  CG2 THR X 294      43.578  58.673  81.879  0.00  0.00           C
ATOM   4492 HG21 THR X 294      43.741  59.741  81.735  0.00  0.00           H
ATOM   4493 HG22 THR X 294      42.947  58.241  81.102  0.00  0.00           H
ATOM   4494 HG23 THR X 294      43.008  58.496  82.791  0.00  0.00           H
ATOM   4495  OG1 THR X 294      45.575  57.986  80.706  0.00  0.00           O
ATOM   4496  HG1 THR X 294      46.243  57.296  80.717  0.00  0.00           H
ATOM   4497  C   THR X 294      44.953  58.522  84.422  0.00  0.00           C
ATOM   4498  O   THR X 294      44.267  57.600  84.862  0.00  0.00           O
ATOM   4499  N   HIE X 295      44.878  59.801  84.931  0.00  0.00           N
ATOM   4500  H   HIE X 295      45.372  60.552  84.471  0.00  0.00           H
ATOM   4501  CA  HIE X 295      44.053  60.130  86.088  0.00  0.00           C
ATOM   4502  HA  HIE X 295      43.529  59.250  86.462  0.00  0.00           H
ATOM   4503  CB  HIE X 295      45.063  60.523  87.225  0.00  0.00           C
ATOM   4504  HB2 HIE X 295      45.713  61.273  86.774  0.00  0.00           H
ATOM   4505  HB3 HIE X 295      44.481  60.997  88.015  0.00  0.00           H
ATOM   4506  CG  HIE X 295      45.836  59.443  87.880  0.00  0.00           C
ATOM   4507  ND1 HIE X 295      45.526  58.597  88.920  0.00  0.00           N
ATOM   4508  CE1 HIE X 295      46.556  57.827  89.165  0.00  0.00           C
ATOM   4509  HE1 HIE X 295      46.583  57.235  90.068  0.00  0.00           H
ATOM   4510  NE2 HIE X 295      47.548  58.176  88.285  0.00  0.00           N
ATOM   4511  HE2 HIE X 295      48.501  57.842  88.275  0.00  0.00           H
ATOM   4512  CD2 HIE X 295      47.089  59.177  87.476  0.00  0.00           C
ATOM   4513  HD2 HIE X 295      47.649  59.705  86.719  0.00  0.00           H
ATOM   4514  C   HIE X 295      43.143  61.271  85.710  0.00  0.00           C
ATOM   4515  O   HIE X 295      43.433  62.146  84.962  0.00  0.00           O
ATOM   4516  N   LYS X 296      41.850  61.086  86.072  0.00  0.00           N
ATOM   4517  H   LYS X 296      41.722  60.270  86.652  0.00  0.00           H
ATOM   4518  CA  LYS X 296      40.842  62.039  85.782  0.00  0.00           C
ATOM   4519  HA  LYS X 296      41.268  63.012  85.538  0.00  0.00           H
ATOM   4520  CB  LYS X 296      39.993  61.609  84.551  0.00  0.00           C
ATOM   4521  HB2 LYS X 296      39.551  60.649  84.818  0.00  0.00           H
ATOM   4522  HB3 LYS X 296      39.275  62.398  84.328  0.00  0.00           H
ATOM   4523  CG  LYS X 296      40.746  61.477  83.178  0.00  0.00           C
ATOM   4524  HG2 LYS X 296      41.340  62.385  83.082  0.00  0.00           H
ATOM   4525  HG3 LYS X 296      41.335  60.565  83.081  0.00  0.00           H
ATOM   4526  CD  LYS X 296      39.687  61.366  82.065  0.00  0.00           C
ATOM   4527  HD2 LYS X 296      39.076  60.520  82.382  0.00  0.00           H
ATOM   4528  HD3 LYS X 296      39.046  62.245  82.006  0.00  0.00           H
ATOM   4529  CE  LYS X 296      40.386  61.191  80.763  0.00  0.00           C
ATOM   4530  HE2 LYS X 296      40.967  62.109  80.676  0.00  0.00           H
ATOM   4531  HE3 LYS X 296      40.865  60.212  80.734  0.00  0.00           H
ATOM   4532  NZ  LYS X 296      39.480  61.324  79.634  0.00  0.00           N
ATOM   4533  HZ1 LYS X 296      39.942  61.257  78.738  0.00  0.00           H
ATOM   4534  HZ2 LYS X 296      38.842  60.561  79.811  0.00  0.00           H
ATOM   4535  HZ3 LYS X 296      38.936  62.171  79.715  0.00  0.00           H
ATOM   4536  C   LYS X 296      39.956  62.266  87.050  0.00  0.00           C
ATOM   4537  O   LYS X 296      39.568  61.381  87.843  0.00  0.00           O
ATOM   4538  N   LEU X 297      39.520  63.503  87.094  0.00  0.00           N
ATOM   4539  H   LEU X 297      39.956  64.108  86.412  0.00  0.00           H
ATOM   4540  CA  LEU X 297      38.351  63.887  87.888  0.00  0.00           C
ATOM   4541  HA  LEU X 297      37.751  62.987  88.026  0.00  0.00           H
ATOM   4542  CB  LEU X 297      38.727  64.409  89.333  0.00  0.00           C
ATOM   4543  HB2 LEU X 297      39.406  63.666  89.752  0.00  0.00           H
ATOM   4544  HB3 LEU X 297      39.209  65.387  89.320  0.00  0.00           H
ATOM   4545  CG  LEU X 297      37.472  64.717  90.203  0.00  0.00           C
ATOM   4546  HG  LEU X 297      36.650  64.135  89.787  0.00  0.00           H
ATOM   4547  CD1 LEU X 297      37.644  64.266  91.617  0.00  0.00           C
ATOM   4548 HD11 LEU X 297      37.544  63.186  91.731  0.00  0.00           H
ATOM   4549 HD12 LEU X 297      38.645  64.522  91.964  0.00  0.00           H
ATOM   4550 HD13 LEU X 297      36.902  64.685  92.295  0.00  0.00           H
ATOM   4551  CD2 LEU X 297      37.118  66.187  90.248  0.00  0.00           C
ATOM   4552 HD21 LEU X 297      37.899  66.739  90.771  0.00  0.00           H
ATOM   4553 HD22 LEU X 297      37.109  66.520  89.210  0.00  0.00           H
ATOM   4554 HD23 LEU X 297      36.133  66.372  90.677  0.00  0.00           H
ATOM   4555  C   LEU X 297      37.441  64.830  87.113  0.00  0.00           C
ATOM   4556  O   LEU X 297      37.869  65.911  86.638  0.00  0.00           O
ATOM   4557  N   THR X 298      36.071  64.523  86.946  0.00  0.00           N
ATOM   4558  H   THR X 298      35.749  63.595  87.180  0.00  0.00           H
ATOM   4559  CA  THR X 298      35.041  65.432  86.357  0.00  0.00           C
ATOM   4560  HA  THR X 298      35.542  66.374  86.136  0.00  0.00           H
ATOM   4561  CB  THR X 298      34.539  64.854  85.058  0.00  0.00           C
ATOM   4562  HB  THR X 298      34.380  63.797  85.269  0.00  0.00           H
ATOM   4563  CG2 THR X 298      33.462  65.703  84.323  0.00  0.00           C
ATOM   4564 HG21 THR X 298      32.693  65.912  85.067  0.00  0.00           H
ATOM   4565 HG22 THR X 298      33.918  66.627  83.968  0.00  0.00           H
ATOM   4566 HG23 THR X 298      33.041  65.205  83.450  0.00  0.00           H
ATOM   4567  OG1 THR X 298      35.627  65.025  84.165  0.00  0.00           O
ATOM   4568  HG1 THR X 298      35.847  64.161  83.811  0.00  0.00           H
ATOM   4569  C   THR X 298      33.823  65.705  87.319  0.00  0.00           C
ATOM   4570  O   THR X 298      33.273  64.748  87.839  0.00  0.00           O
ATOM   4571  N   PHE X 299      33.465  66.971  87.482  0.00  0.00           N
ATOM   4572  H   PHE X 299      34.000  67.651  86.960  0.00  0.00           H
ATOM   4573  CA  PHE X 299      32.257  67.418  88.291  0.00  0.00           C
ATOM   4574  HA  PHE X 299      31.689  66.582  88.698  0.00  0.00           H
ATOM   4575  CB  PHE X 299      32.863  68.227  89.405  0.00  0.00           C
ATOM   4576  HB2 PHE X 299      33.631  67.668  89.940  0.00  0.00           H
ATOM   4577  HB3 PHE X 299      33.396  69.089  89.002  0.00  0.00           H
ATOM   4578  CG  PHE X 299      31.713  68.818  90.394  0.00  0.00           C
ATOM   4579  CD1 PHE X 299      30.956  69.931  90.125  0.00  0.00           C
ATOM   4580  HD1 PHE X 299      31.118  70.503  89.223  0.00  0.00           H
ATOM   4581  CE1 PHE X 299      29.946  70.319  91.036  0.00  0.00           C
ATOM   4582  HE1 PHE X 299      29.244  71.100  90.783  0.00  0.00           H
ATOM   4583  CZ  PHE X 299      29.831  69.637  92.296  0.00  0.00           C
ATOM   4584  HZ  PHE X 299      29.124  69.973  93.040  0.00  0.00           H
ATOM   4585  CE2 PHE X 299      30.711  68.615  92.608  0.00  0.00           C
ATOM   4586  HE2 PHE X 299      30.686  68.102  93.558  0.00  0.00           H
ATOM   4587  CD2 PHE X 299      31.558  68.127  91.602  0.00  0.00           C
ATOM   4588  HD2 PHE X 299      32.224  67.289  91.742  0.00  0.00           H
ATOM   4589  C   PHE X 299      31.262  68.301  87.441  0.00  0.00           C
ATOM   4590  O   PHE X 299      31.601  69.204  86.678  0.00  0.00           O
ATOM   4591  N   NME X 300      29.944  67.922  87.527  0.00  0.00           N
ATOM   4592  H   NME X 300      29.808  67.247  88.266  0.00  0.00           H
ATOM   4593  CH3 NME X 300      28.768  68.477  86.775  0.00  0.00           C
ATOM   4594 HH31 NME X 300      29.009  69.478  86.417  0.00  0.00           H
ATOM   4595 HH32 NME X 300      28.536  67.875  85.897  0.00  0.00           H
ATOM   4596 HH33 NME X 300      27.858  68.570  87.368  0.00  0.00           H
ATOM   4597  N3  MRK X 301      68.463  59.052  60.172  0.00  0.00           N
ATOM   4598  C8  MRK X 301      67.884  60.137  60.782  0.00  0.00           C
ATOM   4599  N2  MRK X 301      67.820  61.290  60.038  0.00  0.00           N
ATOM   4600  C7  MRK X 301      67.549  62.376  60.736  0.00  0.00           C
ATOM   4601  N1  MRK X 301      67.632  63.666  60.214  0.00  0.00           N
ATOM   4602  C4  MRK X 301      68.352  64.017  58.996  0.00  0.00           C
ATOM   4603  C3  MRK X 301      67.548  64.775  57.910  0.00  0.00           C
ATOM   4604  C2  MRK X 301      67.012  66.050  58.626  0.00  0.00           C
ATOM   4605  C1  MRK X 301      66.461  67.082  57.567  0.00  0.00           C
ATOM   4606  C17 MRK X 301      65.104  66.570  56.897  0.00  0.00           C
ATOM   4607  F1  MRK X 301      65.468  65.844  55.856  0.00  0.00           F
ATOM   4608  H18 MRK X 301      64.411  66.007  57.534  0.00  0.00           H
ATOM   4609  H19 MRK X 301      64.526  67.445  56.574  0.00  0.00           H
ATOM   4610  H1  MRK X 301      67.208  67.462  56.860  0.00  0.00           H
ATOM   4611  H2  MRK X 301      66.240  67.928  58.229  0.00  0.00           H
ATOM   4612  C5  MRK X 301      66.125  65.644  59.795  0.00  0.00           C
ATOM   4613  C6  MRK X 301      66.904  64.805  60.787  0.00  0.00           C
ATOM   4614  H5  MRK X 301      66.102  64.514  61.476  0.00  0.00           H
ATOM   4615  H6  MRK X 301      67.641  65.448  61.284  0.00  0.00           H
ATOM   4616  H15 MRK X 301      65.981  66.567  60.371  0.00  0.00           H
ATOM   4617  H16 MRK X 301      65.096  65.320  59.597  0.00  0.00           H
ATOM   4618  H17 MRK X 301      67.918  66.561  58.974  0.00  0.00           H
ATOM   4619  H13 MRK X 301      68.221  65.067  57.095  0.00  0.00           H
ATOM   4620  H14 MRK X 301      66.736  64.122  57.568  0.00  0.00           H
ATOM   4621  H3  MRK X 301      69.255  64.545  59.325  0.00  0.00           H
ATOM   4622  H4  MRK X 301      68.813  63.130  58.546  0.00  0.00           H
ATOM   4623  C16 MRK X 301      67.366  62.280  62.157  0.00  0.00           C
ATOM   4624  C15 MRK X 301      67.586  61.068  62.874  0.00  0.00           C
ATOM   4625  N4  MRK X 301      67.452  59.934  62.080  0.00  0.00           N
ATOM   4626  H11 MRK X 301      67.588  61.022  63.955  0.00  0.00           H
ATOM   4627  H12 MRK X 301      67.332  63.218  62.699  0.00  0.00           H
ATOM   4628  C9  MRK X 301      68.607  58.234  61.252  0.00  0.00           C
ATOM   4629  C10 MRK X 301      69.366  57.067  61.256  0.00  0.00           C
ATOM   4630  H7  MRK X 301      69.905  56.747  60.370  0.00  0.00           H
ATOM   4631  C11 MRK X 301      69.407  56.345  62.470  0.00  0.00           C
ATOM   4632  H8  MRK X 301      69.851  55.354  62.498  0.00  0.00           H
ATOM   4633  C12 MRK X 301      68.893  56.871  63.623  0.00  0.00           C
ATOM   4634  H9  MRK X 301      68.956  56.283  64.534  0.00  0.00           H
ATOM   4635  C13 MRK X 301      68.224  58.127  63.638  0.00  0.00           C
ATOM   4636  H10 MRK X 301      67.958  58.573  64.592  0.00  0.00           H
ATOM   4637  C14 MRK X 301      68.109  58.730  62.390  0.00  0.00           C
ATOM   4638  N3  MRK X 302      66.513  55.291  60.103  0.00  0.00           N
ATOM   4639  C8  MRK X 302      66.086  56.364  60.769  0.00  0.00           C
ATOM   4640  N2  MRK X 302      65.663  57.416  59.978  0.00  0.00           N
ATOM   4641  C7  MRK X 302      64.961  58.268  60.634  0.00  0.00           C
ATOM   4642  N1  MRK X 302      64.490  59.422  59.963  0.00  0.00           N
ATOM   4643  C4  MRK X 302      63.958  60.567  60.672  0.00  0.00           C
ATOM   4644  C3  MRK X 302      63.950  61.890  60.022  0.00  0.00           C
ATOM   4645  C2  MRK X 302      63.493  61.794  58.564  0.00  0.00           C
ATOM   4646  C1  MRK X 302      63.444  63.217  57.984  0.00  0.00           C
ATOM   4647  C17 MRK X 302      62.853  63.238  56.578  0.00  0.00           C
ATOM   4648  F1  MRK X 302      61.721  62.479  56.521  0.00  0.00           F
ATOM   4649  H18 MRK X 302      62.774  64.233  56.124  0.00  0.00           H
ATOM   4650  H19 MRK X 302      63.580  62.729  55.934  0.00  0.00           H
ATOM   4651  H1  MRK X 302      64.372  63.803  57.993  0.00  0.00           H
ATOM   4652  H2  MRK X 302      62.742  63.818  58.575  0.00  0.00           H
ATOM   4653  C5  MRK X 302      64.330  60.809  57.747  0.00  0.00           C
ATOM   4654  C6  MRK X 302      64.856  59.588  58.499  0.00  0.00           C
ATOM   4655  H5  MRK X 302      65.951  59.628  58.450  0.00  0.00           H
ATOM   4656  H6  MRK X 302      64.354  58.753  57.995  0.00  0.00           H
ATOM   4657  H15 MRK X 302      63.871  60.552  56.785  0.00  0.00           H
ATOM   4658  H16 MRK X 302      65.275  61.349  57.602  0.00  0.00           H
ATOM   4659  H17 MRK X 302      62.498  61.336  58.505  0.00  0.00           H
ATOM   4660  H13 MRK X 302      63.327  62.603  60.576  0.00  0.00           H
ATOM   4661  H14 MRK X 302      64.986  62.247  59.986  0.00  0.00           H
ATOM   4662  H3  MRK X 302      63.043  60.390  61.250  0.00  0.00           H
ATOM   4663  H4  MRK X 302      64.588  60.701  61.560  0.00  0.00           H
ATOM   4664  C16 MRK X 302      64.656  58.047  62.097  0.00  0.00           C
ATOM   4665  C15 MRK X 302      65.100  56.981  62.836  0.00  0.00           C
ATOM   4666  N4  MRK X 302      65.973  56.214  62.140  0.00  0.00           N
ATOM   4667  H11 MRK X 302      64.937  56.703  63.869  0.00  0.00           H
ATOM   4668  H12 MRK X 302      63.998  58.788  62.535  0.00  0.00           H
ATOM   4669  C9  MRK X 302      66.588  54.390  61.133  0.00  0.00           C
ATOM   4670  C10 MRK X 302      66.980  53.068  61.052  0.00  0.00           C
ATOM   4671  H7  MRK X 302      67.223  52.688  60.064  0.00  0.00           H
ATOM   4672  C11 MRK X 302      67.272  52.305  62.197  0.00  0.00           C
ATOM   4673  H8  MRK X 302      67.704  51.310  62.140  0.00  0.00           H
ATOM   4674  C12 MRK X 302      66.879  52.903  63.409  0.00  0.00           C
ATOM   4675  H9  MRK X 302      67.160  52.394  64.326  0.00  0.00           H
ATOM   4676  C13 MRK X 302      66.295  54.165  63.518  0.00  0.00           C
ATOM   4677  H10 MRK X 302      66.139  54.707  64.446  0.00  0.00           H
ATOM   4678  C14 MRK X 302      66.218  54.929  62.356  0.00  0.00           C
ATOM   4679  H1  ACE X 303      32.305  76.194  98.568  0.00  0.00           H
ATOM   4680  CH3 ACE X 303      32.117  75.981  99.621  0.00  0.00           C
ATOM   4681  H2  ACE X 303      31.122  76.323  99.903  0.00  0.00           H
ATOM   4682  H3  ACE X 303      32.935  76.447 100.172  0.00  0.00           H
ATOM   4683  C   ACE X 303      32.039  74.582  99.854  0.00  0.00           C
ATOM   4684  O   ACE X 303      32.383  74.040 100.893  0.00  0.00           O
ATOM   4685  N   VAL X 304      31.752  73.854  98.775  0.00  0.00           N
ATOM   4686  H   VAL X 304      31.339  74.414  98.043  0.00  0.00           H
ATOM   4687  CA  VAL X 304      32.056  72.342  98.546  0.00  0.00           C
ATOM   4688  HA  VAL X 304      31.850  71.688  99.393  0.00  0.00           H
ATOM   4689  CB  VAL X 304      31.060  71.843  97.443  0.00  0.00           C
ATOM   4690  HB  VAL X 304      31.102  72.544  96.609  0.00  0.00           H
ATOM   4691  CG1 VAL X 304      31.381  70.362  96.970  0.00  0.00           C
ATOM   4692 HG11 VAL X 304      31.421  69.678  97.818  0.00  0.00           H
ATOM   4693 HG12 VAL X 304      30.794  69.964  96.142  0.00  0.00           H
ATOM   4694 HG13 VAL X 304      32.394  70.375  96.568  0.00  0.00           H
ATOM   4695  CG2 VAL X 304      29.646  71.857  98.019  0.00  0.00           C
ATOM   4696 HG21 VAL X 304      29.526  71.290  98.943  0.00  0.00           H
ATOM   4697 HG22 VAL X 304      29.193  72.838  98.165  0.00  0.00           H
ATOM   4698 HG23 VAL X 304      28.953  71.356  97.343  0.00  0.00           H
ATOM   4699  C   VAL X 304      33.516  72.187  98.095  0.00  0.00           C
ATOM   4700  O   VAL X 304      33.957  73.068  97.292  0.00  0.00           O
ATOM   4701  N   GLN X 305      34.183  71.154  98.559  0.00  0.00           N
ATOM   4702  H   GLN X 305      33.812  70.534  99.265  0.00  0.00           H
ATOM   4703  CA  GLN X 305      35.673  71.062  98.318  0.00  0.00           C
ATOM   4704  HA  GLN X 305      36.015  71.959  97.802  0.00  0.00           H
ATOM   4705  CB  GLN X 305      36.376  70.879  99.704  0.00  0.00           C
ATOM   4706  HB2 GLN X 305      36.112  69.903 100.112  0.00  0.00           H
ATOM   4707  HB3 GLN X 305      37.430  70.830  99.430  0.00  0.00           H
ATOM   4708  CG  GLN X 305      36.183  71.904 100.845  0.00  0.00           C
ATOM   4709  HG2 GLN X 305      36.192  72.916 100.440  0.00  0.00           H
ATOM   4710  HG3 GLN X 305      35.155  71.770 101.182  0.00  0.00           H
ATOM   4711  CD  GLN X 305      37.315  71.655 101.896  0.00  0.00           C
ATOM   4712  OE1 GLN X 305      38.421  72.102 101.739  0.00  0.00           O
ATOM   4713  NE2 GLN X 305      36.999  70.863 102.906  0.00  0.00           N
ATOM   4714 HE21 GLN X 305      36.071  70.473 102.828  0.00  0.00           H
ATOM   4715 HE22 GLN X 305      37.793  70.591 103.467  0.00  0.00           H
ATOM   4716  C   GLN X 305      35.838  69.920  97.305  0.00  0.00           C
ATOM   4717  O   GLN X 305      35.066  68.983  97.266  0.00  0.00           O
ATOM   4718  N   ILE X 306      36.903  69.919  96.526  0.00  0.00           N
ATOM   4719  H   ILE X 306      37.407  70.792  96.467  0.00  0.00           H
ATOM   4720  CA  ILE X 306      37.233  68.945  95.483  0.00  0.00           C
ATOM   4721  HA  ILE X 306      36.756  68.014  95.789  0.00  0.00           H
ATOM   4722  CB  ILE X 306      36.729  69.393  94.027  0.00  0.00           C
ATOM   4723  HB  ILE X 306      37.254  70.292  93.702  0.00  0.00           H
ATOM   4724  CG2 ILE X 306      37.053  68.285  93.050  0.00  0.00           C
ATOM   4725 HG21 ILE X 306      38.101  68.011  93.171  0.00  0.00           H
ATOM   4726 HG22 ILE X 306      36.535  67.364  93.318  0.00  0.00           H
ATOM   4727 HG23 ILE X 306      36.879  68.628  92.031  0.00  0.00           H
ATOM   4728  CG1 ILE X 306      35.333  69.689  94.044  0.00  0.00           C
ATOM   4729 HG12 ILE X 306      34.702  68.827  94.264  0.00  0.00           H
ATOM   4730 HG13 ILE X 306      35.088  70.423  94.812  0.00  0.00           H
ATOM   4731  CD1 ILE X 306      34.727  70.314  92.784  0.00  0.00           C
ATOM   4732 HD11 ILE X 306      34.922  71.379  92.659  0.00  0.00           H
ATOM   4733 HD12 ILE X 306      34.962  69.786  91.860  0.00  0.00           H
ATOM   4734 HD13 ILE X 306      33.658  70.109  92.851  0.00  0.00           H
ATOM   4735  C   ILE X 306      38.743  68.770  95.611  0.00  0.00           C
ATOM   4736  O   ILE X 306      39.468  69.630  95.115  0.00  0.00           O
ATOM   4737  N   VAL X 307      39.189  67.649  96.178  0.00  0.00           N
ATOM   4738  H   VAL X 307      38.548  66.945  96.515  0.00  0.00           H
ATOM   4739  CA  VAL X 307      40.639  67.415  96.507  0.00  0.00           C
ATOM   4740  HA  VAL X 307      41.178  68.361  96.469  0.00  0.00           H
ATOM   4741  CB  VAL X 307      40.714  66.914  97.914  0.00  0.00           C
ATOM   4742  HB  VAL X 307      40.129  66.001  98.026  0.00  0.00           H
ATOM   4743  CG1 VAL X 307      42.109  66.676  98.494  0.00  0.00           C
ATOM   4744 HG11 VAL X 307      42.344  65.726  98.016  0.00  0.00           H
ATOM   4745 HG12 VAL X 307      42.843  67.406  98.152  0.00  0.00           H
ATOM   4746 HG13 VAL X 307      42.140  66.533  99.574  0.00  0.00           H
ATOM   4747  CG2 VAL X 307      40.156  67.981  98.915  0.00  0.00           C
ATOM   4748 HG21 VAL X 307      39.149  68.304  98.648  0.00  0.00           H
ATOM   4749 HG22 VAL X 307      39.926  67.502  99.866  0.00  0.00           H
ATOM   4750 HG23 VAL X 307      40.745  68.893  99.015  0.00  0.00           H
ATOM   4751  C   VAL X 307      41.251  66.414  95.567  0.00  0.00           C
ATOM   4752  O   VAL X 307      40.932  65.234  95.690  0.00  0.00           O
ATOM   4753  N   TYR X 308      42.194  66.781  94.810  0.00  0.00           N
ATOM   4754  H   TYR X 308      42.568  67.719  94.790  0.00  0.00           H
ATOM   4755  CA  TYR X 308      42.856  65.846  93.878  0.00  0.00           C
ATOM   4756  HA  TYR X 308      42.480  64.827  93.970  0.00  0.00           H
ATOM   4757  CB  TYR X 308      42.579  66.340  92.448  0.00  0.00           C
ATOM   4758  HB2 TYR X 308      41.491  66.287  92.412  0.00  0.00           H
ATOM   4759  HB3 TYR X 308      42.803  67.405  92.386  0.00  0.00           H
ATOM   4760  CG  TYR X 308      43.118  65.513  91.302  0.00  0.00           C
ATOM   4761  CD1 TYR X 308      42.254  64.821  90.453  0.00  0.00           C
ATOM   4762  HD1 TYR X 308      41.203  64.858  90.700  0.00  0.00           H
ATOM   4763  CE1 TYR X 308      42.672  64.189  89.311  0.00  0.00           C
ATOM   4764  HE1 TYR X 308      41.957  63.779  88.613  0.00  0.00           H
ATOM   4765  CZ  TYR X 308      44.040  64.203  88.965  0.00  0.00           C
ATOM   4766  OH  TYR X 308      44.411  63.599  87.802  0.00  0.00           O
ATOM   4767  HH  TYR X 308      45.345  63.377  87.775  0.00  0.00           H
ATOM   4768  CE2 TYR X 308      44.931  64.912  89.725  0.00  0.00           C
ATOM   4769  HE2 TYR X 308      45.993  64.854  89.540  0.00  0.00           H
ATOM   4770  CD2 TYR X 308      44.440  65.624  90.887  0.00  0.00           C
ATOM   4771  HD2 TYR X 308      45.067  66.302  91.448  0.00  0.00           H
ATOM   4772  C   TYR X 308      44.348  65.795  94.257  0.00  0.00           C
ATOM   4773  O   TYR X 308      45.034  66.826  94.073  0.00  0.00           O
ATOM   4774  N   LYS X 309      44.894  64.607  94.566  0.00  0.00           N
ATOM   4775  H   LYS X 309      44.200  63.874  94.604  0.00  0.00           H
ATOM   4776  CA  LYS X 309      46.330  64.437  94.937  0.00  0.00           C
ATOM   4777  HA  LYS X 309      46.928  64.952  94.185  0.00  0.00           H
ATOM   4778  CB  LYS X 309      46.508  65.061  96.384  0.00  0.00           C
ATOM   4779  HB2 LYS X 309      47.555  64.834  96.585  0.00  0.00           H
ATOM   4780  HB3 LYS X 309      46.480  66.148  96.301  0.00  0.00           H
ATOM   4781  CG  LYS X 309      45.560  64.600  97.553  0.00  0.00           C
ATOM   4782  HG2 LYS X 309      44.510  64.586  97.260  0.00  0.00           H
ATOM   4783  HG3 LYS X 309      45.679  63.551  97.824  0.00  0.00           H
ATOM   4784  CD  LYS X 309      45.805  65.439  98.807  0.00  0.00           C
ATOM   4785  HD2 LYS X 309      46.885  65.459  98.951  0.00  0.00           H
ATOM   4786  HD3 LYS X 309      45.553  66.497  98.733  0.00  0.00           H
ATOM   4787  CE  LYS X 309      45.129  64.886 100.100  0.00  0.00           C
ATOM   4788  HE2 LYS X 309      44.051  65.031 100.033  0.00  0.00           H
ATOM   4789  HE3 LYS X 309      45.220  63.805 100.207  0.00  0.00           H
ATOM   4790  NZ  LYS X 309      45.787  65.418 101.345  0.00  0.00           N
ATOM   4791  HZ1 LYS X 309      46.713  65.026 101.437  0.00  0.00           H
ATOM   4792  HZ2 LYS X 309      45.790  66.428 101.370  0.00  0.00           H
ATOM   4793  HZ3 LYS X 309      45.316  65.020 102.145  0.00  0.00           H
ATOM   4794  C   LYS X 309      46.723  62.939  94.854  0.00  0.00           C
ATOM   4795  O   LYS X 309      46.721  62.316  95.918  0.00  0.00           O
ATOM   4796  N   PRO X 310      47.069  62.362  93.609  0.00  0.00           N
ATOM   4797  CD  PRO X 310      46.658  62.924  92.285  0.00  0.00           C
ATOM   4798  HD2 PRO X 310      47.402  63.613  91.883  0.00  0.00           H
ATOM   4799  HD3 PRO X 310      45.716  63.472  92.274  0.00  0.00           H
ATOM   4800  CG  PRO X 310      46.549  61.701  91.351  0.00  0.00           C
ATOM   4801  HG2 PRO X 310      46.732  61.880  90.291  0.00  0.00           H
ATOM   4802  HG3 PRO X 310      45.619  61.168  91.550  0.00  0.00           H
ATOM   4803  CB  PRO X 310      47.690  60.797  91.847  0.00  0.00           C
ATOM   4804  HB2 PRO X 310      48.545  61.287  91.381  0.00  0.00           H
ATOM   4805  HB3 PRO X 310      47.611  59.758  91.526  0.00  0.00           H
ATOM   4806  CA  PRO X 310      47.660  61.062  93.415  0.00  0.00           C
ATOM   4807  HA  PRO X 310      46.986  60.340  93.875  0.00  0.00           H
ATOM   4808  C   PRO X 310      48.961  60.952  94.077  0.00  0.00           C
ATOM   4809  O   PRO X 310      49.775  61.907  94.137  0.00  0.00           O
ATOM   4810  N   VAL X 311      49.292  59.831  94.684  0.00  0.00           N
ATOM   4811  H   VAL X 311      48.720  59.004  94.586  0.00  0.00           H
ATOM   4812  CA  VAL X 311      50.550  59.570  95.422  0.00  0.00           C
ATOM   4813  HA  VAL X 311      51.163  60.470  95.379  0.00  0.00           H
ATOM   4814  CB  VAL X 311      50.209  59.302  96.908  0.00  0.00           C
ATOM   4815  HB  VAL X 311      49.806  58.290  96.859  0.00  0.00           H
ATOM   4816  CG1 VAL X 311      51.531  59.335  97.788  0.00  0.00           C
ATOM   4817 HG11 VAL X 311      51.764  60.363  98.064  0.00  0.00           H
ATOM   4818 HG12 VAL X 311      51.329  58.850  98.743  0.00  0.00           H
ATOM   4819 HG13 VAL X 311      52.329  58.838  97.235  0.00  0.00           H
ATOM   4820  CG2 VAL X 311      49.162  60.265  97.504  0.00  0.00           C
ATOM   4821 HG21 VAL X 311      48.212  60.124  96.990  0.00  0.00           H
ATOM   4822 HG22 VAL X 311      48.973  59.930  98.524  0.00  0.00           H
ATOM   4823 HG23 VAL X 311      49.427  61.322  97.509  0.00  0.00           H
ATOM   4824  C   VAL X 311      51.262  58.458  94.662  0.00  0.00           C
ATOM   4825  O   VAL X 311      50.680  57.387  94.563  0.00  0.00           O
ATOM   4826  N   ASP X 312      52.447  58.602  94.043  0.00  0.00           N
ATOM   4827  H   ASP X 312      52.895  59.506  94.098  0.00  0.00           H
ATOM   4828  CA  ASP X 312      53.268  57.541  93.544  0.00  0.00           C
ATOM   4829  HA  ASP X 312      52.744  56.586  93.606  0.00  0.00           H
ATOM   4830  CB  ASP X 312      53.469  57.637  92.025  0.00  0.00           C
ATOM   4831  HB2 ASP X 312      52.489  57.600  91.548  0.00  0.00           H
ATOM   4832  HB3 ASP X 312      53.917  58.545  91.621  0.00  0.00           H
ATOM   4833  CG  ASP X 312      54.308  56.467  91.489  0.00  0.00           C
ATOM   4834  OD1 ASP X 312      54.385  55.335  92.075  0.00  0.00           O
ATOM   4835  OD2 ASP X 312      54.698  56.564  90.325  0.00  0.00           O
ATOM   4836  C   ASP X 312      54.637  57.400  94.203  0.00  0.00           C
ATOM   4837  O   ASP X 312      55.385  58.337  94.168  0.00  0.00           O
ATOM   4838  N   LEU X 313      54.979  56.173  94.708  0.00  0.00           N
ATOM   4839  H   LEU X 313      54.232  55.498  94.786  0.00  0.00           H
ATOM   4840  CA  LEU X 313      56.275  55.746  95.193  0.00  0.00           C
ATOM   4841  HA  LEU X 313      57.077  56.483  95.169  0.00  0.00           H
ATOM   4842  CB  LEU X 313      56.086  55.340  96.674  0.00  0.00           C
ATOM   4843  HB2 LEU X 313      55.389  54.508  96.772  0.00  0.00           H
ATOM   4844  HB3 LEU X 313      57.049  54.970  97.026  0.00  0.00           H
ATOM   4845  CG  LEU X 313      55.641  56.517  97.640  0.00  0.00           C
ATOM   4846  HG  LEU X 313      55.844  57.472  97.155  0.00  0.00           H
ATOM   4847  CD1 LEU X 313      54.152  56.338  97.932  0.00  0.00           C
ATOM   4848 HD11 LEU X 313      53.733  57.264  98.325  0.00  0.00           H
ATOM   4849 HD12 LEU X 313      53.665  56.047  97.001  0.00  0.00           H
ATOM   4850 HD13 LEU X 313      54.040  55.550  98.677  0.00  0.00           H
ATOM   4851  CD2 LEU X 313      56.367  56.630  99.023  0.00  0.00           C
ATOM   4852 HD21 LEU X 313      56.057  57.463  99.654  0.00  0.00           H
ATOM   4853 HD22 LEU X 313      56.339  55.690  99.574  0.00  0.00           H
ATOM   4854 HD23 LEU X 313      57.439  56.733  98.856  0.00  0.00           H
ATOM   4855  C   LEU X 313      56.905  54.550  94.529  0.00  0.00           C
ATOM   4856  O   LEU X 313      57.895  53.925  94.970  0.00  0.00           O
ATOM   4857  N   SER X 314      56.422  54.175  93.341  0.00  0.00           N
ATOM   4858  H   SER X 314      55.662  54.727  92.970  0.00  0.00           H
ATOM   4859  CA  SER X 314      56.909  52.961  92.646  0.00  0.00           C
ATOM   4860  HA  SER X 314      56.607  52.059  93.179  0.00  0.00           H
ATOM   4861  CB  SER X 314      56.280  52.985  91.249  0.00  0.00           C
ATOM   4862  HB2 SER X 314      55.305  53.459  91.367  0.00  0.00           H
ATOM   4863  HB3 SER X 314      56.686  53.741  90.576  0.00  0.00           H
ATOM   4864  OG  SER X 314      56.035  51.672  90.556  0.00  0.00           O
ATOM   4865  HG  SER X 314      55.242  51.362  90.999  0.00  0.00           H
ATOM   4866  C   SER X 314      58.425  52.910  92.302  0.00  0.00           C
ATOM   4867  O   SER X 314      59.050  53.914  91.916  0.00  0.00           O
ATOM   4868  N   LYS X 315      59.084  51.798  92.536  0.00  0.00           N
ATOM   4869  H   LYS X 315      58.518  51.042  92.893  0.00  0.00           H
ATOM   4870  CA  LYS X 315      60.471  51.514  92.152  0.00  0.00           C
ATOM   4871  HA  LYS X 315      61.077  52.407  92.005  0.00  0.00           H
ATOM   4872  CB  LYS X 315      61.180  50.532  93.084  0.00  0.00           C
ATOM   4873  HB2 LYS X 315      60.504  49.710  93.318  0.00  0.00           H
ATOM   4874  HB3 LYS X 315      62.091  50.098  92.672  0.00  0.00           H
ATOM   4875  CG  LYS X 315      61.662  51.034  94.481  0.00  0.00           C
ATOM   4876  HG2 LYS X 315      62.014  50.244  95.145  0.00  0.00           H
ATOM   4877  HG3 LYS X 315      62.431  51.792  94.331  0.00  0.00           H
ATOM   4878  CD  LYS X 315      60.539  51.637  95.187  0.00  0.00           C
ATOM   4879  HD2 LYS X 315      60.988  52.086  96.072  0.00  0.00           H
ATOM   4880  HD3 LYS X 315      60.131  52.510  94.677  0.00  0.00           H
ATOM   4881  CE  LYS X 315      59.328  50.757  95.594  0.00  0.00           C
ATOM   4882  HE2 LYS X 315      58.875  50.353  94.689  0.00  0.00           H
ATOM   4883  HE3 LYS X 315      59.662  49.903  96.184  0.00  0.00           H
ATOM   4884  NZ  LYS X 315      58.269  51.499  96.405  0.00  0.00           N
ATOM   4885  HZ1 LYS X 315      58.429  51.463  97.402  0.00  0.00           H
ATOM   4886  HZ2 LYS X 315      58.164  52.457  96.101  0.00  0.00           H
ATOM   4887  HZ3 LYS X 315      57.373  51.065  96.234  0.00  0.00           H
ATOM   4888  C   LYS X 315      60.525  50.925  90.719  0.00  0.00           C
ATOM   4889  O   LYS X 315      60.391  49.709  90.577  0.00  0.00           O
ATOM   4890  N   VAL X 316      60.694  51.771  89.704  0.00  0.00           N
ATOM   4891  H   VAL X 316      60.795  52.760  89.880  0.00  0.00           H
ATOM   4892  CA  VAL X 316      60.685  51.372  88.269  0.00  0.00           C
ATOM   4893  HA  VAL X 316      60.246  50.382  88.146  0.00  0.00           H
ATOM   4894  CB  VAL X 316      59.958  52.489  87.513  0.00  0.00           C
ATOM   4895  HB  VAL X 316      60.661  53.274  87.235  0.00  0.00           H
ATOM   4896  CG1 VAL X 316      59.598  51.756  86.229  0.00  0.00           C
ATOM   4897 HG11 VAL X 316      58.942  52.425  85.672  0.00  0.00           H
ATOM   4898 HG12 VAL X 316      60.416  51.571  85.532  0.00  0.00           H
ATOM   4899 HG13 VAL X 316      59.051  50.857  86.514  0.00  0.00           H
ATOM   4900  CG2 VAL X 316      58.669  53.121  88.100  0.00  0.00           C
ATOM   4901 HG21 VAL X 316      58.136  53.770  87.404  0.00  0.00           H
ATOM   4902 HG22 VAL X 316      57.925  52.333  88.220  0.00  0.00           H
ATOM   4903 HG23 VAL X 316      58.735  53.586  89.084  0.00  0.00           H
ATOM   4904  C   VAL X 316      62.201  51.244  87.826  0.00  0.00           C
ATOM   4905  O   VAL X 316      62.729  51.982  86.947  0.00  0.00           O
ATOM   4906  N   THR X 317      62.965  50.371  88.474  0.00  0.00           N
ATOM   4907  H   THR X 317      62.532  49.693  89.084  0.00  0.00           H
ATOM   4908  CA  THR X 317      64.404  50.490  88.549  0.00  0.00           C
ATOM   4909  HA  THR X 317      64.677  51.381  87.984  0.00  0.00           H
ATOM   4910  CB  THR X 317      65.049  50.470  89.919  0.00  0.00           C
ATOM   4911  HB  THR X 317      66.114  50.666  89.792  0.00  0.00           H
ATOM   4912  CG2 THR X 317      64.632  51.675  90.717  0.00  0.00           C
ATOM   4913 HG21 THR X 317      63.629  51.496  91.105  0.00  0.00           H
ATOM   4914 HG22 THR X 317      65.398  51.719  91.491  0.00  0.00           H
ATOM   4915 HG23 THR X 317      64.703  52.554  90.076  0.00  0.00           H
ATOM   4916  OG1 THR X 317      64.886  49.358  90.751  0.00  0.00           O
ATOM   4917  HG1 THR X 317      65.589  48.726  90.581  0.00  0.00           H
ATOM   4918  C   THR X 317      65.043  49.389  87.695  0.00  0.00           C
ATOM   4919  O   THR X 317      64.422  48.441  87.203  0.00  0.00           O
ATOM   4920  N   SER X 318      66.335  49.471  87.561  0.00  0.00           N
ATOM   4921  H   SER X 318      66.852  50.287  87.856  0.00  0.00           H
ATOM   4922  CA  SER X 318      67.132  48.376  86.920  0.00  0.00           C
ATOM   4923  HA  SER X 318      66.721  47.411  87.218  0.00  0.00           H
ATOM   4924  CB  SER X 318      67.096  48.545  85.372  0.00  0.00           C
ATOM   4925  HB2 SER X 318      67.624  47.720  84.894  0.00  0.00           H
ATOM   4926  HB3 SER X 318      66.089  48.532  84.953  0.00  0.00           H
ATOM   4927  OG  SER X 318      67.716  49.710  84.963  0.00  0.00           O
ATOM   4928  HG  SER X 318      68.605  49.408  84.761  0.00  0.00           H
ATOM   4929  C   SER X 318      68.588  48.338  87.448  0.00  0.00           C
ATOM   4930  O   SER X 318      69.283  49.376  87.512  0.00  0.00           O
ATOM   4931  N   LYS X 319      69.168  47.150  87.761  0.00  0.00           N
ATOM   4932  H   LYS X 319      68.542  46.359  87.818  0.00  0.00           H
ATOM   4933  CA  LYS X 319      70.559  46.917  88.051  0.00  0.00           C
ATOM   4934  HA  LYS X 319      71.149  47.821  87.897  0.00  0.00           H
ATOM   4935  CB  LYS X 319      70.694  46.499  89.517  0.00  0.00           C
ATOM   4936  HB2 LYS X 319      69.889  45.842  89.845  0.00  0.00           H
ATOM   4937  HB3 LYS X 319      71.676  46.064  89.703  0.00  0.00           H
ATOM   4938  CG  LYS X 319      70.573  47.729  90.350  0.00  0.00           C
ATOM   4939  HG2 LYS X 319      71.255  48.472  89.935  0.00  0.00           H
ATOM   4940  HG3 LYS X 319      69.605  48.230  90.321  0.00  0.00           H
ATOM   4941  CD  LYS X 319      70.966  47.543  91.848  0.00  0.00           C
ATOM   4942  HD2 LYS X 319      70.328  46.803  92.331  0.00  0.00           H
ATOM   4943  HD3 LYS X 319      71.975  47.130  91.814  0.00  0.00           H
ATOM   4944  CE  LYS X 319      70.852  48.935  92.365  0.00  0.00           C
ATOM   4945  HE2 LYS X 319      71.566  49.495  91.760  0.00  0.00           H
ATOM   4946  HE3 LYS X 319      69.810  49.235  92.248  0.00  0.00           H
ATOM   4947  NZ  LYS X 319      71.228  48.997  93.814  0.00  0.00           N
ATOM   4948  HZ1 LYS X 319      71.523  49.954  93.947  0.00  0.00           H
ATOM   4949  HZ2 LYS X 319      70.474  48.621  94.371  0.00  0.00           H
ATOM   4950  HZ3 LYS X 319      72.026  48.395  93.956  0.00  0.00           H
ATOM   4951  C   LYS X 319      71.149  45.889  87.051  0.00  0.00           C
ATOM   4952  O   LYS X 319      70.793  44.683  87.030  0.00  0.00           O
ATOM   4953  N   CYS X 320      72.067  46.340  86.238  0.00  0.00           N
ATOM   4954  H   CYS X 320      72.344  47.307  86.331  0.00  0.00           H
ATOM   4955  CA  CYS X 320      72.837  45.404  85.410  0.00  0.00           C
ATOM   4956  HA  CYS X 320      72.417  44.401  85.482  0.00  0.00           H
ATOM   4957  CB  CYS X 320      72.557  45.729  83.951  0.00  0.00           C
ATOM   4958  HB2 CYS X 320      71.615  46.276  83.924  0.00  0.00           H
ATOM   4959  HB3 CYS X 320      73.401  46.378  83.714  0.00  0.00           H
ATOM   4960  SG  CYS X 320      72.501  44.248  82.853  0.00  0.00           S
ATOM   4961  HG  CYS X 320      72.752  45.014  81.788  0.00  0.00           H
ATOM   4962  C   CYS X 320      74.359  45.420  85.809  0.00  0.00           C
ATOM   4963  O   CYS X 320      74.964  46.380  86.355  0.00  0.00           O
ATOM   4964  N   GLY X 321      75.078  44.408  85.362  0.00  0.00           N
ATOM   4965  H   GLY X 321      74.501  43.697  84.936  0.00  0.00           H
ATOM   4966  CA  GLY X 321      76.505  44.080  85.574  0.00  0.00           C
ATOM   4967  HA2 GLY X 321      76.688  44.306  86.625  0.00  0.00           H
ATOM   4968  HA3 GLY X 321      76.621  43.016  85.369  0.00  0.00           H
ATOM   4969  C   GLY X 321      77.451  44.780  84.625  0.00  0.00           C
ATOM   4970  O   GLY X 321      77.162  45.917  84.217  0.00  0.00           O
ATOM   4971  N   SER X 322      78.577  44.105  84.276  0.00  0.00           N
ATOM   4972  H   SER X 322      78.716  43.219  84.739  0.00  0.00           H
ATOM   4973  CA  SER X 322      79.577  44.592  83.400  0.00  0.00           C
ATOM   4974  HA  SER X 322      79.618  45.665  83.589  0.00  0.00           H
ATOM   4975  CB  SER X 322      80.963  43.833  83.528  0.00  0.00           C
ATOM   4976  HB2 SER X 322      81.387  44.001  84.518  0.00  0.00           H
ATOM   4977  HB3 SER X 322      80.638  42.805  83.364  0.00  0.00           H
ATOM   4978  OG  SER X 322      81.854  44.381  82.599  0.00  0.00           O
ATOM   4979  HG  SER X 322      82.659  44.606  83.071  0.00  0.00           H
ATOM   4980  C   SER X 322      79.052  44.661  81.942  0.00  0.00           C
ATOM   4981  O   SER X 322      78.383  43.673  81.495  0.00  0.00           O
ATOM   4982  N   LEU X 323      79.344  45.647  81.157  0.00  0.00           N
ATOM   4983  H   LEU X 323      80.069  46.256  81.509  0.00  0.00           H
ATOM   4984  CA  LEU X 323      78.812  45.865  79.822  0.00  0.00           C
ATOM   4985  HA  LEU X 323      77.925  45.235  79.765  0.00  0.00           H
ATOM   4986  CB  LEU X 323      78.471  47.386  79.548  0.00  0.00           C
ATOM   4987  HB2 LEU X 323      79.432  47.876  79.389  0.00  0.00           H
ATOM   4988  HB3 LEU X 323      77.839  47.519  78.670  0.00  0.00           H
ATOM   4989  CG  LEU X 323      77.754  48.145  80.633  0.00  0.00           C
ATOM   4990  HG  LEU X 323      78.406  48.278  81.496  0.00  0.00           H
ATOM   4991  CD1 LEU X 323      77.500  49.647  80.146  0.00  0.00           C
ATOM   4992 HD11 LEU X 323      76.672  49.677  79.437  0.00  0.00           H
ATOM   4993 HD12 LEU X 323      77.364  50.287  81.018  0.00  0.00           H
ATOM   4994 HD13 LEU X 323      78.340  50.090  79.613  0.00  0.00           H
ATOM   4995  CD2 LEU X 323      76.377  47.616  80.912  0.00  0.00           C
ATOM   4996 HD21 LEU X 323      76.313  46.588  81.269  0.00  0.00           H
ATOM   4997 HD22 LEU X 323      75.892  48.182  81.708  0.00  0.00           H
ATOM   4998 HD23 LEU X 323      75.862  47.555  79.954  0.00  0.00           H
ATOM   4999  C   LEU X 323      79.634  45.278  78.609  0.00  0.00           C
ATOM   5000  O   LEU X 323      79.276  45.570  77.502  0.00  0.00           O
ATOM   5001  N   GLY X 324      80.714  44.519  78.782  0.00  0.00           N
ATOM   5002  H   GLY X 324      81.015  44.447  79.743  0.00  0.00           H
ATOM   5003  CA  GLY X 324      81.528  43.876  77.792  0.00  0.00           C
ATOM   5004  HA2 GLY X 324      82.363  43.412  78.317  0.00  0.00           H
ATOM   5005  HA3 GLY X 324      80.928  43.116  77.290  0.00  0.00           H
ATOM   5006  C   GLY X 324      82.118  44.870  76.795  0.00  0.00           C
ATOM   5007  O   GLY X 324      82.911  45.710  77.220  0.00  0.00           O
ATOM   5008  N   ASN X 325      81.999  44.545  75.499  0.00  0.00           N
ATOM   5009  H   ASN X 325      81.265  43.953  75.139  0.00  0.00           H
ATOM   5010  CA  ASN X 325      82.617  45.288  74.407  0.00  0.00           C
ATOM   5011  HA  ASN X 325      82.554  46.345  74.667  0.00  0.00           H
ATOM   5012  CB  ASN X 325      84.032  44.783  73.854  0.00  0.00           C
ATOM   5013  HB2 ASN X 325      83.921  43.811  73.373  0.00  0.00           H
ATOM   5014  HB3 ASN X 325      84.319  45.468  73.056  0.00  0.00           H
ATOM   5015  CG  ASN X 325      85.017  44.672  74.949  0.00  0.00           C
ATOM   5016  OD1 ASN X 325      85.757  45.604  75.277  0.00  0.00           O
ATOM   5017  ND2 ASN X 325      85.201  43.556  75.606  0.00  0.00           N
ATOM   5018 HD21 ASN X 325      84.670  42.754  75.297  0.00  0.00           H
ATOM   5019 HD22 ASN X 325      85.813  43.550  76.410  0.00  0.00           H
ATOM   5020  C   ASN X 325      81.631  45.078  73.218  0.00  0.00           C
ATOM   5021  O   ASN X 325      81.192  43.983  72.979  0.00  0.00           O
ATOM   5022  N   ILE X 326      81.474  46.141  72.469  0.00  0.00           N
ATOM   5023  H   ILE X 326      81.916  47.012  72.724  0.00  0.00           H
ATOM   5024  CA  ILE X 326      80.661  46.400  71.218  0.00  0.00           C
ATOM   5025  HA  ILE X 326      79.950  45.584  71.089  0.00  0.00           H
ATOM   5026  CB  ILE X 326      79.913  47.686  71.436  0.00  0.00           C
ATOM   5027  HB  ILE X 326      80.591  48.486  71.735  0.00  0.00           H
ATOM   5028  CG2 ILE X 326      79.242  48.102  70.085  0.00  0.00           C
ATOM   5029 HG21 ILE X 326      78.981  47.179  69.566  0.00  0.00           H
ATOM   5030 HG22 ILE X 326      78.319  48.601  70.381  0.00  0.00           H
ATOM   5031 HG23 ILE X 326      79.994  48.713  69.587  0.00  0.00           H
ATOM   5032  CG1 ILE X 326      78.970  47.668  72.609  0.00  0.00           C
ATOM   5033 HG12 ILE X 326      78.247  46.894  72.350  0.00  0.00           H
ATOM   5034 HG13 ILE X 326      79.438  47.360  73.544  0.00  0.00           H
ATOM   5035  CD1 ILE X 326      78.222  48.963  72.830  0.00  0.00           C
ATOM   5036 HD11 ILE X 326      78.802  49.837  72.535  0.00  0.00           H
ATOM   5037 HD12 ILE X 326      77.343  48.926  72.187  0.00  0.00           H
ATOM   5038 HD13 ILE X 326      78.007  49.053  73.895  0.00  0.00           H
ATOM   5039  C   ILE X 326      81.624  46.409  70.036  0.00  0.00           C
ATOM   5040  O   ILE X 326      82.532  47.228  70.054  0.00  0.00           O
ATOM   5041  N   HIE X 327      81.296  45.535  69.039  0.00  0.00           N
ATOM   5042  H   HIE X 327      80.394  45.094  69.149  0.00  0.00           H
ATOM   5043  CA  HIE X 327      81.995  45.214  67.783  0.00  0.00           C
ATOM   5044  HA  HIE X 327      82.698  46.018  67.563  0.00  0.00           H
ATOM   5045  CB  HIE X 327      82.695  43.853  67.860  0.00  0.00           C
ATOM   5046  HB2 HIE X 327      81.966  43.056  68.008  0.00  0.00           H
ATOM   5047  HB3 HIE X 327      83.257  43.614  66.957  0.00  0.00           H
ATOM   5048  CG  HIE X 327      83.607  43.925  68.973  0.00  0.00           C
ATOM   5049  ND1 HIE X 327      84.731  44.726  69.042  0.00  0.00           N
ATOM   5050  CE1 HIE X 327      85.299  44.522  70.220  0.00  0.00           C
ATOM   5051  HE1 HIE X 327      86.276  44.885  70.501  0.00  0.00           H
ATOM   5052  NE2 HIE X 327      84.494  43.630  70.929  0.00  0.00           N
ATOM   5053  HE2 HIE X 327      84.925  43.018  71.607  0.00  0.00           H
ATOM   5054  CD2 HIE X 327      83.419  43.320  70.175  0.00  0.00           C
ATOM   5055  HD2 HIE X 327      82.511  42.802  70.443  0.00  0.00           H
ATOM   5056  C   HIE X 327      80.990  45.380  66.576  0.00  0.00           C
ATOM   5057  O   HIE X 327      80.881  44.407  65.797  0.00  0.00           O
ATOM   5058  N   HIE X 328      80.276  46.514  66.328  0.00  0.00           N
ATOM   5059  H   HIE X 328      80.629  47.308  66.845  0.00  0.00           H
ATOM   5060  CA  HIE X 328      79.446  46.846  65.212  0.00  0.00           C
ATOM   5061  HA  HIE X 328      78.690  46.060  65.193  0.00  0.00           H
ATOM   5062  CB  HIE X 328      78.746  48.094  65.536  0.00  0.00           C
[truncated: 15,609,378 more chars]
