# Supplementary material for: Stacked binding of a PET ligand to Alzheimer’s tau paired helical filaments
Source: Nat Commun. 2023 May 26;14:3048. doi: 10.1038/s41467-023-38537-y (PMC10220082; doi:10.1038/s41467-023-38537-y)
Supplement: Supplementary file 5 — Supplementary Data 2 [file 41467_2023_38537_MOESM5_ESM.zip › MD_results/starting.pdb]

CRYST1  133.173  133.173  133.173 -26.63 -26.63 -26.63 P 1           1
ATOM      1  H1  ACE X   1      34.865  86.648  86.840  0.00  0.00           H
ATOM      2  CH3 ACE X   1      34.362  85.777  87.261  0.00  0.00           C
ATOM      3  H2  ACE X   1      33.495  85.603  86.624  0.00  0.00           H
ATOM      4  H3  ACE X   1      34.057  86.017  88.280  0.00  0.00           H
ATOM      5  C   ACE X   1      35.147  84.501  87.093  0.00  0.00           C
ATOM      6  O   ACE X   1      34.728  83.356  87.364  0.00  0.00           O
ATOM      7  N   VAL X   2      36.368  84.701  86.619  0.00  0.00           N
ATOM      8  H   VAL X   2      36.597  85.634  86.309  0.00  0.00           H
ATOM      9  CA  VAL X   2      37.279  83.548  86.339  0.00  0.00           C
ATOM     10  HA  VAL X   2      36.893  82.657  86.835  0.00  0.00           H
ATOM     11  CB  VAL X   2      37.487  83.425  84.851  0.00  0.00           C
ATOM     12  HB  VAL X   2      37.778  84.406  84.475  0.00  0.00           H
ATOM     13  CG1 VAL X   2      38.597  82.418  84.408  0.00  0.00           C
ATOM     14 HG11 VAL X   2      38.464  81.445  84.880  0.00  0.00           H
ATOM     15 HG12 VAL X   2      38.566  82.204  83.340  0.00  0.00           H
ATOM     16 HG13 VAL X   2      39.600  82.811  84.580  0.00  0.00           H
ATOM     17  CG2 VAL X   2      36.191  82.991  84.173  0.00  0.00           C
ATOM     18 HG21 VAL X   2      35.516  83.833  84.323  0.00  0.00           H
ATOM     19 HG22 VAL X   2      36.268  82.847  83.095  0.00  0.00           H
ATOM     20 HG23 VAL X   2      35.833  82.091  84.674  0.00  0.00           H
ATOM     21  C   VAL X   2      38.631  83.787  87.055  0.00  0.00           C
ATOM     22  O   VAL X   2      39.097  84.888  87.259  0.00  0.00           O
ATOM     23  N   GLN X   3      39.288  82.692  87.424  0.00  0.00           N
ATOM     24  H   GLN X   3      38.930  81.774  87.204  0.00  0.00           H
ATOM     25  CA  GLN X   3      40.614  82.697  88.088  0.00  0.00           C
ATOM     26  HA  GLN X   3      41.127  83.599  87.753  0.00  0.00           H
ATOM     27  CB  GLN X   3      40.530  82.719  89.601  0.00  0.00           C
ATOM     28  HB2 GLN X   3      39.882  81.945  90.012  0.00  0.00           H
ATOM     29  HB3 GLN X   3      41.538  82.577  89.990  0.00  0.00           H
ATOM     30  CG  GLN X   3      40.028  84.048  90.171  0.00  0.00           C
ATOM     31  HG2 GLN X   3      40.525  84.841  89.612  0.00  0.00           H
ATOM     32  HG3 GLN X   3      38.961  84.034  89.950  0.00  0.00           H
ATOM     33  CD  GLN X   3      40.179  84.291  91.634  0.00  0.00           C
ATOM     34  OE1 GLN X   3      40.177  83.304  92.410  0.00  0.00           O
ATOM     35  NE2 GLN X   3      40.199  85.462  92.174  0.00  0.00           N
ATOM     36 HE21 GLN X   3      40.194  86.320  91.641  0.00  0.00           H
ATOM     37 HE22 GLN X   3      40.150  85.516  93.181  0.00  0.00           H
ATOM     38  C   GLN X   3      41.421  81.511  87.553  0.00  0.00           C
ATOM     39  O   GLN X   3      40.909  80.419  87.330  0.00  0.00           O
ATOM     40  N   ILE X   4      42.723  81.700  87.220  0.00  0.00           N
ATOM     41  H   ILE X   4      43.063  82.641  87.355  0.00  0.00           H
ATOM     42  CA  ILE X   4      43.651  80.754  86.642  0.00  0.00           C
ATOM     43  HA  ILE X   4      43.396  79.741  86.955  0.00  0.00           H
ATOM     44  CB  ILE X   4      43.819  80.761  85.123  0.00  0.00           C
ATOM     45  HB  ILE X   4      44.383  81.637  84.806  0.00  0.00           H
ATOM     46  CG2 ILE X   4      44.566  79.465  84.623  0.00  0.00           C
ATOM     47 HG21 ILE X   4      43.963  78.560  84.700  0.00  0.00           H
ATOM     48 HG22 ILE X   4      44.829  79.595  83.573  0.00  0.00           H
ATOM     49 HG23 ILE X   4      45.526  79.292  85.110  0.00  0.00           H
ATOM     50  CG1 ILE X   4      42.436  80.759  84.404  0.00  0.00           C
ATOM     51 HG12 ILE X   4      41.827  79.975  84.855  0.00  0.00           H
ATOM     52 HG13 ILE X   4      41.911  81.679  84.659  0.00  0.00           H
ATOM     53  CD1 ILE X   4      42.334  80.595  82.860  0.00  0.00           C
ATOM     54 HD11 ILE X   4      42.712  79.619  82.558  0.00  0.00           H
ATOM     55 HD12 ILE X   4      41.292  80.800  82.613  0.00  0.00           H
ATOM     56 HD13 ILE X   4      42.940  81.353  82.363  0.00  0.00           H
ATOM     57  C   ILE X   4      45.032  81.041  87.156  0.00  0.00           C
ATOM     58  O   ILE X   4      45.747  81.928  86.694  0.00  0.00           O
ATOM     59  N   VAL X   5      45.525  80.203  88.086  0.00  0.00           N
ATOM     60  H   VAL X   5      44.868  79.541  88.475  0.00  0.00           H
ATOM     61  CA  VAL X   5      46.912  79.985  88.529  0.00  0.00           C
ATOM     62  HA  VAL X   5      47.445  80.922  88.372  0.00  0.00           H
ATOM     63  CB  VAL X   5      46.997  79.643  90.028  0.00  0.00           C
ATOM     64  HB  VAL X   5      46.274  78.848  90.211  0.00  0.00           H
ATOM     65  CG1 VAL X   5      48.423  79.228  90.406  0.00  0.00           C
ATOM     66 HG11 VAL X   5      49.108  80.054  90.210  0.00  0.00           H
ATOM     67 HG12 VAL X   5      48.504  78.904  91.444  0.00  0.00           H
ATOM     68 HG13 VAL X   5      48.773  78.414  89.772  0.00  0.00           H
ATOM     69  CG2 VAL X   5      46.526  80.813  90.867  0.00  0.00           C
ATOM     70 HG21 VAL X   5      46.552  80.457  91.897  0.00  0.00           H
ATOM     71 HG22 VAL X   5      47.091  81.712  90.620  0.00  0.00           H
ATOM     72 HG23 VAL X   5      45.476  81.032  90.673  0.00  0.00           H
ATOM     73  C   VAL X   5      47.559  78.922  87.633  0.00  0.00           C
ATOM     74  O   VAL X   5      47.215  77.751  87.598  0.00  0.00           O
ATOM     75  N   TYR X   6      48.602  79.361  86.916  0.00  0.00           N
ATOM     76  H   TYR X   6      48.890  80.326  86.981  0.00  0.00           H
ATOM     77  CA  TYR X   6      49.537  78.511  86.189  0.00  0.00           C
ATOM     78  HA  TYR X   6      49.281  77.460  86.324  0.00  0.00           H
ATOM     79  CB  TYR X   6      49.473  78.820  84.691  0.00  0.00           C
ATOM     80  HB2 TYR X   6      48.443  78.677  84.367  0.00  0.00           H
ATOM     81  HB3 TYR X   6      49.721  79.862  84.489  0.00  0.00           H
ATOM     82  CG  TYR X   6      50.371  77.895  83.823  0.00  0.00           C
ATOM     83  CD1 TYR X   6      49.736  76.995  82.919  0.00  0.00           C
ATOM     84  HD1 TYR X   6      48.661  76.954  82.826  0.00  0.00           H
ATOM     85  CE1 TYR X   6      50.475  75.973  82.314  0.00  0.00           C
ATOM     86  HE1 TYR X   6      49.863  75.299  81.733  0.00  0.00           H
ATOM     87  CZ  TYR X   6      51.914  76.030  82.348  0.00  0.00           C
ATOM     88  OH  TYR X   6      52.618  75.201  81.607  0.00  0.00           O
ATOM     89  HH  TYR X   6      53.554  75.369  81.742  0.00  0.00           H
ATOM     90  CE2 TYR X   6      52.545  76.951  83.208  0.00  0.00           C
ATOM     91  HE2 TYR X   6      53.611  76.925  83.381  0.00  0.00           H
ATOM     92  CD2 TYR X   6      51.751  77.848  83.943  0.00  0.00           C
ATOM     93  HD2 TYR X   6      52.226  78.611  84.543  0.00  0.00           H
ATOM     94  C   TYR X   6      50.892  78.694  86.833  0.00  0.00           C
ATOM     95  O   TYR X   6      51.534  79.732  86.808  0.00  0.00           O
ATOM     96  N   LYS X   7      51.395  77.590  87.460  0.00  0.00           N
ATOM     97  H   LYS X   7      50.877  76.739  87.292  0.00  0.00           H
ATOM     98  CA  LYS X   7      52.586  77.479  88.291  0.00  0.00           C
ATOM     99  HA  LYS X   7      53.337  77.928  87.641  0.00  0.00           H
ATOM    100  CB  LYS X   7      52.242  78.356  89.500  0.00  0.00           C
ATOM    101  HB2 LYS X   7      52.050  79.352  89.101  0.00  0.00           H
ATOM    102  HB3 LYS X   7      51.362  77.892  89.945  0.00  0.00           H
ATOM    103  CG  LYS X   7      53.318  78.482  90.658  0.00  0.00           C
ATOM    104  HG2 LYS X   7      53.113  79.321  91.323  0.00  0.00           H
ATOM    105  HG3 LYS X   7      53.409  77.549  91.215  0.00  0.00           H
ATOM    106  CD  LYS X   7      54.749  78.828  90.045  0.00  0.00           C
ATOM    107  HD2 LYS X   7      55.149  77.856  89.755  0.00  0.00           H
ATOM    108  HD3 LYS X   7      54.667  79.439  89.146  0.00  0.00           H
ATOM    109  CE  LYS X   7      55.775  79.501  91.015  0.00  0.00           C
ATOM    110  HE2 LYS X   7      55.773  78.900  91.925  0.00  0.00           H
ATOM    111  HE3 LYS X   7      56.745  79.346  90.542  0.00  0.00           H
ATOM    112  NZ  LYS X   7      55.508  80.902  91.452  0.00  0.00           N
ATOM    113  HZ1 LYS X   7      55.419  81.575  90.705  0.00  0.00           H
ATOM    114  HZ2 LYS X   7      54.614  80.885  91.922  0.00  0.00           H
ATOM    115  HZ3 LYS X   7      56.158  81.204  92.164  0.00  0.00           H
ATOM    116  C   LYS X   7      53.070  75.943  88.586  0.00  0.00           C
ATOM    117  O   LYS X   7      53.141  75.510  89.703  0.00  0.00           O
ATOM    118  N   PRO X   8      53.418  75.203  87.525  0.00  0.00           N
ATOM    119  CD  PRO X   8      53.251  75.441  86.144  0.00  0.00           C
ATOM    120  HD2 PRO X   8      53.784  76.333  85.814  0.00  0.00           H
ATOM    121  HD3 PRO X   8      52.177  75.476  85.960  0.00  0.00           H
ATOM    122  CG  PRO X   8      53.684  74.136  85.362  0.00  0.00           C
ATOM    123  HG2 PRO X   8      53.975  74.388  84.342  0.00  0.00           H
ATOM    124  HG3 PRO X   8      52.853  73.450  85.199  0.00  0.00           H
ATOM    125  CB  PRO X   8      54.765  73.667  86.294  0.00  0.00           C
ATOM    126  HB2 PRO X   8      55.711  74.130  86.013  0.00  0.00           H
ATOM    127  HB3 PRO X   8      54.718  72.581  86.203  0.00  0.00           H
ATOM    128  CA  PRO X   8      54.371  74.063  87.655  0.00  0.00           C
ATOM    129  HA  PRO X   8      53.861  73.219  88.121  0.00  0.00           H
ATOM    130  C   PRO X   8      55.613  74.164  88.482  0.00  0.00           C
ATOM    131  O   PRO X   8      56.196  75.281  88.502  0.00  0.00           O
ATOM    132  N   VAL X   9      56.005  73.138  89.216  0.00  0.00           N
ATOM    133  H   VAL X   9      55.353  72.368  89.264  0.00  0.00           H
ATOM    134  CA  VAL X   9      57.162  73.071  90.096  0.00  0.00           C
ATOM    135  HA  VAL X   9      57.881  73.863  89.885  0.00  0.00           H
ATOM    136  CB  VAL X   9      56.860  73.140  91.649  0.00  0.00           C
ATOM    137  HB  VAL X   9      56.125  72.355  91.823  0.00  0.00           H
ATOM    138  CG1 VAL X   9      58.089  72.880  92.498  0.00  0.00           C
ATOM    139 HG11 VAL X   9      57.904  73.015  93.564  0.00  0.00           H
ATOM    140 HG12 VAL X   9      58.309  71.818  92.389  0.00  0.00           H
ATOM    141 HG13 VAL X   9      58.969  73.465  92.230  0.00  0.00           H
ATOM    142  CG2 VAL X   9      56.408  74.514  92.062  0.00  0.00           C
ATOM    143 HG21 VAL X   9      56.225  74.673  93.125  0.00  0.00           H
ATOM    144 HG22 VAL X   9      57.172  75.274  91.893  0.00  0.00           H
ATOM    145 HG23 VAL X   9      55.470  74.699  91.539  0.00  0.00           H
ATOM    146  C   VAL X   9      57.911  71.810  89.678  0.00  0.00           C
ATOM    147  O   VAL X   9      57.300  70.773  89.436  0.00  0.00           O
ATOM    148  N   ASP X  10      59.212  71.776  89.693  0.00  0.00           N
ATOM    149  H   ASP X  10      59.665  72.638  89.960  0.00  0.00           H
ATOM    150  CA  ASP X  10      60.085  70.715  89.029  0.00  0.00           C
ATOM    151  HA  ASP X  10      59.522  69.783  89.096  0.00  0.00           H
ATOM    152  CB  ASP X  10      60.181  71.160  87.580  0.00  0.00           C
ATOM    153  HB2 ASP X  10      60.712  70.375  87.042  0.00  0.00           H
ATOM    154  HB3 ASP X  10      59.178  71.282  87.172  0.00  0.00           H
ATOM    155  CG  ASP X  10      60.940  72.525  87.413  0.00  0.00           C
ATOM    156  OD1 ASP X  10      61.796  72.871  88.217  0.00  0.00           O
ATOM    157  OD2 ASP X  10      60.587  73.288  86.482  0.00  0.00           O
ATOM    158  C   ASP X  10      61.424  70.489  89.841  0.00  0.00           C
ATOM    159  O   ASP X  10      62.476  70.067  89.260  0.00  0.00           O
ATOM    160  N   LEU X  11      61.450  70.686  91.162  0.00  0.00           N
ATOM    161  H   LEU X  11      60.548  70.925  91.549  0.00  0.00           H
ATOM    162  CA  LEU X  11      62.506  70.418  92.082  0.00  0.00           C
ATOM    163  HA  LEU X  11      63.413  70.862  91.672  0.00  0.00           H
ATOM    164  CB  LEU X  11      62.058  70.997  93.414  0.00  0.00           C
ATOM    165  HB2 LEU X  11      61.044  70.601  93.473  0.00  0.00           H
ATOM    166  HB3 LEU X  11      62.642  70.572  94.230  0.00  0.00           H
ATOM    167  CG  LEU X  11      62.061  72.565  93.511  0.00  0.00           C
ATOM    168  HG  LEU X  11      61.304  72.880  92.793  0.00  0.00           H
ATOM    169  CD1 LEU X  11      61.782  72.873  94.950  0.00  0.00           C
ATOM    170 HD11 LEU X  11      61.695  73.943  95.137  0.00  0.00           H
ATOM    171 HD12 LEU X  11      60.912  72.304  95.276  0.00  0.00           H
ATOM    172 HD13 LEU X  11      62.551  72.408  95.566  0.00  0.00           H
ATOM    173  CD2 LEU X  11      63.355  73.211  93.059  0.00  0.00           C
ATOM    174 HD21 LEU X  11      64.280  72.834  93.496  0.00  0.00           H
ATOM    175 HD22 LEU X  11      63.460  72.939  92.008  0.00  0.00           H
ATOM    176 HD23 LEU X  11      63.292  74.298  93.107  0.00  0.00           H
ATOM    177  C   LEU X  11      62.907  68.890  92.180  0.00  0.00           C
ATOM    178  O   LEU X  11      63.556  68.532  93.168  0.00  0.00           O
ATOM    179  N   SER X  12      62.654  68.050  91.225  0.00  0.00           N
ATOM    180  H   SER X  12      62.189  68.457  90.426  0.00  0.00           H
ATOM    181  CA  SER X  12      63.294  66.766  91.064  0.00  0.00           C
ATOM    182  HA  SER X  12      63.125  66.190  91.973  0.00  0.00           H
ATOM    183  CB  SER X  12      62.678  65.907  89.967  0.00  0.00           C
ATOM    184  HB2 SER X  12      63.190  64.945  89.952  0.00  0.00           H
ATOM    185  HB3 SER X  12      61.650  65.647  90.217  0.00  0.00           H
ATOM    186  OG  SER X  12      62.647  66.431  88.662  0.00  0.00           O
ATOM    187  HG  SER X  12      61.837  66.087  88.278  0.00  0.00           H
ATOM    188  C   SER X  12      64.782  66.806  90.849  0.00  0.00           C
ATOM    189  O   SER X  12      65.442  67.850  90.616  0.00  0.00           O
ATOM    190  N   LYS X  13      65.459  65.677  91.000  0.00  0.00           N
ATOM    191  H   LYS X  13      64.949  64.809  91.081  0.00  0.00           H
ATOM    192  CA  LYS X  13      66.909  65.604  91.283  0.00  0.00           C
ATOM    193  HA  LYS X  13      67.265  66.555  90.887  0.00  0.00           H
ATOM    194  CB  LYS X  13      67.131  65.653  92.811  0.00  0.00           C
ATOM    195  HB2 LYS X  13      68.171  65.555  93.125  0.00  0.00           H
ATOM    196  HB3 LYS X  13      66.809  66.660  93.073  0.00  0.00           H
ATOM    197  CG  LYS X  13      66.399  64.543  93.566  0.00  0.00           C
ATOM    198  HG2 LYS X  13      65.327  64.520  93.370  0.00  0.00           H
ATOM    199  HG3 LYS X  13      66.811  63.567  93.310  0.00  0.00           H
ATOM    200  CD  LYS X  13      66.487  64.543  95.146  0.00  0.00           C
ATOM    201  HD2 LYS X  13      66.019  63.692  95.638  0.00  0.00           H
ATOM    202  HD3 LYS X  13      67.541  64.547  95.425  0.00  0.00           H
ATOM    203  CE  LYS X  13      65.728  65.702  95.757  0.00  0.00           C
ATOM    204  HE2 LYS X  13      66.171  66.557  95.246  0.00  0.00           H
ATOM    205  HE3 LYS X  13      64.683  65.600  95.464  0.00  0.00           H
ATOM    206  NZ  LYS X  13      65.668  65.682  97.269  0.00  0.00           N
ATOM    207  HZ1 LYS X  13      66.550  65.550  97.741  0.00  0.00           H
ATOM    208  HZ2 LYS X  13      65.236  66.559  97.522  0.00  0.00           H
ATOM    209  HZ3 LYS X  13      65.049  64.954  97.595  0.00  0.00           H
ATOM    210  C   LYS X  13      67.699  64.533  90.558  0.00  0.00           C
ATOM    211  O   LYS X  13      67.192  63.431  90.441  0.00  0.00           O
ATOM    212  N   VAL X  14      68.902  64.878  90.120  0.00  0.00           N
ATOM    213  H   VAL X  14      69.333  65.635  90.631  0.00  0.00           H
ATOM    214  CA  VAL X  14      69.588  64.122  89.095  0.00  0.00           C
ATOM    215  HA  VAL X  14      69.331  63.069  89.204  0.00  0.00           H
ATOM    216  CB  VAL X  14      69.447  64.723  87.668  0.00  0.00           C
ATOM    217  HB  VAL X  14      70.199  64.226  87.054  0.00  0.00           H
ATOM    218  CG1 VAL X  14      68.119  64.328  86.973  0.00  0.00           C
ATOM    219 HG11 VAL X  14      68.199  64.454  85.893  0.00  0.00           H
ATOM    220 HG12 VAL X  14      67.992  63.246  86.962  0.00  0.00           H
ATOM    221 HG13 VAL X  14      67.208  64.810  87.327  0.00  0.00           H
ATOM    222  CG2 VAL X  14      69.547  66.301  87.682  0.00  0.00           C
ATOM    223 HG21 VAL X  14      68.655  66.685  88.178  0.00  0.00           H
ATOM    224 HG22 VAL X  14      70.425  66.695  88.194  0.00  0.00           H
ATOM    225 HG23 VAL X  14      69.475  66.698  86.669  0.00  0.00           H
ATOM    226  C   VAL X  14      71.091  64.092  89.416  0.00  0.00           C
ATOM    227  O   VAL X  14      71.575  65.045  90.103  0.00  0.00           O
ATOM    228  N   THR X  15      71.754  63.024  88.996  0.00  0.00           N
ATOM    229  H   THR X  15      71.276  62.196  88.671  0.00  0.00           H
ATOM    230  CA  THR X  15      73.246  62.849  89.032  0.00  0.00           C
ATOM    231  HA  THR X  15      73.676  63.835  88.853  0.00  0.00           H
ATOM    232  CB  THR X  15      73.706  62.527  90.526  0.00  0.00           C
ATOM    233  HB  THR X  15      73.093  61.716  90.919  0.00  0.00           H
ATOM    234  CG2 THR X  15      75.223  62.391  90.777  0.00  0.00           C
ATOM    235 HG21 THR X  15      75.362  62.492  91.853  0.00  0.00           H
ATOM    236 HG22 THR X  15      75.561  61.397  90.484  0.00  0.00           H
ATOM    237 HG23 THR X  15      75.775  63.165  90.244  0.00  0.00           H
ATOM    238  OG1 THR X  15      73.416  63.648  91.277  0.00  0.00           O
ATOM    239  HG1 THR X  15      72.636  64.123  90.984  0.00  0.00           H
ATOM    240  C   THR X  15      73.722  61.780  88.027  0.00  0.00           C
ATOM    241  O   THR X  15      73.094  60.717  87.866  0.00  0.00           O
ATOM    242  N   SER X  16      74.910  62.074  87.444  0.00  0.00           N
ATOM    243  H   SER X  16      75.351  62.973  87.579  0.00  0.00           H
ATOM    244  CA  SER X  16      75.689  61.043  86.726  0.00  0.00           C
ATOM    245  HA  SER X  16      75.232  60.062  86.851  0.00  0.00           H
ATOM    246  CB  SER X  16      75.600  61.348  85.202  0.00  0.00           C
ATOM    247  HB2 SER X  16      76.204  62.206  84.905  0.00  0.00           H
ATOM    248  HB3 SER X  16      76.055  60.518  84.663  0.00  0.00           H
ATOM    249  OG  SER X  16      74.216  61.469  84.705  0.00  0.00           O
ATOM    250  HG  SER X  16      74.095  62.398  84.913  0.00  0.00           H
ATOM    251  C   SER X  16      77.205  60.982  87.117  0.00  0.00           C
ATOM    252  O   SER X  16      77.769  62.068  87.272  0.00  0.00           O
ATOM    253  N   LYS X  17      77.794  59.820  87.120  0.00  0.00           N
ATOM    254  H   LYS X  17      77.293  58.944  87.082  0.00  0.00           H
ATOM    255  CA  LYS X  17      79.255  59.577  87.314  0.00  0.00           C
ATOM    256  HA  LYS X  17      79.749  60.475  86.943  0.00  0.00           H
ATOM    257  CB  LYS X  17      79.568  59.480  88.733  0.00  0.00           C
ATOM    258  HB2 LYS X  17      80.644  59.579  88.873  0.00  0.00           H
ATOM    259  HB3 LYS X  17      79.180  60.399  89.171  0.00  0.00           H
ATOM    260  CG  LYS X  17      79.028  58.225  89.402  0.00  0.00           C
ATOM    261  HG2 LYS X  17      77.983  58.073  89.134  0.00  0.00           H
ATOM    262  HG3 LYS X  17      79.569  57.321  89.123  0.00  0.00           H
ATOM    263  CD  LYS X  17      79.028  58.268  90.952  0.00  0.00           C
ATOM    264  HD2 LYS X  17      78.442  59.153  91.198  0.00  0.00           H
ATOM    265  HD3 LYS X  17      78.520  57.404  91.380  0.00  0.00           H
ATOM    266  CE  LYS X  17      80.409  58.280  91.734  0.00  0.00           C
ATOM    267  HE2 LYS X  17      80.936  59.157  91.359  0.00  0.00           H
ATOM    268  HE3 LYS X  17      80.031  58.384  92.751  0.00  0.00           H
ATOM    269  NZ  LYS X  17      81.299  57.083  91.588  0.00  0.00           N
ATOM    270  HZ1 LYS X  17      81.402  56.823  90.618  0.00  0.00           H
ATOM    271  HZ2 LYS X  17      82.234  57.240  91.937  0.00  0.00           H
ATOM    272  HZ3 LYS X  17      80.997  56.252  92.076  0.00  0.00           H
ATOM    273  C   LYS X  17      79.800  58.377  86.482  0.00  0.00           C
ATOM    274  O   LYS X  17      79.168  57.376  86.488  0.00  0.00           O
ATOM    275  N   CYS X  18      80.943  58.606  85.847  0.00  0.00           N
ATOM    276  H   CYS X  18      81.414  59.496  85.922  0.00  0.00           H
ATOM    277  CA  CYS X  18      81.629  57.639  84.955  0.00  0.00           C
ATOM    278  HA  CYS X  18      81.049  56.716  84.958  0.00  0.00           H
ATOM    279  CB  CYS X  18      81.782  58.195  83.511  0.00  0.00           C
ATOM    280  HB2 CYS X  18      82.444  59.060  83.479  0.00  0.00           H
ATOM    281  HB3 CYS X  18      82.217  57.476  82.817  0.00  0.00           H
ATOM    282  SG  CYS X  18      80.106  58.613  82.840  0.00  0.00           S
ATOM    283  HG  CYS X  18      79.884  59.814  83.382  0.00  0.00           H
ATOM    284  C   CYS X  18      83.014  57.370  85.623  0.00  0.00           C
ATOM    285  O   CYS X  18      83.655  58.231  86.237  0.00  0.00           O
ATOM    286  N   GLY X  19      83.413  56.163  85.609  0.00  0.00           N
ATOM    287  H   GLY X  19      82.683  55.471  85.513  0.00  0.00           H
ATOM    288  CA  GLY X  19      84.742  55.725  86.119  0.00  0.00           C
ATOM    289  HA2 GLY X  19      84.865  55.840  87.196  0.00  0.00           H
ATOM    290  HA3 GLY X  19      84.800  54.663  85.881  0.00  0.00           H
ATOM    291  C   GLY X  19      85.972  56.335  85.423  0.00  0.00           C
ATOM    292  O   GLY X  19      87.110  56.248  85.852  0.00  0.00           O
ATOM    293  N   SER X  20      85.752  56.676  84.131  0.00  0.00           N
ATOM    294  H   SER X  20      84.841  56.536  83.717  0.00  0.00           H
ATOM    295  CA  SER X  20      86.653  57.272  83.139  0.00  0.00           C
ATOM    296  HA  SER X  20      87.246  58.119  83.481  0.00  0.00           H
ATOM    297  CB  SER X  20      87.674  56.177  82.745  0.00  0.00           C
ATOM    298  HB2 SER X  20      88.283  55.922  83.612  0.00  0.00           H
ATOM    299  HB3 SER X  20      87.096  55.293  82.476  0.00  0.00           H
ATOM    300  OG  SER X  20      88.490  56.572  81.672  0.00  0.00           O
ATOM    301  HG  SER X  20      89.304  56.064  81.693  0.00  0.00           H
ATOM    302  C   SER X  20      85.843  57.695  81.911  0.00  0.00           C
ATOM    303  O   SER X  20      84.946  56.985  81.563  0.00  0.00           O
ATOM    304  N   LEU X  21      86.244  58.777  81.214  0.00  0.00           N
ATOM    305  H   LEU X  21      87.052  59.332  81.462  0.00  0.00           H
ATOM    306  CA  LEU X  21      85.582  59.231  80.039  0.00  0.00           C
ATOM    307  HA  LEU X  21      84.521  59.223  80.286  0.00  0.00           H
ATOM    308  CB  LEU X  21      85.833  60.740  79.763  0.00  0.00           C
ATOM    309  HB2 LEU X  21      86.903  60.803  79.562  0.00  0.00           H
ATOM    310  HB3 LEU X  21      85.261  61.021  78.879  0.00  0.00           H
ATOM    311  CG  LEU X  21      85.438  61.832  80.829  0.00  0.00           C
ATOM    312  HG  LEU X  21      85.865  61.554  81.792  0.00  0.00           H
ATOM    313  CD1 LEU X  21      85.927  63.196  80.357  0.00  0.00           C
ATOM    314 HD11 LEU X  21      85.739  63.946  81.126  0.00  0.00           H
ATOM    315 HD12 LEU X  21      87.006  63.203  80.201  0.00  0.00           H
ATOM    316 HD13 LEU X  21      85.348  63.587  79.520  0.00  0.00           H
ATOM    317  CD2 LEU X  21      83.943  61.842  81.191  0.00  0.00           C
ATOM    318 HD21 LEU X  21      83.579  62.702  81.752  0.00  0.00           H
ATOM    319 HD22 LEU X  21      83.355  61.806  80.274  0.00  0.00           H
ATOM    320 HD23 LEU X  21      83.824  60.976  81.843  0.00  0.00           H
ATOM    321  C   LEU X  21      85.919  58.438  78.750  0.00  0.00           C
ATOM    322  O   LEU X  21      85.725  58.923  77.597  0.00  0.00           O
ATOM    323  N   GLY X  22      86.563  57.304  78.907  0.00  0.00           N
ATOM    324  H   GLY X  22      86.946  57.122  79.823  0.00  0.00           H
ATOM    325  CA  GLY X  22      86.932  56.469  77.809  0.00  0.00           C
ATOM    326  HA2 GLY X  22      86.997  55.402  78.023  0.00  0.00           H
ATOM    327  HA3 GLY X  22      86.088  56.488  77.119  0.00  0.00           H
ATOM    328  C   GLY X  22      88.194  56.825  76.994  0.00  0.00           C
ATOM    329  O   GLY X  22      88.764  57.906  77.135  0.00  0.00           O
ATOM    330  N   ASN X  23      88.769  55.849  76.203  0.00  0.00           N
ATOM    331  H   ASN X  23      88.383  54.917  76.159  0.00  0.00           H
ATOM    332  CA  ASN X  23      89.905  56.118  75.236  0.00  0.00           C
ATOM    333  HA  ASN X  23      90.121  57.184  75.302  0.00  0.00           H
ATOM    334  CB  ASN X  23      91.042  55.288  75.786  0.00  0.00           C
ATOM    335  HB2 ASN X  23      90.699  54.329  76.173  0.00  0.00           H
ATOM    336  HB3 ASN X  23      91.804  55.085  75.033  0.00  0.00           H
ATOM    337  CG  ASN X  23      91.760  56.032  76.854  0.00  0.00           C
ATOM    338  OD1 ASN X  23      91.684  55.718  77.996  0.00  0.00           O
ATOM    339  ND2 ASN X  23      92.421  57.085  76.477  0.00  0.00           N
ATOM    340 HD21 ASN X  23      92.706  57.204  75.516  0.00  0.00           H
ATOM    341 HD22 ASN X  23      92.875  57.645  77.184  0.00  0.00           H
ATOM    342  C   ASN X  23      89.457  55.858  73.766  0.00  0.00           C
ATOM    343  O   ASN X  23      88.899  54.843  73.450  0.00  0.00           O
ATOM    344  N   ILE X  24      89.562  56.926  72.974  0.00  0.00           N
ATOM    345  H   ILE X  24      89.995  57.746  73.375  0.00  0.00           H
ATOM    346  CA  ILE X  24      88.874  56.914  71.676  0.00  0.00           C
ATOM    347  HA  ILE X  24      88.197  56.061  71.641  0.00  0.00           H
ATOM    348  CB  ILE X  24      87.915  58.214  71.522  0.00  0.00           C
ATOM    349  HB  ILE X  24      88.547  59.073  71.745  0.00  0.00           H
ATOM    350  CG2 ILE X  24      87.401  58.259  70.081  0.00  0.00           C
ATOM    351 HG21 ILE X  24      86.965  57.345  69.678  0.00  0.00           H
ATOM    352 HG22 ILE X  24      86.724  59.092  69.893  0.00  0.00           H
ATOM    353 HG23 ILE X  24      88.316  58.405  69.506  0.00  0.00           H
ATOM    354  CG1 ILE X  24      86.628  58.057  72.414  0.00  0.00           C
ATOM    355 HG12 ILE X  24      85.797  58.651  72.033  0.00  0.00           H
ATOM    356 HG13 ILE X  24      86.410  56.994  72.508  0.00  0.00           H
ATOM    357  CD1 ILE X  24      86.821  58.485  73.843  0.00  0.00           C
ATOM    358 HD11 ILE X  24      87.069  59.542  73.746  0.00  0.00           H
ATOM    359 HD12 ILE X  24      85.887  58.375  74.395  0.00  0.00           H
ATOM    360 HD13 ILE X  24      87.606  57.963  74.391  0.00  0.00           H
ATOM    361  C   ILE X  24      89.989  56.675  70.631  0.00  0.00           C
ATOM    362  O   ILE X  24      91.089  57.224  70.631  0.00  0.00           O
ATOM    363  N   HIE X  25      89.829  55.656  69.733  0.00  0.00           N
ATOM    364  H   HIE X  25      89.030  55.057  69.880  0.00  0.00           H
ATOM    365  CA  HIE X  25      90.806  55.158  68.731  0.00  0.00           C
ATOM    366  HA  HIE X  25      91.741  55.700  68.879  0.00  0.00           H
ATOM    367  CB  HIE X  25      91.137  53.633  69.056  0.00  0.00           C
ATOM    368  HB2 HIE X  25      90.258  53.021  68.854  0.00  0.00           H
ATOM    369  HB3 HIE X  25      91.884  53.315  68.329  0.00  0.00           H
ATOM    370  CG  HIE X  25      91.757  53.329  70.417  0.00  0.00           C
ATOM    371  ND1 HIE X  25      93.040  53.689  70.847  0.00  0.00           N
ATOM    372  CE1 HIE X  25      93.151  53.378  72.166  0.00  0.00           C
ATOM    373  HE1 HIE X  25      94.122  53.505  72.620  0.00  0.00           H
ATOM    374  NE2 HIE X  25      91.959  52.946  72.613  0.00  0.00           N
ATOM    375  HE2 HIE X  25      91.838  52.577  73.546  0.00  0.00           H
ATOM    376  CD2 HIE X  25      91.069  52.881  71.549  0.00  0.00           C
ATOM    377  HD2 HIE X  25      90.038  52.562  71.520  0.00  0.00           H
ATOM    378  C   HIE X  25      90.438  55.431  67.319  0.00  0.00           C
ATOM    379  O   HIE X  25      90.649  54.596  66.431  0.00  0.00           O
ATOM    380  N   HIE X  26      89.728  56.557  67.139  0.00  0.00           N
ATOM    381  H   HIE X  26      89.641  57.222  67.895  0.00  0.00           H
ATOM    382  CA  HIE X  26      88.859  56.870  66.002  0.00  0.00           C
ATOM    383  HA  HIE X  26      88.311  55.954  65.780  0.00  0.00           H
ATOM    384  CB  HIE X  26      87.857  57.840  66.547  0.00  0.00           C
ATOM    385  HB2 HIE X  26      87.149  57.286  67.164  0.00  0.00           H
ATOM    386  HB3 HIE X  26      88.334  58.652  67.095  0.00  0.00           H
ATOM    387  CG  HIE X  26      86.984  58.482  65.566  0.00  0.00           C
ATOM    388  ND1 HIE X  26      86.502  59.772  65.604  0.00  0.00           N
ATOM    389  CE1 HIE X  26      85.524  59.887  64.754  0.00  0.00           C
ATOM    390  HE1 HIE X  26      84.981  60.786  64.499  0.00  0.00           H
ATOM    391  NE2 HIE X  26      85.372  58.707  64.139  0.00  0.00           N
ATOM    392  HE2 HIE X  26      84.674  58.433  63.462  0.00  0.00           H
ATOM    393  CD2 HIE X  26      86.187  57.772  64.735  0.00  0.00           C
ATOM    394  HD2 HIE X  26      86.272  56.710  64.561  0.00  0.00           H
ATOM    395  C   HIE X  26      89.619  57.336  64.773  0.00  0.00           C
ATOM    396  O   HIE X  26      90.304  58.310  64.798  0.00  0.00           O
ATOM    397  N   LYS X  27      89.534  56.510  63.682  0.00  0.00           N
ATOM    398  H   LYS X  27      88.898  55.737  63.547  0.00  0.00           H
ATOM    399  CA  LYS X  27      90.264  56.771  62.407  0.00  0.00           C
ATOM    400  HA  LYS X  27      90.075  57.821  62.182  0.00  0.00           H
ATOM    401  CB  LYS X  27      91.746  56.271  62.590  0.00  0.00           C
ATOM    402  HB2 LYS X  27      91.704  55.431  63.283  0.00  0.00           H
ATOM    403  HB3 LYS X  27      92.160  55.951  61.634  0.00  0.00           H
ATOM    404  CG  LYS X  27      92.738  57.333  63.081  0.00  0.00           C
ATOM    405  HG2 LYS X  27      92.658  58.249  62.496  0.00  0.00           H
ATOM    406  HG3 LYS X  27      92.581  57.557  64.136  0.00  0.00           H
ATOM    407  CD  LYS X  27      94.143  56.701  63.018  0.00  0.00           C
ATOM    408  HD2 LYS X  27      94.237  55.939  63.792  0.00  0.00           H
ATOM    409  HD3 LYS X  27      94.325  56.305  62.019  0.00  0.00           H
ATOM    410  CE  LYS X  27      95.127  57.893  63.210  0.00  0.00           C
ATOM    411  HE2 LYS X  27      94.940  58.575  62.380  0.00  0.00           H
ATOM    412  HE3 LYS X  27      94.966  58.295  64.210  0.00  0.00           H
ATOM    413  NZ  LYS X  27      96.601  57.520  63.043  0.00  0.00           N
ATOM    414  HZ1 LYS X  27      96.793  57.485  62.052  0.00  0.00           H
ATOM    415  HZ2 LYS X  27      97.235  58.218  63.403  0.00  0.00           H
ATOM    416  HZ3 LYS X  27      96.675  56.620  63.496  0.00  0.00           H
ATOM    417  C   LYS X  27      89.481  56.165  61.258  0.00  0.00           C
ATOM    418  O   LYS X  27      89.798  55.021  60.896  0.00  0.00           O
ATOM    419  N   PRO X  28      88.467  56.859  60.628  0.00  0.00           N
ATOM    420  CD  PRO X  28      87.958  58.167  60.942  0.00  0.00           C
ATOM    421  HD2 PRO X  28      88.706  58.894  60.626  0.00  0.00           H
ATOM    422  HD3 PRO X  28      87.606  58.270  61.969  0.00  0.00           H
ATOM    423  CG  PRO X  28      86.765  58.409  60.020  0.00  0.00           C
ATOM    424  HG2 PRO X  28      87.193  58.837  59.113  0.00  0.00           H
ATOM    425  HG3 PRO X  28      85.888  58.880  60.463  0.00  0.00           H
ATOM    426  CB  PRO X  28      86.426  56.905  59.576  0.00  0.00           C
ATOM    427  HB2 PRO X  28      86.027  56.885  58.561  0.00  0.00           H
ATOM    428  HB3 PRO X  28      85.833  56.435  60.360  0.00  0.00           H
ATOM    429  CA  PRO X  28      87.702  56.118  59.676  0.00  0.00           C
ATOM    430  HA  PRO X  28      87.521  55.096  60.011  0.00  0.00           H
ATOM    431  C   PRO X  28      88.407  56.044  58.330  0.00  0.00           C
ATOM    432  O   PRO X  28      89.246  56.871  57.954  0.00  0.00           O
ATOM    433  N   GLY X  29      87.959  55.072  57.534  0.00  0.00           N
ATOM    434  H   GLY X  29      87.186  54.495  57.834  0.00  0.00           H
ATOM    435  CA  GLY X  29      88.158  55.157  56.079  0.00  0.00           C
ATOM    436  HA2 GLY X  29      89.190  55.166  55.729  0.00  0.00           H
ATOM    437  HA3 GLY X  29      87.763  54.244  55.634  0.00  0.00           H
ATOM    438  C   GLY X  29      87.349  56.348  55.473  0.00  0.00           C
ATOM    439  O   GLY X  29      86.224  56.648  55.905  0.00  0.00           O
ATOM    440  N   GLY X  30      87.961  57.090  54.504  0.00  0.00           N
ATOM    441  H   GLY X  30      88.861  56.751  54.193  0.00  0.00           H
ATOM    442  CA  GLY X  30      87.348  58.237  53.847  0.00  0.00           C
ATOM    443  HA2 GLY X  30      86.608  58.500  54.603  0.00  0.00           H
ATOM    444  HA3 GLY X  30      87.941  59.131  53.651  0.00  0.00           H
ATOM    445  C   GLY X  30      86.485  57.869  52.691  0.00  0.00           C
ATOM    446  O   GLY X  30      86.924  57.161  51.734  0.00  0.00           O
ATOM    447  N   GLY X  31      85.157  58.044  52.830  0.00  0.00           N
ATOM    448  H   GLY X  31      84.832  58.616  53.596  0.00  0.00           H
ATOM    449  CA  GLY X  31      84.186  57.450  51.894  0.00  0.00           C
ATOM    450  HA2 GLY X  31      84.556  56.463  51.614  0.00  0.00           H
ATOM    451  HA3 GLY X  31      83.291  57.165  52.446  0.00  0.00           H
ATOM    452  C   GLY X  31      83.895  58.230  50.578  0.00  0.00           C
ATOM    453  O   GLY X  31      84.768  59.048  50.208  0.00  0.00           O
ATOM    454  N   GLN X  32      82.735  58.060  49.932  0.00  0.00           N
ATOM    455  H   GLN X  32      81.988  57.484  50.293  0.00  0.00           H
ATOM    456  CA  GLN X  32      82.456  58.706  48.585  0.00  0.00           C
ATOM    457  HA  GLN X  32      83.033  59.622  48.462  0.00  0.00           H
ATOM    458  CB  GLN X  32      82.851  57.799  47.468  0.00  0.00           C
ATOM    459  HB2 GLN X  32      83.724  57.202  47.734  0.00  0.00           H
ATOM    460  HB3 GLN X  32      82.125  57.008  47.279  0.00  0.00           H
ATOM    461  CG  GLN X  32      82.981  58.496  46.079  0.00  0.00           C
ATOM    462  HG2 GLN X  32      83.061  57.806  45.239  0.00  0.00           H
ATOM    463  HG3 GLN X  32      82.116  59.149  45.959  0.00  0.00           H
ATOM    464  CD  GLN X  32      84.199  59.348  45.964  0.00  0.00           C
ATOM    465  OE1 GLN X  32      84.137  60.519  46.154  0.00  0.00           O
ATOM    466  NE2 GLN X  32      85.353  58.783  45.772  0.00  0.00           N
ATOM    467 HE21 GLN X  32      85.378  57.773  45.792  0.00  0.00           H
ATOM    468 HE22 GLN X  32      86.171  59.357  45.624  0.00  0.00           H
ATOM    469  C   GLN X  32      80.965  59.057  48.491  0.00  0.00           C
ATOM    470  O   GLN X  32      80.062  58.323  48.832  0.00  0.00           O
ATOM    471  N   VAL X  33      80.670  60.308  48.098  0.00  0.00           N
ATOM    472  H   VAL X  33      81.469  60.885  47.880  0.00  0.00           H
ATOM    473  CA  VAL X  33      79.332  60.972  47.887  0.00  0.00           C
ATOM    474  HA  VAL X  33      78.566  60.197  47.922  0.00  0.00           H
ATOM    475  CB  VAL X  33      78.837  61.837  49.078  0.00  0.00           C
ATOM    476  HB  VAL X  33      77.815  62.153  48.871  0.00  0.00           H
ATOM    477  CG1 VAL X  33      78.878  61.070  50.373  0.00  0.00           C
ATOM    478 HG11 VAL X  33      78.478  61.553  51.265  0.00  0.00           H
ATOM    479 HG12 VAL X  33      78.290  60.152  50.367  0.00  0.00           H
ATOM    480 HG13 VAL X  33      79.907  60.872  50.674  0.00  0.00           H
ATOM    481  CG2 VAL X  33      79.753  63.048  49.289  0.00  0.00           C
ATOM    482 HG21 VAL X  33      80.794  62.724  49.275  0.00  0.00           H
ATOM    483 HG22 VAL X  33      79.694  63.782  48.485  0.00  0.00           H
ATOM    484 HG23 VAL X  33      79.548  63.582  50.217  0.00  0.00           H
ATOM    485  C   VAL X  33      79.280  61.739  46.593  0.00  0.00           C
ATOM    486  O   VAL X  33      80.150  62.515  46.256  0.00  0.00           O
ATOM    487  N   GLU X  34      78.107  61.660  45.895  0.00  0.00           N
ATOM    488  H   GLU X  34      77.420  60.990  46.210  0.00  0.00           H
ATOM    489  CA  GLU X  34      77.723  62.635  44.863  0.00  0.00           C
ATOM    490  HA  GLU X  34      78.320  63.511  45.115  0.00  0.00           H
ATOM    491  CB  GLU X  34      77.871  61.985  43.435  0.00  0.00           C
ATOM    492  HB2 GLU X  34      77.348  61.029  43.442  0.00  0.00           H
ATOM    493  HB3 GLU X  34      77.199  62.561  42.799  0.00  0.00           H
ATOM    494  CG  GLU X  34      79.292  61.924  42.866  0.00  0.00           C
ATOM    495  HG2 GLU X  34      79.999  61.400  43.509  0.00  0.00           H
ATOM    496  HG3 GLU X  34      79.252  61.210  42.043  0.00  0.00           H
ATOM    497  CD  GLU X  34      79.837  63.209  42.329  0.00  0.00           C
ATOM    498  OE1 GLU X  34      80.637  63.242  41.319  0.00  0.00           O
ATOM    499  OE2 GLU X  34      79.460  64.326  42.792  0.00  0.00           O
ATOM    500  C   GLU X  34      76.251  63.069  45.051  0.00  0.00           C
ATOM    501  O   GLU X  34      75.415  62.261  45.423  0.00  0.00           O
ATOM    502  N   VAL X  35      75.944  64.281  44.768  0.00  0.00           N
ATOM    503  H   VAL X  35      76.649  64.934  44.456  0.00  0.00           H
ATOM    504  CA  VAL X  35      74.538  64.721  44.633  0.00  0.00           C
ATOM    505  HA  VAL X  35      73.838  63.890  44.551  0.00  0.00           H
ATOM    506  CB  VAL X  35      74.122  65.588  45.838  0.00  0.00           C
ATOM    507  HB  VAL X  35      74.605  66.564  45.784  0.00  0.00           H
ATOM    508  CG1 VAL X  35      72.620  65.963  45.740  0.00  0.00           C
ATOM    509 HG11 VAL X  35      72.367  66.353  44.754  0.00  0.00           H
ATOM    510 HG12 VAL X  35      72.130  64.990  45.788  0.00  0.00           H
ATOM    511 HG13 VAL X  35      72.294  66.553  46.597  0.00  0.00           H
ATOM    512  CG2 VAL X  35      74.398  64.977  47.254  0.00  0.00           C
ATOM    513 HG21 VAL X  35      75.454  64.963  47.524  0.00  0.00           H
ATOM    514 HG22 VAL X  35      74.021  65.623  48.046  0.00  0.00           H
ATOM    515 HG23 VAL X  35      73.911  64.002  47.248  0.00  0.00           H
ATOM    516  C   VAL X  35      74.371  65.534  43.386  0.00  0.00           C
ATOM    517  O   VAL X  35      74.914  66.609  43.200  0.00  0.00           O
ATOM    518  N   LYS X  36      73.744  64.956  42.408  0.00  0.00           N
ATOM    519  H   LYS X  36      73.327  64.040  42.492  0.00  0.00           H
ATOM    520  CA  LYS X  36      73.531  65.480  41.127  0.00  0.00           C
ATOM    521  HA  LYS X  36      74.278  66.255  40.953  0.00  0.00           H
ATOM    522  CB  LYS X  36      73.709  64.461  40.010  0.00  0.00           C
ATOM    523  HB2 LYS X  36      72.987  63.653  40.127  0.00  0.00           H
ATOM    524  HB3 LYS X  36      73.495  64.960  39.065  0.00  0.00           H
ATOM    525  CG  LYS X  36      75.127  63.742  39.975  0.00  0.00           C
ATOM    526  HG2 LYS X  36      75.250  63.146  40.879  0.00  0.00           H
ATOM    527  HG3 LYS X  36      75.144  63.043  39.139  0.00  0.00           H
ATOM    528  CD  LYS X  36      76.322  64.709  39.829  0.00  0.00           C
ATOM    529  HD2 LYS X  36      76.185  65.464  39.056  0.00  0.00           H
ATOM    530  HD3 LYS X  36      76.268  65.288  40.751  0.00  0.00           H
ATOM    531  CE  LYS X  36      77.638  63.910  39.717  0.00  0.00           C
ATOM    532  HE2 LYS X  36      77.702  63.338  40.642  0.00  0.00           H
ATOM    533  HE3 LYS X  36      77.527  63.185  38.911  0.00  0.00           H
ATOM    534  NZ  LYS X  36      78.796  64.810  39.614  0.00  0.00           N
ATOM    535  HZ1 LYS X  36      78.559  65.664  39.131  0.00  0.00           H
ATOM    536  HZ2 LYS X  36      79.316  64.941  40.470  0.00  0.00           H
ATOM    537  HZ3 LYS X  36      79.527  64.543  38.970  0.00  0.00           H
ATOM    538  C   LYS X  36      72.192  66.129  41.109  0.00  0.00           C
ATOM    539  O   LYS X  36      71.263  65.438  41.443  0.00  0.00           O
ATOM    540  N   SER X  37      72.130  67.451  40.805  0.00  0.00           N
ATOM    541  H   SER X  37      73.009  67.907  40.606  0.00  0.00           H
ATOM    542  CA  SER X  37      70.961  68.294  40.707  0.00  0.00           C
ATOM    543  HA  SER X  37      70.070  67.673  40.611  0.00  0.00           H
ATOM    544  CB  SER X  37      70.734  69.087  41.999  0.00  0.00           C
ATOM    545  HB2 SER X  37      69.739  69.519  41.889  0.00  0.00           H
ATOM    546  HB3 SER X  37      70.570  68.441  42.861  0.00  0.00           H
ATOM    547  OG  SER X  37      71.651  70.100  42.246  0.00  0.00           O
ATOM    548  HG  SER X  37      72.489  69.673  42.440  0.00  0.00           H
ATOM    549  C   SER X  37      71.060  69.275  39.627  0.00  0.00           C
ATOM    550  O   SER X  37      72.215  69.556  39.290  0.00  0.00           O
ATOM    551  N   GLU X  38      69.968  69.778  39.041  0.00  0.00           N
ATOM    552  H   GLU X  38      69.043  69.515  39.350  0.00  0.00           H
ATOM    553  CA  GLU X  38      70.015  70.903  38.096  0.00  0.00           C
ATOM    554  HA  GLU X  38      71.064  71.058  37.843  0.00  0.00           H
ATOM    555  CB  GLU X  38      69.355  70.602  36.730  0.00  0.00           C
ATOM    556  HB2 GLU X  38      68.274  70.713  36.805  0.00  0.00           H
ATOM    557  HB3 GLU X  38      69.711  71.339  36.010  0.00  0.00           H
ATOM    558  CG  GLU X  38      69.793  69.221  36.262  0.00  0.00           C
ATOM    559  HG2 GLU X  38      69.420  68.520  37.009  0.00  0.00           H
ATOM    560  HG3 GLU X  38      69.163  69.103  35.381  0.00  0.00           H
ATOM    561  CD  GLU X  38      71.253  68.939  35.930  0.00  0.00           C
ATOM    562  OE1 GLU X  38      71.877  67.929  36.352  0.00  0.00           O
ATOM    563  OE2 GLU X  38      71.716  69.804  35.153  0.00  0.00           O
ATOM    564  C   GLU X  38      69.458  72.306  38.529  0.00  0.00           C
ATOM    565  O   GLU X  38      70.021  73.346  38.182  0.00  0.00           O
ATOM    566  N   LYS X  39      68.392  72.321  39.341  0.00  0.00           N
ATOM    567  H   LYS X  39      67.850  71.497  39.560  0.00  0.00           H
ATOM    568  CA  LYS X  39      67.683  73.556  39.746  0.00  0.00           C
ATOM    569  HA  LYS X  39      68.235  74.486  39.613  0.00  0.00           H
ATOM    570  CB  LYS X  39      66.410  73.680  38.911  0.00  0.00           C
ATOM    571  HB2 LYS X  39      65.954  72.691  38.969  0.00  0.00           H
ATOM    572  HB3 LYS X  39      65.713  74.349  39.417  0.00  0.00           H
ATOM    573  CG  LYS X  39      66.617  74.051  37.444  0.00  0.00           C
ATOM    574  HG2 LYS X  39      67.149  73.231  36.962  0.00  0.00           H
ATOM    575  HG3 LYS X  39      65.678  74.095  36.892  0.00  0.00           H
ATOM    576  CD  LYS X  39      67.253  75.440  37.376  0.00  0.00           C
ATOM    577  HD2 LYS X  39      66.542  76.153  37.794  0.00  0.00           H
ATOM    578  HD3 LYS X  39      68.241  75.558  37.820  0.00  0.00           H
ATOM    579  CE  LYS X  39      67.332  75.859  35.894  0.00  0.00           C
ATOM    580  HE2 LYS X  39      68.019  75.176  35.394  0.00  0.00           H
ATOM    581  HE3 LYS X  39      66.355  75.883  35.411  0.00  0.00           H
ATOM    582  NZ  LYS X  39      67.938  77.207  35.774  0.00  0.00           N
ATOM    583  HZ1 LYS X  39      67.928  77.556  34.826  0.00  0.00           H
ATOM    584  HZ2 LYS X  39      67.460  77.907  36.324  0.00  0.00           H
ATOM    585  HZ3 LYS X  39      68.872  77.259  36.154  0.00  0.00           H
ATOM    586  C   LYS X  39      67.432  73.588  41.308  0.00  0.00           C
ATOM    587  O   LYS X  39      66.908  72.553  41.791  0.00  0.00           O
ATOM    588  N   LEU X  40      67.782  74.692  42.063  0.00  0.00           N
ATOM    589  H   LEU X  40      67.934  75.535  41.528  0.00  0.00           H
ATOM    590  CA  LEU X  40      67.489  74.836  43.507  0.00  0.00           C
ATOM    591  HA  LEU X  40      67.027  73.896  43.810  0.00  0.00           H
ATOM    592  CB  LEU X  40      68.807  74.935  44.331  0.00  0.00           C
ATOM    593  HB2 LEU X  40      69.176  75.911  44.014  0.00  0.00           H
ATOM    594  HB3 LEU X  40      68.643  74.883  45.407  0.00  0.00           H
ATOM    595  CG  LEU X  40      69.861  73.901  43.903  0.00  0.00           C
ATOM    596  HG  LEU X  40      69.966  73.789  42.823  0.00  0.00           H
ATOM    597  CD1 LEU X  40      71.188  74.286  44.424  0.00  0.00           C
ATOM    598 HD11 LEU X  40      71.861  73.432  44.344  0.00  0.00           H
ATOM    599 HD12 LEU X  40      71.673  75.120  43.915  0.00  0.00           H
ATOM    600 HD13 LEU X  40      71.154  74.551  45.480  0.00  0.00           H
ATOM    601  CD2 LEU X  40      69.500  72.565  44.474  0.00  0.00           C
ATOM    602 HD21 LEU X  40      68.454  72.260  44.518  0.00  0.00           H
ATOM    603 HD22 LEU X  40      70.007  71.741  43.972  0.00  0.00           H
ATOM    604 HD23 LEU X  40      69.698  72.466  45.541  0.00  0.00           H
ATOM    605  C   LEU X  40      66.560  76.097  43.937  0.00  0.00           C
ATOM    606  O   LEU X  40      66.878  76.864  44.840  0.00  0.00           O
ATOM    607  N   ASP X  41      65.394  76.207  43.270  0.00  0.00           N
ATOM    608  H   ASP X  41      65.237  75.526  42.541  0.00  0.00           H
ATOM    609  CA  ASP X  41      64.397  77.241  43.430  0.00  0.00           C
ATOM    610  HA  ASP X  41      64.815  78.245  43.364  0.00  0.00           H
ATOM    611  CB  ASP X  41      63.447  77.262  42.210  0.00  0.00           C
ATOM    612  HB2 ASP X  41      63.078  76.246  42.075  0.00  0.00           H
ATOM    613  HB3 ASP X  41      62.609  77.908  42.469  0.00  0.00           H
ATOM    614  CG  ASP X  41      64.142  77.704  40.901  0.00  0.00           C
ATOM    615  OD1 ASP X  41      65.181  78.423  40.824  0.00  0.00           O
ATOM    616  OD2 ASP X  41      63.440  77.479  39.867  0.00  0.00           O
ATOM    617  C   ASP X  41      63.676  77.270  44.787  0.00  0.00           C
ATOM    618  O   ASP X  41      62.532  76.947  44.947  0.00  0.00           O
ATOM    619  N   PHE X  42      64.350  77.646  45.866  0.00  0.00           N
ATOM    620  H   PHE X  42      65.345  77.522  45.742  0.00  0.00           H
ATOM    621  CA  PHE X  42      63.889  77.794  47.234  0.00  0.00           C
ATOM    622  HA  PHE X  42      63.234  76.958  47.479  0.00  0.00           H
ATOM    623  CB  PHE X  42      65.154  77.928  48.158  0.00  0.00           C
ATOM    624  HB2 PHE X  42      65.793  78.770  47.890  0.00  0.00           H
ATOM    625  HB3 PHE X  42      64.815  78.131  49.174  0.00  0.00           H
ATOM    626  CG  PHE X  42      66.081  76.693  48.367  0.00  0.00           C
ATOM    627  CD1 PHE X  42      65.947  75.573  47.544  0.00  0.00           C
ATOM    628  HD1 PHE X  42      65.141  75.492  46.830  0.00  0.00           H
ATOM    629  CE1 PHE X  42      66.701  74.473  47.709  0.00  0.00           C
ATOM    630  HE1 PHE X  42      66.585  73.744  46.922  0.00  0.00           H
ATOM    631  CZ  PHE X  42      67.722  74.419  48.699  0.00  0.00           C
ATOM    632  HZ  PHE X  42      68.471  73.668  48.903  0.00  0.00           H
ATOM    633  CE2 PHE X  42      67.957  75.569  49.380  0.00  0.00           C
ATOM    634  HE2 PHE X  42      68.729  75.622  50.134  0.00  0.00           H
ATOM    635  CD2 PHE X  42      67.096  76.694  49.281  0.00  0.00           C
ATOM    636  HD2 PHE X  42      67.203  77.625  49.817  0.00  0.00           H
ATOM    637  C   PHE X  42      63.050  79.110  47.412  0.00  0.00           C
ATOM    638  O   PHE X  42      63.536  80.209  47.074  0.00  0.00           O
ATOM    639  N   LYS X  43      61.970  79.001  48.116  0.00  0.00           N
ATOM    640  H   LYS X  43      61.672  78.078  48.398  0.00  0.00           H
ATOM    641  CA  LYS X  43      61.206  80.099  48.752  0.00  0.00           C
ATOM    642  HA  LYS X  43      61.721  81.044  48.580  0.00  0.00           H
ATOM    643  CB  LYS X  43      59.826  80.206  48.030  0.00  0.00           C
ATOM    644  HB2 LYS X  43      59.394  79.210  47.936  0.00  0.00           H
ATOM    645  HB3 LYS X  43      59.076  80.786  48.568  0.00  0.00           H
ATOM    646  CG  LYS X  43      59.895  80.752  46.566  0.00  0.00           C
ATOM    647  HG2 LYS X  43      59.993  81.836  46.636  0.00  0.00           H
ATOM    648  HG3 LYS X  43      60.676  80.160  46.090  0.00  0.00           H
ATOM    649  CD  LYS X  43      58.609  80.467  45.821  0.00  0.00           C
ATOM    650  HD2 LYS X  43      58.285  79.427  45.810  0.00  0.00           H
ATOM    651  HD3 LYS X  43      57.782  81.068  46.199  0.00  0.00           H
ATOM    652  CE  LYS X  43      58.813  80.760  44.344  0.00  0.00           C
ATOM    653  HE2 LYS X  43      59.696  80.249  43.960  0.00  0.00           H
ATOM    654  HE3 LYS X  43      57.920  80.396  43.836  0.00  0.00           H
ATOM    655  NZ  LYS X  43      59.075  82.240  44.005  0.00  0.00           N
ATOM    656  HZ1 LYS X  43      58.362  82.834  44.405  0.00  0.00           H
ATOM    657  HZ2 LYS X  43      60.001  82.549  44.262  0.00  0.00           H
ATOM    658  HZ3 LYS X  43      58.915  82.337  43.013  0.00  0.00           H
ATOM    659  C   LYS X  43      60.923  79.950  50.224  0.00  0.00           C
ATOM    660  O   LYS X  43      60.577  78.804  50.550  0.00  0.00           O
ATOM    661  N   ASP X  44      60.861  81.046  51.061  0.00  0.00           N
ATOM    662  H   ASP X  44      60.829  81.971  50.658  0.00  0.00           H
ATOM    663  CA  ASP X  44      60.399  81.053  52.468  0.00  0.00           C
ATOM    664  HA  ASP X  44      60.485  82.099  52.763  0.00  0.00           H
ATOM    665  CB  ASP X  44      58.911  80.747  52.369  0.00  0.00           C
ATOM    666  HB2 ASP X  44      58.386  81.374  51.648  0.00  0.00           H
ATOM    667  HB3 ASP X  44      58.665  79.755  51.989  0.00  0.00           H
ATOM    668  CG  ASP X  44      58.173  81.110  53.669  0.00  0.00           C
ATOM    669  OD1 ASP X  44      58.910  81.731  54.478  0.00  0.00           O
ATOM    670  OD2 ASP X  44      56.989  80.789  53.899  0.00  0.00           O
ATOM    671  C   ASP X  44      61.000  80.180  53.554  0.00  0.00           C
ATOM    672  O   ASP X  44      60.512  79.132  53.912  0.00  0.00           O
ATOM    673  N   ARG X  45      62.091  80.645  54.183  0.00  0.00           N
ATOM    674  H   ARG X  45      62.408  81.563  53.904  0.00  0.00           H
ATOM    675  CA  ARG X  45      62.765  80.161  55.399  0.00  0.00           C
ATOM    676  HA  ARG X  45      63.748  80.609  55.547  0.00  0.00           H
ATOM    677  CB  ARG X  45      61.868  80.494  56.611  0.00  0.00           C
ATOM    678  HB2 ARG X  45      60.930  79.954  56.478  0.00  0.00           H
ATOM    679  HB3 ARG X  45      62.335  80.081  57.506  0.00  0.00           H
ATOM    680  CG  ARG X  45      61.603  81.918  56.917  0.00  0.00           C
ATOM    681  HG2 ARG X  45      62.544  82.318  57.296  0.00  0.00           H
ATOM    682  HG3 ARG X  45      61.382  82.450  55.992  0.00  0.00           H
ATOM    683  CD  ARG X  45      60.512  82.043  57.960  0.00  0.00           C
ATOM    684  HD2 ARG X  45      60.775  81.318  58.731  0.00  0.00           H
ATOM    685  HD3 ARG X  45      60.489  83.055  58.364  0.00  0.00           H
ATOM    686  NE  ARG X  45      59.232  81.814  57.324  0.00  0.00           N
ATOM    687  HE  ARG X  45      59.231  81.569  56.345  0.00  0.00           H
ATOM    688  CZ  ARG X  45      57.970  81.911  57.730  0.00  0.00           C
ATOM    689  NH1 ARG X  45      57.569  82.155  58.963  0.00  0.00           N
ATOM    690 HH11 ARG X  45      58.265  82.165  59.694  0.00  0.00           H
ATOM    691 HH12 ARG X  45      56.584  81.999  59.125  0.00  0.00           H
ATOM    692  NH2 ARG X  45      57.045  81.797  56.841  0.00  0.00           N
ATOM    693 HH21 ARG X  45      57.156  81.554  55.867  0.00  0.00           H
ATOM    694 HH22 ARG X  45      56.076  81.938  57.087  0.00  0.00           H
ATOM    695  C   ARG X  45      63.183  78.674  55.349  0.00  0.00           C
ATOM    696  O   ARG X  45      63.328  78.054  56.375  0.00  0.00           O
ATOM    697  N   VAL X  46      63.268  78.129  54.192  0.00  0.00           N
ATOM    698  H   VAL X  46      63.193  78.672  53.344  0.00  0.00           H
ATOM    699  CA  VAL X  46      63.622  76.657  54.051  0.00  0.00           C
ATOM    700  HA  VAL X  46      62.878  76.060  54.577  0.00  0.00           H
ATOM    701  CB  VAL X  46      63.464  76.182  52.635  0.00  0.00           C
ATOM    702  HB  VAL X  46      63.713  75.126  52.734  0.00  0.00           H
ATOM    703  CG1 VAL X  46      62.066  76.219  52.137  0.00  0.00           C
ATOM    704 HG11 VAL X  46      61.439  77.010  52.548  0.00  0.00           H
ATOM    705 HG12 VAL X  46      62.083  76.289  51.050  0.00  0.00           H
ATOM    706 HG13 VAL X  46      61.560  75.274  52.331  0.00  0.00           H
ATOM    707  CG2 VAL X  46      64.303  76.845  51.616  0.00  0.00           C
ATOM    708 HG21 VAL X  46      65.310  77.053  51.979  0.00  0.00           H
ATOM    709 HG22 VAL X  46      64.343  76.118  50.806  0.00  0.00           H
ATOM    710 HG23 VAL X  46      63.772  77.646  51.102  0.00  0.00           H
ATOM    711  C   VAL X  46      65.029  76.393  54.539  0.00  0.00           C
ATOM    712  O   VAL X  46      65.835  77.319  54.819  0.00  0.00           O
ATOM    713  N   GLN X  47      65.459  75.108  54.799  0.00  0.00           N
ATOM    714  H   GLN X  47      64.804  74.340  54.777  0.00  0.00           H
ATOM    715  CA  GLN X  47      66.845  74.727  54.987  0.00  0.00           C
ATOM    716  HA  GLN X  47      67.473  75.527  54.596  0.00  0.00           H
ATOM    717  CB  GLN X  47      67.177  74.679  56.472  0.00  0.00           C
ATOM    718  HB2 GLN X  47      66.560  73.866  56.855  0.00  0.00           H
ATOM    719  HB3 GLN X  47      68.224  74.374  56.484  0.00  0.00           H
ATOM    720  CG  GLN X  47      66.982  75.805  57.448  0.00  0.00           C
ATOM    721  HG2 GLN X  47      67.726  76.575  57.240  0.00  0.00           H
ATOM    722  HG3 GLN X  47      65.988  76.248  57.386  0.00  0.00           H
ATOM    723  CD  GLN X  47      67.060  75.448  58.924  0.00  0.00           C
ATOM    724  OE1 GLN X  47      67.001  74.273  59.314  0.00  0.00           O
ATOM    725  NE2 GLN X  47      67.332  76.347  59.848  0.00  0.00           N
ATOM    726 HE21 GLN X  47      67.584  77.299  59.628  0.00  0.00           H
ATOM    727 HE22 GLN X  47      67.316  75.982  60.790  0.00  0.00           H
ATOM    728  C   GLN X  47      67.187  73.311  54.426  0.00  0.00           C
ATOM    729  O   GLN X  47      66.348  72.464  54.349  0.00  0.00           O
ATOM    730  N   SER X  48      68.479  73.214  54.055  0.00  0.00           N
ATOM    731  H   SER X  48      69.002  74.078  54.070  0.00  0.00           H
ATOM    732  CA  SER X  48      68.953  72.054  53.352  0.00  0.00           C
ATOM    733  HA  SER X  48      68.245  71.260  53.591  0.00  0.00           H
ATOM    734  CB  SER X  48      68.940  72.254  51.795  0.00  0.00           C
ATOM    735  HB2 SER X  48      69.264  71.337  51.304  0.00  0.00           H
ATOM    736  HB3 SER X  48      67.916  72.379  51.441  0.00  0.00           H
ATOM    737  OG  SER X  48      69.680  73.447  51.511  0.00  0.00           O
ATOM    738  HG  SER X  48      70.565  73.249  51.197  0.00  0.00           H
ATOM    739  C   SER X  48      70.413  71.777  53.818  0.00  0.00           C
ATOM    740  O   SER X  48      71.174  72.641  54.281  0.00  0.00           O
ATOM    741  N   LYS X  49      70.875  70.513  53.573  0.00  0.00           N
ATOM    742  H   LYS X  49      70.226  69.948  53.043  0.00  0.00           H
ATOM    743  CA  LYS X  49      72.316  70.093  53.495  0.00  0.00           C
ATOM    744  HA  LYS X  49      72.791  71.073  53.451  0.00  0.00           H
ATOM    745  CB  LYS X  49      72.676  69.333  54.854  0.00  0.00           C
ATOM    746  HB2 LYS X  49      72.261  69.873  55.705  0.00  0.00           H
ATOM    747  HB3 LYS X  49      72.152  68.377  54.860  0.00  0.00           H
ATOM    748  CG  LYS X  49      74.143  68.999  55.083  0.00  0.00           C
ATOM    749  HG2 LYS X  49      74.480  68.256  54.360  0.00  0.00           H
ATOM    750  HG3 LYS X  49      74.720  69.909  54.919  0.00  0.00           H
ATOM    751  CD  LYS X  49      74.536  68.355  56.407  0.00  0.00           C
ATOM    752  HD2 LYS X  49      73.832  68.578  57.209  0.00  0.00           H
ATOM    753  HD3 LYS X  49      74.426  67.271  56.375  0.00  0.00           H
ATOM    754  CE  LYS X  49      75.960  68.737  56.890  0.00  0.00           C
ATOM    755  HE2 LYS X  49      76.613  68.750  56.017  0.00  0.00           H
ATOM    756  HE3 LYS X  49      75.989  69.760  57.264  0.00  0.00           H
ATOM    757  NZ  LYS X  49      76.478  67.792  57.953  0.00  0.00           N
ATOM    758  HZ1 LYS X  49      77.384  68.026  58.333  0.00  0.00           H
ATOM    759  HZ2 LYS X  49      75.911  67.922  58.778  0.00  0.00           H
ATOM    760  HZ3 LYS X  49      76.449  66.821  57.677  0.00  0.00           H
ATOM    761  C   LYS X  49      72.567  69.219  52.274  0.00  0.00           C
ATOM    762  O   LYS X  49      71.711  68.337  52.003  0.00  0.00           O
ATOM    763  N   ILE X  50      73.751  69.297  51.610  0.00  0.00           N
ATOM    764  H   ILE X  50      74.457  69.966  51.884  0.00  0.00           H
ATOM    765  CA  ILE X  50      74.066  68.523  50.426  0.00  0.00           C
ATOM    766  HA  ILE X  50      73.346  67.720  50.271  0.00  0.00           H
ATOM    767  CB  ILE X  50      74.015  69.528  49.125  0.00  0.00           C
ATOM    768  HB  ILE X  50      74.611  70.396  49.405  0.00  0.00           H
ATOM    769  CG2 ILE X  50      74.656  68.846  47.934  0.00  0.00           C
ATOM    770 HG21 ILE X  50      75.693  68.675  48.222  0.00  0.00           H
ATOM    771 HG22 ILE X  50      74.225  67.891  47.632  0.00  0.00           H
ATOM    772 HG23 ILE X  50      74.648  69.473  47.043  0.00  0.00           H
ATOM    773  CG1 ILE X  50      72.542  70.110  48.889  0.00  0.00           C
ATOM    774 HG12 ILE X  50      71.858  69.267  48.789  0.00  0.00           H
ATOM    775 HG13 ILE X  50      72.253  70.639  49.797  0.00  0.00           H
ATOM    776  CD1 ILE X  50      72.200  70.875  47.581  0.00  0.00           C
ATOM    777 HD11 ILE X  50      71.136  71.112  47.556  0.00  0.00           H
ATOM    778 HD12 ILE X  50      72.663  71.861  47.625  0.00  0.00           H
ATOM    779 HD13 ILE X  50      72.504  70.284  46.717  0.00  0.00           H
ATOM    780  C   ILE X  50      75.400  67.859  50.593  0.00  0.00           C
ATOM    781  O   ILE X  50      76.364  68.617  50.732  0.00  0.00           O
ATOM    782  N   GLY X  51      75.585  66.528  50.346  0.00  0.00           N
ATOM    783  H   GLY X  51      74.706  66.038  50.252  0.00  0.00           H
ATOM    784  CA  GLY X  51      76.885  65.774  50.244  0.00  0.00           C
ATOM    785  HA2 GLY X  51      76.497  64.756  50.240  0.00  0.00           H
ATOM    786  HA3 GLY X  51      77.368  66.019  49.298  0.00  0.00           H
ATOM    787  C   GLY X  51      77.745  66.023  51.528  0.00  0.00           C
ATOM    788  O   GLY X  51      78.947  66.310  51.304  0.00  0.00           O
ATOM    789  N   SER X  52      77.276  66.011  52.762  0.00  0.00           N
ATOM    790  H   SER X  52      76.390  65.575  52.971  0.00  0.00           H
ATOM    791  CA  SER X  52      78.126  66.156  53.907  0.00  0.00           C
ATOM    792  HA  SER X  52      78.851  66.937  53.676  0.00  0.00           H
ATOM    793  CB  SER X  52      77.293  66.737  55.078  0.00  0.00           C
ATOM    794  HB2 SER X  52      77.919  67.173  55.857  0.00  0.00           H
ATOM    795  HB3 SER X  52      76.674  67.455  54.540  0.00  0.00           H
ATOM    796  OG  SER X  52      76.538  65.777  55.668  0.00  0.00           O
ATOM    797  HG  SER X  52      77.172  65.297  56.205  0.00  0.00           H
ATOM    798  C   SER X  52      78.975  64.892  54.335  0.00  0.00           C
ATOM    799  O   SER X  52      78.635  63.762  53.934  0.00  0.00           O
ATOM    800  N   LEU X  53      80.122  65.200  54.880  0.00  0.00           N
ATOM    801  H   LEU X  53      80.087  66.172  55.152  0.00  0.00           H
ATOM    802  CA  LEU X  53      81.262  64.417  55.362  0.00  0.00           C
ATOM    803  HA  LEU X  53      80.939  63.378  55.427  0.00  0.00           H
ATOM    804  CB  LEU X  53      82.248  64.480  54.213  0.00  0.00           C
ATOM    805  HB2 LEU X  53      82.456  65.538  54.052  0.00  0.00           H
ATOM    806  HB3 LEU X  53      83.186  63.997  54.488  0.00  0.00           H
ATOM    807  CG  LEU X  53      81.897  63.944  52.787  0.00  0.00           C
ATOM    808  HG  LEU X  53      80.964  64.380  52.430  0.00  0.00           H
ATOM    809  CD1 LEU X  53      83.059  64.218  51.854  0.00  0.00           C
ATOM    810 HD11 LEU X  53      83.977  63.916  52.358  0.00  0.00           H
ATOM    811 HD12 LEU X  53      83.112  63.650  50.925  0.00  0.00           H
ATOM    812 HD13 LEU X  53      83.151  65.301  51.772  0.00  0.00           H
ATOM    813  CD2 LEU X  53      81.740  62.407  52.886  0.00  0.00           C
ATOM    814 HD21 LEU X  53      81.586  61.962  51.903  0.00  0.00           H
ATOM    815 HD22 LEU X  53      82.695  61.972  53.181  0.00  0.00           H
ATOM    816 HD23 LEU X  53      80.904  62.175  53.546  0.00  0.00           H
ATOM    817  C   LEU X  53      81.841  64.773  56.721  0.00  0.00           C
ATOM    818  O   LEU X  53      83.065  64.570  56.870  0.00  0.00           O
ATOM    819  N   ASP X  54      81.116  65.429  57.606  0.00  0.00           N
ATOM    820  H   ASP X  54      80.120  65.497  57.449  0.00  0.00           H
ATOM    821  CA  ASP X  54      81.614  65.889  58.959  0.00  0.00           C
ATOM    822  HA  ASP X  54      82.371  66.656  58.797  0.00  0.00           H
ATOM    823  CB  ASP X  54      80.468  66.535  59.842  0.00  0.00           C
ATOM    824  HB2 ASP X  54      79.692  65.785  59.994  0.00  0.00           H
ATOM    825  HB3 ASP X  54      80.825  66.813  60.833  0.00  0.00           H
ATOM    826  CG  ASP X  54      79.857  67.795  59.148  0.00  0.00           C
ATOM    827  OD1 ASP X  54      80.498  68.473  58.388  0.00  0.00           O
ATOM    828  OD2 ASP X  54      78.702  68.054  59.530  0.00  0.00           O
ATOM    829  C   ASP X  54      82.311  64.689  59.703  0.00  0.00           C
ATOM    830  O   ASP X  54      81.849  63.556  59.720  0.00  0.00           O
ATOM    831  N   ASN X  55      83.371  64.912  60.468  0.00  0.00           N
ATOM    832  H   ASN X  55      83.659  65.872  60.596  0.00  0.00           H
ATOM    833  CA  ASN X  55      84.318  63.952  60.971  0.00  0.00           C
ATOM    834  HA  ASN X  55      83.701  63.092  61.233  0.00  0.00           H
ATOM    835  CB  ASN X  55      85.364  63.503  59.866  0.00  0.00           C
ATOM    836  HB2 ASN X  55      85.464  64.361  59.201  0.00  0.00           H
ATOM    837  HB3 ASN X  55      86.365  63.487  60.297  0.00  0.00           H
ATOM    838  CG  ASN X  55      84.985  62.203  59.184  0.00  0.00           C
ATOM    839  OD1 ASN X  55      85.617  61.207  59.561  0.00  0.00           O
ATOM    840  ND2 ASN X  55      83.952  62.128  58.374  0.00  0.00           N
ATOM    841 HD21 ASN X  55      83.405  62.975  58.308  0.00  0.00           H
ATOM    842 HD22 ASN X  55      83.526  61.214  58.322  0.00  0.00           H
ATOM    843  C   ASN X  55      84.907  64.434  62.254  0.00  0.00           C
ATOM    844  O   ASN X  55      85.627  65.407  62.200  0.00  0.00           O
ATOM    845  N   ILE X  56      84.367  63.942  63.363  0.00  0.00           N
ATOM    846  H   ILE X  56      83.697  63.186  63.355  0.00  0.00           H
ATOM    847  CA  ILE X  56      84.859  64.486  64.678  0.00  0.00           C
ATOM    848  HA  ILE X  56      85.925  64.704  64.616  0.00  0.00           H
ATOM    849  CB  ILE X  56      84.122  65.771  65.020  0.00  0.00           C
ATOM    850  HB  ILE X  56      84.202  66.372  64.114  0.00  0.00           H
ATOM    851  CG2 ILE X  56      82.615  65.720  65.215  0.00  0.00           C
ATOM    852 HG21 ILE X  56      82.333  65.522  66.249  0.00  0.00           H
ATOM    853 HG22 ILE X  56      82.258  66.736  65.044  0.00  0.00           H
ATOM    854 HG23 ILE X  56      82.275  64.930  64.545  0.00  0.00           H
ATOM    855  CG1 ILE X  56      84.808  66.559  66.164  0.00  0.00           C
ATOM    856 HG12 ILE X  56      84.280  66.369  67.098  0.00  0.00           H
ATOM    857 HG13 ILE X  56      85.851  66.266  66.287  0.00  0.00           H
ATOM    858  CD1 ILE X  56      84.767  68.032  65.781  0.00  0.00           C
ATOM    859 HD11 ILE X  56      84.680  68.230  64.713  0.00  0.00           H
ATOM    860 HD12 ILE X  56      83.982  68.513  66.365  0.00  0.00           H
ATOM    861 HD13 ILE X  56      85.647  68.553  66.158  0.00  0.00           H
ATOM    862  C   ILE X  56      84.699  63.406  65.868  0.00  0.00           C
ATOM    863  O   ILE X  56      83.708  62.666  65.958  0.00  0.00           O
ATOM    864  N   THR X  57      85.662  63.399  66.825  0.00  0.00           N
ATOM    865  H   THR X  57      86.371  64.093  66.636  0.00  0.00           H
ATOM    866  CA  THR X  57      85.476  62.863  68.166  0.00  0.00           C
ATOM    867  HA  THR X  57      84.749  62.055  68.074  0.00  0.00           H
ATOM    868  CB  THR X  57      86.783  62.250  68.762  0.00  0.00           C
ATOM    869  HB  THR X  57      87.549  63.019  68.666  0.00  0.00           H
ATOM    870  CG2 THR X  57      86.651  61.733  70.227  0.00  0.00           C
ATOM    871 HG21 THR X  57      87.532  61.163  70.520  0.00  0.00           H
ATOM    872 HG22 THR X  57      86.709  62.635  70.836  0.00  0.00           H
ATOM    873 HG23 THR X  57      85.723  61.173  70.347  0.00  0.00           H
ATOM    874  OG1 THR X  57      87.297  61.194  68.010  0.00  0.00           O
ATOM    875  HG1 THR X  57      86.959  61.257  67.114  0.00  0.00           H
ATOM    876  C   THR X  57      84.860  63.913  69.142  0.00  0.00           C
ATOM    877  O   THR X  57      85.353  65.009  69.181  0.00  0.00           O
ATOM    878  N   HID X  58      83.891  63.527  70.021  0.00  0.00           N
ATOM    879  H   HID X  58      83.456  62.626  69.882  0.00  0.00           H
ATOM    880  CA  HID X  58      83.242  64.446  70.962  0.00  0.00           C
ATOM    881  HA  HID X  58      83.955  65.202  71.292  0.00  0.00           H
ATOM    882  CB  HID X  58      82.024  65.155  70.282  0.00  0.00           C
ATOM    883  HB2 HID X  58      82.438  65.797  69.504  0.00  0.00           H
ATOM    884  HB3 HID X  58      81.495  64.310  69.839  0.00  0.00           H
ATOM    885  CG  HID X  58      81.201  66.002  71.191  0.00  0.00           C
ATOM    886  ND1 HID X  58      81.653  67.061  72.020  0.00  0.00           N
ATOM    887  HD1 HID X  58      82.538  67.548  72.022  0.00  0.00           H
ATOM    888  CE1 HID X  58      80.571  67.347  72.784  0.00  0.00           C
ATOM    889  HE1 HID X  58      80.670  67.934  73.685  0.00  0.00           H
ATOM    890  NE2 HID X  58      79.487  66.733  72.365  0.00  0.00           N
ATOM    891  CD2 HID X  58      79.844  65.916  71.364  0.00  0.00           C
ATOM    892  HD2 HID X  58      79.257  65.191  70.820  0.00  0.00           H
ATOM    893  C   HID X  58      82.908  63.763  72.290  0.00  0.00           C
ATOM    894  O   HID X  58      82.233  62.732  72.319  0.00  0.00           O
ATOM    895  N   VAL X  59      83.254  64.380  73.398  0.00  0.00           N
ATOM    896  H   VAL X  59      83.710  65.277  73.307  0.00  0.00           H
ATOM    897  CA  VAL X  59      83.232  63.676  74.806  0.00  0.00           C
ATOM    898  HA  VAL X  59      82.521  62.851  74.853  0.00  0.00           H
ATOM    899  CB  VAL X  59      84.656  63.141  75.021  0.00  0.00           C
ATOM    900  HB  VAL X  59      85.338  63.969  75.214  0.00  0.00           H
ATOM    901  CG1 VAL X  59      84.696  62.389  76.341  0.00  0.00           C
ATOM    902 HG11 VAL X  59      83.765  61.891  76.612  0.00  0.00           H
ATOM    903 HG12 VAL X  59      85.408  61.564  76.316  0.00  0.00           H
ATOM    904 HG13 VAL X  59      84.963  63.054  77.162  0.00  0.00           H
ATOM    905  CG2 VAL X  59      85.139  62.187  73.886  0.00  0.00           C
ATOM    906 HG21 VAL X  59      84.372  61.459  73.622  0.00  0.00           H
ATOM    907 HG22 VAL X  59      85.464  62.755  73.014  0.00  0.00           H
ATOM    908 HG23 VAL X  59      85.923  61.511  74.227  0.00  0.00           H
ATOM    909  C   VAL X  59      82.847  64.793  75.860  0.00  0.00           C
ATOM    910  O   VAL X  59      83.698  65.332  76.582  0.00  0.00           O
ATOM    911  N   PRO X  60      81.565  65.169  76.028  0.00  0.00           N
ATOM    912  CD  PRO X  60      80.369  64.672  75.291  0.00  0.00           C
ATOM    913  HD2 PRO X  60      80.412  63.587  75.386  0.00  0.00           H
ATOM    914  HD3 PRO X  60      80.588  64.951  74.260  0.00  0.00           H
ATOM    915  CG  PRO X  60      79.107  65.367  75.824  0.00  0.00           C
ATOM    916  HG2 PRO X  60      78.612  64.693  76.523  0.00  0.00           H
ATOM    917  HG3 PRO X  60      78.425  65.688  75.037  0.00  0.00           H
ATOM    918  CB  PRO X  60      79.655  66.539  76.602  0.00  0.00           C
ATOM    919  HB2 PRO X  60      79.002  66.837  77.423  0.00  0.00           H
ATOM    920  HB3 PRO X  60      79.761  67.396  75.937  0.00  0.00           H
ATOM    921  CA  PRO X  60      81.056  66.098  77.022  0.00  0.00           C
ATOM    922  HA  PRO X  60      81.658  67.002  77.106  0.00  0.00           H
ATOM    923  C   PRO X  60      81.089  65.561  78.419  0.00  0.00           C
ATOM    924  O   PRO X  60      80.586  64.460  78.734  0.00  0.00           O
ATOM    925  N   GLY X  61      81.774  66.155  79.290  0.00  0.00           N
ATOM    926  H   GLY X  61      82.276  66.938  78.896  0.00  0.00           H
ATOM    927  CA  GLY X  61      81.842  65.847  80.746  0.00  0.00           C
ATOM    928  HA2 GLY X  61      82.123  64.800  80.860  0.00  0.00           H
ATOM    929  HA3 GLY X  61      82.671  66.427  81.152  0.00  0.00           H
ATOM    930  C   GLY X  61      80.565  66.014  81.545  0.00  0.00           C
ATOM    931  O   GLY X  61      80.485  65.618  82.686  0.00  0.00           O
ATOM    932  N   GLY X  62      79.465  66.516  80.998  0.00  0.00           N
ATOM    933  H   GLY X  62      79.669  67.041  80.159  0.00  0.00           H
ATOM    934  CA  GLY X  62      78.145  66.696  81.669  0.00  0.00           C
ATOM    935  HA2 GLY X  62      78.335  66.879  82.727  0.00  0.00           H
ATOM    936  HA3 GLY X  62      77.656  67.583  81.265  0.00  0.00           H
ATOM    937  C   GLY X  62      77.228  65.480  81.546  0.00  0.00           C
ATOM    938  O   GLY X  62      77.454  64.636  80.684  0.00  0.00           O
ATOM    939  N   GLY X  63      76.286  65.386  82.425  0.00  0.00           N
ATOM    940  H   GLY X  63      76.084  66.232  82.939  0.00  0.00           H
ATOM    941  CA  GLY X  63      75.331  64.267  82.491  0.00  0.00           C
ATOM    942  HA2 GLY X  63      75.377  63.683  81.571  0.00  0.00           H
ATOM    943  HA3 GLY X  63      75.804  63.639  83.245  0.00  0.00           H
ATOM    944  C   GLY X  63      73.915  64.548  82.741  0.00  0.00           C
ATOM    945  O   GLY X  63      73.148  63.591  82.484  0.00  0.00           O
ATOM    946  N   ASN X  64      73.406  65.738  83.029  0.00  0.00           N
ATOM    947  H   ASN X  64      73.999  66.483  83.368  0.00  0.00           H
ATOM    948  CA  ASN X  64      71.997  66.003  83.220  0.00  0.00           C
ATOM    949  HA  ASN X  64      71.407  65.124  82.960  0.00  0.00           H
ATOM    950  CB  ASN X  64      71.723  66.409  84.640  0.00  0.00           C
ATOM    951  HB2 ASN X  64      72.046  67.443  84.759  0.00  0.00           H
ATOM    952  HB3 ASN X  64      70.655  66.441  84.857  0.00  0.00           H
ATOM    953  CG  ASN X  64      72.477  65.533  85.618  0.00  0.00           C
ATOM    954  OD1 ASN X  64      72.505  64.306  85.561  0.00  0.00           O
ATOM    955  ND2 ASN X  64      73.129  66.074  86.607  0.00  0.00           N
ATOM    956 HD21 ASN X  64      72.862  67.011  86.871  0.00  0.00           H
ATOM    957 HD22 ASN X  64      73.958  65.656  87.005  0.00  0.00           H
ATOM    958  C   ASN X  64      71.565  67.155  82.267  0.00  0.00           C
ATOM    959  O   ASN X  64      72.417  68.049  82.104  0.00  0.00           O
ATOM    960  N   LYS X  65      70.326  67.062  81.705  0.00  0.00           N
ATOM    961  H   LYS X  65      69.780  66.228  81.869  0.00  0.00           H
ATOM    962  CA  LYS X  65      69.713  68.130  80.916  0.00  0.00           C
ATOM    963  HA  LYS X  65      70.114  69.077  81.277  0.00  0.00           H
ATOM    964  CB  LYS X  65      70.236  68.189  79.443  0.00  0.00           C
ATOM    965  HB2 LYS X  65      71.281  68.499  79.435  0.00  0.00           H
ATOM    966  HB3 LYS X  65      70.117  67.220  78.958  0.00  0.00           H
ATOM    967  CG  LYS X  65      69.495  69.157  78.553  0.00  0.00           C
ATOM    968  HG2 LYS X  65      68.422  68.969  78.584  0.00  0.00           H
ATOM    969  HG3 LYS X  65      69.682  70.125  79.018  0.00  0.00           H
ATOM    970  CD  LYS X  65      69.916  69.102  77.033  0.00  0.00           C
ATOM    971  HD2 LYS X  65      70.026  68.081  76.668  0.00  0.00           H
ATOM    972  HD3 LYS X  65      69.240  69.588  76.330  0.00  0.00           H
ATOM    973  CE  LYS X  65      71.361  69.598  76.916  0.00  0.00           C
ATOM    974  HE2 LYS X  65      71.487  70.601  77.322  0.00  0.00           H
ATOM    975  HE3 LYS X  65      72.072  68.966  77.449  0.00  0.00           H
ATOM    976  NZ  LYS X  65      71.754  69.712  75.491  0.00  0.00           N
ATOM    977  HZ1 LYS X  65      72.716  70.019  75.457  0.00  0.00           H
ATOM    978  HZ2 LYS X  65      71.806  68.834  74.995  0.00  0.00           H
ATOM    979  HZ3 LYS X  65      71.093  70.315  75.023  0.00  0.00           H
ATOM    980  C   LYS X  65      68.201  68.152  81.100  0.00  0.00           C
ATOM    981  O   LYS X  65      67.564  67.080  81.085  0.00  0.00           O
ATOM    982  N   LYS X  66      67.522  69.293  81.211  0.00  0.00           N
ATOM    983  H   LYS X  66      67.994  70.172  81.365  0.00  0.00           H
ATOM    984  CA  LYS X  66      66.051  69.559  81.355  0.00  0.00           C
ATOM    985  HA  LYS X  66      65.550  68.592  81.327  0.00  0.00           H
ATOM    986  CB  LYS X  66      65.877  70.252  82.739  0.00  0.00           C
ATOM    987  HB2 LYS X  66      66.282  69.741  83.613  0.00  0.00           H
ATOM    988  HB3 LYS X  66      66.468  71.168  82.734  0.00  0.00           H
ATOM    989  CG  LYS X  66      64.420  70.490  83.169  0.00  0.00           C
ATOM    990  HG2 LYS X  66      63.933  71.165  82.466  0.00  0.00           H
ATOM    991  HG3 LYS X  66      63.843  69.570  83.268  0.00  0.00           H
ATOM    992  CD  LYS X  66      64.334  71.149  84.573  0.00  0.00           C
ATOM    993  HD2 LYS X  66      64.833  70.633  85.393  0.00  0.00           H
ATOM    994  HD3 LYS X  66      64.887  72.085  84.501  0.00  0.00           H
ATOM    995  CE  LYS X  66      62.920  71.393  85.116  0.00  0.00           C
ATOM    996  HE2 LYS X  66      62.312  70.491  85.054  0.00  0.00           H
ATOM    997  HE3 LYS X  66      63.053  71.897  86.074  0.00  0.00           H
ATOM    998  NZ  LYS X  66      62.102  72.256  84.214  0.00  0.00           N
ATOM    999  HZ1 LYS X  66      61.265  72.656  84.613  0.00  0.00           H
ATOM   1000  HZ2 LYS X  66      62.666  73.009  83.846  0.00  0.00           H
ATOM   1001  HZ3 LYS X  66      61.761  71.782  83.389  0.00  0.00           H
ATOM   1002  C   LYS X  66      65.543  70.459  80.188  0.00  0.00           C
ATOM   1003  O   LYS X  66      66.048  71.571  80.017  0.00  0.00           O
ATOM   1004  N   ILE X  67      64.528  69.975  79.474  0.00  0.00           N
ATOM   1005  H   ILE X  67      63.906  69.326  79.934  0.00  0.00           H
ATOM   1006  CA  ILE X  67      64.065  70.545  78.156  0.00  0.00           C
ATOM   1007  HA  ILE X  67      64.684  71.431  78.012  0.00  0.00           H
ATOM   1008  CB  ILE X  67      64.383  69.501  77.008  0.00  0.00           C
ATOM   1009  HB  ILE X  67      63.890  68.535  77.121  0.00  0.00           H
ATOM   1010  CG2 ILE X  67      63.823  70.162  75.730  0.00  0.00           C
ATOM   1011 HG21 ILE X  67      63.970  71.241  75.696  0.00  0.00           H
ATOM   1012 HG22 ILE X  67      64.487  69.811  74.941  0.00  0.00           H
ATOM   1013 HG23 ILE X  67      62.792  69.923  75.469  0.00  0.00           H
ATOM   1014  CG1 ILE X  67      65.874  69.031  76.935  0.00  0.00           C
ATOM   1015 HG12 ILE X  67      66.227  68.898  75.912  0.00  0.00           H
ATOM   1016 HG13 ILE X  67      66.528  69.810  77.326  0.00  0.00           H
ATOM   1017  CD1 ILE X  67      66.151  67.737  77.683  0.00  0.00           C
ATOM   1018 HD11 ILE X  67      65.526  66.913  77.342  0.00  0.00           H
ATOM   1019 HD12 ILE X  67      67.194  67.476  77.504  0.00  0.00           H
ATOM   1020 HD13 ILE X  67      66.113  67.819  78.770  0.00  0.00           H
ATOM   1021  C   ILE X  67      62.587  70.827  78.281  0.00  0.00           C
ATOM   1022  O   ILE X  67      61.758  69.931  78.342  0.00  0.00           O
ATOM   1023  N   GLU X  68      62.232  72.129  78.586  0.00  0.00           N
ATOM   1024  H   GLU X  68      63.028  72.750  78.593  0.00  0.00           H
ATOM   1025  CA  GLU X  68      60.878  72.580  78.938  0.00  0.00           C
ATOM   1026  HA  GLU X  68      60.397  71.825  79.559  0.00  0.00           H
ATOM   1027  CB  GLU X  68      61.072  73.910  79.673  0.00  0.00           C
ATOM   1028  HB2 GLU X  68      61.707  74.525  79.036  0.00  0.00           H
ATOM   1029  HB3 GLU X  68      60.126  74.441  79.777  0.00  0.00           H
ATOM   1030  CG  GLU X  68      61.672  73.847  81.130  0.00  0.00           C
ATOM   1031  HG2 GLU X  68      61.259  74.586  81.817  0.00  0.00           H
ATOM   1032  HG3 GLU X  68      61.414  72.850  81.487  0.00  0.00           H
ATOM   1033  CD  GLU X  68      63.070  74.088  81.190  0.00  0.00           C
ATOM   1034  OE1 GLU X  68      63.636  73.913  82.276  0.00  0.00           O
ATOM   1035  OE2 GLU X  68      63.732  74.614  80.249  0.00  0.00           O
ATOM   1036  C   GLU X  68      59.958  72.710  77.678  0.00  0.00           C
ATOM   1037  O   GLU X  68      60.452  72.911  76.591  0.00  0.00           O
ATOM   1038  N   THR X  69      58.673  72.608  77.945  0.00  0.00           N
ATOM   1039  H   THR X  69      58.354  72.164  78.794  0.00  0.00           H
ATOM   1040  CA  THR X  69      57.589  73.225  77.189  0.00  0.00           C
ATOM   1041  HA  THR X  69      57.934  74.137  76.701  0.00  0.00           H
ATOM   1042  CB  THR X  69      57.047  72.311  76.048  0.00  0.00           C
ATOM   1043  HB  THR X  69      56.888  71.309  76.446  0.00  0.00           H
ATOM   1044  CG2 THR X  69      55.836  72.920  75.273  0.00  0.00           C
ATOM   1045 HG21 THR X  69      55.765  72.242  74.423  0.00  0.00           H
ATOM   1046 HG22 THR X  69      55.000  72.852  75.970  0.00  0.00           H
ATOM   1047 HG23 THR X  69      55.977  73.978  75.049  0.00  0.00           H
ATOM   1048  OG1 THR X  69      58.026  72.295  75.013  0.00  0.00           O
ATOM   1049  HG1 THR X  69      58.870  72.169  75.454  0.00  0.00           H
ATOM   1050  C   THR X  69      56.464  73.705  78.069  0.00  0.00           C
ATOM   1051  O   THR X  69      55.878  72.826  78.737  0.00  0.00           O
ATOM   1052  N   HIE X  70      56.157  74.982  78.117  0.00  0.00           N
ATOM   1053  H   HIE X  70      56.577  75.544  77.391  0.00  0.00           H
ATOM   1054  CA  HIE X  70      54.967  75.541  78.871  0.00  0.00           C
ATOM   1055  HA  HIE X  70      54.423  74.760  79.403  0.00  0.00           H
ATOM   1056  CB  HIE X  70      55.355  76.524  79.960  0.00  0.00           C
ATOM   1057  HB2 HIE X  70      55.958  77.353  79.588  0.00  0.00           H
ATOM   1058  HB3 HIE X  70      54.470  76.906  80.470  0.00  0.00           H
ATOM   1059  CG  HIE X  70      56.095  75.842  81.095  0.00  0.00           C
ATOM   1060  ND1 HIE X  70      55.530  75.079  82.123  0.00  0.00           N
ATOM   1061  CE1 HIE X  70      56.598  74.549  82.789  0.00  0.00           C
ATOM   1062  HE1 HIE X  70      56.456  73.753  83.506  0.00  0.00           H
ATOM   1063  NE2 HIE X  70      57.748  75.100  82.313  0.00  0.00           N
ATOM   1064  HE2 HIE X  70      58.666  74.937  82.702  0.00  0.00           H
ATOM   1065  CD2 HIE X  70      57.491  75.834  81.187  0.00  0.00           C
ATOM   1066  HD2 HIE X  70      58.229  76.140  80.460  0.00  0.00           H
ATOM   1067  C   HIE X  70      53.871  76.003  77.912  0.00  0.00           C
ATOM   1068  O   HIE X  70      54.249  76.402  76.763  0.00  0.00           O
ATOM   1069  N   LYS X  71      52.564  75.903  78.281  0.00  0.00           N
ATOM   1070  H   LYS X  71      52.282  75.630  79.211  0.00  0.00           H
ATOM   1071  CA  LYS X  71      51.390  76.378  77.465  0.00  0.00           C
ATOM   1072  HA  LYS X  71      51.757  77.313  77.041  0.00  0.00           H
ATOM   1073  CB  LYS X  71      51.177  75.422  76.253  0.00  0.00           C
ATOM   1074  HB2 LYS X  71      52.134  74.965  76.004  0.00  0.00           H
ATOM   1075  HB3 LYS X  71      50.428  74.706  76.593  0.00  0.00           H
ATOM   1076  CG  LYS X  71      50.602  76.069  74.969  0.00  0.00           C
ATOM   1077  HG2 LYS X  71      50.143  75.311  74.334  0.00  0.00           H
ATOM   1078  HG3 LYS X  71      49.776  76.751  75.169  0.00  0.00           H
ATOM   1079  CD  LYS X  71      51.584  76.937  74.043  0.00  0.00           C
ATOM   1080  HD2 LYS X  71      50.991  77.416  73.263  0.00  0.00           H
ATOM   1081  HD3 LYS X  71      52.194  77.699  74.528  0.00  0.00           H
ATOM   1082  CE  LYS X  71      52.543  76.004  73.397  0.00  0.00           C
ATOM   1083  HE2 LYS X  71      53.301  75.653  74.097  0.00  0.00           H
ATOM   1084  HE3 LYS X  71      52.027  75.180  72.905  0.00  0.00           H
ATOM   1085  NZ  LYS X  71      53.275  76.727  72.320  0.00  0.00           N
ATOM   1086  HZ1 LYS X  71      53.899  76.108  71.823  0.00  0.00           H
ATOM   1087  HZ2 LYS X  71      52.596  76.948  71.606  0.00  0.00           H
ATOM   1088  HZ3 LYS X  71      53.670  77.568  72.716  0.00  0.00           H
ATOM   1089  C   LYS X  71      50.150  76.792  78.156  0.00  0.00           C
ATOM   1090  O   LYS X  71      49.723  76.082  79.070  0.00  0.00           O
ATOM   1091  N   LEU X  72      49.623  77.997  77.789  0.00  0.00           N
ATOM   1092  H   LEU X  72      49.944  78.446  76.943  0.00  0.00           H
ATOM   1093  CA  LEU X  72      48.480  78.654  78.472  0.00  0.00           C
ATOM   1094  HA  LEU X  72      47.832  77.908  78.932  0.00  0.00           H
ATOM   1095  CB  LEU X  72      48.905  79.651  79.632  0.00  0.00           C
ATOM   1096  HB2 LEU X  72      49.308  79.074  80.464  0.00  0.00           H
ATOM   1097  HB3 LEU X  72      49.692  80.310  79.264  0.00  0.00           H
ATOM   1098  CG  LEU X  72      47.781  80.459  80.225  0.00  0.00           C
ATOM   1099  HG  LEU X  72      47.471  81.137  79.430  0.00  0.00           H
ATOM   1100  CD1 LEU X  72      46.587  79.663  80.584  0.00  0.00           C
ATOM   1101 HD11 LEU X  72      46.891  78.997  81.392  0.00  0.00           H
ATOM   1102 HD12 LEU X  72      45.859  80.378  80.966  0.00  0.00           H
ATOM   1103 HD13 LEU X  72      46.088  79.164  79.753  0.00  0.00           H
ATOM   1104  CD2 LEU X  72      48.244  81.182  81.530  0.00  0.00           C
ATOM   1105 HD21 LEU X  72      47.429  81.503  82.179  0.00  0.00           H
ATOM   1106 HD22 LEU X  72      48.756  80.528  82.236  0.00  0.00           H
ATOM   1107 HD23 LEU X  72      48.850  82.060  81.309  0.00  0.00           H
ATOM   1108  C   LEU X  72      47.804  79.377  77.325  0.00  0.00           C
ATOM   1109  O   LEU X  72      48.079  80.517  77.019  0.00  0.00           O
ATOM   1110  N   THR X  73      46.698  78.760  76.757  0.00  0.00           N
ATOM   1111  H   THR X  73      46.310  77.895  77.107  0.00  0.00           H
ATOM   1112  CA  THR X  73      45.919  79.326  75.637  0.00  0.00           C
ATOM   1113  HA  THR X  73      46.562  80.070  75.168  0.00  0.00           H
ATOM   1114  CB  THR X  73      45.757  78.274  74.513  0.00  0.00           C
ATOM   1115  HB  THR X  73      45.323  77.374  74.951  0.00  0.00           H
ATOM   1116  CG2 THR X  73      44.933  78.676  73.290  0.00  0.00           C
ATOM   1117 HG21 THR X  73      45.297  79.620  72.885  0.00  0.00           H
ATOM   1118 HG22 THR X  73      44.990  77.871  72.557  0.00  0.00           H
ATOM   1119 HG23 THR X  73      43.894  78.701  73.619  0.00  0.00           H
ATOM   1120  OG1 THR X  73      47.031  77.937  73.986  0.00  0.00           O
ATOM   1121  HG1 THR X  73      47.164  77.011  74.199  0.00  0.00           H
ATOM   1122  C   THR X  73      44.600  79.879  76.132  0.00  0.00           C
ATOM   1123  O   THR X  73      43.625  79.171  76.529  0.00  0.00           O
ATOM   1124  N   PHE X  74      44.610  81.214  76.225  0.00  0.00           N
ATOM   1125  H   PHE X  74      45.448  81.684  75.914  0.00  0.00           H
ATOM   1126  CA  PHE X  74      43.352  81.947  76.430  0.00  0.00           C
ATOM   1127  HA  PHE X  74      42.954  81.510  77.346  0.00  0.00           H
ATOM   1128  CB  PHE X  74      43.658  83.443  76.765  0.00  0.00           C
ATOM   1129  HB2 PHE X  74      43.902  83.792  75.762  0.00  0.00           H
ATOM   1130  HB3 PHE X  74      42.705  83.896  77.038  0.00  0.00           H
ATOM   1131  CG  PHE X  74      44.754  83.667  77.783  0.00  0.00           C
ATOM   1132  CD1 PHE X  74      46.038  84.063  77.395  0.00  0.00           C
ATOM   1133  HD1 PHE X  74      46.301  84.190  76.356  0.00  0.00           H
ATOM   1134  CE1 PHE X  74      47.066  84.317  78.343  0.00  0.00           C
ATOM   1135  HE1 PHE X  74      48.070  84.448  77.968  0.00  0.00           H
ATOM   1136  CZ  PHE X  74      46.808  84.051  79.700  0.00  0.00           C
ATOM   1137  HZ  PHE X  74      47.678  84.101  80.338  0.00  0.00           H
ATOM   1138  CE2 PHE X  74      45.447  83.707  80.140  0.00  0.00           C
ATOM   1139  HE2 PHE X  74      45.249  83.605  81.197  0.00  0.00           H
ATOM   1140  CD2 PHE X  74      44.465  83.519  79.145  0.00  0.00           C
ATOM   1141  HD2 PHE X  74      43.444  83.293  79.411  0.00  0.00           H
ATOM   1142  C   PHE X  74      42.323  81.820  75.316  0.00  0.00           C
ATOM   1143  O   PHE X  74      41.154  81.511  75.570  0.00  0.00           O
ATOM   1144  N   NME X  75      42.741  81.958  74.099  0.00  0.00           N
ATOM   1145  H   NME X  75      43.667  82.338  73.966  0.00  0.00           H
ATOM   1146  CH3 NME X  75      41.927  81.859  72.823  0.00  0.00           C
ATOM   1147 HH31 NME X  75      41.820  80.789  72.641  0.00  0.00           H
ATOM   1148 HH32 NME X  75      40.949  82.318  72.963  0.00  0.00           H
ATOM   1149 HH33 NME X  75      42.487  82.298  71.997  0.00  0.00           H
ATOM   1150  H1  ACE X  76      32.163  81.139  91.026  0.00  0.00           H
ATOM   1151  CH3 ACE X  76      32.364  81.380  89.982  0.00  0.00           C
ATOM   1152  H2  ACE X  76      32.746  82.401  89.999  0.00  0.00           H
ATOM   1153  H3  ACE X  76      31.350  81.509  89.604  0.00  0.00           H
ATOM   1154  C   ACE X  76      33.180  80.282  89.337  0.00  0.00           C
ATOM   1155  O   ACE X  76      32.735  79.217  89.014  0.00  0.00           O
ATOM   1156  N   VAL X  77      34.498  80.513  89.347  0.00  0.00           N
ATOM   1157  H   VAL X  77      34.765  81.369  89.812  0.00  0.00           H
ATOM   1158  CA  VAL X  77      35.514  79.728  88.693  0.00  0.00           C
ATOM   1159  HA  VAL X  77      35.388  78.648  88.769  0.00  0.00           H
ATOM   1160  CB  VAL X  77      35.647  79.974  87.183  0.00  0.00           C
ATOM   1161  HB  VAL X  77      35.691  81.059  87.080  0.00  0.00           H
ATOM   1162  CG1 VAL X  77      36.979  79.414  86.493  0.00  0.00           C
ATOM   1163 HG11 VAL X  77      37.883  79.883  86.884  0.00  0.00           H
ATOM   1164 HG12 VAL X  77      36.905  78.335  86.624  0.00  0.00           H
ATOM   1165 HG13 VAL X  77      36.904  79.614  85.424  0.00  0.00           H
ATOM   1166  CG2 VAL X  77      34.419  79.386  86.362  0.00  0.00           C
ATOM   1167 HG21 VAL X  77      33.556  79.810  86.876  0.00  0.00           H
ATOM   1168 HG22 VAL X  77      34.433  79.689  85.315  0.00  0.00           H
ATOM   1169 HG23 VAL X  77      34.365  78.311  86.534  0.00  0.00           H
ATOM   1170  C   VAL X  77      36.884  80.119  89.289  0.00  0.00           C
ATOM   1171  O   VAL X  77      37.296  81.294  89.154  0.00  0.00           O
ATOM   1172  N   GLN X  78      37.598  79.156  89.807  0.00  0.00           N
ATOM   1173  H   GLN X  78      37.093  78.283  89.855  0.00  0.00           H
ATOM   1174  CA  GLN X  78      39.027  79.171  90.185  0.00  0.00           C
ATOM   1175  HA  GLN X  78      39.443  79.993  89.603  0.00  0.00           H
ATOM   1176  CB  GLN X  78      39.067  79.413  91.694  0.00  0.00           C
ATOM   1177  HB2 GLN X  78      38.254  80.051  92.041  0.00  0.00           H
ATOM   1178  HB3 GLN X  78      38.963  78.430  92.154  0.00  0.00           H
ATOM   1179  CG  GLN X  78      40.479  79.900  92.199  0.00  0.00           C
ATOM   1180  HG2 GLN X  78      40.906  80.556  91.441  0.00  0.00           H
ATOM   1181  HG3 GLN X  78      40.431  80.524  93.091  0.00  0.00           H
ATOM   1182  CD  GLN X  78      41.416  78.736  92.521  0.00  0.00           C
ATOM   1183  OE1 GLN X  78      41.032  77.568  92.660  0.00  0.00           O
ATOM   1184  NE2 GLN X  78      42.696  78.963  92.784  0.00  0.00           N
ATOM   1185 HE21 GLN X  78      43.141  79.867  92.840  0.00  0.00           H
ATOM   1186 HE22 GLN X  78      43.234  78.137  93.006  0.00  0.00           H
ATOM   1187  C   GLN X  78      39.721  77.909  89.597  0.00  0.00           C
ATOM   1188  O   GLN X  78      39.133  76.858  89.665  0.00  0.00           O
ATOM   1189  N   ILE X  79      40.951  78.031  89.167  0.00  0.00           N
ATOM   1190  H   ILE X  79      41.352  78.955  89.092  0.00  0.00           H
ATOM   1191  CA  ILE X  79      41.770  77.010  88.533  0.00  0.00           C
ATOM   1192  HA  ILE X  79      41.251  76.096  88.823  0.00  0.00           H
ATOM   1193  CB  ILE X  79      41.787  77.140  86.955  0.00  0.00           C
ATOM   1194  HB  ILE X  79      42.027  78.180  86.735  0.00  0.00           H
ATOM   1195  CG2 ILE X  79      42.803  76.155  86.351  0.00  0.00           C
ATOM   1196 HG21 ILE X  79      43.842  76.449  86.503  0.00  0.00           H
ATOM   1197 HG22 ILE X  79      42.627  75.145  86.720  0.00  0.00           H
ATOM   1198 HG23 ILE X  79      42.695  76.060  85.270  0.00  0.00           H
ATOM   1199  CG1 ILE X  79      40.356  76.801  86.443  0.00  0.00           C
ATOM   1200 HG12 ILE X  79      39.910  75.969  86.988  0.00  0.00           H
ATOM   1201 HG13 ILE X  79      39.728  77.632  86.765  0.00  0.00           H
ATOM   1202  CD1 ILE X  79      40.324  76.639  84.880  0.00  0.00           C
ATOM   1203 HD11 ILE X  79      40.972  77.384  84.418  0.00  0.00           H
ATOM   1204 HD12 ILE X  79      40.640  75.696  84.434  0.00  0.00           H
ATOM   1205 HD13 ILE X  79      39.300  76.740  84.520  0.00  0.00           H
ATOM   1206  C   ILE X  79      43.182  77.060  89.174  0.00  0.00           C
ATOM   1207  O   ILE X  79      43.732  78.136  89.054  0.00  0.00           O
ATOM   1208  N   VAL X  80      43.710  75.986  89.700  0.00  0.00           N
ATOM   1209  H   VAL X  80      43.063  75.222  89.833  0.00  0.00           H
ATOM   1210  CA  VAL X  80      45.121  75.695  90.058  0.00  0.00           C
ATOM   1211  HA  VAL X  80      45.680  76.628  89.974  0.00  0.00           H
ATOM   1212  CB  VAL X  80      45.190  75.184  91.563  0.00  0.00           C
ATOM   1213  HB  VAL X  80      44.553  74.310  91.695  0.00  0.00           H
ATOM   1214  CG1 VAL X  80      46.691  74.909  91.997  0.00  0.00           C
ATOM   1215 HG11 VAL X  80      46.641  74.570  93.032  0.00  0.00           H
ATOM   1216 HG12 VAL X  80      47.108  74.091  91.409  0.00  0.00           H
ATOM   1217 HG13 VAL X  80      47.288  75.818  91.915  0.00  0.00           H
ATOM   1218  CG2 VAL X  80      44.508  76.371  92.320  0.00  0.00           C
ATOM   1219 HG21 VAL X  80      44.781  76.296  93.373  0.00  0.00           H
ATOM   1220 HG22 VAL X  80      44.883  77.356  92.039  0.00  0.00           H
ATOM   1221 HG23 VAL X  80      43.431  76.302  92.171  0.00  0.00           H
ATOM   1222  C   VAL X  80      45.835  74.613  89.208  0.00  0.00           C
ATOM   1223  O   VAL X  80      45.470  73.459  89.348  0.00  0.00           O
ATOM   1224  N   TYR X  81      46.736  74.964  88.305  0.00  0.00           N
ATOM   1225  H   TYR X  81      47.006  75.937  88.261  0.00  0.00           H
ATOM   1226  CA  TYR X  81      47.564  74.044  87.553  0.00  0.00           C
ATOM   1227  HA  TYR X  81      47.197  73.017  87.580  0.00  0.00           H
ATOM   1228  CB  TYR X  81      47.565  74.472  86.074  0.00  0.00           C
ATOM   1229  HB2 TYR X  81      46.514  74.283  85.858  0.00  0.00           H
ATOM   1230  HB3 TYR X  81      47.820  75.526  85.963  0.00  0.00           H
ATOM   1231  CG  TYR X  81      48.378  73.575  85.253  0.00  0.00           C
ATOM   1232  CD1 TYR X  81      47.855  72.305  84.812  0.00  0.00           C
ATOM   1233  HD1 TYR X  81      46.863  71.996  85.108  0.00  0.00           H
ATOM   1234  CE1 TYR X  81      48.588  71.524  83.841  0.00  0.00           C
ATOM   1235  HE1 TYR X  81      48.223  70.597  83.424  0.00  0.00           H
ATOM   1236  CZ  TYR X  81      49.840  72.016  83.380  0.00  0.00           C
ATOM   1237  OH  TYR X  81      50.567  71.245  82.598  0.00  0.00           O
ATOM   1238  HH  TYR X  81      51.477  71.077  82.855  0.00  0.00           H
ATOM   1239  CE2 TYR X  81      50.308  73.194  83.876  0.00  0.00           C
ATOM   1240  HE2 TYR X  81      51.263  73.547  83.513  0.00  0.00           H
ATOM   1241  CD2 TYR X  81      49.677  73.965  84.835  0.00  0.00           C
ATOM   1242  HD2 TYR X  81      50.137  74.899  85.124  0.00  0.00           H
ATOM   1243  C   TYR X  81      48.986  74.049  88.131  0.00  0.00           C
ATOM   1244  O   TYR X  81      49.785  74.958  87.832  0.00  0.00           O
ATOM   1245  N   LYS X  82      49.308  73.090  88.987  0.00  0.00           N
ATOM   1246  H   LYS X  82      48.691  72.329  89.233  0.00  0.00           H
ATOM   1247  CA  LYS X  82      50.610  73.048  89.690  0.00  0.00           C
ATOM   1248  HA  LYS X  82      51.422  73.415  89.061  0.00  0.00           H
ATOM   1249  CB  LYS X  82      50.521  73.873  90.977  0.00  0.00           C
ATOM   1250  HB2 LYS X  82      50.302  74.907  90.709  0.00  0.00           H
ATOM   1251  HB3 LYS X  82      49.693  73.515  91.588  0.00  0.00           H
ATOM   1252  CG  LYS X  82      51.796  73.791  91.865  0.00  0.00           C
ATOM   1253  HG2 LYS X  82      51.734  72.878  92.457  0.00  0.00           H
ATOM   1254  HG3 LYS X  82      52.622  73.692  91.160  0.00  0.00           H
ATOM   1255  CD  LYS X  82      51.761  75.075  92.781  0.00  0.00           C
ATOM   1256  HD2 LYS X  82      51.706  75.943  92.124  0.00  0.00           H
ATOM   1257  HD3 LYS X  82      50.949  74.851  93.472  0.00  0.00           H
ATOM   1258  CE  LYS X  82      53.081  75.208  93.623  0.00  0.00           C
ATOM   1259  HE2 LYS X  82      53.255  74.288  94.181  0.00  0.00           H
ATOM   1260  HE3 LYS X  82      53.885  75.395  92.911  0.00  0.00           H
ATOM   1261  NZ  LYS X  82      53.045  76.411  94.556  0.00  0.00           N
ATOM   1262  HZ1 LYS X  82      53.481  76.120  95.419  0.00  0.00           H
ATOM   1263  HZ2 LYS X  82      53.309  77.288  94.129  0.00  0.00           H
ATOM   1264  HZ3 LYS X  82      52.064  76.465  94.788  0.00  0.00           H
ATOM   1265  C   LYS X  82      50.966  71.565  89.885  0.00  0.00           C
ATOM   1266  O   LYS X  82      50.799  71.019  90.980  0.00  0.00           O
ATOM   1267  N   PRO X  83      51.518  70.898  88.896  0.00  0.00           N
ATOM   1268  CD  PRO X  83      51.530  71.218  87.432  0.00  0.00           C
ATOM   1269  HD2 PRO X  83      52.352  71.902  87.220  0.00  0.00           H
ATOM   1270  HD3 PRO X  83      50.629  71.653  87.000  0.00  0.00           H
ATOM   1271  CG  PRO X  83      51.898  69.922  86.730  0.00  0.00           C
ATOM   1272  HG2 PRO X  83      52.507  70.114  85.846  0.00  0.00           H
ATOM   1273  HG3 PRO X  83      50.953  69.421  86.520  0.00  0.00           H
ATOM   1274  CB  PRO X  83      52.752  69.163  87.792  0.00  0.00           C
ATOM   1275  HB2 PRO X  83      53.803  69.452  87.829  0.00  0.00           H
ATOM   1276  HB3 PRO X  83      52.613  68.084  87.737  0.00  0.00           H
ATOM   1277  CA  PRO X  83      52.258  69.685  89.189  0.00  0.00           C
ATOM   1278  HA  PRO X  83      51.595  68.944  89.636  0.00  0.00           H
ATOM   1279  C   PRO X  83      53.461  69.979  90.130  0.00  0.00           C
ATOM   1280  O   PRO X  83      54.053  71.012  89.995  0.00  0.00           O
ATOM   1281  N   VAL X  84      53.847  69.018  91.001  0.00  0.00           N
ATOM   1282  H   VAL X  84      53.350  68.141  91.066  0.00  0.00           H
ATOM   1283  CA  VAL X  84      55.124  69.209  91.842  0.00  0.00           C
ATOM   1284  HA  VAL X  84      55.697  70.066  91.488  0.00  0.00           H
ATOM   1285  CB  VAL X  84      54.693  69.683  93.295  0.00  0.00           C
ATOM   1286  HB  VAL X  84      54.112  68.875  93.739  0.00  0.00           H
ATOM   1287  CG1 VAL X  84      55.875  69.859  94.165  0.00  0.00           C
ATOM   1288 HG11 VAL X  84      56.439  70.668  93.702  0.00  0.00           H
ATOM   1289 HG12 VAL X  84      55.640  70.196  95.175  0.00  0.00           H
ATOM   1290 HG13 VAL X  84      56.538  68.994  94.151  0.00  0.00           H
ATOM   1291  CG2 VAL X  84      53.683  70.883  93.323  0.00  0.00           C
ATOM   1292 HG21 VAL X  84      53.408  71.086  94.357  0.00  0.00           H
ATOM   1293 HG22 VAL X  84      54.241  71.776  93.039  0.00  0.00           H
ATOM   1294 HG23 VAL X  84      52.799  70.642  92.733  0.00  0.00           H
ATOM   1295  C   VAL X  84      56.015  67.979  91.742  0.00  0.00           C
ATOM   1296  O   VAL X  84      55.902  66.928  92.385  0.00  0.00           O
ATOM   1297  N   ASP X  85      56.993  68.028  90.840  0.00  0.00           N
ATOM   1298  H   ASP X  85      57.145  68.829  90.244  0.00  0.00           H
ATOM   1299  CA  ASP X  85      57.908  66.854  90.535  0.00  0.00           C
ATOM   1300  HA  ASP X  85      57.268  65.987  90.702  0.00  0.00           H
ATOM   1301  CB  ASP X  85      58.203  66.859  89.039  0.00  0.00           C
ATOM   1302  HB2 ASP X  85      57.211  66.707  88.613  0.00  0.00           H
ATOM   1303  HB3 ASP X  85      58.599  67.792  88.637  0.00  0.00           H
ATOM   1304  CG  ASP X  85      59.176  65.755  88.631  0.00  0.00           C
ATOM   1305  OD1 ASP X  85      59.035  64.536  88.993  0.00  0.00           O
ATOM   1306  OD2 ASP X  85      60.179  66.051  87.914  0.00  0.00           O
ATOM   1307  C   ASP X  85      59.155  66.887  91.386  0.00  0.00           C
ATOM   1308  O   ASP X  85      59.941  67.813  91.174  0.00  0.00           O
ATOM   1309  N   LEU X  86      59.326  65.782  92.080  0.00  0.00           N
ATOM   1310  H   LEU X  86      58.633  65.051  91.999  0.00  0.00           H
ATOM   1311  CA  LEU X  86      60.355  65.656  93.103  0.00  0.00           C
ATOM   1312  HA  LEU X  86      61.153  66.383  92.952  0.00  0.00           H
ATOM   1313  CB  LEU X  86      59.786  65.889  94.515  0.00  0.00           C
ATOM   1314  HB2 LEU X  86      59.139  65.017  94.612  0.00  0.00           H
ATOM   1315  HB3 LEU X  86      60.579  65.788  95.256  0.00  0.00           H
ATOM   1316  CG  LEU X  86      59.016  67.182  94.803  0.00  0.00           C
ATOM   1317  HG  LEU X  86      58.062  67.257  94.282  0.00  0.00           H
ATOM   1318  CD1 LEU X  86      58.427  67.110  96.275  0.00  0.00           C
ATOM   1319 HD11 LEU X  86      57.673  66.323  96.252  0.00  0.00           H
ATOM   1320 HD12 LEU X  86      59.127  66.888  97.081  0.00  0.00           H
ATOM   1321 HD13 LEU X  86      57.960  68.067  96.509  0.00  0.00           H
ATOM   1322  CD2 LEU X  86      59.911  68.345  94.725  0.00  0.00           C
ATOM   1323 HD21 LEU X  86      60.599  68.276  95.568  0.00  0.00           H
ATOM   1324 HD22 LEU X  86      60.577  68.355  93.862  0.00  0.00           H
ATOM   1325 HD23 LEU X  86      59.315  69.256  94.686  0.00  0.00           H
ATOM   1326  C   LEU X  86      61.172  64.314  92.941  0.00  0.00           C
ATOM   1327  O   LEU X  86      62.078  64.105  93.722  0.00  0.00           O
ATOM   1328  N   SER X  87      61.010  63.546  91.890  0.00  0.00           N
ATOM   1329  H   SER X  87      60.336  63.788  91.177  0.00  0.00           H
ATOM   1330  CA  SER X  87      61.672  62.227  91.684  0.00  0.00           C
ATOM   1331  HA  SER X  87      61.389  61.471  92.417  0.00  0.00           H
ATOM   1332  CB  SER X  87      61.231  61.735  90.327  0.00  0.00           C
ATOM   1333  HB2 SER X  87      61.472  62.469  89.558  0.00  0.00           H
ATOM   1334  HB3 SER X  87      61.718  60.782  90.119  0.00  0.00           H
ATOM   1335  OG  SER X  87      59.829  61.547  90.401  0.00  0.00           O
ATOM   1336  HG  SER X  87      59.564  61.238  89.531  0.00  0.00           H
ATOM   1337  C   SER X  87      63.203  62.303  91.797  0.00  0.00           C
ATOM   1338  O   SER X  87      63.786  63.218  91.196  0.00  0.00           O
ATOM   1339  N   LYS X  88      63.913  61.328  92.367  0.00  0.00           N
ATOM   1340  H   LYS X  88      63.475  60.548  92.836  0.00  0.00           H
ATOM   1341  CA  LYS X  88      65.353  61.253  92.229  0.00  0.00           C
ATOM   1342  HA  LYS X  88      65.828  62.185  91.923  0.00  0.00           H
ATOM   1343  CB  LYS X  88      65.957  60.985  93.622  0.00  0.00           C
ATOM   1344  HB2 LYS X  88      67.038  61.071  93.509  0.00  0.00           H
ATOM   1345  HB3 LYS X  88      65.609  61.826  94.221  0.00  0.00           H
ATOM   1346  CG  LYS X  88      65.736  59.654  94.329  0.00  0.00           C
ATOM   1347  HG2 LYS X  88      64.689  59.596  94.628  0.00  0.00           H
ATOM   1348  HG3 LYS X  88      65.817  58.907  93.539  0.00  0.00           H
ATOM   1349  CD  LYS X  88      66.589  59.370  95.517  0.00  0.00           C
ATOM   1350  HD2 LYS X  88      66.434  60.167  96.245  0.00  0.00           H
ATOM   1351  HD3 LYS X  88      66.269  58.449  96.006  0.00  0.00           H
ATOM   1352  CE  LYS X  88      68.059  59.323  95.365  0.00  0.00           C
ATOM   1353  HE2 LYS X  88      68.335  58.306  95.085  0.00  0.00           H
ATOM   1354  HE3 LYS X  88      68.394  59.920  94.517  0.00  0.00           H
ATOM   1355  NZ  LYS X  88      68.865  59.616  96.668  0.00  0.00           N
ATOM   1356  HZ1 LYS X  88      68.617  58.904  97.340  0.00  0.00           H
ATOM   1357  HZ2 LYS X  88      69.865  59.520  96.573  0.00  0.00           H
ATOM   1358  HZ3 LYS X  88      68.684  60.559  96.983  0.00  0.00           H
ATOM   1359  C   LYS X  88      65.844  60.252  91.231  0.00  0.00           C
ATOM   1360  O   LYS X  88      65.329  59.148  91.048  0.00  0.00           O
ATOM   1361  N   VAL X  89      66.960  60.628  90.572  0.00  0.00           N
ATOM   1362  H   VAL X  89      67.335  61.524  90.848  0.00  0.00           H
ATOM   1363  CA  VAL X  89      67.672  59.969  89.475  0.00  0.00           C
ATOM   1364  HA  VAL X  89      67.315  58.951  89.322  0.00  0.00           H
ATOM   1365  CB  VAL X  89      67.446  60.761  88.194  0.00  0.00           C
ATOM   1366  HB  VAL X  89      67.625  61.815  88.405  0.00  0.00           H
ATOM   1367  CG1 VAL X  89      68.276  60.278  87.034  0.00  0.00           C
ATOM   1368 HG11 VAL X  89      67.953  59.263  86.803  0.00  0.00           H
ATOM   1369 HG12 VAL X  89      68.123  60.958  86.197  0.00  0.00           H
ATOM   1370 HG13 VAL X  89      69.343  60.432  87.194  0.00  0.00           H
ATOM   1371  CG2 VAL X  89      65.975  60.628  87.674  0.00  0.00           C
ATOM   1372 HG21 VAL X  89      65.730  61.386  86.931  0.00  0.00           H
ATOM   1373 HG22 VAL X  89      65.807  59.643  87.239  0.00  0.00           H
ATOM   1374 HG23 VAL X  89      65.290  60.808  88.504  0.00  0.00           H
ATOM   1375  C   VAL X  89      69.166  59.874  89.796  0.00  0.00           C
ATOM   1376  O   VAL X  89      69.738  60.885  90.251  0.00  0.00           O
ATOM   1377  N   THR X  90      69.751  58.741  89.452  0.00  0.00           N
ATOM   1378  H   THR X  90      69.159  57.960  89.210  0.00  0.00           H
ATOM   1379  CA  THR X  90      71.250  58.431  89.589  0.00  0.00           C
ATOM   1380  HA  THR X  90      71.826  59.353  89.521  0.00  0.00           H
ATOM   1381  CB  THR X  90      71.667  57.966  91.020  0.00  0.00           C
ATOM   1382  HB  THR X  90      71.174  57.029  91.280  0.00  0.00           H
ATOM   1383  CG2 THR X  90      73.171  57.690  91.155  0.00  0.00           C
ATOM   1384 HG21 THR X  90      73.318  56.743  90.635  0.00  0.00           H
ATOM   1385 HG22 THR X  90      73.860  58.420  90.731  0.00  0.00           H
ATOM   1386 HG23 THR X  90      73.386  57.370  92.174  0.00  0.00           H
ATOM   1387  OG1 THR X  90      71.349  58.990  91.943  0.00  0.00           O
ATOM   1388  HG1 THR X  90      70.429  58.890  92.197  0.00  0.00           H
ATOM   1389  C   THR X  90      71.768  57.414  88.560  0.00  0.00           C
ATOM   1390  O   THR X  90      71.200  56.306  88.503  0.00  0.00           O
ATOM   1391  N   SER X  91      72.829  57.715  87.799  0.00  0.00           N
ATOM   1392  H   SER X  91      73.207  58.652  87.797  0.00  0.00           H
ATOM   1393  CA  SER X  91      73.570  56.730  87.006  0.00  0.00           C
ATOM   1394  HA  SER X  91      72.981  55.813  86.995  0.00  0.00           H
ATOM   1395  CB  SER X  91      73.573  57.184  85.544  0.00  0.00           C
ATOM   1396  HB2 SER X  91      74.163  58.096  85.447  0.00  0.00           H
ATOM   1397  HB3 SER X  91      74.109  56.391  85.023  0.00  0.00           H
ATOM   1398  OG  SER X  91      72.325  57.410  85.002  0.00  0.00           O
ATOM   1399  HG  SER X  91      72.209  56.901  84.196  0.00  0.00           H
ATOM   1400  C   SER X  91      75.032  56.560  87.519  0.00  0.00           C
ATOM   1401  O   SER X  91      75.793  57.471  87.541  0.00  0.00           O
ATOM   1402  N   LYS X  92      75.361  55.343  87.897  0.00  0.00           N
ATOM   1403  H   LYS X  92      74.655  54.638  87.743  0.00  0.00           H
ATOM   1404  CA  LYS X  92      76.764  55.010  88.187  0.00  0.00           C
ATOM   1405  HA  LYS X  92      77.279  55.970  88.140  0.00  0.00           H
ATOM   1406  CB  LYS X  92      76.844  54.437  89.612  0.00  0.00           C
ATOM   1407  HB2 LYS X  92      76.624  53.373  89.700  0.00  0.00           H
ATOM   1408  HB3 LYS X  92      77.879  54.534  89.940  0.00  0.00           H
ATOM   1409  CG  LYS X  92      75.979  55.097  90.717  0.00  0.00           C
ATOM   1410  HG2 LYS X  92      76.290  56.139  90.643  0.00  0.00           H
ATOM   1411  HG3 LYS X  92      74.923  54.950  90.490  0.00  0.00           H
ATOM   1412  CD  LYS X  92      76.177  54.443  92.077  0.00  0.00           C
ATOM   1413  HD2 LYS X  92      75.839  53.424  91.889  0.00  0.00           H
ATOM   1414  HD3 LYS X  92      77.230  54.639  92.279  0.00  0.00           H
ATOM   1415  CE  LYS X  92      75.214  55.140  93.009  0.00  0.00           C
ATOM   1416  HE2 LYS X  92      75.102  56.215  92.872  0.00  0.00           H
ATOM   1417  HE3 LYS X  92      74.256  54.709  92.719  0.00  0.00           H
ATOM   1418  NZ  LYS X  92      75.389  54.742  94.389  0.00  0.00           N
ATOM   1419  HZ1 LYS X  92      75.667  53.777  94.496  0.00  0.00           H
ATOM   1420  HZ2 LYS X  92      76.132  55.219  94.878  0.00  0.00           H
ATOM   1421  HZ3 LYS X  92      74.591  54.975  94.963  0.00  0.00           H
ATOM   1422  C   LYS X  92      77.409  54.096  87.114  0.00  0.00           C
ATOM   1423  O   LYS X  92      77.056  52.886  87.212  0.00  0.00           O
ATOM   1424  N   CYS X  93      78.233  54.642  86.209  0.00  0.00           N
ATOM   1425  H   CYS X  93      78.519  55.602  86.334  0.00  0.00           H
ATOM   1426  CA  CYS X  93      78.982  53.836  85.223  0.00  0.00           C
ATOM   1427  HA  CYS X  93      78.616  52.811  85.165  0.00  0.00           H
ATOM   1428  CB  CYS X  93      78.894  54.456  83.793  0.00  0.00           C
ATOM   1429  HB2 CYS X  93      77.843  54.442  83.503  0.00  0.00           H
ATOM   1430  HB3 CYS X  93      79.216  55.497  83.817  0.00  0.00           H
ATOM   1431  SG  CYS X  93      79.904  53.534  82.578  0.00  0.00           S
ATOM   1432  HG  CYS X  93      81.145  53.847  82.958  0.00  0.00           H
ATOM   1433  C   CYS X  93      80.510  53.675  85.634  0.00  0.00           C
ATOM   1434  O   CYS X  93      81.101  54.574  86.277  0.00  0.00           O
ATOM   1435  N   GLY X  94      81.189  52.612  85.193  0.00  0.00           N
ATOM   1436  H   GLY X  94      80.677  51.928  84.654  0.00  0.00           H
ATOM   1437  CA  GLY X  94      82.598  52.390  85.275  0.00  0.00           C
ATOM   1438  HA2 GLY X  94      83.041  52.861  86.153  0.00  0.00           H
ATOM   1439  HA3 GLY X  94      82.889  51.340  85.260  0.00  0.00           H
ATOM   1440  C   GLY X  94      83.265  53.053  84.111  0.00  0.00           C
ATOM   1441  O   GLY X  94      82.771  54.047  83.576  0.00  0.00           O
ATOM   1442  N   SER X  95      84.436  52.634  83.737  0.00  0.00           N
ATOM   1443  H   SER X  95      84.839  51.903  84.305  0.00  0.00           H
ATOM   1444  CA  SER X  95      85.100  53.159  82.507  0.00  0.00           C
ATOM   1445  HA  SER X  95      85.280  54.231  82.580  0.00  0.00           H
ATOM   1446  CB  SER X  95      86.394  52.432  82.113  0.00  0.00           C
ATOM   1447  HB2 SER X  95      87.198  52.566  82.836  0.00  0.00           H
ATOM   1448  HB3 SER X  95      86.222  51.360  82.016  0.00  0.00           H
ATOM   1449  OG  SER X  95      86.938  52.922  80.869  0.00  0.00           O
ATOM   1450  HG  SER X  95      87.764  52.483  80.652  0.00  0.00           H
ATOM   1451  C   SER X  95      84.201  53.093  81.267  0.00  0.00           C
ATOM   1452  O   SER X  95      83.720  52.019  80.910  0.00  0.00           O
ATOM   1453  N   LEU X  96      84.057  54.239  80.553  0.00  0.00           N
ATOM   1454  H   LEU X  96      84.408  55.104  80.938  0.00  0.00           H
ATOM   1455  CA  LEU X  96      83.378  54.239  79.234  0.00  0.00           C
ATOM   1456  HA  LEU X  96      82.447  53.673  79.274  0.00  0.00           H
ATOM   1457  CB  LEU X  96      83.044  55.701  78.782  0.00  0.00           C
ATOM   1458  HB2 LEU X  96      83.976  56.240  78.612  0.00  0.00           H
ATOM   1459  HB3 LEU X  96      82.431  55.595  77.887  0.00  0.00           H
ATOM   1460  CG  LEU X  96      82.125  56.455  79.742  0.00  0.00           C
ATOM   1461  HG  LEU X  96      82.676  56.359  80.677  0.00  0.00           H
ATOM   1462  CD1 LEU X  96      81.805  57.899  79.306  0.00  0.00           C
ATOM   1463 HD11 LEU X  96      81.069  57.988  78.507  0.00  0.00           H
ATOM   1464 HD12 LEU X  96      81.399  58.420  80.173  0.00  0.00           H
ATOM   1465 HD13 LEU X  96      82.749  58.407  79.110  0.00  0.00           H
ATOM   1466  CD2 LEU X  96      80.744  55.783  80.014  0.00  0.00           C
ATOM   1467 HD21 LEU X  96      80.134  56.249  80.788  0.00  0.00           H
ATOM   1468 HD22 LEU X  96      80.097  55.793  79.137  0.00  0.00           H
ATOM   1469 HD23 LEU X  96      80.855  54.733  80.283  0.00  0.00           H
ATOM   1470  C   LEU X  96      84.214  53.430  78.191  0.00  0.00           C
ATOM   1471  O   LEU X  96      83.745  53.157  77.094  0.00  0.00           O
ATOM   1472  N   GLY X  97      85.373  52.960  78.637  0.00  0.00           N
ATOM   1473  H   GLY X  97      85.719  53.170  79.563  0.00  0.00           H
ATOM   1474  CA  GLY X  97      85.953  51.794  78.055  0.00  0.00           C
ATOM   1475  HA2 GLY X  97      86.564  51.212  78.745  0.00  0.00           H
ATOM   1476  HA3 GLY X  97      85.171  51.079  77.801  0.00  0.00           H
ATOM   1477  C   GLY X  97      86.953  52.220  76.984  0.00  0.00           C
ATOM   1478  O   GLY X  97      87.573  53.275  77.010  0.00  0.00           O
ATOM   1479  N   ASN X  98      87.221  51.350  76.024  0.00  0.00           N
ATOM   1480  H   ASN X  98      86.708  50.483  75.957  0.00  0.00           H
ATOM   1481  CA  ASN X  98      88.064  51.586  74.909  0.00  0.00           C
ATOM   1482  HA  ASN X  98      88.399  52.623  74.896  0.00  0.00           H
ATOM   1483  CB  ASN X  98      89.377  50.743  75.034  0.00  0.00           C
ATOM   1484  HB2 ASN X  98      89.866  50.847  74.065  0.00  0.00           H
ATOM   1485  HB3 ASN X  98      90.034  51.183  75.784  0.00  0.00           H
ATOM   1486  CG  ASN X  98      89.264  49.255  75.258  0.00  0.00           C
ATOM   1487  OD1 ASN X  98      89.539  48.422  74.399  0.00  0.00           O
ATOM   1488  ND2 ASN X  98      88.973  48.765  76.446  0.00  0.00           N
ATOM   1489 HD21 ASN X  98      88.604  49.478  77.059  0.00  0.00           H
ATOM   1490 HD22 ASN X  98      88.830  47.766  76.497  0.00  0.00           H
ATOM   1491  C   ASN X  98      87.386  51.320  73.523  0.00  0.00           C
ATOM   1492  O   ASN X  98      86.687  50.294  73.243  0.00  0.00           O
ATOM   1493  N   ILE X  99      87.371  52.434  72.792  0.00  0.00           N
ATOM   1494  H   ILE X  99      87.978  53.204  73.036  0.00  0.00           H
ATOM   1495  CA  ILE X  99      86.411  52.692  71.734  0.00  0.00           C
ATOM   1496  HA  ILE X  99      85.668  51.894  71.751  0.00  0.00           H
ATOM   1497  CB  ILE X  99      85.563  54.019  72.032  0.00  0.00           C
ATOM   1498  HB  ILE X  99      86.262  54.854  71.984  0.00  0.00           H
ATOM   1499  CG2 ILE X  99      84.531  54.198  70.970  0.00  0.00           C
ATOM   1500 HG21 ILE X  99      83.860  53.351  70.824  0.00  0.00           H
ATOM   1501 HG22 ILE X  99      83.895  55.052  71.200  0.00  0.00           H
ATOM   1502 HG23 ILE X  99      84.939  54.184  69.959  0.00  0.00           H
ATOM   1503  CG1 ILE X  99      84.956  54.108  73.467  0.00  0.00           C
ATOM   1504 HG12 ILE X  99      84.038  53.524  73.407  0.00  0.00           H
ATOM   1505 HG13 ILE X  99      85.564  53.755  74.301  0.00  0.00           H
ATOM   1506  CD1 ILE X  99      84.686  55.493  73.990  0.00  0.00           C
ATOM   1507 HD11 ILE X  99      84.318  56.029  73.114  0.00  0.00           H
ATOM   1508 HD12 ILE X  99      83.967  55.474  74.809  0.00  0.00           H
ATOM   1509 HD13 ILE X  99      85.656  55.935  74.219  0.00  0.00           H
ATOM   1510  C   ILE X  99      87.083  52.709  70.328  0.00  0.00           C
ATOM   1511  O   ILE X  99      87.888  53.508  69.881  0.00  0.00           O
ATOM   1512  N   HIE X 100      86.841  51.642  69.537  0.00  0.00           N
ATOM   1513  H   HIE X 100      86.187  50.942  69.857  0.00  0.00           H
ATOM   1514  CA  HIE X 100      87.571  51.303  68.304  0.00  0.00           C
ATOM   1515  HA  HIE X 100      88.464  51.928  68.270  0.00  0.00           H
ATOM   1516  CB  HIE X 100      87.937  49.847  68.529  0.00  0.00           C
ATOM   1517  HB2 HIE X 100      87.031  49.267  68.702  0.00  0.00           H
ATOM   1518  HB3 HIE X 100      88.480  49.438  67.677  0.00  0.00           H
ATOM   1519  CG  HIE X 100      88.896  49.534  69.687  0.00  0.00           C
ATOM   1520  ND1 HIE X 100      90.284  49.607  69.542  0.00  0.00           N
ATOM   1521  CE1 HIE X 100      90.834  49.343  70.715  0.00  0.00           C
ATOM   1522  HE1 HIE X 100      91.906  49.230  70.771  0.00  0.00           H
ATOM   1523  NE2 HIE X 100      89.811  49.053  71.603  0.00  0.00           N
ATOM   1524  HE2 HIE X 100      89.913  48.684  72.537  0.00  0.00           H
ATOM   1525  CD2 HIE X 100      88.609  49.177  70.951  0.00  0.00           C
ATOM   1526  HD2 HIE X 100      87.619  49.092  71.374  0.00  0.00           H
ATOM   1527  C   HIE X 100      86.703  51.629  67.105  0.00  0.00           C
ATOM   1528  O   HIE X 100      86.366  50.696  66.376  0.00  0.00           O
ATOM   1529  N   HIE X 101      86.288  52.892  66.939  0.00  0.00           N
ATOM   1530  H   HIE X 101      86.597  53.520  67.668  0.00  0.00           H
ATOM   1531  CA  HIE X 101      85.540  53.333  65.750  0.00  0.00           C
ATOM   1532  HA  HIE X 101      84.795  52.553  65.593  0.00  0.00           H
ATOM   1533  CB  HIE X 101      84.661  54.565  66.056  0.00  0.00           C
ATOM   1534  HB2 HIE X 101      84.098  54.335  66.960  0.00  0.00           H
ATOM   1535  HB3 HIE X 101      85.341  55.408  66.181  0.00  0.00           H
ATOM   1536  CG  HIE X 101      83.708  54.988  65.005  0.00  0.00           C
ATOM   1537  ND1 HIE X 101      83.008  56.160  64.959  0.00  0.00           N
ATOM   1538  CE1 HIE X 101      82.173  56.116  63.896  0.00  0.00           C
ATOM   1539  HE1 HIE X 101      81.433  56.889  63.755  0.00  0.00           H
ATOM   1540  NE2 HIE X 101      82.172  54.916  63.424  0.00  0.00           N
ATOM   1541  HE2 HIE X 101      81.488  54.577  62.763  0.00  0.00           H
ATOM   1542  CD2 HIE X 101      83.059  54.133  64.136  0.00  0.00           C
ATOM   1543  HD2 HIE X 101      83.207  53.063  64.126  0.00  0.00           H
ATOM   1544  C   HIE X 101      86.424  53.433  64.491  0.00  0.00           C
ATOM   1545  O   HIE X 101      87.036  54.511  64.254  0.00  0.00           O
ATOM   1546  N   LYS X 102      86.583  52.353  63.690  0.00  0.00           N
ATOM   1547  H   LYS X 102      86.037  51.540  63.937  0.00  0.00           H
ATOM   1548  CA  LYS X 102      87.285  52.298  62.325  0.00  0.00           C
ATOM   1549  HA  LYS X 102      87.487  53.285  61.910  0.00  0.00           H
ATOM   1550  CB  LYS X 102      88.687  51.485  62.517  0.00  0.00           C
ATOM   1551  HB2 LYS X 102      88.405  50.481  62.832  0.00  0.00           H
ATOM   1552  HB3 LYS X 102      89.195  51.677  61.571  0.00  0.00           H
ATOM   1553  CG  LYS X 102      89.567  52.159  63.544  0.00  0.00           C
ATOM   1554  HG2 LYS X 102      89.710  53.233  63.428  0.00  0.00           H
ATOM   1555  HG3 LYS X 102      89.058  52.156  64.508  0.00  0.00           H
ATOM   1556  CD  LYS X 102      90.880  51.440  63.832  0.00  0.00           C
ATOM   1557  HD2 LYS X 102      91.370  51.813  64.731  0.00  0.00           H
ATOM   1558  HD3 LYS X 102      90.676  50.379  63.973  0.00  0.00           H
ATOM   1559  CE  LYS X 102      91.850  51.504  62.627  0.00  0.00           C
ATOM   1560  HE2 LYS X 102      91.392  51.150  61.703  0.00  0.00           H
ATOM   1561  HE3 LYS X 102      92.237  52.512  62.481  0.00  0.00           H
ATOM   1562  NZ  LYS X 102      92.999  50.597  62.849  0.00  0.00           N
ATOM   1563  HZ1 LYS X 102      92.710  49.630  62.892  0.00  0.00           H
ATOM   1564  HZ2 LYS X 102      93.617  50.691  62.056  0.00  0.00           H
ATOM   1565  HZ3 LYS X 102      93.557  50.854  63.651  0.00  0.00           H
ATOM   1566  C   LYS X 102      86.400  51.572  61.270  0.00  0.00           C
ATOM   1567  O   LYS X 102      86.651  50.453  60.800  0.00  0.00           O
ATOM   1568  N   PRO X 103      85.363  52.303  60.732  0.00  0.00           N
ATOM   1569  CD  PRO X 103      84.868  53.664  61.228  0.00  0.00           C
ATOM   1570  HD2 PRO X 103      85.663  54.398  61.362  0.00  0.00           H
ATOM   1571  HD3 PRO X 103      84.267  53.554  62.131  0.00  0.00           H
ATOM   1572  CG  PRO X 103      84.020  54.145  60.067  0.00  0.00           C
ATOM   1573  HG2 PRO X 103      84.683  54.597  59.328  0.00  0.00           H
ATOM   1574  HG3 PRO X 103      83.210  54.741  60.487  0.00  0.00           H
ATOM   1575  CB  PRO X 103      83.465  52.918  59.418  0.00  0.00           C
ATOM   1576  HB2 PRO X 103      83.220  53.111  58.374  0.00  0.00           H
ATOM   1577  HB3 PRO X 103      82.522  52.613  59.872  0.00  0.00           H
ATOM   1578  CA  PRO X 103      84.561  51.885  59.591  0.00  0.00           C
ATOM   1579  HA  PRO X 103      84.036  50.954  59.803  0.00  0.00           H
ATOM   1580  C   PRO X 103      85.437  51.822  58.305  0.00  0.00           C
ATOM   1581  O   PRO X 103      86.436  52.495  58.217  0.00  0.00           O
ATOM   1582  N   GLY X 104      85.111  51.031  57.263  0.00  0.00           N
ATOM   1583  H   GLY X 104      84.456  50.287  57.455  0.00  0.00           H
ATOM   1584  CA  GLY X 104      85.609  51.262  55.906  0.00  0.00           C
ATOM   1585  HA2 GLY X 104      86.676  51.479  55.848  0.00  0.00           H
ATOM   1586  HA3 GLY X 104      85.390  50.349  55.352  0.00  0.00           H
ATOM   1587  C   GLY X 104      84.848  52.454  55.206  0.00  0.00           C
ATOM   1588  O   GLY X 104      83.698  52.755  55.560  0.00  0.00           O
ATOM   1589  N   GLY X 105      85.540  53.209  54.308  0.00  0.00           N
ATOM   1590  H   GLY X 105      86.418  52.891  53.924  0.00  0.00           H
ATOM   1591  CA  GLY X 105      84.966  54.433  53.650  0.00  0.00           C
ATOM   1592  HA2 GLY X 105      84.459  55.124  54.324  0.00  0.00           H
ATOM   1593  HA3 GLY X 105      85.861  54.947  53.298  0.00  0.00           H
ATOM   1594  C   GLY X 105      83.934  54.068  52.555  0.00  0.00           C
ATOM   1595  O   GLY X 105      84.332  53.778  51.422  0.00  0.00           O
ATOM   1596  N   GLY X 106      82.600  54.049  52.938  0.00  0.00           N
ATOM   1597  H   GLY X 106      82.411  54.421  53.857  0.00  0.00           H
ATOM   1598  CA  GLY X 106      81.458  53.600  52.031  0.00  0.00           C
ATOM   1599  HA2 GLY X 106      81.837  52.867  51.318  0.00  0.00           H
ATOM   1600  HA3 GLY X 106      80.611  53.224  52.604  0.00  0.00           H
ATOM   1601  C   GLY X 106      80.932  54.714  51.114  0.00  0.00           C
ATOM   1602  O   GLY X 106      81.509  55.825  51.010  0.00  0.00           O
ATOM   1603  N   GLN X 107      79.985  54.299  50.287  0.00  0.00           N
ATOM   1604  H   GLN X 107      79.579  53.385  50.426  0.00  0.00           H
ATOM   1605  CA  GLN X 107      79.727  54.965  48.965  0.00  0.00           C
ATOM   1606  HA  GLN X 107      80.322  55.878  48.971  0.00  0.00           H
ATOM   1607  CB  GLN X 107      80.300  54.065  47.861  0.00  0.00           C
ATOM   1608  HB2 GLN X 107      81.317  53.867  48.201  0.00  0.00           H
ATOM   1609  HB3 GLN X 107      79.654  53.187  47.843  0.00  0.00           H
ATOM   1610  CG  GLN X 107      80.292  54.818  46.516  0.00  0.00           C
ATOM   1611  HG2 GLN X 107      79.604  54.502  45.732  0.00  0.00           H
ATOM   1612  HG3 GLN X 107      80.104  55.854  46.798  0.00  0.00           H
ATOM   1613  CD  GLN X 107      81.683  54.887  45.809  0.00  0.00           C
ATOM   1614  OE1 GLN X 107      82.666  54.337  46.329  0.00  0.00           O
ATOM   1615  NE2 GLN X 107      81.709  55.603  44.741  0.00  0.00           N
ATOM   1616 HE21 GLN X 107      80.893  56.057  44.357  0.00  0.00           H
ATOM   1617 HE22 GLN X 107      82.627  55.616  44.320  0.00  0.00           H
ATOM   1618  C   GLN X 107      78.250  55.351  48.717  0.00  0.00           C
ATOM   1619  O   GLN X 107      77.344  54.494  48.736  0.00  0.00           O
ATOM   1620  N   VAL X 108      77.853  56.633  48.573  0.00  0.00           N
ATOM   1621  H   VAL X 108      78.581  57.333  48.563  0.00  0.00           H
ATOM   1622  CA  VAL X 108      76.385  57.093  48.358  0.00  0.00           C
ATOM   1623  HA  VAL X 108      75.769  56.209  48.193  0.00  0.00           H
ATOM   1624  CB  VAL X 108      75.898  57.807  49.604  0.00  0.00           C
ATOM   1625  HB  VAL X 108      76.520  58.672  49.831  0.00  0.00           H
ATOM   1626  CG1 VAL X 108      74.426  58.226  49.512  0.00  0.00           C
ATOM   1627 HG11 VAL X 108      74.138  58.745  50.426  0.00  0.00           H
ATOM   1628 HG12 VAL X 108      74.312  58.905  48.667  0.00  0.00           H
ATOM   1629 HG13 VAL X 108      73.787  57.344  49.464  0.00  0.00           H
ATOM   1630  CG2 VAL X 108      75.971  56.963  50.869  0.00  0.00           C
ATOM   1631 HG21 VAL X 108      75.416  56.027  50.810  0.00  0.00           H
ATOM   1632 HG22 VAL X 108      76.987  56.573  50.929  0.00  0.00           H
ATOM   1633 HG23 VAL X 108      75.836  57.495  51.811  0.00  0.00           H
ATOM   1634  C   VAL X 108      76.310  58.031  47.117  0.00  0.00           C
ATOM   1635  O   VAL X 108      77.185  58.813  46.862  0.00  0.00           O
ATOM   1636  N   GLU X 109      75.209  57.928  46.324  0.00  0.00           N
ATOM   1637  H   GLU X 109      74.426  57.322  46.523  0.00  0.00           H
ATOM   1638  CA  GLU X 109      75.074  58.739  45.104  0.00  0.00           C
ATOM   1639  HA  GLU X 109      75.475  59.752  45.137  0.00  0.00           H
ATOM   1640  CB  GLU X 109      75.738  58.008  43.909  0.00  0.00           C
ATOM   1641  HB2 GLU X 109      76.805  57.940  44.118  0.00  0.00           H
ATOM   1642  HB3 GLU X 109      75.393  56.992  43.718  0.00  0.00           H
ATOM   1643  CG  GLU X 109      75.637  58.623  42.522  0.00  0.00           C
ATOM   1644  HG2 GLU X 109      74.708  58.299  42.051  0.00  0.00           H
ATOM   1645  HG3 GLU X 109      75.615  59.706  42.644  0.00  0.00           H
ATOM   1646  CD  GLU X 109      76.895  58.331  41.682  0.00  0.00           C
ATOM   1647  OE1 GLU X 109      77.178  59.073  40.695  0.00  0.00           O
ATOM   1648  OE2 GLU X 109      77.585  57.282  41.933  0.00  0.00           O
ATOM   1649  C   GLU X 109      73.660  59.009  44.828  0.00  0.00           C
ATOM   1650  O   GLU X 109      72.843  58.109  44.765  0.00  0.00           O
ATOM   1651  N   VAL X 110      73.331  60.262  44.485  0.00  0.00           N
ATOM   1652  H   VAL X 110      74.041  60.981  44.475  0.00  0.00           H
ATOM   1653  CA  VAL X 110      71.992  60.790  44.279  0.00  0.00           C
ATOM   1654  HA  VAL X 110      71.352  59.914  44.173  0.00  0.00           H
ATOM   1655  CB  VAL X 110      71.606  61.571  45.618  0.00  0.00           C
ATOM   1656  HB  VAL X 110      72.312  62.401  45.649  0.00  0.00           H
ATOM   1657  CG1 VAL X 110      70.074  61.920  45.661  0.00  0.00           C
ATOM   1658 HG11 VAL X 110      69.782  62.644  44.900  0.00  0.00           H
ATOM   1659 HG12 VAL X 110      69.501  61.027  45.411  0.00  0.00           H
ATOM   1660 HG13 VAL X 110      69.702  62.227  46.639  0.00  0.00           H
ATOM   1661  CG2 VAL X 110      71.843  60.906  47.007  0.00  0.00           C
ATOM   1662 HG21 VAL X 110      71.069  60.205  47.318  0.00  0.00           H
ATOM   1663 HG22 VAL X 110      72.795  60.376  46.968  0.00  0.00           H
ATOM   1664 HG23 VAL X 110      71.849  61.773  47.668  0.00  0.00           H
ATOM   1665  C   VAL X 110      71.831  61.594  42.988  0.00  0.00           C
ATOM   1666  O   VAL X 110      72.646  62.426  42.581  0.00  0.00           O
ATOM   1667  N   LYS X 111      70.727  61.375  42.256  0.00  0.00           N
ATOM   1668  H   LYS X 111      70.153  60.625  42.615  0.00  0.00           H
ATOM   1669  CA  LYS X 111      70.341  61.927  41.007  0.00  0.00           C
ATOM   1670  HA  LYS X 111      71.111  62.628  40.685  0.00  0.00           H
ATOM   1671  CB  LYS X 111      70.413  60.870  39.849  0.00  0.00           C
ATOM   1672  HB2 LYS X 111      71.446  60.594  39.639  0.00  0.00           H
ATOM   1673  HB3 LYS X 111      69.996  59.993  40.344  0.00  0.00           H
ATOM   1674  CG  LYS X 111      69.686  61.002  38.474  0.00  0.00           C
ATOM   1675  HG2 LYS X 111      69.791  60.061  37.934  0.00  0.00           H
ATOM   1676  HG3 LYS X 111      68.634  61.190  38.692  0.00  0.00           H
ATOM   1677  CD  LYS X 111      70.271  62.087  37.536  0.00  0.00           C
ATOM   1678  HD2 LYS X 111      70.085  63.055  38.002  0.00  0.00           H
ATOM   1679  HD3 LYS X 111      71.340  61.884  37.473  0.00  0.00           H
ATOM   1680  CE  LYS X 111      69.591  61.987  36.136  0.00  0.00           C
ATOM   1681  HE2 LYS X 111      70.017  61.161  35.566  0.00  0.00           H
ATOM   1682  HE3 LYS X 111      68.532  61.754  36.245  0.00  0.00           H
ATOM   1683  NZ  LYS X 111      69.670  63.215  35.405  0.00  0.00           N
ATOM   1684  HZ1 LYS X 111      68.971  63.871  35.725  0.00  0.00           H
ATOM   1685  HZ2 LYS X 111      70.567  63.652  35.560  0.00  0.00           H
ATOM   1686  HZ3 LYS X 111      69.359  62.977  34.474  0.00  0.00           H
ATOM   1687  C   LYS X 111      69.016  62.603  41.243  0.00  0.00           C
ATOM   1688  O   LYS X 111      68.114  62.013  41.885  0.00  0.00           O
ATOM   1689  N   SER X 112      68.818  63.741  40.638  0.00  0.00           N
ATOM   1690  H   SER X 112      69.566  64.204  40.142  0.00  0.00           H
ATOM   1691  CA  SER X 112      67.674  64.636  40.692  0.00  0.00           C
ATOM   1692  HA  SER X 112      66.773  64.023  40.689  0.00  0.00           H
ATOM   1693  CB  SER X 112      67.696  65.403  42.043  0.00  0.00           C
ATOM   1694  HB2 SER X 112      66.809  66.036  42.017  0.00  0.00           H
ATOM   1695  HB3 SER X 112      67.579  64.691  42.859  0.00  0.00           H
ATOM   1696  OG  SER X 112      68.862  66.264  42.180  0.00  0.00           O
ATOM   1697  HG  SER X 112      69.646  65.833  41.831  0.00  0.00           H
ATOM   1698  C   SER X 112      67.674  65.675  39.616  0.00  0.00           C
ATOM   1699  O   SER X 112      68.713  65.920  38.940  0.00  0.00           O
ATOM   1700  N   GLU X 113      66.525  66.398  39.464  0.00  0.00           N
ATOM   1701  H   GLU X 113      65.769  66.405  40.134  0.00  0.00           H
ATOM   1702  CA  GLU X 113      66.496  67.547  38.525  0.00  0.00           C
ATOM   1703  HA  GLU X 113      67.504  67.702  38.142  0.00  0.00           H
ATOM   1704  CB  GLU X 113      65.693  67.048  37.344  0.00  0.00           C
ATOM   1705  HB2 GLU X 113      66.196  66.195  36.889  0.00  0.00           H
ATOM   1706  HB3 GLU X 113      64.722  66.803  37.775  0.00  0.00           H
ATOM   1707  CG  GLU X 113      65.355  68.177  36.250  0.00  0.00           C
ATOM   1708  HG2 GLU X 113      64.636  68.909  36.617  0.00  0.00           H
ATOM   1709  HG3 GLU X 113      66.271  68.736  36.057  0.00  0.00           H
ATOM   1710  CD  GLU X 113      64.834  67.659  34.945  0.00  0.00           C
ATOM   1711  OE1 GLU X 113      65.697  67.228  34.163  0.00  0.00           O
ATOM   1712  OE2 GLU X 113      63.631  67.792  34.671  0.00  0.00           O
ATOM   1713  C   GLU X 113      66.023  68.934  39.135  0.00  0.00           C
ATOM   1714  O   GLU X 113      66.755  69.906  39.102  0.00  0.00           O
ATOM   1715  N   LYS X 114      64.855  68.934  39.785  0.00  0.00           N
ATOM   1716  H   LYS X 114      64.304  68.087  39.788  0.00  0.00           H
ATOM   1717  CA  LYS X 114      64.096  70.193  40.080  0.00  0.00           C
ATOM   1718  HA  LYS X 114      64.709  71.080  39.917  0.00  0.00           H
ATOM   1719  CB  LYS X 114      62.909  70.378  39.183  0.00  0.00           C
ATOM   1720  HB2 LYS X 114      63.252  70.167  38.170  0.00  0.00           H
ATOM   1721  HB3 LYS X 114      62.149  69.611  39.335  0.00  0.00           H
ATOM   1722  CG  LYS X 114      62.361  71.788  39.128  0.00  0.00           C
ATOM   1723  HG2 LYS X 114      62.094  72.201  40.101  0.00  0.00           H
ATOM   1724  HG3 LYS X 114      63.096  72.480  38.715  0.00  0.00           H
ATOM   1725  CD  LYS X 114      61.205  71.776  38.080  0.00  0.00           C
ATOM   1726  HD2 LYS X 114      61.415  71.253  37.147  0.00  0.00           H
ATOM   1727  HD3 LYS X 114      60.429  71.178  38.558  0.00  0.00           H
ATOM   1728  CE  LYS X 114      60.646  73.220  37.913  0.00  0.00           C
ATOM   1729  HE2 LYS X 114      61.432  73.906  37.594  0.00  0.00           H
ATOM   1730  HE3 LYS X 114      59.887  73.313  37.136  0.00  0.00           H
ATOM   1731  NZ  LYS X 114      59.939  73.752  39.149  0.00  0.00           N
ATOM   1732  HZ1 LYS X 114      59.064  73.266  39.283  0.00  0.00           H
ATOM   1733  HZ2 LYS X 114      60.527  73.712  39.969  0.00  0.00           H
ATOM   1734  HZ3 LYS X 114      59.748  74.744  39.123  0.00  0.00           H
ATOM   1735  C   LYS X 114      63.641  70.141  41.542  0.00  0.00           C
ATOM   1736  O   LYS X 114      62.742  69.322  41.814  0.00  0.00           O
ATOM   1737  N   LEU X 115      64.279  70.994  42.260  0.00  0.00           N
ATOM   1738  H   LEU X 115      65.108  71.453  41.912  0.00  0.00           H
ATOM   1739  CA  LEU X 115      64.057  70.975  43.753  0.00  0.00           C
ATOM   1740  HA  LEU X 115      63.457  70.119  44.060  0.00  0.00           H
ATOM   1741  CB  LEU X 115      65.462  70.831  44.438  0.00  0.00           C
ATOM   1742  HB2 LEU X 115      66.100  71.705  44.306  0.00  0.00           H
ATOM   1743  HB3 LEU X 115      65.263  70.819  45.510  0.00  0.00           H
ATOM   1744  CG  LEU X 115      66.224  69.511  44.261  0.00  0.00           C
ATOM   1745  HG  LEU X 115      65.451  68.757  44.112  0.00  0.00           H
ATOM   1746  CD1 LEU X 115      67.155  69.546  43.050  0.00  0.00           C
ATOM   1747 HD11 LEU X 115      68.029  70.144  43.308  0.00  0.00           H
ATOM   1748 HD12 LEU X 115      67.597  68.560  42.906  0.00  0.00           H
ATOM   1749 HD13 LEU X 115      66.767  70.026  42.151  0.00  0.00           H
ATOM   1750  CD2 LEU X 115      67.017  69.151  45.551  0.00  0.00           C
ATOM   1751 HD21 LEU X 115      66.301  68.828  46.307  0.00  0.00           H
ATOM   1752 HD22 LEU X 115      67.633  68.255  45.468  0.00  0.00           H
ATOM   1753 HD23 LEU X 115      67.481  70.004  46.047  0.00  0.00           H
ATOM   1754  C   LEU X 115      63.188  72.103  44.251  0.00  0.00           C
ATOM   1755  O   LEU X 115      63.765  73.138  44.591  0.00  0.00           O
ATOM   1756  N   ASP X 116      61.864  72.074  44.197  0.00  0.00           N
ATOM   1757  H   ASP X 116      61.424  71.211  43.913  0.00  0.00           H
ATOM   1758  CA  ASP X 116      60.945  73.143  44.588  0.00  0.00           C
ATOM   1759  HA  ASP X 116      61.366  74.106  44.297  0.00  0.00           H
ATOM   1760  CB  ASP X 116      59.626  73.186  43.806  0.00  0.00           C
ATOM   1761  HB2 ASP X 116      59.102  72.251  44.006  0.00  0.00           H
ATOM   1762  HB3 ASP X 116      59.044  74.057  44.107  0.00  0.00           H
ATOM   1763  CG  ASP X 116      59.946  73.235  42.295  0.00  0.00           C
ATOM   1764  OD1 ASP X 116      59.023  72.758  41.576  0.00  0.00           O
ATOM   1765  OD2 ASP X 116      60.961  73.768  41.833  0.00  0.00           O
ATOM   1766  C   ASP X 116      60.631  73.047  46.078  0.00  0.00           C
ATOM   1767  O   ASP X 116      59.836  72.156  46.535  0.00  0.00           O
ATOM   1768  N   PHE X 117      61.351  73.810  46.842  0.00  0.00           N
ATOM   1769  H   PHE X 117      62.004  74.405  46.354  0.00  0.00           H
ATOM   1770  CA  PHE X 117      61.197  73.902  48.337  0.00  0.00           C
ATOM   1771  HA  PHE X 117      60.653  73.039  48.720  0.00  0.00           H
ATOM   1772  CB  PHE X 117      62.582  73.836  48.940  0.00  0.00           C
ATOM   1773  HB2 PHE X 117      63.146  74.707  48.604  0.00  0.00           H
ATOM   1774  HB3 PHE X 117      62.440  74.013  50.006  0.00  0.00           H
ATOM   1775  CG  PHE X 117      63.358  72.520  48.835  0.00  0.00           C
ATOM   1776  CD1 PHE X 117      62.839  71.390  48.252  0.00  0.00           C
ATOM   1777  HD1 PHE X 117      61.924  71.364  47.679  0.00  0.00           H
ATOM   1778  CE1 PHE X 117      63.552  70.179  48.285  0.00  0.00           C
ATOM   1779  HE1 PHE X 117      63.286  69.296  47.724  0.00  0.00           H
ATOM   1780  CZ  PHE X 117      64.820  70.249  48.827  0.00  0.00           C
ATOM   1781  HZ  PHE X 117      65.422  69.354  48.779  0.00  0.00           H
ATOM   1782  CE2 PHE X 117      65.338  71.361  49.486  0.00  0.00           C
ATOM   1783  HE2 PHE X 117      66.324  71.382  49.925  0.00  0.00           H
ATOM   1784  CD2 PHE X 117      64.604  72.570  49.410  0.00  0.00           C
ATOM   1785  HD2 PHE X 117      65.025  73.482  49.808  0.00  0.00           H
ATOM   1786  C   PHE X 117      60.498  75.265  48.784  0.00  0.00           C
ATOM   1787  O   PHE X 117      60.920  76.324  48.515  0.00  0.00           O
ATOM   1788  N   LYS X 118      59.328  75.095  49.350  0.00  0.00           N
ATOM   1789  H   LYS X 118      59.017  74.138  49.438  0.00  0.00           H
ATOM   1790  CA  LYS X 118      58.539  76.240  49.918  0.00  0.00           C
ATOM   1791  HA  LYS X 118      59.185  77.112  49.812  0.00  0.00           H
ATOM   1792  CB  LYS X 118      57.438  76.420  48.887  0.00  0.00           C
ATOM   1793  HB2 LYS X 118      57.900  76.550  47.908  0.00  0.00           H
ATOM   1794  HB3 LYS X 118      56.863  75.496  48.816  0.00  0.00           H
ATOM   1795  CG  LYS X 118      56.621  77.658  49.181  0.00  0.00           C
ATOM   1796  HG2 LYS X 118      56.381  77.762  50.239  0.00  0.00           H
ATOM   1797  HG3 LYS X 118      57.295  78.486  48.960  0.00  0.00           H
ATOM   1798  CD  LYS X 118      55.340  77.639  48.369  0.00  0.00           C
ATOM   1799  HD2 LYS X 118      55.585  77.875  47.334  0.00  0.00           H
ATOM   1800  HD3 LYS X 118      54.880  76.658  48.486  0.00  0.00           H
ATOM   1801  CE  LYS X 118      54.380  78.756  48.809  0.00  0.00           C
ATOM   1802  HE2 LYS X 118      54.688  79.148  49.778  0.00  0.00           H
ATOM   1803  HE3 LYS X 118      54.351  79.591  48.109  0.00  0.00           H
ATOM   1804  NZ  LYS X 118      53.018  78.227  49.018  0.00  0.00           N
ATOM   1805  HZ1 LYS X 118      53.054  77.417  49.620  0.00  0.00           H
ATOM   1806  HZ2 LYS X 118      52.383  78.912  49.403  0.00  0.00           H
ATOM   1807  HZ3 LYS X 118      52.766  77.806  48.136  0.00  0.00           H
ATOM   1808  C   LYS X 118      57.991  76.025  51.348  0.00  0.00           C
ATOM   1809  O   LYS X 118      57.242  75.086  51.717  0.00  0.00           O
ATOM   1810  N   ASP X 119      58.126  77.142  52.046  0.00  0.00           N
ATOM   1811  H   ASP X 119      58.726  77.846  51.639  0.00  0.00           H
ATOM   1812  CA  ASP X 119      57.637  77.261  53.449  0.00  0.00           C
ATOM   1813  HA  ASP X 119      58.037  78.213  53.799  0.00  0.00           H
ATOM   1814  CB  ASP X 119      56.121  77.338  53.573  0.00  0.00           C
ATOM   1815  HB2 ASP X 119      55.742  77.995  52.791  0.00  0.00           H
ATOM   1816  HB3 ASP X 119      55.693  76.391  53.246  0.00  0.00           H
ATOM   1817  CG  ASP X 119      55.575  77.836  54.958  0.00  0.00           C
ATOM   1818  OD1 ASP X 119      56.329  77.927  55.977  0.00  0.00           O
ATOM   1819  OD2 ASP X 119      54.369  78.021  54.989  0.00  0.00           O
ATOM   1820  C   ASP X 119      58.308  76.228  54.410  0.00  0.00           C
ATOM   1821  O   ASP X 119      57.836  75.121  54.594  0.00  0.00           O
ATOM   1822  N   ARG X 120      59.462  76.646  54.961  0.00  0.00           N
ATOM   1823  H   ARG X 120      59.899  77.506  54.663  0.00  0.00           H
ATOM   1824  CA  ARG X 120      60.105  75.981  56.142  0.00  0.00           C
ATOM   1825  HA  ARG X 120      61.067  76.492  56.118  0.00  0.00           H
ATOM   1826  CB  ARG X 120      59.369  76.450  57.418  0.00  0.00           C
ATOM   1827  HB2 ARG X 120      58.291  76.322  57.317  0.00  0.00           H
ATOM   1828  HB3 ARG X 120      59.664  75.928  58.329  0.00  0.00           H
ATOM   1829  CG  ARG X 120      59.577  77.926  57.780  0.00  0.00           C
ATOM   1830  HG2 ARG X 120      60.653  78.047  57.905  0.00  0.00           H
ATOM   1831  HG3 ARG X 120      59.328  78.566  56.934  0.00  0.00           H
ATOM   1832  CD  ARG X 120      58.689  78.458  58.950  0.00  0.00           C
ATOM   1833  HD2 ARG X 120      59.052  77.929  59.831  0.00  0.00           H
ATOM   1834  HD3 ARG X 120      58.704  79.515  59.219  0.00  0.00           H
ATOM   1835  NE  ARG X 120      57.226  78.195  58.811  0.00  0.00           N
ATOM   1836  HE  ARG X 120      56.902  77.701  57.992  0.00  0.00           H
ATOM   1837  CZ  ARG X 120      56.257  78.526  59.663  0.00  0.00           C
ATOM   1838  NH1 ARG X 120      56.533  78.970  60.844  0.00  0.00           N
ATOM   1839 HH11 ARG X 120      57.501  79.136  61.076  0.00  0.00           H
ATOM   1840 HH12 ARG X 120      55.775  79.167  61.482  0.00  0.00           H
ATOM   1841  NH2 ARG X 120      55.120  78.113  59.517  0.00  0.00           N
ATOM   1842 HH21 ARG X 120      54.858  77.697  58.635  0.00  0.00           H
ATOM   1843 HH22 ARG X 120      54.521  78.092  60.330  0.00  0.00           H
ATOM   1844  C   ARG X 120      60.434  74.511  56.064  0.00  0.00           C
ATOM   1845  O   ARG X 120      60.712  73.811  56.984  0.00  0.00           O
ATOM   1846  N   VAL X 121      60.558  73.993  54.813  0.00  0.00           N
ATOM   1847  H   VAL X 121      60.373  74.488  53.953  0.00  0.00           H
ATOM   1848  CA  VAL X 121      60.828  72.534  54.577  0.00  0.00           C
ATOM   1849  HA  VAL X 121      60.076  72.078  55.221  0.00  0.00           H
ATOM   1850  CB  VAL X 121      60.527  71.996  53.164  0.00  0.00           C
ATOM   1851  HB  VAL X 121      60.294  70.934  53.236  0.00  0.00           H
ATOM   1852  CG1 VAL X 121      59.291  72.661  52.499  0.00  0.00           C
ATOM   1853 HG11 VAL X 121      58.487  72.589  53.231  0.00  0.00           H
ATOM   1854 HG12 VAL X 121      59.513  73.710  52.303  0.00  0.00           H
ATOM   1855 HG13 VAL X 121      59.159  72.179  51.530  0.00  0.00           H
ATOM   1856  CG2 VAL X 121      61.745  72.141  52.280  0.00  0.00           C
ATOM   1857 HG21 VAL X 121      61.548  71.833  51.253  0.00  0.00           H
ATOM   1858 HG22 VAL X 121      62.277  73.088  52.369  0.00  0.00           H
ATOM   1859 HG23 VAL X 121      62.453  71.360  52.558  0.00  0.00           H
ATOM   1860  C   VAL X 121      62.258  72.220  54.986  0.00  0.00           C
ATOM   1861  O   VAL X 121      63.138  73.083  54.962  0.00  0.00           O
ATOM   1862  N   GLN X 122      62.519  70.953  55.341  0.00  0.00           N
ATOM   1863  H   GLN X 122      61.817  70.244  55.179  0.00  0.00           H
ATOM   1864  CA  GLN X 122      63.819  70.420  55.805  0.00  0.00           C
ATOM   1865  HA  GLN X 122      64.594  71.181  55.718  0.00  0.00           H
ATOM   1866  CB  GLN X 122      63.855  69.950  57.306  0.00  0.00           C
ATOM   1867  HB2 GLN X 122      63.377  68.973  57.381  0.00  0.00           H
ATOM   1868  HB3 GLN X 122      64.885  69.911  57.658  0.00  0.00           H
ATOM   1869  CG  GLN X 122      63.149  70.866  58.319  0.00  0.00           C
ATOM   1870  HG2 GLN X 122      63.751  71.774  58.278  0.00  0.00           H
ATOM   1871  HG3 GLN X 122      62.097  71.103  58.159  0.00  0.00           H
ATOM   1872  CD  GLN X 122      63.255  70.286  59.723  0.00  0.00           C
ATOM   1873  OE1 GLN X 122      63.926  69.316  60.123  0.00  0.00           O
ATOM   1874  NE2 GLN X 122      62.631  71.035  60.608  0.00  0.00           N
ATOM   1875 HE21 GLN X 122      62.026  71.764  60.258  0.00  0.00           H
ATOM   1876 HE22 GLN X 122      62.507  70.804  61.584  0.00  0.00           H
ATOM   1877  C   GLN X 122      64.333  69.231  54.935  0.00  0.00           C
ATOM   1878  O   GLN X 122      63.553  68.367  54.458  0.00  0.00           O
ATOM   1879  N   SER X 123      65.628  69.057  54.749  0.00  0.00           N
ATOM   1880  H   SER X 123      66.240  69.808  55.034  0.00  0.00           H
ATOM   1881  CA  SER X 123      66.239  67.898  54.078  0.00  0.00           C
ATOM   1882  HA  SER X 123      65.781  67.052  54.590  0.00  0.00           H
ATOM   1883  CB  SER X 123      66.014  68.006  52.526  0.00  0.00           C
ATOM   1884  HB2 SER X 123      66.425  67.157  51.979  0.00  0.00           H
ATOM   1885  HB3 SER X 123      64.975  67.815  52.258  0.00  0.00           H
ATOM   1886  OG  SER X 123      66.508  69.299  52.054  0.00  0.00           O
ATOM   1887  HG  SER X 123      65.795  69.779  51.626  0.00  0.00           H
ATOM   1888  C   SER X 123      67.742  67.671  54.501  0.00  0.00           C
ATOM   1889  O   SER X 123      68.513  68.562  54.828  0.00  0.00           O
ATOM   1890  N   LYS X 124      68.153  66.418  54.578  0.00  0.00           N
ATOM   1891  H   LYS X 124      67.436  65.706  54.568  0.00  0.00           H
ATOM   1892  CA  LYS X 124      69.543  66.019  54.486  0.00  0.00           C
ATOM   1893  HA  LYS X 124      70.168  66.890  54.288  0.00  0.00           H
ATOM   1894  CB  LYS X 124      70.009  65.294  55.752  0.00  0.00           C
ATOM   1895  HB2 LYS X 124      69.657  65.911  56.579  0.00  0.00           H
ATOM   1896  HB3 LYS X 124      69.524  64.327  55.886  0.00  0.00           H
ATOM   1897  CG  LYS X 124      71.540  65.056  55.802  0.00  0.00           C
ATOM   1898  HG2 LYS X 124      71.992  64.537  54.956  0.00  0.00           H
ATOM   1899  HG3 LYS X 124      72.020  66.031  55.879  0.00  0.00           H
ATOM   1900  CD  LYS X 124      71.815  64.337  57.123  0.00  0.00           C
ATOM   1901  HD2 LYS X 124      71.218  64.840  57.884  0.00  0.00           H
ATOM   1902  HD3 LYS X 124      71.503  63.297  57.034  0.00  0.00           H
ATOM   1903  CE  LYS X 124      73.260  64.474  57.419  0.00  0.00           C
ATOM   1904  HE2 LYS X 124      73.903  64.380  56.543  0.00  0.00           H
ATOM   1905  HE3 LYS X 124      73.332  65.536  57.655  0.00  0.00           H
ATOM   1906  NZ  LYS X 124      73.819  63.593  58.518  0.00  0.00           N
ATOM   1907  HZ1 LYS X 124      73.648  62.616  58.329  0.00  0.00           H
ATOM   1908  HZ2 LYS X 124      74.797  63.837  58.586  0.00  0.00           H
ATOM   1909  HZ3 LYS X 124      73.379  63.932  59.362  0.00  0.00           H
ATOM   1910  C   LYS X 124      69.818  65.013  53.318  0.00  0.00           C
ATOM   1911  O   LYS X 124      69.399  63.855  53.352  0.00  0.00           O
ATOM   1912  N   ILE X 125      70.494  65.508  52.234  0.00  0.00           N
ATOM   1913  H   ILE X 125      70.964  66.395  52.347  0.00  0.00           H
ATOM   1914  CA  ILE X 125      70.670  64.718  51.024  0.00  0.00           C
ATOM   1915  HA  ILE X 125      69.916  63.932  51.057  0.00  0.00           H
ATOM   1916  CB  ILE X 125      70.390  65.518  49.715  0.00  0.00           C
ATOM   1917  HB  ILE X 125      71.015  66.408  49.786  0.00  0.00           H
ATOM   1918  CG2 ILE X 125      70.522  64.739  48.411  0.00  0.00           C
ATOM   1919 HG21 ILE X 125      69.822  63.914  48.282  0.00  0.00           H
ATOM   1920 HG22 ILE X 125      70.356  65.340  47.517  0.00  0.00           H
ATOM   1921 HG23 ILE X 125      71.561  64.433  48.284  0.00  0.00           H
ATOM   1922  CG1 ILE X 125      68.904  66.081  49.721  0.00  0.00           C
ATOM   1923 HG12 ILE X 125      68.115  65.457  49.301  0.00  0.00           H
ATOM   1924 HG13 ILE X 125      68.726  66.389  50.751  0.00  0.00           H
ATOM   1925  CD1 ILE X 125      68.931  67.441  48.940  0.00  0.00           C
ATOM   1926 HD11 ILE X 125      69.220  67.290  47.900  0.00  0.00           H
ATOM   1927 HD12 ILE X 125      67.957  67.910  49.077  0.00  0.00           H
ATOM   1928 HD13 ILE X 125      69.565  68.152  49.469  0.00  0.00           H
ATOM   1929  C   ILE X 125      72.088  64.196  51.005  0.00  0.00           C
ATOM   1930  O   ILE X 125      73.060  64.942  51.197  0.00  0.00           O
ATOM   1931  N   GLY X 126      72.235  62.949  50.471  0.00  0.00           N
ATOM   1932  H   GLY X 126      71.359  62.485  50.278  0.00  0.00           H
ATOM   1933  CA  GLY X 126      73.532  62.398  50.004  0.00  0.00           C
ATOM   1934  HA2 GLY X 126      73.363  61.461  49.473  0.00  0.00           H
ATOM   1935  HA3 GLY X 126      73.925  63.124  49.293  0.00  0.00           H
ATOM   1936  C   GLY X 126      74.621  62.253  51.042  0.00  0.00           C
ATOM   1937  O   GLY X 126      75.722  62.558  50.694  0.00  0.00           O
ATOM   1938  N   SER X 127      74.242  61.979  52.305  0.00  0.00           N
ATOM   1939  H   SER X 127      73.262  61.750  52.395  0.00  0.00           H
ATOM   1940  CA  SER X 127      75.164  62.109  53.486  0.00  0.00           C
ATOM   1941  HA  SER X 127      75.983  62.734  53.131  0.00  0.00           H
ATOM   1942  CB  SER X 127      74.434  62.766  54.598  0.00  0.00           C
ATOM   1943  HB2 SER X 127      75.168  63.044  55.354  0.00  0.00           H
ATOM   1944  HB3 SER X 127      73.888  63.618  54.191  0.00  0.00           H
ATOM   1945  OG  SER X 127      73.578  61.883  55.276  0.00  0.00           O
ATOM   1946  HG  SER X 127      74.240  61.447  55.818  0.00  0.00           H
ATOM   1947  C   SER X 127      75.881  60.897  53.986  0.00  0.00           C
ATOM   1948  O   SER X 127      75.309  59.770  54.074  0.00  0.00           O
ATOM   1949  N   LEU X 128      77.145  61.070  54.385  0.00  0.00           N
ATOM   1950  H   LEU X 128      77.468  62.027  54.347  0.00  0.00           H
ATOM   1951  CA  LEU X 128      78.056  60.213  54.968  0.00  0.00           C
ATOM   1952  HA  LEU X 128      77.469  59.394  55.383  0.00  0.00           H
ATOM   1953  CB  LEU X 128      78.989  59.702  53.913  0.00  0.00           C
ATOM   1954  HB2 LEU X 128      78.408  59.320  53.074  0.00  0.00           H
ATOM   1955  HB3 LEU X 128      79.501  60.499  53.375  0.00  0.00           H
ATOM   1956  CG  LEU X 128      80.014  58.647  54.382  0.00  0.00           C
ATOM   1957  HG  LEU X 128      80.040  58.523  55.465  0.00  0.00           H
ATOM   1958  CD1 LEU X 128      79.695  57.288  53.719  0.00  0.00           C
ATOM   1959 HD11 LEU X 128      78.639  57.027  53.793  0.00  0.00           H
ATOM   1960 HD12 LEU X 128      79.754  57.292  52.631  0.00  0.00           H
ATOM   1961 HD13 LEU X 128      80.315  56.479  54.105  0.00  0.00           H
ATOM   1962  CD2 LEU X 128      81.361  59.059  53.895  0.00  0.00           C
ATOM   1963 HD21 LEU X 128      81.581  60.026  54.348  0.00  0.00           H
ATOM   1964 HD22 LEU X 128      82.155  58.461  54.342  0.00  0.00           H
ATOM   1965 HD23 LEU X 128      81.474  59.093  52.811  0.00  0.00           H
ATOM   1966  C   LEU X 128      78.858  60.921  56.149  0.00  0.00           C
ATOM   1967  O   LEU X 128      80.127  60.821  56.224  0.00  0.00           O
ATOM   1968  N   ASP X 129      78.200  61.527  57.088  0.00  0.00           N
ATOM   1969  H   ASP X 129      77.191  61.484  57.106  0.00  0.00           H
ATOM   1970  CA  ASP X 129      78.837  62.122  58.317  0.00  0.00           C
ATOM   1971  HA  ASP X 129      79.757  62.672  58.120  0.00  0.00           H
ATOM   1972  CB  ASP X 129      77.794  63.001  59.020  0.00  0.00           C
ATOM   1973  HB2 ASP X 129      76.954  62.352  59.269  0.00  0.00           H
ATOM   1974  HB3 ASP X 129      78.176  63.478  59.923  0.00  0.00           H
ATOM   1975  CG  ASP X 129      77.353  64.199  58.181  0.00  0.00           C
ATOM   1976  OD1 ASP X 129      78.076  64.639  57.248  0.00  0.00           O
ATOM   1977  OD2 ASP X 129      76.289  64.803  58.455  0.00  0.00           O
ATOM   1978  C   ASP X 129      79.352  61.052  59.247  0.00  0.00           C
ATOM   1979  O   ASP X 129      78.895  59.923  59.201  0.00  0.00           O
ATOM   1980  N   ASN X 130      80.279  61.403  60.178  0.00  0.00           N
ATOM   1981  H   ASN X 130      80.625  62.352  60.155  0.00  0.00           H
ATOM   1982  CA  ASN X 130      80.884  60.443  61.082  0.00  0.00           C
ATOM   1983  HA  ASN X 130      80.156  59.645  61.226  0.00  0.00           H
ATOM   1984  CB  ASN X 130      82.068  59.783  60.343  0.00  0.00           C
ATOM   1985  HB2 ASN X 130      81.605  59.380  59.443  0.00  0.00           H
ATOM   1986  HB3 ASN X 130      82.894  60.399  59.986  0.00  0.00           H
ATOM   1987  CG  ASN X 130      82.807  58.624  61.086  0.00  0.00           C
ATOM   1988  OD1 ASN X 130      82.961  58.589  62.319  0.00  0.00           O
ATOM   1989  ND2 ASN X 130      83.180  57.560  60.377  0.00  0.00           N
ATOM   1990 HD21 ASN X 130      83.057  57.392  59.389  0.00  0.00           H
ATOM   1991 HD22 ASN X 130      83.714  56.925  60.953  0.00  0.00           H
ATOM   1992  C   ASN X 130      81.369  61.145  62.405  0.00  0.00           C
ATOM   1993  O   ASN X 130      82.124  62.064  62.394  0.00  0.00           O
ATOM   1994  N   ILE X 131      80.902  60.535  63.504  0.00  0.00           N
ATOM   1995  H   ILE X 131      80.283  59.751  63.354  0.00  0.00           H
ATOM   1996  CA  ILE X 131      81.167  60.960  64.897  0.00  0.00           C
ATOM   1997  HA  ILE X 131      82.149  61.426  64.973  0.00  0.00           H
ATOM   1998  CB  ILE X 131      80.061  62.033  65.317  0.00  0.00           C
ATOM   1999  HB  ILE X 131      80.039  62.848  64.593  0.00  0.00           H
ATOM   2000  CG2 ILE X 131      78.643  61.543  65.392  0.00  0.00           C
ATOM   2001 HG21 ILE X 131      78.365  61.090  64.440  0.00  0.00           H
ATOM   2002 HG22 ILE X 131      78.549  60.826  66.207  0.00  0.00           H
ATOM   2003 HG23 ILE X 131      77.970  62.400  65.429  0.00  0.00           H
ATOM   2004  CG1 ILE X 131      80.306  62.647  66.807  0.00  0.00           C
ATOM   2005 HG12 ILE X 131      80.117  61.851  67.527  0.00  0.00           H
ATOM   2006 HG13 ILE X 131      81.332  62.912  67.065  0.00  0.00           H
ATOM   2007  CD1 ILE X 131      79.504  63.866  67.080  0.00  0.00           C
ATOM   2008 HD11 ILE X 131      79.864  64.336  67.996  0.00  0.00           H
ATOM   2009 HD12 ILE X 131      79.568  64.614  66.290  0.00  0.00           H
ATOM   2010 HD13 ILE X 131      78.438  63.672  67.196  0.00  0.00           H
ATOM   2011  C   ILE X 131      81.278  59.777  65.869  0.00  0.00           C
ATOM   2012  O   ILE X 131      80.544  58.820  65.683  0.00  0.00           O
ATOM   2013  N   THR X 132      82.239  59.889  66.864  0.00  0.00           N
ATOM   2014  H   THR X 132      82.772  60.744  66.919  0.00  0.00           H
ATOM   2015  CA  THR X 132      82.165  59.124  68.117  0.00  0.00           C
ATOM   2016  HA  THR X 132      81.445  58.307  68.089  0.00  0.00           H
ATOM   2017  CB  THR X 132      83.444  58.372  68.425  0.00  0.00           C
ATOM   2018  HB  THR X 132      84.304  59.025  68.279  0.00  0.00           H
ATOM   2019  CG2 THR X 132      83.683  58.050  69.920  0.00  0.00           C
ATOM   2020 HG21 THR X 132      82.798  57.789  70.501  0.00  0.00           H
ATOM   2021 HG22 THR X 132      84.416  57.250  70.026  0.00  0.00           H
ATOM   2022 HG23 THR X 132      84.087  58.971  70.340  0.00  0.00           H
ATOM   2023  OG1 THR X 132      83.620  57.171  67.779  0.00  0.00           O
ATOM   2024  HG1 THR X 132      83.661  57.309  66.830  0.00  0.00           H
ATOM   2025  C   THR X 132      81.828  60.021  69.260  0.00  0.00           C
ATOM   2026  O   THR X 132      82.541  60.966  69.515  0.00  0.00           O
ATOM   2027  N   HID X 133      80.793  59.681  70.048  0.00  0.00           N
ATOM   2028  H   HID X 133      80.291  58.823  69.874  0.00  0.00           H
ATOM   2029  CA  HID X 133      80.198  60.597  71.005  0.00  0.00           C
ATOM   2030  HA  HID X 133      80.851  61.439  71.236  0.00  0.00           H
ATOM   2031  CB  HID X 133      78.879  61.174  70.553  0.00  0.00           C
ATOM   2032  HB2 HID X 133      79.121  61.766  69.671  0.00  0.00           H
ATOM   2033  HB3 HID X 133      78.212  60.373  70.235  0.00  0.00           H
ATOM   2034  CG  HID X 133      78.135  62.106  71.517  0.00  0.00           C
ATOM   2035  ND1 HID X 133      76.784  62.432  71.276  0.00  0.00           N
ATOM   2036  HD1 HID X 133      76.151  62.226  70.516  0.00  0.00           H
ATOM   2037  CE1 HID X 133      76.435  63.351  72.204  0.00  0.00           C
ATOM   2038  HE1 HID X 133      75.415  63.688  72.308  0.00  0.00           H
ATOM   2039  NE2 HID X 133      77.439  63.631  73.013  0.00  0.00           N
ATOM   2040  CD2 HID X 133      78.560  62.829  72.568  0.00  0.00           C
ATOM   2041  HD2 HID X 133      79.548  63.004  72.967  0.00  0.00           H
ATOM   2042  C   HID X 133      79.997  59.895  72.410  0.00  0.00           C
ATOM   2043  O   HID X 133      79.535  58.743  72.475  0.00  0.00           O
ATOM   2044  N   VAL X 134      80.411  60.573  73.512  0.00  0.00           N
ATOM   2045  H   VAL X 134      80.752  61.511  73.357  0.00  0.00           H
ATOM   2046  CA  VAL X 134      80.692  59.975  74.817  0.00  0.00           C
ATOM   2047  HA  VAL X 134      80.203  59.003  74.884  0.00  0.00           H
ATOM   2048  CB  VAL X 134      82.198  59.675  74.883  0.00  0.00           C
ATOM   2049  HB  VAL X 134      82.746  60.615  74.945  0.00  0.00           H
ATOM   2050  CG1 VAL X 134      82.611  58.680  75.980  0.00  0.00           C
ATOM   2051 HG11 VAL X 134      81.770  58.033  76.227  0.00  0.00           H
ATOM   2052 HG12 VAL X 134      83.489  58.071  75.761  0.00  0.00           H
ATOM   2053 HG13 VAL X 134      82.834  59.243  76.886  0.00  0.00           H
ATOM   2054  CG2 VAL X 134      82.749  59.022  73.559  0.00  0.00           C
ATOM   2055 HG21 VAL X 134      82.761  59.690  72.698  0.00  0.00           H
ATOM   2056 HG22 VAL X 134      83.759  58.715  73.828  0.00  0.00           H
ATOM   2057 HG23 VAL X 134      82.132  58.146  73.358  0.00  0.00           H
ATOM   2058  C   VAL X 134      80.148  60.898  75.925  0.00  0.00           C
ATOM   2059  O   VAL X 134      80.987  61.537  76.635  0.00  0.00           O
ATOM   2060  N   PRO X 135      78.846  61.008  76.109  0.00  0.00           N
ATOM   2061  CD  PRO X 135      77.768  60.285  75.378  0.00  0.00           C
ATOM   2062  HD2 PRO X 135      77.597  59.321  75.857  0.00  0.00           H
ATOM   2063  HD3 PRO X 135      77.977  59.994  74.348  0.00  0.00           H
ATOM   2064  CG  PRO X 135      76.476  61.165  75.473  0.00  0.00           C
ATOM   2065  HG2 PRO X 135      75.613  60.499  75.457  0.00  0.00           H
ATOM   2066  HG3 PRO X 135      76.577  61.925  74.697  0.00  0.00           H
ATOM   2067  CB  PRO X 135      76.723  61.794  76.859  0.00  0.00           C
ATOM   2068  HB2 PRO X 135      76.199  61.235  77.635  0.00  0.00           H
ATOM   2069  HB3 PRO X 135      76.317  62.806  76.874  0.00  0.00           H
ATOM   2070  CA  PRO X 135      78.225  61.803  77.154  0.00  0.00           C
ATOM   2071  HA  PRO X 135      78.524  62.848  77.074  0.00  0.00           H
ATOM   2072  C   PRO X 135      78.466  61.356  78.620  0.00  0.00           C
ATOM   2073  O   PRO X 135      78.345  60.172  78.958  0.00  0.00           O
ATOM   2074  N   GLY X 136      78.821  62.345  79.402  0.00  0.00           N
ATOM   2075  H   GLY X 136      79.065  63.253  79.033  0.00  0.00           H
ATOM   2076  CA  GLY X 136      79.254  61.971  80.754  0.00  0.00           C
ATOM   2077  HA2 GLY X 136      79.999  61.184  80.633  0.00  0.00           H
ATOM   2078  HA3 GLY X 136      79.689  62.877  81.176  0.00  0.00           H
ATOM   2079  C   GLY X 136      78.189  61.525  81.804  0.00  0.00           C
ATOM   2080  O   GLY X 136      78.356  61.799  82.964  0.00  0.00           O
ATOM   2081  N   GLY X 137      77.138  60.890  81.347  0.00  0.00           N
ATOM   2082  H   GLY X 137      77.128  60.540  80.400  0.00  0.00           H
ATOM   2083  CA  GLY X 137      75.884  60.673  82.073  0.00  0.00           C
ATOM   2084  HA2 GLY X 137      76.016  59.878  82.807  0.00  0.00           H
ATOM   2085  HA3 GLY X 137      75.489  61.536  82.609  0.00  0.00           H
ATOM   2086  C   GLY X 137      74.770  60.343  81.059  0.00  0.00           C
ATOM   2087  O   GLY X 137      74.836  59.356  80.388  0.00  0.00           O
ATOM   2088  N   GLY X 138      73.933  61.315  80.790  0.00  0.00           N
ATOM   2089  H   GLY X 138      74.037  62.201  81.263  0.00  0.00           H
ATOM   2090  CA  GLY X 138      72.919  61.302  79.729  0.00  0.00           C
ATOM   2091  HA2 GLY X 138      73.060  62.119  79.021  0.00  0.00           H
ATOM   2092  HA3 GLY X 138      73.027  60.366  79.181  0.00  0.00           H
ATOM   2093  C   GLY X 138      71.520  61.387  80.293  0.00  0.00           C
ATOM   2094  O   GLY X 138      70.534  61.043  79.584  0.00  0.00           O
ATOM   2095  N   ASN X 139      71.303  61.807  81.562  0.00  0.00           N
ATOM   2096  H   ASN X 139      72.082  62.181  82.084  0.00  0.00           H
ATOM   2097  CA  ASN X 139      69.989  61.945  82.158  0.00  0.00           C
ATOM   2098  HA  ASN X 139      69.553  60.952  82.046  0.00  0.00           H
ATOM   2099  CB  ASN X 139      69.980  62.293  83.659  0.00  0.00           C
ATOM   2100  HB2 ASN X 139      70.392  63.287  83.838  0.00  0.00           H
ATOM   2101  HB3 ASN X 139      68.947  62.416  83.982  0.00  0.00           H
ATOM   2102  CG  ASN X 139      70.616  61.255  84.649  0.00  0.00           C
ATOM   2103  OD1 ASN X 139      70.228  60.096  84.592  0.00  0.00           O
ATOM   2104  ND2 ASN X 139      71.279  61.702  85.699  0.00  0.00           N
ATOM   2105 HD21 ASN X 139      71.500  62.688  85.705  0.00  0.00           H
ATOM   2106 HD22 ASN X 139      71.741  61.065  86.332  0.00  0.00           H
ATOM   2107  C   ASN X 139      69.173  62.999  81.491  0.00  0.00           C
ATOM   2108  O   ASN X 139      69.682  64.106  81.140  0.00  0.00           O
ATOM   2109  N   LYS X 140      67.863  62.791  81.209  0.00  0.00           N
ATOM   2110  H   LYS X 140      67.425  61.897  81.383  0.00  0.00           H
ATOM   2111  CA  LYS X 140      67.010  63.900  80.629  0.00  0.00           C
ATOM   2112  HA  LYS X 140      67.505  64.818  80.946  0.00  0.00           H
ATOM   2113  CB  LYS X 140      67.045  63.734  79.060  0.00  0.00           C
ATOM   2114  HB2 LYS X 140      66.514  62.797  78.891  0.00  0.00           H
ATOM   2115  HB3 LYS X 140      66.351  64.489  78.690  0.00  0.00           H
ATOM   2116  CG  LYS X 140      68.478  63.784  78.434  0.00  0.00           C
ATOM   2117  HG2 LYS X 140      69.012  64.680  78.750  0.00  0.00           H
ATOM   2118  HG3 LYS X 140      69.018  62.874  78.697  0.00  0.00           H
ATOM   2119  CD  LYS X 140      68.381  63.882  76.932  0.00  0.00           C
ATOM   2120  HD2 LYS X 140      67.699  63.072  76.676  0.00  0.00           H
ATOM   2121  HD3 LYS X 140      67.962  64.855  76.675  0.00  0.00           H
ATOM   2122  CE  LYS X 140      69.715  63.644  76.229  0.00  0.00           C
ATOM   2123  HE2 LYS X 140      70.477  64.162  76.811  0.00  0.00           H
ATOM   2124  HE3 LYS X 140      69.890  62.568  76.240  0.00  0.00           H
ATOM   2125  NZ  LYS X 140      69.656  64.179  74.826  0.00  0.00           N
ATOM   2126  HZ1 LYS X 140      68.875  64.812  74.735  0.00  0.00           H
ATOM   2127  HZ2 LYS X 140      70.455  64.771  74.653  0.00  0.00           H
ATOM   2128  HZ3 LYS X 140      69.591  63.473  74.107  0.00  0.00           H
ATOM   2129  C   LYS X 140      65.600  63.953  81.124  0.00  0.00           C
ATOM   2130  O   LYS X 140      64.920  62.922  81.094  0.00  0.00           O
ATOM   2131  N   LYS X 141      65.066  65.183  81.392  0.00  0.00           N
ATOM   2132  H   LYS X 141      65.700  65.968  81.447  0.00  0.00           H
ATOM   2133  CA  LYS X 141      63.660  65.543  81.624  0.00  0.00           C
ATOM   2134  HA  LYS X 141      63.052  64.640  81.680  0.00  0.00           H
ATOM   2135  CB  LYS X 141      63.653  66.361  83.023  0.00  0.00           C
ATOM   2136  HB2 LYS X 141      63.901  65.573  83.734  0.00  0.00           H
ATOM   2137  HB3 LYS X 141      64.385  67.168  82.991  0.00  0.00           H
ATOM   2138  CG  LYS X 141      62.257  66.935  83.383  0.00  0.00           C
ATOM   2139  HG2 LYS X 141      62.032  67.752  82.697  0.00  0.00           H
ATOM   2140  HG3 LYS X 141      61.451  66.205  83.315  0.00  0.00           H
ATOM   2141  CD  LYS X 141      62.215  67.349  84.868  0.00  0.00           C
ATOM   2142  HD2 LYS X 141      62.336  66.467  85.496  0.00  0.00           H
ATOM   2143  HD3 LYS X 141      63.015  68.029  85.162  0.00  0.00           H
ATOM   2144  CE  LYS X 141      60.991  68.028  85.412  0.00  0.00           C
ATOM   2145  HE2 LYS X 141      61.148  68.339  86.445  0.00  0.00           H
ATOM   2146  HE3 LYS X 141      60.822  68.881  84.754  0.00  0.00           H
ATOM   2147  NZ  LYS X 141      59.936  67.058  85.491  0.00  0.00           N
ATOM   2148  HZ1 LYS X 141      60.095  66.370  86.213  0.00  0.00           H
ATOM   2149  HZ2 LYS X 141      59.113  67.535  85.831  0.00  0.00           H
ATOM   2150  HZ3 LYS X 141      59.758  66.719  84.556  0.00  0.00           H
ATOM   2151  C   LYS X 141      63.157  66.387  80.486  0.00  0.00           C
ATOM   2152  O   LYS X 141      63.532  67.461  80.209  0.00  0.00           O
ATOM   2153  N   ILE X 142      62.224  65.777  79.775  0.00  0.00           N
ATOM   2154  H   ILE X 142      61.879  64.899  80.134  0.00  0.00           H
ATOM   2155  CA  ILE X 142      61.647  66.350  78.514  0.00  0.00           C
ATOM   2156  HA  ILE X 142      62.024  67.360  78.352  0.00  0.00           H
ATOM   2157  CB  ILE X 142      61.930  65.497  77.224  0.00  0.00           C
ATOM   2158  HB  ILE X 142      61.330  64.611  77.431  0.00  0.00           H
ATOM   2159  CG2 ILE X 142      61.285  66.194  76.003  0.00  0.00           C
ATOM   2160 HG21 ILE X 142      60.217  66.382  76.113  0.00  0.00           H
ATOM   2161 HG22 ILE X 142      61.779  67.102  75.656  0.00  0.00           H
ATOM   2162 HG23 ILE X 142      61.390  65.485  75.181  0.00  0.00           H
ATOM   2163  CG1 ILE X 142      63.369  65.143  76.978  0.00  0.00           C
ATOM   2164 HG12 ILE X 142      63.733  65.873  76.255  0.00  0.00           H
ATOM   2165 HG13 ILE X 142      63.905  65.230  77.923  0.00  0.00           H
ATOM   2166  CD1 ILE X 142      63.540  63.728  76.477  0.00  0.00           C
ATOM   2167 HD11 ILE X 142      62.876  63.464  75.654  0.00  0.00           H
ATOM   2168 HD12 ILE X 142      64.599  63.802  76.230  0.00  0.00           H
ATOM   2169 HD13 ILE X 142      63.441  63.071  77.341  0.00  0.00           H
ATOM   2170  C   ILE X 142      60.135  66.455  78.827  0.00  0.00           C
ATOM   2171  O   ILE X 142      59.509  65.449  78.890  0.00  0.00           O
ATOM   2172  N   GLU X 143      59.672  67.685  79.163  0.00  0.00           N
ATOM   2173  H   GLU X 143      60.162  68.553  79.006  0.00  0.00           H
ATOM   2174  CA  GLU X 143      58.381  67.729  79.865  0.00  0.00           C
ATOM   2175  HA  GLU X 143      57.935  66.736  79.905  0.00  0.00           H
ATOM   2176  CB  GLU X 143      58.609  68.330  81.251  0.00  0.00           C
ATOM   2177  HB2 GLU X 143      57.724  68.176  81.869  0.00  0.00           H
ATOM   2178  HB3 GLU X 143      59.365  67.728  81.755  0.00  0.00           H
ATOM   2179  CG  GLU X 143      59.056  69.730  81.387  0.00  0.00           C
ATOM   2180  HG2 GLU X 143      59.932  69.884  80.757  0.00  0.00           H
ATOM   2181  HG3 GLU X 143      58.277  70.375  80.982  0.00  0.00           H
ATOM   2182  CD  GLU X 143      59.361  69.937  82.849  0.00  0.00           C
ATOM   2183  OE1 GLU X 143      58.417  69.914  83.695  0.00  0.00           O
ATOM   2184  OE2 GLU X 143      60.530  70.253  83.199  0.00  0.00           O
ATOM   2185  C   GLU X 143      57.448  68.551  78.980  0.00  0.00           C
ATOM   2186  O   GLU X 143      57.910  69.498  78.344  0.00  0.00           O
ATOM   2187  N   THR X 144      56.156  68.249  78.938  0.00  0.00           N
ATOM   2188  H   THR X 144      55.822  67.436  79.436  0.00  0.00           H
ATOM   2189  CA  THR X 144      55.171  68.955  78.036  0.00  0.00           C
ATOM   2190  HA  THR X 144      55.494  69.933  77.680  0.00  0.00           H
ATOM   2191  CB  THR X 144      54.930  68.112  76.828  0.00  0.00           C
ATOM   2192  HB  THR X 144      54.684  67.081  77.083  0.00  0.00           H
ATOM   2193  CG2 THR X 144      53.882  68.716  75.909  0.00  0.00           C
ATOM   2194 HG21 THR X 144      54.323  69.562  75.381  0.00  0.00           H
ATOM   2195 HG22 THR X 144      53.520  68.008  75.163  0.00  0.00           H
ATOM   2196 HG23 THR X 144      53.034  69.132  76.455  0.00  0.00           H
ATOM   2197  OG1 THR X 144      56.112  68.038  75.983  0.00  0.00           O
ATOM   2198  HG1 THR X 144      56.767  67.637  76.559  0.00  0.00           H
ATOM   2199  C   THR X 144      53.852  69.315  78.769  0.00  0.00           C
ATOM   2200  O   THR X 144      53.115  68.447  79.251  0.00  0.00           O
ATOM   2201  N   HIE X 145      53.623  70.627  78.976  0.00  0.00           N
ATOM   2202  H   HIE X 145      54.255  71.322  78.604  0.00  0.00           H
ATOM   2203  CA  HIE X 145      52.539  71.156  79.775  0.00  0.00           C
ATOM   2204  HA  HIE X 145      51.956  70.319  80.161  0.00  0.00           H
ATOM   2205  CB  HIE X 145      53.142  72.082  80.857  0.00  0.00           C
ATOM   2206  HB2 HIE X 145      53.791  72.818  80.383  0.00  0.00           H
ATOM   2207  HB3 HIE X 145      52.282  72.538  81.348  0.00  0.00           H
ATOM   2208  CG  HIE X 145      53.937  71.338  81.856  0.00  0.00           C
ATOM   2209  ND1 HIE X 145      53.446  70.478  82.758  0.00  0.00           N
ATOM   2210  CE1 HIE X 145      54.513  69.957  83.341  0.00  0.00           C
ATOM   2211  HE1 HIE X 145      54.506  69.150  84.059  0.00  0.00           H
ATOM   2212  NE2 HIE X 145      55.662  70.545  82.894  0.00  0.00           N
ATOM   2213  HE2 HIE X 145      56.567  70.354  83.300  0.00  0.00           H
ATOM   2214  CD2 HIE X 145      55.261  71.359  81.846  0.00  0.00           C
ATOM   2215  HD2 HIE X 145      55.954  71.758  81.120  0.00  0.00           H
ATOM   2216  C   HIE X 145      51.494  71.939  79.001  0.00  0.00           C
ATOM   2217  O   HIE X 145      51.894  72.677  78.061  0.00  0.00           O
ATOM   2218  N   LYS X 146      50.230  71.942  79.435  0.00  0.00           N
ATOM   2219  H   LYS X 146      49.874  71.320  80.147  0.00  0.00           H
ATOM   2220  CA  LYS X 146      49.154  72.501  78.558  0.00  0.00           C
ATOM   2221  HA  LYS X 146      49.603  73.437  78.225  0.00  0.00           H
ATOM   2222  CB  LYS X 146      48.870  71.611  77.344  0.00  0.00           C
ATOM   2223  HB2 LYS X 146      49.766  71.608  76.724  0.00  0.00           H
ATOM   2224  HB3 LYS X 146      48.617  70.556  77.457  0.00  0.00           H
ATOM   2225  CG  LYS X 146      47.768  72.258  76.498  0.00  0.00           C
ATOM   2226  HG2 LYS X 146      46.804  72.189  77.002  0.00  0.00           H
ATOM   2227  HG3 LYS X 146      47.893  73.339  76.435  0.00  0.00           H
ATOM   2228  CD  LYS X 146      47.696  71.733  75.044  0.00  0.00           C
ATOM   2229  HD2 LYS X 146      47.958  70.691  74.866  0.00  0.00           H
ATOM   2230  HD3 LYS X 146      46.661  71.816  74.713  0.00  0.00           H
ATOM   2231  CE  LYS X 146      48.641  72.581  74.238  0.00  0.00           C
ATOM   2232  HE2 LYS X 146      48.567  73.629  74.527  0.00  0.00           H
ATOM   2233  HE3 LYS X 146      49.672  72.287  74.434  0.00  0.00           H
ATOM   2234  NZ  LYS X 146      48.440  72.550  72.808  0.00  0.00           N
ATOM   2235  HZ1 LYS X 146      47.567  73.035  72.659  0.00  0.00           H
ATOM   2236  HZ2 LYS X 146      49.075  73.126  72.274  0.00  0.00           H
ATOM   2237  HZ3 LYS X 146      48.245  71.625  72.450  0.00  0.00           H
ATOM   2238  C   LYS X 146      47.914  72.870  79.374  0.00  0.00           C
ATOM   2239  O   LYS X 146      47.359  72.005  80.067  0.00  0.00           O
ATOM   2240  N   LEU X 147      47.483  74.113  79.215  0.00  0.00           N
ATOM   2241  H   LEU X 147      48.040  74.840  78.789  0.00  0.00           H
ATOM   2242  CA  LEU X 147      46.267  74.619  79.800  0.00  0.00           C
ATOM   2243  HA  LEU X 147      45.559  73.862  80.137  0.00  0.00           H
ATOM   2244  CB  LEU X 147      46.603  75.455  81.076  0.00  0.00           C
ATOM   2245  HB2 LEU X 147      47.295  74.732  81.509  0.00  0.00           H
ATOM   2246  HB3 LEU X 147      47.017  76.417  80.772  0.00  0.00           H
ATOM   2247  CG  LEU X 147      45.419  75.688  82.157  0.00  0.00           C
ATOM   2248  HG  LEU X 147      45.020  74.708  82.418  0.00  0.00           H
ATOM   2249  CD1 LEU X 147      45.897  76.399  83.343  0.00  0.00           C
ATOM   2250 HD11 LEU X 147      46.081  77.420  83.010  0.00  0.00           H
ATOM   2251 HD12 LEU X 147      45.057  76.474  84.034  0.00  0.00           H
ATOM   2252 HD13 LEU X 147      46.713  75.894  83.860  0.00  0.00           H
ATOM   2253  CD2 LEU X 147      44.276  76.549  81.544  0.00  0.00           C
ATOM   2254 HD21 LEU X 147      44.614  77.212  80.747  0.00  0.00           H
ATOM   2255 HD22 LEU X 147      43.479  75.879  81.222  0.00  0.00           H
ATOM   2256 HD23 LEU X 147      43.791  77.250  82.223  0.00  0.00           H
ATOM   2257  C   LEU X 147      45.439  75.427  78.780  0.00  0.00           C
ATOM   2258  O   LEU X 147      45.914  76.371  78.176  0.00  0.00           O
ATOM   2259  N   THR X 148      44.176  75.011  78.529  0.00  0.00           N
ATOM   2260  H   THR X 148      43.803  74.200  79.001  0.00  0.00           H
ATOM   2261  CA  THR X 148      43.426  75.381  77.306  0.00  0.00           C
ATOM   2262  HA  THR X 148      43.875  76.257  76.839  0.00  0.00           H
ATOM   2263  CB  THR X 148      43.462  74.184  76.327  0.00  0.00           C
ATOM   2264  HB  THR X 148      43.113  73.273  76.814  0.00  0.00           H
ATOM   2265  CG2 THR X 148      42.696  74.457  75.015  0.00  0.00           C
ATOM   2266 HG21 THR X 148      42.562  73.551  74.424  0.00  0.00           H
ATOM   2267 HG22 THR X 148      41.666  74.732  75.240  0.00  0.00           H
ATOM   2268 HG23 THR X 148      43.264  75.141  74.383  0.00  0.00           H
ATOM   2269  OG1 THR X 148      44.781  73.877  75.992  0.00  0.00           O
ATOM   2270  HG1 THR X 148      44.811  72.946  75.758  0.00  0.00           H
ATOM   2271  C   THR X 148      42.021  75.790  77.657  0.00  0.00           C
ATOM   2272  O   THR X 148      41.090  75.066  77.889  0.00  0.00           O
ATOM   2273  N   PHE X 149      41.897  77.133  77.840  0.00  0.00           N
ATOM   2274  H   PHE X 149      42.717  77.714  77.741  0.00  0.00           H
ATOM   2275  CA  PHE X 149      40.729  77.831  78.349  0.00  0.00           C
ATOM   2276  HA  PHE X 149      40.150  77.317  79.116  0.00  0.00           H
ATOM   2277  CB  PHE X 149      41.134  79.160  78.963  0.00  0.00           C
ATOM   2278  HB2 PHE X 149      41.765  78.846  79.795  0.00  0.00           H
ATOM   2279  HB3 PHE X 149      41.749  79.795  78.325  0.00  0.00           H
ATOM   2280  CG  PHE X 149      39.986  80.029  79.476  0.00  0.00           C
ATOM   2281  CD1 PHE X 149      39.364  79.766  80.752  0.00  0.00           C
ATOM   2282  HD1 PHE X 149      39.717  78.941  81.354  0.00  0.00           H
ATOM   2283  CE1 PHE X 149      38.357  80.549  81.188  0.00  0.00           C
ATOM   2284  HE1 PHE X 149      37.799  80.213  82.050  0.00  0.00           H
ATOM   2285  CZ  PHE X 149      38.015  81.780  80.516  0.00  0.00           C
ATOM   2286  HZ  PHE X 149      37.213  82.384  80.913  0.00  0.00           H
ATOM   2287  CE2 PHE X 149      38.699  82.059  79.301  0.00  0.00           C
ATOM   2288  HE2 PHE X 149      38.359  82.925  78.752  0.00  0.00           H
ATOM   2289  CD2 PHE X 149      39.636  81.170  78.782  0.00  0.00           C
ATOM   2290  HD2 PHE X 149      40.145  81.321  77.842  0.00  0.00           H
ATOM   2291  C   PHE X 149      39.753  78.196  77.242  0.00  0.00           C
ATOM   2292  O   PHE X 149      38.595  78.397  77.649  0.00  0.00           O
ATOM   2293  N   NME X 150      40.127  78.311  75.958  0.00  0.00           N
ATOM   2294  H   NME X 150      41.112  78.168  75.792  0.00  0.00           H
ATOM   2295  CH3 NME X 150      39.297  78.566  74.772  0.00  0.00           C
ATOM   2296 HH31 NME X 150      38.321  78.970  75.042  0.00  0.00           H
ATOM   2297 HH32 NME X 150      39.715  79.215  74.003  0.00  0.00           H
ATOM   2298 HH33 NME X 150      39.103  77.587  74.335  0.00  0.00           H
ATOM   2299  H1  ACE X 151      30.809  77.066  92.356  0.00  0.00           H
ATOM   2300  CH3 ACE X 151      30.958  77.239  91.290  0.00  0.00           C
ATOM   2301  H2  ACE X 151      31.340  78.251  91.159  0.00  0.00           H
ATOM   2302  H3  ACE X 151      30.014  77.229  90.745  0.00  0.00           H
ATOM   2303  C   ACE X 151      31.969  76.231  90.806  0.00  0.00           C
ATOM   2304  O   ACE X 151      31.784  75.106  91.090  0.00  0.00           O
ATOM   2305  N   VAL X 152      32.988  76.543  89.998  0.00  0.00           N
ATOM   2306  H   VAL X 152      33.085  77.541  89.873  0.00  0.00           H
ATOM   2307  CA  VAL X 152      34.054  75.601  89.529  0.00  0.00           C
ATOM   2308  HA  VAL X 152      33.651  74.631  89.819  0.00  0.00           H
ATOM   2309  CB  VAL X 152      34.257  75.588  87.969  0.00  0.00           C
ATOM   2310  HB  VAL X 152      34.579  76.547  87.563  0.00  0.00           H
ATOM   2311  CG1 VAL X 152      35.273  74.616  87.619  0.00  0.00           C
ATOM   2312 HG11 VAL X 152      36.216  75.050  87.949  0.00  0.00           H
ATOM   2313 HG12 VAL X 152      35.042  73.696  88.156  0.00  0.00           H
ATOM   2314 HG13 VAL X 152      35.298  74.593  86.530  0.00  0.00           H
ATOM   2315  CG2 VAL X 152      32.839  75.248  87.372  0.00  0.00           C
ATOM   2316 HG21 VAL X 152      32.906  75.136  86.290  0.00  0.00           H
ATOM   2317 HG22 VAL X 152      32.392  74.337  87.769  0.00  0.00           H
ATOM   2318 HG23 VAL X 152      32.202  76.108  87.579  0.00  0.00           H
ATOM   2319  C   VAL X 152      35.317  75.860  90.306  0.00  0.00           C
ATOM   2320  O   VAL X 152      35.797  76.975  90.442  0.00  0.00           O
ATOM   2321  N   GLN X 153      35.906  74.730  90.860  0.00  0.00           N
ATOM   2322  H   GLN X 153      35.359  73.881  90.829  0.00  0.00           H
ATOM   2323  CA  GLN X 153      37.124  74.882  91.645  0.00  0.00           C
ATOM   2324  HA  GLN X 153      37.570  75.837  91.367  0.00  0.00           H
ATOM   2325  CB  GLN X 153      36.745  75.040  93.126  0.00  0.00           C
ATOM   2326  HB2 GLN X 153      36.101  75.910  93.256  0.00  0.00           H
ATOM   2327  HB3 GLN X 153      36.181  74.184  93.497  0.00  0.00           H
ATOM   2328  CG  GLN X 153      38.019  75.346  94.019  0.00  0.00           C
ATOM   2329  HG2 GLN X 153      38.748  75.714  93.297  0.00  0.00           H
ATOM   2330  HG3 GLN X 153      37.677  76.162  94.655  0.00  0.00           H
ATOM   2331  CD  GLN X 153      38.561  74.159  94.765  0.00  0.00           C
ATOM   2332  OE1 GLN X 153      39.648  73.647  94.460  0.00  0.00           O
ATOM   2333  NE2 GLN X 153      37.945  73.861  95.901  0.00  0.00           N
ATOM   2334 HE21 GLN X 153      37.120  74.382  96.160  0.00  0.00           H
ATOM   2335 HE22 GLN X 153      38.306  73.261  96.629  0.00  0.00           H
ATOM   2336  C   GLN X 153      37.988  73.681  91.402  0.00  0.00           C
ATOM   2337  O   GLN X 153      37.596  72.526  91.801  0.00  0.00           O
ATOM   2338  N   ILE X 154      39.118  73.861  90.741  0.00  0.00           N
ATOM   2339  H   ILE X 154      39.330  74.822  90.515  0.00  0.00           H
ATOM   2340  CA  ILE X 154      39.879  72.779  90.046  0.00  0.00           C
ATOM   2341  HA  ILE X 154      39.444  71.799  90.244  0.00  0.00           H
ATOM   2342  CB  ILE X 154      39.980  72.896  88.500  0.00  0.00           C
ATOM   2343  HB  ILE X 154      40.364  73.862  88.171  0.00  0.00           H
ATOM   2344  CG2 ILE X 154      40.913  71.811  87.887  0.00  0.00           C
ATOM   2345 HG21 ILE X 154      40.437  70.833  87.953  0.00  0.00           H
ATOM   2346 HG22 ILE X 154      41.207  72.034  86.862  0.00  0.00           H
ATOM   2347 HG23 ILE X 154      41.885  71.771  88.378  0.00  0.00           H
ATOM   2348  CG1 ILE X 154      38.558  72.725  87.923  0.00  0.00           C
ATOM   2349 HG12 ILE X 154      38.214  71.767  88.313  0.00  0.00           H
ATOM   2350 HG13 ILE X 154      37.969  73.552  88.320  0.00  0.00           H
ATOM   2351  CD1 ILE X 154      38.463  72.809  86.435  0.00  0.00           C
ATOM   2352 HD11 ILE X 154      39.159  73.595  86.140  0.00  0.00           H
ATOM   2353 HD12 ILE X 154      38.794  71.921  85.897  0.00  0.00           H
ATOM   2354 HD13 ILE X 154      37.418  73.013  86.204  0.00  0.00           H
ATOM   2355  C   ILE X 154      41.265  72.725  90.639  0.00  0.00           C
ATOM   2356  O   ILE X 154      41.925  73.759  90.503  0.00  0.00           O
ATOM   2357  N   VAL X 155      41.666  71.563  91.259  0.00  0.00           N
ATOM   2358  H   VAL X 155      41.041  70.783  91.411  0.00  0.00           H
ATOM   2359  CA  VAL X 155      43.103  71.425  91.577  0.00  0.00           C
ATOM   2360  HA  VAL X 155      43.797  72.256  91.448  0.00  0.00           H
ATOM   2361  CB  VAL X 155      43.389  71.147  93.057  0.00  0.00           C
ATOM   2362  HB  VAL X 155      42.857  70.259  93.400  0.00  0.00           H
ATOM   2363  CG1 VAL X 155      44.909  70.912  93.369  0.00  0.00           C
ATOM   2364 HG11 VAL X 155      45.315  70.124  92.734  0.00  0.00           H
ATOM   2365 HG12 VAL X 155      45.506  71.769  93.059  0.00  0.00           H
ATOM   2366 HG13 VAL X 155      44.979  70.715  94.439  0.00  0.00           H
ATOM   2367  CG2 VAL X 155      42.975  72.300  93.912  0.00  0.00           C
ATOM   2368 HG21 VAL X 155      43.238  73.276  93.504  0.00  0.00           H
ATOM   2369 HG22 VAL X 155      41.885  72.292  93.888  0.00  0.00           H
ATOM   2370 HG23 VAL X 155      43.355  72.241  94.931  0.00  0.00           H
ATOM   2371  C   VAL X 155      43.654  70.318  90.687  0.00  0.00           C
ATOM   2372  O   VAL X 155      43.441  69.127  90.871  0.00  0.00           O
ATOM   2373  N   TYR X 156      44.507  70.688  89.737  0.00  0.00           N
ATOM   2374  H   TYR X 156      44.679  71.681  89.674  0.00  0.00           H
ATOM   2375  CA  TYR X 156      45.425  69.856  88.960  0.00  0.00           C
ATOM   2376  HA  TYR X 156      45.019  68.848  88.880  0.00  0.00           H
ATOM   2377  CB  TYR X 156      45.414  70.452  87.519  0.00  0.00           C
ATOM   2378  HB2 TYR X 156      44.374  70.261  87.252  0.00  0.00           H
ATOM   2379  HB3 TYR X 156      45.725  71.489  87.391  0.00  0.00           H
ATOM   2380  CG  TYR X 156      46.141  69.446  86.539  0.00  0.00           C
ATOM   2381  CD1 TYR X 156      45.343  68.676  85.624  0.00  0.00           C
ATOM   2382  HD1 TYR X 156      44.270  68.793  85.671  0.00  0.00           H
ATOM   2383  CE1 TYR X 156      45.941  67.701  84.801  0.00  0.00           C
ATOM   2384  HE1 TYR X 156      45.286  67.172  84.125  0.00  0.00           H
ATOM   2385  CZ  TYR X 156      47.323  67.709  84.675  0.00  0.00           C
ATOM   2386  OH  TYR X 156      47.985  66.983  83.747  0.00  0.00           O
ATOM   2387  HH  TYR X 156      48.843  66.758  84.116  0.00  0.00           H
ATOM   2388  CE2 TYR X 156      48.155  68.436  85.584  0.00  0.00           C
ATOM   2389  HE2 TYR X 156      49.226  68.393  85.451  0.00  0.00           H
ATOM   2390  CD2 TYR X 156      47.531  69.227  86.574  0.00  0.00           C
ATOM   2391  HD2 TYR X 156      48.103  69.807  87.282  0.00  0.00           H
ATOM   2392  C   TYR X 156      46.840  69.796  89.580  0.00  0.00           C
ATOM   2393  O   TYR X 156      47.694  70.708  89.400  0.00  0.00           O
ATOM   2394  N   LYS X 157      47.144  68.666  90.265  0.00  0.00           N
ATOM   2395  H   LYS X 157      46.373  68.071  90.530  0.00  0.00           H
ATOM   2396  CA  LYS X 157      48.362  68.479  91.029  0.00  0.00           C
ATOM   2397  HA  LYS X 157      49.144  69.101  90.593  0.00  0.00           H
ATOM   2398  CB  LYS X 157      48.071  69.018  92.469  0.00  0.00           C
ATOM   2399  HB2 LYS X 157      47.670  70.022  92.332  0.00  0.00           H
ATOM   2400  HB3 LYS X 157      47.239  68.393  92.794  0.00  0.00           H
ATOM   2401  CG  LYS X 157      49.234  69.112  93.410  0.00  0.00           C
ATOM   2402  HG2 LYS X 157      49.252  68.190  93.991  0.00  0.00           H
ATOM   2403  HG3 LYS X 157      50.147  69.322  92.852  0.00  0.00           H
ATOM   2404  CD  LYS X 157      49.059  70.345  94.302  0.00  0.00           C
ATOM   2405  HD2 LYS X 157      48.736  71.227  93.749  0.00  0.00           H
ATOM   2406  HD3 LYS X 157      48.295  70.181  95.062  0.00  0.00           H
ATOM   2407  CE  LYS X 157      50.406  70.660  94.994  0.00  0.00           C
ATOM   2408  HE2 LYS X 157      50.846  69.729  95.352  0.00  0.00           H
ATOM   2409  HE3 LYS X 157      51.132  71.076  94.295  0.00  0.00           H
ATOM   2410  NZ  LYS X 157      50.238  71.638  96.078  0.00  0.00           N
ATOM   2411  HZ1 LYS X 157      51.047  71.653  96.683  0.00  0.00           H
ATOM   2412  HZ2 LYS X 157      50.026  72.518  95.631  0.00  0.00           H
ATOM   2413  HZ3 LYS X 157      49.410  71.547  96.649  0.00  0.00           H
ATOM   2414  C   LYS X 157      48.702  66.953  91.045  0.00  0.00           C
ATOM   2415  O   LYS X 157      48.751  66.379  92.125  0.00  0.00           O
ATOM   2416  N   PRO X 158      49.041  66.291  89.940  0.00  0.00           N
ATOM   2417  CD  PRO X 158      48.900  66.774  88.600  0.00  0.00           C
ATOM   2418  HD2 PRO X 158      49.285  67.793  88.610  0.00  0.00           H
ATOM   2419  HD3 PRO X 158      47.847  66.774  88.317  0.00  0.00           H
ATOM   2420  CG  PRO X 158      49.698  65.956  87.709  0.00  0.00           C
ATOM   2421  HG2 PRO X 158      50.718  66.333  87.646  0.00  0.00           H
ATOM   2422  HG3 PRO X 158      49.201  66.000  86.740  0.00  0.00           H
ATOM   2423  CB  PRO X 158      49.774  64.609  88.426  0.00  0.00           C
ATOM   2424  HB2 PRO X 158      50.716  64.126  88.169  0.00  0.00           H
ATOM   2425  HB3 PRO X 158      48.976  63.892  88.234  0.00  0.00           H
ATOM   2426  CA  PRO X 158      49.859  65.046  89.908  0.00  0.00           C
ATOM   2427  HA  PRO X 158      49.361  64.246  90.454  0.00  0.00           H
ATOM   2428  C   PRO X 158      51.270  65.327  90.433  0.00  0.00           C
ATOM   2429  O   PRO X 158      51.907  66.374  90.208  0.00  0.00           O
ATOM   2430  N   VAL X 159      51.695  64.347  91.275  0.00  0.00           N
ATOM   2431  H   VAL X 159      51.138  63.523  91.449  0.00  0.00           H
ATOM   2432  CA  VAL X 159      52.823  64.631  92.124  0.00  0.00           C
ATOM   2433  HA  VAL X 159      53.457  65.380  91.650  0.00  0.00           H
ATOM   2434  CB  VAL X 159      52.374  65.146  93.537  0.00  0.00           C
ATOM   2435  HB  VAL X 159      53.112  64.991  94.324  0.00  0.00           H
ATOM   2436  CG1 VAL X 159      52.099  66.640  93.583  0.00  0.00           C
ATOM   2437 HG11 VAL X 159      51.718  66.873  94.576  0.00  0.00           H
ATOM   2438 HG12 VAL X 159      52.923  67.285  93.279  0.00  0.00           H
ATOM   2439 HG13 VAL X 159      51.264  66.849  92.915  0.00  0.00           H
ATOM   2440  CG2 VAL X 159      51.131  64.398  94.044  0.00  0.00           C
ATOM   2441 HG21 VAL X 159      51.224  63.344  93.783  0.00  0.00           H
ATOM   2442 HG22 VAL X 159      50.898  64.567  95.096  0.00  0.00           H
ATOM   2443 HG23 VAL X 159      50.231  64.784  93.563  0.00  0.00           H
ATOM   2444  C   VAL X 159      53.750  63.378  92.308  0.00  0.00           C
ATOM   2445  O   VAL X 159      53.554  62.668  93.263  0.00  0.00           O
ATOM   2446  N   ASP X 160      54.754  63.295  91.447  0.00  0.00           N
ATOM   2447  H   ASP X 160      54.783  64.024  90.748  0.00  0.00           H
ATOM   2448  CA  ASP X 160      55.703  62.231  91.362  0.00  0.00           C
ATOM   2449  HA  ASP X 160      55.194  61.354  91.762  0.00  0.00           H
ATOM   2450  CB  ASP X 160      56.119  62.067  89.873  0.00  0.00           C
ATOM   2451  HB2 ASP X 160      55.237  61.967  89.240  0.00  0.00           H
ATOM   2452  HB3 ASP X 160      56.648  62.991  89.642  0.00  0.00           H
ATOM   2453  CG  ASP X 160      57.009  60.873  89.601  0.00  0.00           C
ATOM   2454  OD1 ASP X 160      57.922  60.824  88.761  0.00  0.00           O
ATOM   2455  OD2 ASP X 160      56.695  59.838  90.289  0.00  0.00           O
ATOM   2456  C   ASP X 160      56.883  62.474  92.271  0.00  0.00           C
ATOM   2457  O   ASP X 160      57.353  63.585  92.371  0.00  0.00           O
ATOM   2458  N   LEU X 161      57.391  61.353  92.795  0.00  0.00           N
ATOM   2459  H   LEU X 161      56.869  60.505  92.625  0.00  0.00           H
ATOM   2460  CA  LEU X 161      58.519  61.319  93.750  0.00  0.00           C
ATOM   2461  HA  LEU X 161      59.191  62.173  93.661  0.00  0.00           H
ATOM   2462  CB  LEU X 161      57.890  61.452  95.176  0.00  0.00           C
ATOM   2463  HB2 LEU X 161      57.224  62.315  95.203  0.00  0.00           H
ATOM   2464  HB3 LEU X 161      57.248  60.572  95.206  0.00  0.00           H
ATOM   2465  CG  LEU X 161      58.827  61.505  96.433  0.00  0.00           C
ATOM   2466  HG  LEU X 161      59.309  60.533  96.535  0.00  0.00           H
ATOM   2467  CD1 LEU X 161      59.943  62.468  96.237  0.00  0.00           C
ATOM   2468 HD11 LEU X 161      60.545  62.244  95.356  0.00  0.00           H
ATOM   2469 HD12 LEU X 161      59.472  63.441  96.096  0.00  0.00           H
ATOM   2470 HD13 LEU X 161      60.628  62.533  97.082  0.00  0.00           H
ATOM   2471  CD2 LEU X 161      58.091  61.851  97.730  0.00  0.00           C
ATOM   2472 HD21 LEU X 161      57.225  61.202  97.858  0.00  0.00           H
ATOM   2473 HD22 LEU X 161      58.603  61.798  98.691  0.00  0.00           H
ATOM   2474 HD23 LEU X 161      57.677  62.833  97.503  0.00  0.00           H
ATOM   2475  C   LEU X 161      59.393  60.011  93.546  0.00  0.00           C
ATOM   2476  O   LEU X 161      60.076  59.499  94.421  0.00  0.00           O
ATOM   2477  N   SER X 162      59.288  59.425  92.348  0.00  0.00           N
ATOM   2478  H   SER X 162      58.813  59.964  91.638  0.00  0.00           H
ATOM   2479  CA  SER X 162      59.817  58.047  92.008  0.00  0.00           C
ATOM   2480  HA  SER X 162      59.389  57.407  92.780  0.00  0.00           H
ATOM   2481  CB  SER X 162      59.334  57.668  90.622  0.00  0.00           C
ATOM   2482  HB2 SER X 162      59.881  58.274  89.899  0.00  0.00           H
ATOM   2483  HB3 SER X 162      59.721  56.681  90.371  0.00  0.00           H
ATOM   2484  OG  SER X 162      57.897  57.779  90.686  0.00  0.00           O
ATOM   2485  HG  SER X 162      57.654  58.690  90.504  0.00  0.00           H
ATOM   2486  C   SER X 162      61.340  57.862  92.090  0.00  0.00           C
ATOM   2487  O   SER X 162      62.102  58.846  91.968  0.00  0.00           O
ATOM   2488  N   LYS X 163      61.769  56.662  92.377  0.00  0.00           N
ATOM   2489  H   LYS X 163      61.109  55.905  92.488  0.00  0.00           H
ATOM   2490  CA  LYS X 163      63.173  56.380  92.704  0.00  0.00           C
ATOM   2491  HA  LYS X 163      63.779  57.247  92.967  0.00  0.00           H
ATOM   2492  CB  LYS X 163      63.141  55.522  94.000  0.00  0.00           C
ATOM   2493  HB2 LYS X 163      62.415  54.712  94.065  0.00  0.00           H
ATOM   2494  HB3 LYS X 163      64.079  54.970  94.064  0.00  0.00           H
ATOM   2495  CG  LYS X 163      62.979  56.275  95.315  0.00  0.00           C
ATOM   2496  HG2 LYS X 163      63.542  57.206  95.243  0.00  0.00           H
ATOM   2497  HG3 LYS X 163      61.923  56.545  95.292  0.00  0.00           H
ATOM   2498  CD  LYS X 163      63.285  55.630  96.664  0.00  0.00           C
ATOM   2499  HD2 LYS X 163      62.620  54.767  96.711  0.00  0.00           H
ATOM   2500  HD3 LYS X 163      64.345  55.390  96.734  0.00  0.00           H
ATOM   2501  CE  LYS X 163      62.958  56.662  97.745  0.00  0.00           C
ATOM   2502  HE2 LYS X 163      63.288  57.647  97.413  0.00  0.00           H
ATOM   2503  HE3 LYS X 163      61.877  56.790  97.794  0.00  0.00           H
ATOM   2504  NZ  LYS X 163      63.469  56.201  99.030  0.00  0.00           N
ATOM   2505  HZ1 LYS X 163      64.448  56.400  99.175  0.00  0.00           H
ATOM   2506  HZ2 LYS X 163      63.009  56.715  99.768  0.00  0.00           H
ATOM   2507  HZ3 LYS X 163      63.498  55.198  99.145  0.00  0.00           H
ATOM   2508  C   LYS X 163      63.824  55.634  91.569  0.00  0.00           C
ATOM   2509  O   LYS X 163      63.497  54.467  91.368  0.00  0.00           O
ATOM   2510  N   VAL X 164      64.891  56.208  90.965  0.00  0.00           N
ATOM   2511  H   VAL X 164      65.155  57.067  91.425  0.00  0.00           H
ATOM   2512  CA  VAL X 164      65.510  55.717  89.686  0.00  0.00           C
ATOM   2513  HA  VAL X 164      65.080  54.755  89.406  0.00  0.00           H
ATOM   2514  CB  VAL X 164      65.258  56.754  88.495  0.00  0.00           C
ATOM   2515  HB  VAL X 164      65.395  57.768  88.870  0.00  0.00           H
ATOM   2516  CG1 VAL X 164      66.223  56.547  87.283  0.00  0.00           C
ATOM   2517 HG11 VAL X 164      66.322  57.400  86.612  0.00  0.00           H
ATOM   2518 HG12 VAL X 164      67.255  56.349  87.575  0.00  0.00           H
ATOM   2519 HG13 VAL X 164      65.872  55.603  86.866  0.00  0.00           H
ATOM   2520  CG2 VAL X 164      63.750  56.819  88.078  0.00  0.00           C
ATOM   2521 HG21 VAL X 164      63.431  55.901  87.586  0.00  0.00           H
ATOM   2522 HG22 VAL X 164      63.151  57.086  88.949  0.00  0.00           H
ATOM   2523 HG23 VAL X 164      63.623  57.648  87.381  0.00  0.00           H
ATOM   2524  C   VAL X 164      67.036  55.541  89.960  0.00  0.00           C
ATOM   2525  O   VAL X 164      67.812  56.485  90.033  0.00  0.00           O
ATOM   2526  N   THR X 165      67.510  54.344  89.909  0.00  0.00           N
ATOM   2527  H   THR X 165      66.831  53.596  89.890  0.00  0.00           H
ATOM   2528  CA  THR X 165      68.940  54.010  89.810  0.00  0.00           C
ATOM   2529  HA  THR X 165      69.507  54.929  89.664  0.00  0.00           H
ATOM   2530  CB  THR X 165      69.484  53.599  91.173  0.00  0.00           C
ATOM   2531  HB  THR X 165      68.935  52.720  91.511  0.00  0.00           H
ATOM   2532  CG2 THR X 165      70.993  53.454  91.374  0.00  0.00           C
ATOM   2533 HG21 THR X 165      71.259  53.237  92.408  0.00  0.00           H
ATOM   2534 HG22 THR X 165      71.299  52.567  90.820  0.00  0.00           H
ATOM   2535 HG23 THR X 165      71.499  54.344  91.000  0.00  0.00           H
ATOM   2536  OG1 THR X 165      69.296  54.634  92.115  0.00  0.00           O
ATOM   2537  HG1 THR X 165      68.484  54.473  92.602  0.00  0.00           H
ATOM   2538  C   THR X 165      69.418  53.042  88.743  0.00  0.00           C
ATOM   2539  O   THR X 165      68.974  51.895  88.614  0.00  0.00           O
ATOM   2540  N   SER X 166      70.405  53.590  87.935  0.00  0.00           N
ATOM   2541  H   SER X 166      70.552  54.590  87.929  0.00  0.00           H
ATOM   2542  CA  SER X 166      71.226  52.782  87.008  0.00  0.00           C
ATOM   2543  HA  SER X 166      70.711  51.868  86.713  0.00  0.00           H
ATOM   2544  CB  SER X 166      71.483  53.405  85.662  0.00  0.00           C
ATOM   2545  HB2 SER X 166      71.982  54.369  85.759  0.00  0.00           H
ATOM   2546  HB3 SER X 166      72.060  52.710  85.052  0.00  0.00           H
ATOM   2547  OG  SER X 166      70.297  53.524  84.896  0.00  0.00           O
ATOM   2548  HG  SER X 166      69.763  54.305  85.060  0.00  0.00           H
ATOM   2549  C   SER X 166      72.584  52.421  87.666  0.00  0.00           C
ATOM   2550  O   SER X 166      73.351  53.321  88.003  0.00  0.00           O
ATOM   2551  N   LYS X 167      72.995  51.150  87.775  0.00  0.00           N
ATOM   2552  H   LYS X 167      72.331  50.435  87.513  0.00  0.00           H
ATOM   2553  CA  LYS X 167      74.383  50.678  88.088  0.00  0.00           C
ATOM   2554  HA  LYS X 167      75.024  51.556  88.166  0.00  0.00           H
ATOM   2555  CB  LYS X 167      74.370  49.966  89.471  0.00  0.00           C
ATOM   2556  HB2 LYS X 167      73.520  49.296  89.601  0.00  0.00           H
ATOM   2557  HB3 LYS X 167      75.275  49.366  89.564  0.00  0.00           H
ATOM   2558  CG  LYS X 167      74.495  50.915  90.626  0.00  0.00           C
ATOM   2559  HG2 LYS X 167      75.476  51.372  90.493  0.00  0.00           H
ATOM   2560  HG3 LYS X 167      73.695  51.655  90.651  0.00  0.00           H
ATOM   2561  CD  LYS X 167      74.606  50.285  92.052  0.00  0.00           C
ATOM   2562  HD2 LYS X 167      74.519  51.115  92.753  0.00  0.00           H
ATOM   2563  HD3 LYS X 167      73.648  49.817  92.282  0.00  0.00           H
ATOM   2564  CE  LYS X 167      75.864  49.589  92.330  0.00  0.00           C
ATOM   2565  HE2 LYS X 167      76.095  48.905  91.514  0.00  0.00           H
ATOM   2566  HE3 LYS X 167      76.706  50.280  92.373  0.00  0.00           H
ATOM   2567  NZ  LYS X 167      75.697  48.816  93.533  0.00  0.00           N
ATOM   2568  HZ1 LYS X 167      74.810  48.341  93.618  0.00  0.00           H
ATOM   2569  HZ2 LYS X 167      76.394  48.088  93.594  0.00  0.00           H
ATOM   2570  HZ3 LYS X 167      75.742  49.368  94.377  0.00  0.00           H
ATOM   2571  C   LYS X 167      74.941  49.924  86.868  0.00  0.00           C
ATOM   2572  O   LYS X 167      74.350  48.988  86.282  0.00  0.00           O
ATOM   2573  N   CYS X 168      76.283  50.159  86.749  0.00  0.00           N
ATOM   2574  H   CYS X 168      76.679  50.884  87.331  0.00  0.00           H
ATOM   2575  CA  CYS X 168      77.134  49.415  85.865  0.00  0.00           C
ATOM   2576  HA  CYS X 168      76.815  48.373  85.855  0.00  0.00           H
ATOM   2577  CB  CYS X 168      76.824  49.938  84.435  0.00  0.00           C
ATOM   2578  HB2 CYS X 168      75.748  50.057  84.309  0.00  0.00           H
ATOM   2579  HB3 CYS X 168      77.294  50.921  84.474  0.00  0.00           H
ATOM   2580  SG  CYS X 168      77.318  48.830  83.137  0.00  0.00           S
ATOM   2581  HG  CYS X 168      78.644  48.922  83.276  0.00  0.00           H
ATOM   2582  C   CYS X 168      78.565  49.457  86.234  0.00  0.00           C
ATOM   2583  O   CYS X 168      79.025  50.469  86.875  0.00  0.00           O
ATOM   2584  N   GLY X 169      79.351  48.441  85.810  0.00  0.00           N
ATOM   2585  H   GLY X 169      78.815  47.697  85.386  0.00  0.00           H
ATOM   2586  CA  GLY X 169      80.772  48.456  85.776  0.00  0.00           C
ATOM   2587  HA2 GLY X 169      81.210  48.843  86.696  0.00  0.00           H
ATOM   2588  HA3 GLY X 169      81.097  47.425  85.921  0.00  0.00           H
ATOM   2589  C   GLY X 169      81.404  49.038  84.581  0.00  0.00           C
ATOM   2590  O   GLY X 169      80.847  49.913  83.879  0.00  0.00           O
ATOM   2591  N   SER X 170      82.586  48.547  84.246  0.00  0.00           N
ATOM   2592  H   SER X 170      83.031  48.057  85.009  0.00  0.00           H
ATOM   2593  CA  SER X 170      83.385  48.913  83.087  0.00  0.00           C
ATOM   2594  HA  SER X 170      83.549  49.990  83.069  0.00  0.00           H
ATOM   2595  CB  SER X 170      84.814  48.242  83.177  0.00  0.00           C
ATOM   2596  HB2 SER X 170      85.501  48.788  83.824  0.00  0.00           H
ATOM   2597  HB3 SER X 170      84.717  47.231  83.572  0.00  0.00           H
ATOM   2598  OG  SER X 170      85.371  48.380  81.877  0.00  0.00           O
ATOM   2599  HG  SER X 170      86.147  47.816  81.841  0.00  0.00           H
ATOM   2600  C   SER X 170      82.678  48.489  81.744  0.00  0.00           C
ATOM   2601  O   SER X 170      82.334  47.351  81.635  0.00  0.00           O
ATOM   2602  N   LEU X 171      82.531  49.420  80.819  0.00  0.00           N
ATOM   2603  H   LEU X 171      82.840  50.335  81.115  0.00  0.00           H
ATOM   2604  CA  LEU X 171      81.881  49.033  79.547  0.00  0.00           C
ATOM   2605  HA  LEU X 171      81.000  48.426  79.755  0.00  0.00           H
ATOM   2606  CB  LEU X 171      81.328  50.338  78.881  0.00  0.00           C
ATOM   2607  HB2 LEU X 171      82.166  51.023  78.748  0.00  0.00           H
ATOM   2608  HB3 LEU X 171      80.847  50.016  77.957  0.00  0.00           H
ATOM   2609  CG  LEU X 171      80.396  51.166  79.820  0.00  0.00           C
ATOM   2610  HG  LEU X 171      81.031  51.595  80.595  0.00  0.00           H
ATOM   2611  CD1 LEU X 171      79.668  52.244  78.967  0.00  0.00           C
ATOM   2612 HD11 LEU X 171      79.096  52.789  79.718  0.00  0.00           H
ATOM   2613 HD12 LEU X 171      80.458  52.889  78.583  0.00  0.00           H
ATOM   2614 HD13 LEU X 171      79.073  51.857  78.139  0.00  0.00           H
ATOM   2615  CD2 LEU X 171      79.389  50.317  80.616  0.00  0.00           C
ATOM   2616 HD21 LEU X 171      79.816  49.423  81.070  0.00  0.00           H
ATOM   2617 HD22 LEU X 171      78.843  50.982  81.285  0.00  0.00           H
ATOM   2618 HD23 LEU X 171      78.655  49.924  79.912  0.00  0.00           H
ATOM   2619  C   LEU X 171      82.682  48.112  78.556  0.00  0.00           C
ATOM   2620  O   LEU X 171      82.064  47.511  77.604  0.00  0.00           O
ATOM   2621  N   GLY X 172      83.985  47.956  78.823  0.00  0.00           N
ATOM   2622  H   GLY X 172      84.292  48.403  79.675  0.00  0.00           H
ATOM   2623  CA  GLY X 172      84.924  47.119  78.162  0.00  0.00           C
ATOM   2624  HA2 GLY X 172      85.890  47.088  78.665  0.00  0.00           H
ATOM   2625  HA3 GLY X 172      84.494  46.118  78.164  0.00  0.00           H
ATOM   2626  C   GLY X 172      85.329  47.643  76.754  0.00  0.00           C
ATOM   2627  O   GLY X 172      85.599  48.825  76.565  0.00  0.00           O
ATOM   2628  N   ASN X 173      85.415  46.713  75.781  0.00  0.00           N
ATOM   2629  H   ASN X 173      85.303  45.733  76.000  0.00  0.00           H
ATOM   2630  CA  ASN X 173      85.942  46.943  74.450  0.00  0.00           C
ATOM   2631  HA  ASN X 173      86.438  47.914  74.480  0.00  0.00           H
ATOM   2632  CB  ASN X 173      87.035  45.884  74.159  0.00  0.00           C
ATOM   2633  HB2 ASN X 173      86.658  44.995  73.652  0.00  0.00           H
ATOM   2634  HB3 ASN X 173      87.676  46.258  73.361  0.00  0.00           H
ATOM   2635  CG  ASN X 173      87.912  45.436  75.318  0.00  0.00           C
ATOM   2636  OD1 ASN X 173      88.118  46.118  76.313  0.00  0.00           O
ATOM   2637  ND2 ASN X 173      88.424  44.220  75.328  0.00  0.00           N
ATOM   2638 HD21 ASN X 173      88.313  43.586  74.550  0.00  0.00           H
ATOM   2639 HD22 ASN X 173      88.788  43.923  76.222  0.00  0.00           H
ATOM   2640  C   ASN X 173      84.881  47.080  73.347  0.00  0.00           C
ATOM   2641  O   ASN X 173      84.309  46.094  72.931  0.00  0.00           O
ATOM   2642  N   ILE X 174      84.570  48.306  72.875  0.00  0.00           N
ATOM   2643  H   ILE X 174      85.028  49.157  73.167  0.00  0.00           H
ATOM   2644  CA  ILE X 174      83.530  48.690  71.920  0.00  0.00           C
ATOM   2645  HA  ILE X 174      82.983  47.780  71.674  0.00  0.00           H
ATOM   2646  CB  ILE X 174      82.682  49.811  72.592  0.00  0.00           C
ATOM   2647  HB  ILE X 174      83.365  50.558  72.995  0.00  0.00           H
ATOM   2648  CG2 ILE X 174      81.702  50.529  71.527  0.00  0.00           C
ATOM   2649 HG21 ILE X 174      81.417  49.831  70.740  0.00  0.00           H
ATOM   2650 HG22 ILE X 174      80.848  51.049  71.959  0.00  0.00           H
ATOM   2651 HG23 ILE X 174      82.284  51.327  71.066  0.00  0.00           H
ATOM   2652  CG1 ILE X 174      81.866  49.240  73.696  0.00  0.00           C
ATOM   2653 HG12 ILE X 174      80.934  48.812  73.327  0.00  0.00           H
ATOM   2654 HG13 ILE X 174      82.522  48.546  74.220  0.00  0.00           H
ATOM   2655  CD1 ILE X 174      81.496  50.219  74.802  0.00  0.00           C
ATOM   2656 HD11 ILE X 174      80.699  50.886  74.474  0.00  0.00           H
ATOM   2657 HD12 ILE X 174      81.079  49.703  75.668  0.00  0.00           H
ATOM   2658 HD13 ILE X 174      82.345  50.810  75.146  0.00  0.00           H
ATOM   2659  C   ILE X 174      84.168  48.985  70.556  0.00  0.00           C
ATOM   2660  O   ILE X 174      84.691  50.104  70.292  0.00  0.00           O
ATOM   2661  N   HIE X 175      84.103  48.028  69.665  0.00  0.00           N
ATOM   2662  H   HIE X 175      83.598  47.234  70.030  0.00  0.00           H
ATOM   2663  CA  HIE X 175      84.483  48.065  68.281  0.00  0.00           C
ATOM   2664  HA  HIE X 175      85.169  48.898  68.127  0.00  0.00           H
ATOM   2665  CB  HIE X 175      85.020  46.620  67.891  0.00  0.00           C
ATOM   2666  HB2 HIE X 175      84.211  45.898  68.003  0.00  0.00           H
ATOM   2667  HB3 HIE X 175      85.333  46.636  66.847  0.00  0.00           H
ATOM   2668  CG  HIE X 175      86.196  46.014  68.654  0.00  0.00           C
ATOM   2669  ND1 HIE X 175      87.493  46.305  68.337  0.00  0.00           N
ATOM   2670  CE1 HIE X 175      88.191  45.809  69.365  0.00  0.00           C
ATOM   2671  HE1 HIE X 175      89.259  45.665  69.446  0.00  0.00           H
ATOM   2672  NE2 HIE X 175      87.445  45.183  70.228  0.00  0.00           N
ATOM   2673  HE2 HIE X 175      87.845  44.684  71.010  0.00  0.00           H
ATOM   2674  CD2 HIE X 175      86.131  45.256  69.778  0.00  0.00           C
ATOM   2675  HD2 HIE X 175      85.291  44.898  70.354  0.00  0.00           H
ATOM   2676  C   HIE X 175      83.278  48.319  67.354  0.00  0.00           C
ATOM   2677  O   HIE X 175      82.183  47.818  67.533  0.00  0.00           O
ATOM   2678  N   HIE X 176      83.512  49.276  66.405  0.00  0.00           N
ATOM   2679  H   HIE X 176      84.405  49.746  66.438  0.00  0.00           H
ATOM   2680  CA  HIE X 176      82.597  49.706  65.365  0.00  0.00           C
ATOM   2681  HA  HIE X 176      81.799  49.002  65.127  0.00  0.00           H
ATOM   2682  CB  HIE X 176      81.757  50.947  65.832  0.00  0.00           C
ATOM   2683  HB2 HIE X 176      81.196  50.551  66.678  0.00  0.00           H
ATOM   2684  HB3 HIE X 176      82.457  51.705  66.182  0.00  0.00           H
ATOM   2685  CG  HIE X 176      80.759  51.542  64.933  0.00  0.00           C
ATOM   2686  ND1 HIE X 176      80.804  51.371  63.531  0.00  0.00           N
ATOM   2687  CE1 HIE X 176      79.760  52.079  63.079  0.00  0.00           C
ATOM   2688  HE1 HIE X 176      79.546  52.239  62.033  0.00  0.00           H
ATOM   2689  NE2 HIE X 176      79.039  52.641  64.124  0.00  0.00           N
ATOM   2690  HE2 HIE X 176      78.265  53.280  64.007  0.00  0.00           H
ATOM   2691  CD2 HIE X 176      79.693  52.363  65.320  0.00  0.00           C
ATOM   2692  HD2 HIE X 176      79.517  52.911  66.234  0.00  0.00           H
ATOM   2693  C   HIE X 176      83.381  49.907  64.020  0.00  0.00           C
ATOM   2694  O   HIE X 176      84.234  50.834  63.923  0.00  0.00           O
ATOM   2695  N   LYS X 177      83.401  48.852  63.265  0.00  0.00           N
ATOM   2696  H   LYS X 177      82.845  48.077  63.599  0.00  0.00           H
ATOM   2697  CA  LYS X 177      84.300  48.554  62.128  0.00  0.00           C
ATOM   2698  HA  LYS X 177      84.743  49.478  61.756  0.00  0.00           H
ATOM   2699  CB  LYS X 177      85.488  47.737  62.676  0.00  0.00           C
ATOM   2700  HB2 LYS X 177      85.130  46.793  63.086  0.00  0.00           H
ATOM   2701  HB3 LYS X 177      86.211  47.559  61.880  0.00  0.00           H
ATOM   2702  CG  LYS X 177      86.343  48.430  63.731  0.00  0.00           C
ATOM   2703  HG2 LYS X 177      86.707  49.391  63.367  0.00  0.00           H
ATOM   2704  HG3 LYS X 177      85.851  48.740  64.653  0.00  0.00           H
ATOM   2705  CD  LYS X 177      87.626  47.561  64.043  0.00  0.00           C
ATOM   2706  HD2 LYS X 177      87.504  46.550  63.655  0.00  0.00           H
ATOM   2707  HD3 LYS X 177      88.457  48.055  63.541  0.00  0.00           H
ATOM   2708  CE  LYS X 177      88.090  47.483  65.486  0.00  0.00           C
ATOM   2709  HE2 LYS X 177      88.694  48.350  65.753  0.00  0.00           H
ATOM   2710  HE3 LYS X 177      87.307  47.392  66.239  0.00  0.00           H
ATOM   2711  NZ  LYS X 177      89.042  46.347  65.702  0.00  0.00           N
ATOM   2712  HZ1 LYS X 177      88.692  45.566  65.167  0.00  0.00           H
ATOM   2713  HZ2 LYS X 177      89.942  46.534  65.283  0.00  0.00           H
ATOM   2714  HZ3 LYS X 177      89.251  46.000  66.627  0.00  0.00           H
ATOM   2715  C   LYS X 177      83.599  47.856  60.932  0.00  0.00           C
ATOM   2716  O   LYS X 177      84.184  47.002  60.282  0.00  0.00           O
ATOM   2717  N   PRO X 178      82.410  48.253  60.488  0.00  0.00           N
ATOM   2718  CD  PRO X 178      81.786  49.510  60.860  0.00  0.00           C
ATOM   2719  HD2 PRO X 178      82.516  50.267  61.145  0.00  0.00           H
ATOM   2720  HD3 PRO X 178      81.181  49.400  61.760  0.00  0.00           H
ATOM   2721  CG  PRO X 178      80.804  49.899  59.800  0.00  0.00           C
ATOM   2722  HG2 PRO X 178      81.285  50.518  59.044  0.00  0.00           H
ATOM   2723  HG3 PRO X 178      79.914  50.399  60.181  0.00  0.00           H
ATOM   2724  CB  PRO X 178      80.463  48.647  59.072  0.00  0.00           C
ATOM   2725  HB2 PRO X 178      80.148  48.905  58.061  0.00  0.00           H
ATOM   2726  HB3 PRO X 178      79.688  48.150  59.656  0.00  0.00           H
ATOM   2727  CA  PRO X 178      81.773  47.885  59.230  0.00  0.00           C
ATOM   2728  HA  PRO X 178      81.341  46.885  59.265  0.00  0.00           H
ATOM   2729  C   PRO X 178      82.576  48.069  57.964  0.00  0.00           C
ATOM   2730  O   PRO X 178      83.465  48.875  57.949  0.00  0.00           O
ATOM   2731  N   GLY X 179      82.258  47.315  56.914  0.00  0.00           N
ATOM   2732  H   GLY X 179      81.347  46.903  57.055  0.00  0.00           H
ATOM   2733  CA  GLY X 179      82.844  47.457  55.604  0.00  0.00           C
ATOM   2734  HA2 GLY X 179      83.862  47.847  55.606  0.00  0.00           H
ATOM   2735  HA3 GLY X 179      82.900  46.507  55.072  0.00  0.00           H
ATOM   2736  C   GLY X 179      81.920  48.433  54.839  0.00  0.00           C
ATOM   2737  O   GLY X 179      80.700  48.434  54.956  0.00  0.00           O
ATOM   2738  N   GLY X 180      82.474  49.405  54.118  0.00  0.00           N
ATOM   2739  H   GLY X 180      83.474  49.511  54.030  0.00  0.00           H
ATOM   2740  CA  GLY X 180      81.753  50.484  53.346  0.00  0.00           C
ATOM   2741  HA2 GLY X 180      81.054  51.037  53.973  0.00  0.00           H
ATOM   2742  HA3 GLY X 180      82.507  51.220  53.066  0.00  0.00           H
ATOM   2743  C   GLY X 180      81.007  49.793  52.171  0.00  0.00           C
ATOM   2744  O   GLY X 180      81.469  49.627  51.049  0.00  0.00           O
ATOM   2745  N   GLY X 181      79.739  49.502  52.483  0.00  0.00           N
ATOM   2746  H   GLY X 181      79.626  49.426  53.484  0.00  0.00           H
ATOM   2747  CA  GLY X 181      78.668  49.278  51.528  0.00  0.00           C
ATOM   2748  HA2 GLY X 181      79.039  48.510  50.849  0.00  0.00           H
ATOM   2749  HA3 GLY X 181      77.758  48.876  51.974  0.00  0.00           H
ATOM   2750  C   GLY X 181      78.196  50.470  50.621  0.00  0.00           C
ATOM   2751  O   GLY X 181      78.835  51.526  50.681  0.00  0.00           O
ATOM   2752  N   GLN X 182      77.164  50.246  49.783  0.00  0.00           N
ATOM   2753  H   GLN X 182      76.642  49.386  49.868  0.00  0.00           H
ATOM   2754  CA  GLN X 182      76.846  51.144  48.657  0.00  0.00           C
ATOM   2755  HA  GLN X 182      77.401  52.055  48.884  0.00  0.00           H
ATOM   2756  CB  GLN X 182      77.563  50.507  47.394  0.00  0.00           C
ATOM   2757  HB2 GLN X 182      78.645  50.453  47.513  0.00  0.00           H
ATOM   2758  HB3 GLN X 182      77.205  49.528  47.074  0.00  0.00           H
ATOM   2759  CG  GLN X 182      77.467  51.423  46.178  0.00  0.00           C
ATOM   2760  HG2 GLN X 182      76.510  51.372  45.660  0.00  0.00           H
ATOM   2761  HG3 GLN X 182      77.544  52.470  46.471  0.00  0.00           H
ATOM   2762  CD  GLN X 182      78.475  51.137  45.168  0.00  0.00           C
ATOM   2763  OE1 GLN X 182      79.007  50.026  45.036  0.00  0.00           O
ATOM   2764  NE2 GLN X 182      78.842  52.091  44.375  0.00  0.00           N
ATOM   2765 HE21 GLN X 182      78.267  52.920  44.324  0.00  0.00           H
ATOM   2766 HE22 GLN X 182      79.605  51.992  43.721  0.00  0.00           H
ATOM   2767  C   GLN X 182      75.381  51.408  48.533  0.00  0.00           C
ATOM   2768  O   GLN X 182      74.558  50.553  48.874  0.00  0.00           O
ATOM   2769  N   VAL X 183      75.049  52.618  48.144  0.00  0.00           N
ATOM   2770  H   VAL X 183      75.855  53.196  47.954  0.00  0.00           H
ATOM   2771  CA  VAL X 183      73.723  53.308  48.233  0.00  0.00           C
ATOM   2772  HA  VAL X 183      73.019  52.479  48.162  0.00  0.00           H
ATOM   2773  CB  VAL X 183      73.542  54.099  49.561  0.00  0.00           C
ATOM   2774  HB  VAL X 183      74.262  54.918  49.580  0.00  0.00           H
ATOM   2775  CG1 VAL X 183      72.171  54.767  49.778  0.00  0.00           C
ATOM   2776 HG11 VAL X 183      71.388  54.029  49.603  0.00  0.00           H
ATOM   2777 HG12 VAL X 183      72.026  55.233  50.752  0.00  0.00           H
ATOM   2778 HG13 VAL X 183      72.081  55.525  49.000  0.00  0.00           H
ATOM   2779  CG2 VAL X 183      73.794  53.139  50.699  0.00  0.00           C
ATOM   2780 HG21 VAL X 183      73.557  53.631  51.642  0.00  0.00           H
ATOM   2781 HG22 VAL X 183      73.212  52.237  50.513  0.00  0.00           H
ATOM   2782 HG23 VAL X 183      74.862  52.918  50.714  0.00  0.00           H
ATOM   2783  C   VAL X 183      73.627  54.089  46.896  0.00  0.00           C
ATOM   2784  O   VAL X 183      74.566  54.907  46.615  0.00  0.00           O
ATOM   2785  N   GLU X 184      72.497  54.011  46.186  0.00  0.00           N
ATOM   2786  H   GLU X 184      71.815  53.341  46.512  0.00  0.00           H
ATOM   2787  CA  GLU X 184      72.158  54.918  45.030  0.00  0.00           C
ATOM   2788  HA  GLU X 184      72.665  55.876  45.145  0.00  0.00           H
ATOM   2789  CB  GLU X 184      72.564  54.276  43.655  0.00  0.00           C
ATOM   2790  HB2 GLU X 184      73.592  53.949  43.811  0.00  0.00           H
ATOM   2791  HB3 GLU X 184      72.084  53.316  43.467  0.00  0.00           H
ATOM   2792  CG  GLU X 184      72.561  55.264  42.523  0.00  0.00           C
ATOM   2793  HG2 GLU X 184      71.538  55.628  42.431  0.00  0.00           H
ATOM   2794  HG3 GLU X 184      73.182  56.116  42.801  0.00  0.00           H
ATOM   2795  CD  GLU X 184      73.097  54.560  41.292  0.00  0.00           C
ATOM   2796  OE1 GLU X 184      72.271  54.308  40.364  0.00  0.00           O
ATOM   2797  OE2 GLU X 184      74.256  54.199  41.246  0.00  0.00           O
ATOM   2798  C   GLU X 184      70.624  55.253  45.033  0.00  0.00           C
ATOM   2799  O   GLU X 184      69.772  54.364  45.288  0.00  0.00           O
ATOM   2800  N   VAL X 185      70.353  56.515  44.777  0.00  0.00           N
ATOM   2801  H   VAL X 185      71.100  57.192  44.845  0.00  0.00           H
ATOM   2802  CA  VAL X 185      68.929  57.045  44.711  0.00  0.00           C
ATOM   2803  HA  VAL X 185      68.215  56.253  44.485  0.00  0.00           H
ATOM   2804  CB  VAL X 185      68.531  57.765  45.984  0.00  0.00           C
ATOM   2805  HB  VAL X 185      69.088  58.696  46.093  0.00  0.00           H
ATOM   2806  CG1 VAL X 185      67.070  58.143  46.078  0.00  0.00           C
ATOM   2807 HG11 VAL X 185      66.924  58.975  45.389  0.00  0.00           H
ATOM   2808 HG12 VAL X 185      66.394  57.308  45.892  0.00  0.00           H
ATOM   2809 HG13 VAL X 185      66.906  58.348  47.136  0.00  0.00           H
ATOM   2810  CG2 VAL X 185      68.927  56.835  47.144  0.00  0.00           C
ATOM   2811 HG21 VAL X 185      68.704  55.786  46.953  0.00  0.00           H
ATOM   2812 HG22 VAL X 185      69.972  57.011  47.398  0.00  0.00           H
ATOM   2813 HG23 VAL X 185      68.274  57.049  47.990  0.00  0.00           H
ATOM   2814  C   VAL X 185      68.808  57.961  43.503  0.00  0.00           C
ATOM   2815  O   VAL X 185      69.378  59.020  43.423  0.00  0.00           O
ATOM   2816  N   LYS X 186      67.860  57.511  42.516  0.00  0.00           N
ATOM   2817  H   LYS X 186      67.414  56.613  42.631  0.00  0.00           H
ATOM   2818  CA  LYS X 186      67.349  58.374  41.421  0.00  0.00           C
ATOM   2819  HA  LYS X 186      68.076  59.160  41.215  0.00  0.00           H
ATOM   2820  CB  LYS X 186      67.176  57.522  40.105  0.00  0.00           C
ATOM   2821  HB2 LYS X 186      67.995  56.854  39.835  0.00  0.00           H
ATOM   2822  HB3 LYS X 186      66.398  56.777  40.269  0.00  0.00           H
ATOM   2823  CG  LYS X 186      66.697  58.296  38.883  0.00  0.00           C
ATOM   2824  HG2 LYS X 186      65.988  59.046  39.231  0.00  0.00           H
ATOM   2825  HG3 LYS X 186      67.550  58.789  38.417  0.00  0.00           H
ATOM   2826  CD  LYS X 186      66.030  57.339  37.944  0.00  0.00           C
ATOM   2827  HD2 LYS X 186      66.757  56.661  37.497  0.00  0.00           H
ATOM   2828  HD3 LYS X 186      65.319  56.739  38.511  0.00  0.00           H
ATOM   2829  CE  LYS X 186      65.243  58.003  36.801  0.00  0.00           C
ATOM   2830  HE2 LYS X 186      64.937  57.199  36.131  0.00  0.00           H
ATOM   2831  HE3 LYS X 186      64.371  58.565  37.137  0.00  0.00           H
ATOM   2832  NZ  LYS X 186      66.080  58.885  35.963  0.00  0.00           N
ATOM   2833  HZ1 LYS X 186      65.617  59.286  35.160  0.00  0.00           H
ATOM   2834  HZ2 LYS X 186      66.404  59.685  36.488  0.00  0.00           H
ATOM   2835  HZ3 LYS X 186      66.869  58.381  35.584  0.00  0.00           H
ATOM   2836  C   LYS X 186      66.014  59.027  41.826  0.00  0.00           C
ATOM   2837  O   LYS X 186      65.096  58.406  42.293  0.00  0.00           O
ATOM   2838  N   SER X 187      65.850  60.315  41.588  0.00  0.00           N
ATOM   2839  H   SER X 187      66.642  60.839  41.244  0.00  0.00           H
ATOM   2840  CA  SER X 187      64.649  61.179  41.750  0.00  0.00           C
ATOM   2841  HA  SER X 187      63.729  60.594  41.739  0.00  0.00           H
ATOM   2842  CB  SER X 187      64.731  61.852  43.089  0.00  0.00           C
ATOM   2843  HB2 SER X 187      63.712  62.169  43.312  0.00  0.00           H
ATOM   2844  HB3 SER X 187      65.068  61.133  43.835  0.00  0.00           H
ATOM   2845  OG  SER X 187      65.553  62.984  43.282  0.00  0.00           O
ATOM   2846  HG  SER X 187      66.462  62.786  43.043  0.00  0.00           H
ATOM   2847  C   SER X 187      64.478  62.114  40.550  0.00  0.00           C
ATOM   2848  O   SER X 187      65.457  62.172  39.806  0.00  0.00           O
ATOM   2849  N   GLU X 188      63.373  62.843  40.333  0.00  0.00           N
ATOM   2850  H   GLU X 188      62.654  62.836  41.043  0.00  0.00           H
ATOM   2851  CA  GLU X 188      63.358  63.881  39.303  0.00  0.00           C
ATOM   2852  HA  GLU X 188      64.391  64.042  38.993  0.00  0.00           H
ATOM   2853  CB  GLU X 188      62.710  63.429  38.051  0.00  0.00           C
ATOM   2854  HB2 GLU X 188      62.996  62.421  37.751  0.00  0.00           H
ATOM   2855  HB3 GLU X 188      61.629  63.408  38.186  0.00  0.00           H
ATOM   2856  CG  GLU X 188      63.171  64.401  36.948  0.00  0.00           C
ATOM   2857  HG2 GLU X 188      62.876  65.400  37.271  0.00  0.00           H
ATOM   2858  HG3 GLU X 188      64.259  64.445  36.905  0.00  0.00           H
ATOM   2859  CD  GLU X 188      62.636  64.016  35.604  0.00  0.00           C
ATOM   2860  OE1 GLU X 188      63.315  63.274  34.832  0.00  0.00           O
ATOM   2861  OE2 GLU X 188      61.495  64.383  35.281  0.00  0.00           O
ATOM   2862  C   GLU X 188      62.931  65.237  39.894  0.00  0.00           C
ATOM   2863  O   GLU X 188      63.772  66.120  40.010  0.00  0.00           O
ATOM   2864  N   LYS X 189      61.626  65.372  40.144  0.00  0.00           N
ATOM   2865  H   LYS X 189      61.100  64.510  40.125  0.00  0.00           H
ATOM   2866  CA  LYS X 189      60.984  66.562  40.590  0.00  0.00           C
ATOM   2867  HA  LYS X 189      61.730  67.350  40.487  0.00  0.00           H
ATOM   2868  CB  LYS X 189      59.686  66.789  39.735  0.00  0.00           C
ATOM   2869  HB2 LYS X 189      58.955  66.086  40.133  0.00  0.00           H
ATOM   2870  HB3 LYS X 189      59.298  67.786  39.941  0.00  0.00           H
ATOM   2871  CG  LYS X 189      59.887  66.700  38.182  0.00  0.00           C
ATOM   2872  HG2 LYS X 189      60.191  65.739  37.768  0.00  0.00           H
ATOM   2873  HG3 LYS X 189      58.870  66.903  37.845  0.00  0.00           H
ATOM   2874  CD  LYS X 189      60.820  67.818  37.645  0.00  0.00           C
ATOM   2875  HD2 LYS X 189      60.490  68.787  38.021  0.00  0.00           H
ATOM   2876  HD3 LYS X 189      61.824  67.570  37.987  0.00  0.00           H
ATOM   2877  CE  LYS X 189      60.789  67.858  36.175  0.00  0.00           C
ATOM   2878  HE2 LYS X 189      61.570  68.591  35.977  0.00  0.00           H
ATOM   2879  HE3 LYS X 189      61.066  66.905  35.724  0.00  0.00           H
ATOM   2880  NZ  LYS X 189      59.518  68.307  35.632  0.00  0.00           N
ATOM   2881  HZ1 LYS X 189      59.604  68.316  34.626  0.00  0.00           H
ATOM   2882  HZ2 LYS X 189      58.830  67.576  35.743  0.00  0.00           H
ATOM   2883  HZ3 LYS X 189      59.190  69.195  35.986  0.00  0.00           H
ATOM   2884  C   LYS X 189      60.566  66.470  42.066  0.00  0.00           C
ATOM   2885  O   LYS X 189      59.568  65.843  42.456  0.00  0.00           O
ATOM   2886  N   LEU X 190      61.324  67.146  42.877  0.00  0.00           N
ATOM   2887  H   LEU X 190      62.059  67.721  42.489  0.00  0.00           H
ATOM   2888  CA  LEU X 190      60.970  67.303  44.312  0.00  0.00           C
ATOM   2889  HA  LEU X 190      60.390  66.465  44.700  0.00  0.00           H
ATOM   2890  CB  LEU X 190      62.282  67.515  45.032  0.00  0.00           C
ATOM   2891  HB2 LEU X 190      62.951  68.125  44.424  0.00  0.00           H
ATOM   2892  HB3 LEU X 190      62.099  68.066  45.954  0.00  0.00           H
ATOM   2893  CG  LEU X 190      62.987  66.187  45.416  0.00  0.00           C
ATOM   2894  HG  LEU X 190      62.292  65.689  46.092  0.00  0.00           H
ATOM   2895  CD1 LEU X 190      63.133  65.228  44.256  0.00  0.00           C
ATOM   2896 HD11 LEU X 190      63.534  64.268  44.582  0.00  0.00           H
ATOM   2897 HD12 LEU X 190      62.159  64.956  43.849  0.00  0.00           H
ATOM   2898 HD13 LEU X 190      63.662  65.677  43.416  0.00  0.00           H
ATOM   2899  CD2 LEU X 190      64.291  66.265  46.181  0.00  0.00           C
ATOM   2900 HD21 LEU X 190      64.114  66.875  47.067  0.00  0.00           H
ATOM   2901 HD22 LEU X 190      64.664  65.285  46.481  0.00  0.00           H
ATOM   2902 HD23 LEU X 190      65.077  66.689  45.556  0.00  0.00           H
ATOM   2903  C   LEU X 190      60.078  68.560  44.381  0.00  0.00           C
ATOM   2904  O   LEU X 190      60.423  69.570  43.893  0.00  0.00           O
ATOM   2905  N   ASP X 191      58.852  68.439  44.978  0.00  0.00           N
ATOM   2906  H   ASP X 191      58.587  67.506  45.258  0.00  0.00           H
ATOM   2907  CA  ASP X 191      57.917  69.547  45.176  0.00  0.00           C
ATOM   2908  HA  ASP X 191      58.447  70.500  45.191  0.00  0.00           H
ATOM   2909  CB  ASP X 191      56.902  69.573  44.042  0.00  0.00           C
ATOM   2910  HB2 ASP X 191      57.400  69.237  43.133  0.00  0.00           H
ATOM   2911  HB3 ASP X 191      56.114  68.859  44.283  0.00  0.00           H
ATOM   2912  CG  ASP X 191      56.109  70.848  43.889  0.00  0.00           C
ATOM   2913  OD1 ASP X 191      55.371  71.003  42.878  0.00  0.00           O
ATOM   2914  OD2 ASP X 191      56.196  71.755  44.759  0.00  0.00           O
ATOM   2915  C   ASP X 191      57.265  69.449  46.598  0.00  0.00           C
ATOM   2916  O   ASP X 191      56.168  68.989  46.796  0.00  0.00           O
ATOM   2917  N   PHE X 192      58.054  69.975  47.531  0.00  0.00           N
ATOM   2918  H   PHE X 192      58.885  70.496  47.288  0.00  0.00           H
ATOM   2919  CA  PHE X 192      57.871  70.074  48.997  0.00  0.00           C
ATOM   2920  HA  PHE X 192      57.248  69.277  49.401  0.00  0.00           H
ATOM   2921  CB  PHE X 192      59.333  69.903  49.611  0.00  0.00           C
ATOM   2922  HB2 PHE X 192      59.901  70.711  49.150  0.00  0.00           H
ATOM   2923  HB3 PHE X 192      59.347  70.048  50.691  0.00  0.00           H
ATOM   2924  CG  PHE X 192      60.135  68.638  49.567  0.00  0.00           C
ATOM   2925  CD1 PHE X 192      59.604  67.452  49.044  0.00  0.00           C
ATOM   2926  HD1 PHE X 192      58.640  67.396  48.562  0.00  0.00           H
ATOM   2927  CE1 PHE X 192      60.353  66.221  49.084  0.00  0.00           C
ATOM   2928  HE1 PHE X 192      59.936  65.339  48.620  0.00  0.00           H
ATOM   2929  CZ  PHE X 192      61.578  66.248  49.685  0.00  0.00           C
ATOM   2930  HZ  PHE X 192      62.112  65.314  49.777  0.00  0.00           H
ATOM   2931  CE2 PHE X 192      62.013  67.397  50.340  0.00  0.00           C
ATOM   2932  HE2 PHE X 192      62.970  67.366  50.841  0.00  0.00           H
ATOM   2933  CD2 PHE X 192      61.321  68.593  50.307  0.00  0.00           C
ATOM   2934  HD2 PHE X 192      61.713  69.393  50.918  0.00  0.00           H
ATOM   2935  C   PHE X 192      57.321  71.382  49.459  0.00  0.00           C
ATOM   2936  O   PHE X 192      57.761  72.426  49.012  0.00  0.00           O
ATOM   2937  N   LYS X 193      56.282  71.281  50.290  0.00  0.00           N
ATOM   2938  H   LYS X 193      56.018  70.385  50.673  0.00  0.00           H
ATOM   2939  CA  LYS X 193      55.530  72.509  50.829  0.00  0.00           C
ATOM   2940  HA  LYS X 193      56.223  73.322  50.615  0.00  0.00           H
ATOM   2941  CB  LYS X 193      54.139  72.647  50.115  0.00  0.00           C
ATOM   2942  HB2 LYS X 193      53.614  71.747  50.434  0.00  0.00           H
ATOM   2943  HB3 LYS X 193      53.599  73.522  50.479  0.00  0.00           H
ATOM   2944  CG  LYS X 193      54.215  72.805  48.657  0.00  0.00           C
ATOM   2945  HG2 LYS X 193      54.751  73.722  48.409  0.00  0.00           H
ATOM   2946  HG3 LYS X 193      54.749  71.964  48.215  0.00  0.00           H
ATOM   2947  CD  LYS X 193      52.884  72.968  47.989  0.00  0.00           C
ATOM   2948  HD2 LYS X 193      52.488  71.957  48.085  0.00  0.00           H
ATOM   2949  HD3 LYS X 193      52.319  73.786  48.436  0.00  0.00           H
ATOM   2950  CE  LYS X 193      53.093  73.394  46.530  0.00  0.00           C
ATOM   2951  HE2 LYS X 193      52.125  73.564  46.059  0.00  0.00           H
ATOM   2952  HE3 LYS X 193      53.696  74.297  46.437  0.00  0.00           H
ATOM   2953  NZ  LYS X 193      53.769  72.383  45.776  0.00  0.00           N
ATOM   2954  HZ1 LYS X 193      53.180  71.586  45.971  0.00  0.00           H
ATOM   2955  HZ2 LYS X 193      53.797  72.554  44.781  0.00  0.00           H
ATOM   2956  HZ3 LYS X 193      54.750  72.250  45.974  0.00  0.00           H
ATOM   2957  C   LYS X 193      55.222  72.301  52.285  0.00  0.00           C
ATOM   2958  O   LYS X 193      54.698  71.189  52.601  0.00  0.00           O
ATOM   2959  N   ASP X 194      55.454  73.286  53.192  0.00  0.00           N
ATOM   2960  H   ASP X 194      55.999  74.048  52.813  0.00  0.00           H
ATOM   2961  CA  ASP X 194      54.924  73.396  54.555  0.00  0.00           C
ATOM   2962  HA  ASP X 194      55.192  74.384  54.929  0.00  0.00           H
ATOM   2963  CB  ASP X 194      53.395  73.271  54.530  0.00  0.00           C
ATOM   2964  HB2 ASP X 194      52.957  74.027  53.877  0.00  0.00           H
ATOM   2965  HB3 ASP X 194      53.051  72.296  54.186  0.00  0.00           H
ATOM   2966  CG  ASP X 194      52.793  73.655  55.893  0.00  0.00           C
ATOM   2967  OD1 ASP X 194      53.516  73.875  56.893  0.00  0.00           O
ATOM   2968  OD2 ASP X 194      51.555  73.640  56.046  0.00  0.00           O
ATOM   2969  C   ASP X 194      55.563  72.396  55.485  0.00  0.00           C
ATOM   2970  O   ASP X 194      54.922  71.384  55.900  0.00  0.00           O
ATOM   2971  N   ARG X 195      56.778  72.709  55.948  0.00  0.00           N
ATOM   2972  H   ARG X 195      57.199  73.518  55.514  0.00  0.00           H
ATOM   2973  CA  ARG X 195      57.502  72.079  57.113  0.00  0.00           C
ATOM   2974  HA  ARG X 195      58.502  72.512  57.074  0.00  0.00           H
ATOM   2975  CB  ARG X 195      56.828  72.455  58.414  0.00  0.00           C
ATOM   2976  HB2 ARG X 195      55.872  71.936  58.485  0.00  0.00           H
ATOM   2977  HB3 ARG X 195      57.375  72.175  59.314  0.00  0.00           H
ATOM   2978  CG  ARG X 195      56.608  74.001  58.573  0.00  0.00           C
ATOM   2979  HG2 ARG X 195      57.530  74.573  58.676  0.00  0.00           H
ATOM   2980  HG3 ARG X 195      56.158  74.414  57.670  0.00  0.00           H
ATOM   2981  CD  ARG X 195      55.764  74.338  59.820  0.00  0.00           C
ATOM   2982  HD2 ARG X 195      56.348  73.985  60.670  0.00  0.00           H
ATOM   2983  HD3 ARG X 195      55.773  75.420  59.948  0.00  0.00           H
ATOM   2984  NE  ARG X 195      54.358  73.881  59.738  0.00  0.00           N
ATOM   2985  HE  ARG X 195      53.923  73.879  58.826  0.00  0.00           H
ATOM   2986  CZ  ARG X 195      53.559  73.620  60.796  0.00  0.00           C
ATOM   2987  NH1 ARG X 195      53.998  73.733  62.027  0.00  0.00           N
ATOM   2988 HH11 ARG X 195      54.966  73.993  62.150  0.00  0.00           H
ATOM   2989 HH12 ARG X 195      53.345  73.872  62.785  0.00  0.00           H
ATOM   2990  NH2 ARG X 195      52.228  73.382  60.680  0.00  0.00           N
ATOM   2991 HH21 ARG X 195      51.871  73.262  59.743  0.00  0.00           H
ATOM   2992 HH22 ARG X 195      51.549  73.496  61.419  0.00  0.00           H
ATOM   2993  C   ARG X 195      57.839  70.590  56.991  0.00  0.00           C
ATOM   2994  O   ARG X 195      58.424  70.022  57.901  0.00  0.00           O
ATOM   2995  N   VAL X 196      57.516  69.908  55.859  0.00  0.00           N
ATOM   2996  H   VAL X 196      56.704  70.309  55.413  0.00  0.00           H
ATOM   2997  CA  VAL X 196      57.893  68.454  55.585  0.00  0.00           C
ATOM   2998  HA  VAL X 196      57.275  67.920  56.308  0.00  0.00           H
ATOM   2999  CB  VAL X 196      57.416  68.097  54.194  0.00  0.00           C
ATOM   3000  HB  VAL X 196      57.719  67.069  53.999  0.00  0.00           H
ATOM   3001  CG1 VAL X 196      55.897  68.119  54.022  0.00  0.00           C
ATOM   3002 HG11 VAL X 196      55.707  67.753  53.013  0.00  0.00           H
ATOM   3003 HG12 VAL X 196      55.488  67.502  54.822  0.00  0.00           H
ATOM   3004 HG13 VAL X 196      55.617  69.157  54.200  0.00  0.00           H
ATOM   3005  CG2 VAL X 196      58.113  69.026  53.177  0.00  0.00           C
ATOM   3006 HG21 VAL X 196      57.556  68.834  52.260  0.00  0.00           H
ATOM   3007 HG22 VAL X 196      58.171  70.090  53.407  0.00  0.00           H
ATOM   3008 HG23 VAL X 196      59.099  68.712  52.834  0.00  0.00           H
ATOM   3009  C   VAL X 196      59.341  68.251  55.805  0.00  0.00           C
ATOM   3010  O   VAL X 196      60.224  69.128  55.689  0.00  0.00           O
ATOM   3011  N   GLN X 197      59.718  66.960  55.937  0.00  0.00           N
ATOM   3012  H   GLN X 197      58.975  66.313  56.159  0.00  0.00           H
ATOM   3013  CA  GLN X 197      61.057  66.568  56.178  0.00  0.00           C
ATOM   3014  HA  GLN X 197      61.768  67.295  55.785  0.00  0.00           H
ATOM   3015  CB  GLN X 197      61.277  66.254  57.684  0.00  0.00           C
ATOM   3016  HB2 GLN X 197      60.701  65.362  57.930  0.00  0.00           H
ATOM   3017  HB3 GLN X 197      62.337  66.018  57.774  0.00  0.00           H
ATOM   3018  CG  GLN X 197      60.890  67.401  58.666  0.00  0.00           C
ATOM   3019  HG2 GLN X 197      61.236  68.364  58.290  0.00  0.00           H
ATOM   3020  HG3 GLN X 197      59.811  67.522  58.763  0.00  0.00           H
ATOM   3021  CD  GLN X 197      61.497  67.208  60.079  0.00  0.00           C
ATOM   3022  OE1 GLN X 197      62.463  66.479  60.296  0.00  0.00           O
ATOM   3023  NE2 GLN X 197      60.954  67.867  61.087  0.00  0.00           N
ATOM   3024 HE21 GLN X 197      60.362  68.654  60.860  0.00  0.00           H
ATOM   3025 HE22 GLN X 197      61.446  67.747  61.961  0.00  0.00           H
ATOM   3026  C   GLN X 197      61.533  65.290  55.482  0.00  0.00           C
ATOM   3027  O   GLN X 197      60.804  64.343  55.323  0.00  0.00           O
ATOM   3028  N   SER X 198      62.898  65.250  55.260  0.00  0.00           N
ATOM   3029  H   SER X 198      63.477  66.076  55.303  0.00  0.00           H
ATOM   3030  CA  SER X 198      63.467  64.086  54.542  0.00  0.00           C
ATOM   3031  HA  SER X 198      62.799  63.321  54.939  0.00  0.00           H
ATOM   3032  CB  SER X 198      63.193  64.263  53.042  0.00  0.00           C
ATOM   3033  HB2 SER X 198      63.490  63.374  52.484  0.00  0.00           H
ATOM   3034  HB3 SER X 198      62.125  64.318  52.833  0.00  0.00           H
ATOM   3035  OG  SER X 198      63.884  65.473  52.655  0.00  0.00           O
ATOM   3036  HG  SER X 198      63.447  66.164  53.159  0.00  0.00           H
ATOM   3037  C   SER X 198      64.918  63.785  54.855  0.00  0.00           C
ATOM   3038  O   SER X 198      65.673  64.557  55.443  0.00  0.00           O
ATOM   3039  N   LYS X 199      65.339  62.566  54.496  0.00  0.00           N
ATOM   3040  H   LYS X 199      64.626  61.891  54.261  0.00  0.00           H
ATOM   3041  CA  LYS X 199      66.689  62.050  54.617  0.00  0.00           C
ATOM   3042  HA  LYS X 199      67.336  62.915  54.476  0.00  0.00           H
ATOM   3043  CB  LYS X 199      67.044  61.387  56.007  0.00  0.00           C
ATOM   3044  HB2 LYS X 199      66.698  62.028  56.818  0.00  0.00           H
ATOM   3045  HB3 LYS X 199      66.580  60.402  56.058  0.00  0.00           H
ATOM   3046  CG  LYS X 199      68.578  61.204  56.041  0.00  0.00           C
ATOM   3047  HG2 LYS X 199      68.857  60.807  55.064  0.00  0.00           H
ATOM   3048  HG3 LYS X 199      69.106  62.156  56.096  0.00  0.00           H
ATOM   3049  CD  LYS X 199      69.067  60.198  57.043  0.00  0.00           C
ATOM   3050  HD2 LYS X 199      68.417  60.329  57.908  0.00  0.00           H
ATOM   3051  HD3 LYS X 199      69.061  59.174  56.671  0.00  0.00           H
ATOM   3052  CE  LYS X 199      70.553  60.424  57.479  0.00  0.00           C
ATOM   3053  HE2 LYS X 199      71.159  60.677  56.608  0.00  0.00           H
ATOM   3054  HE3 LYS X 199      70.668  61.378  57.994  0.00  0.00           H
ATOM   3055  NZ  LYS X 199      71.078  59.348  58.404  0.00  0.00           N
ATOM   3056  HZ1 LYS X 199      71.998  59.671  58.667  0.00  0.00           H
ATOM   3057  HZ2 LYS X 199      70.602  59.305  59.294  0.00  0.00           H
ATOM   3058  HZ3 LYS X 199      71.254  58.430  58.020  0.00  0.00           H
ATOM   3059  C   LYS X 199      66.767  61.087  53.428  0.00  0.00           C
ATOM   3060  O   LYS X 199      66.073  60.064  53.434  0.00  0.00           O
ATOM   3061  N   ILE X 200      67.622  61.501  52.476  0.00  0.00           N
ATOM   3062  H   ILE X 200      68.313  62.223  52.621  0.00  0.00           H
ATOM   3063  CA  ILE X 200      67.534  60.957  51.074  0.00  0.00           C
ATOM   3064  HA  ILE X 200      66.898  60.072  51.046  0.00  0.00           H
ATOM   3065  CB  ILE X 200      66.833  61.911  50.045  0.00  0.00           C
ATOM   3066  HB  ILE X 200      67.465  62.781  49.867  0.00  0.00           H
ATOM   3067  CG2 ILE X 200      66.578  61.243  48.699  0.00  0.00           C
ATOM   3068 HG21 ILE X 200      65.694  60.610  48.765  0.00  0.00           H
ATOM   3069 HG22 ILE X 200      66.346  61.964  47.915  0.00  0.00           H
ATOM   3070 HG23 ILE X 200      67.487  60.672  48.507  0.00  0.00           H
ATOM   3071  CG1 ILE X 200      65.526  62.500  50.689  0.00  0.00           C
ATOM   3072 HG12 ILE X 200      64.954  61.656  51.076  0.00  0.00           H
ATOM   3073 HG13 ILE X 200      65.829  63.083  51.559  0.00  0.00           H
ATOM   3074  CD1 ILE X 200      64.645  63.388  49.756  0.00  0.00           C
ATOM   3075 HD11 ILE X 200      63.705  63.195  50.272  0.00  0.00           H
ATOM   3076 HD12 ILE X 200      64.772  64.470  49.790  0.00  0.00           H
ATOM   3077 HD13 ILE X 200      64.542  63.109  48.707  0.00  0.00           H
ATOM   3078  C   ILE X 200      68.951  60.533  50.518  0.00  0.00           C
ATOM   3079  O   ILE X 200      69.624  61.295  49.834  0.00  0.00           O
ATOM   3080  N   GLY X 201      69.270  59.264  50.778  0.00  0.00           N
ATOM   3081  H   GLY X 201      68.599  58.746  51.328  0.00  0.00           H
ATOM   3082  CA  GLY X 201      70.577  58.703  50.380  0.00  0.00           C
ATOM   3083  HA2 GLY X 201      70.400  57.664  50.099  0.00  0.00           H
ATOM   3084  HA3 GLY X 201      70.927  59.090  49.423  0.00  0.00           H
ATOM   3085  C   GLY X 201      71.494  59.010  51.593  0.00  0.00           C
ATOM   3086  O   GLY X 201      72.002  60.095  51.710  0.00  0.00           O
ATOM   3087  N   SER X 202      71.731  58.002  52.462  0.00  0.00           N
ATOM   3088  H   SER X 202      71.168  57.168  52.386  0.00  0.00           H
ATOM   3089  CA  SER X 202      72.656  58.229  53.597  0.00  0.00           C
ATOM   3090  HA  SER X 202      73.416  58.939  53.272  0.00  0.00           H
ATOM   3091  CB  SER X 202      71.861  58.806  54.758  0.00  0.00           C
ATOM   3092  HB2 SER X 202      72.488  59.363  55.455  0.00  0.00           H
ATOM   3093  HB3 SER X 202      71.192  59.510  54.264  0.00  0.00           H
ATOM   3094  OG  SER X 202      70.980  57.876  55.332  0.00  0.00           O
ATOM   3095  HG  SER X 202      71.377  57.399  56.064  0.00  0.00           H
ATOM   3096  C   SER X 202      73.356  56.953  54.032  0.00  0.00           C
ATOM   3097  O   SER X 202      72.868  55.832  53.938  0.00  0.00           O
ATOM   3098  N   LEU X 203      74.585  57.146  54.543  0.00  0.00           N
ATOM   3099  H   LEU X 203      74.961  58.084  54.555  0.00  0.00           H
ATOM   3100  CA  LEU X 203      75.493  56.119  55.080  0.00  0.00           C
ATOM   3101  HA  LEU X 203      74.912  55.382  55.634  0.00  0.00           H
ATOM   3102  CB  LEU X 203      76.106  55.484  53.811  0.00  0.00           C
ATOM   3103  HB2 LEU X 203      75.282  55.339  53.111  0.00  0.00           H
ATOM   3104  HB3 LEU X 203      76.642  56.244  53.242  0.00  0.00           H
ATOM   3105  CG  LEU X 203      76.953  54.199  53.982  0.00  0.00           C
ATOM   3106  HG  LEU X 203      76.330  53.315  54.115  0.00  0.00           H
ATOM   3107  CD1 LEU X 203      77.678  53.811  52.678  0.00  0.00           C
ATOM   3108 HD11 LEU X 203      76.914  53.524  51.955  0.00  0.00           H
ATOM   3109 HD12 LEU X 203      78.102  54.706  52.224  0.00  0.00           H
ATOM   3110 HD13 LEU X 203      78.409  53.013  52.806  0.00  0.00           H
ATOM   3111  CD2 LEU X 203      78.025  54.174  55.090  0.00  0.00           C
ATOM   3112 HD21 LEU X 203      77.495  54.210  56.041  0.00  0.00           H
ATOM   3113 HD22 LEU X 203      78.511  53.200  55.136  0.00  0.00           H
ATOM   3114 HD23 LEU X 203      78.720  55.014  55.099  0.00  0.00           H
ATOM   3115  C   LEU X 203      76.347  56.873  56.180  0.00  0.00           C
ATOM   3116  O   LEU X 203      77.523  57.099  56.008  0.00  0.00           O
ATOM   3117  N   ASP X 204      75.605  57.368  57.203  0.00  0.00           N
ATOM   3118  H   ASP X 204      74.613  57.184  57.164  0.00  0.00           H
ATOM   3119  CA  ASP X 204      76.119  58.093  58.347  0.00  0.00           C
ATOM   3120  HA  ASP X 204      77.022  58.633  58.062  0.00  0.00           H
ATOM   3121  CB  ASP X 204      75.237  59.134  58.928  0.00  0.00           C
ATOM   3122  HB2 ASP X 204      74.347  58.676  59.358  0.00  0.00           H
ATOM   3123  HB3 ASP X 204      75.699  59.615  59.790  0.00  0.00           H
ATOM   3124  CG  ASP X 204      74.692  60.263  58.015  0.00  0.00           C
ATOM   3125  OD1 ASP X 204      75.295  60.765  57.015  0.00  0.00           O
ATOM   3126  OD2 ASP X 204      73.622  60.781  58.401  0.00  0.00           O
ATOM   3127  C   ASP X 204      76.527  57.097  59.478  0.00  0.00           C
ATOM   3128  O   ASP X 204      75.834  56.075  59.726  0.00  0.00           O
ATOM   3129  N   ASN X 205      77.566  57.528  60.147  0.00  0.00           N
ATOM   3130  H   ASN X 205      77.918  58.438  59.884  0.00  0.00           H
ATOM   3131  CA  ASN X 205      78.234  56.823  61.163  0.00  0.00           C
ATOM   3132  HA  ASN X 205      77.908  55.788  61.264  0.00  0.00           H
ATOM   3133  CB  ASN X 205      79.710  56.751  60.813  0.00  0.00           C
ATOM   3134  HB2 ASN X 205      79.927  57.490  60.042  0.00  0.00           H
ATOM   3135  HB3 ASN X 205      80.300  57.035  61.685  0.00  0.00           H
ATOM   3136  CG  ASN X 205      80.212  55.410  60.270  0.00  0.00           C
ATOM   3137  OD1 ASN X 205      80.422  54.492  61.084  0.00  0.00           O
ATOM   3138  ND2 ASN X 205      80.255  55.132  58.980  0.00  0.00           N
ATOM   3139 HD21 ASN X 205      80.162  55.927  58.365  0.00  0.00           H
ATOM   3140 HD22 ASN X 205      80.791  54.321  58.705  0.00  0.00           H
ATOM   3141  C   ASN X 205      77.987  57.446  62.507  0.00  0.00           C
ATOM   3142  O   ASN X 205      78.164  58.663  62.705  0.00  0.00           O
ATOM   3143  N   ILE X 206      77.622  56.590  63.521  0.00  0.00           N
ATOM   3144  H   ILE X 206      77.370  55.631  63.327  0.00  0.00           H
ATOM   3145  CA  ILE X 206      77.743  56.945  64.985  0.00  0.00           C
ATOM   3146  HA  ILE X 206      78.517  57.711  65.029  0.00  0.00           H
ATOM   3147  CB  ILE X 206      76.501  57.741  65.518  0.00  0.00           C
ATOM   3148  HB  ILE X 206      76.504  58.613  64.865  0.00  0.00           H
ATOM   3149  CG2 ILE X 206      75.242  56.861  65.493  0.00  0.00           C
ATOM   3150 HG21 ILE X 206      74.442  57.578  65.675  0.00  0.00           H
ATOM   3151 HG22 ILE X 206      75.159  56.456  64.485  0.00  0.00           H
ATOM   3152 HG23 ILE X 206      75.296  56.066  66.238  0.00  0.00           H
ATOM   3153  CG1 ILE X 206      76.666  58.199  66.983  0.00  0.00           C
ATOM   3154 HG12 ILE X 206      76.635  57.351  67.668  0.00  0.00           H
ATOM   3155 HG13 ILE X 206      77.657  58.654  66.980  0.00  0.00           H
ATOM   3156  CD1 ILE X 206      75.804  59.357  67.369  0.00  0.00           C
ATOM   3157 HD11 ILE X 206      76.040  59.667  68.387  0.00  0.00           H
ATOM   3158 HD12 ILE X 206      75.981  60.204  66.706  0.00  0.00           H
ATOM   3159 HD13 ILE X 206      74.745  59.103  67.425  0.00  0.00           H
ATOM   3160  C   ILE X 206      78.195  55.804  65.901  0.00  0.00           C
ATOM   3161  O   ILE X 206      77.587  54.727  66.044  0.00  0.00           O
ATOM   3162  N   THR X 207      79.361  55.955  66.508  0.00  0.00           N
ATOM   3163  H   THR X 207      79.950  56.736  66.257  0.00  0.00           H
ATOM   3164  CA  THR X 207      79.504  55.422  67.849  0.00  0.00           C
ATOM   3165  HA  THR X 207      78.987  54.465  67.913  0.00  0.00           H
ATOM   3166  CB  THR X 207      80.987  55.024  68.077  0.00  0.00           C
ATOM   3167  HB  THR X 207      81.508  55.974  68.196  0.00  0.00           H
ATOM   3168  CG2 THR X 207      81.316  54.124  69.225  0.00  0.00           C
ATOM   3169 HG21 THR X 207      80.648  53.263  69.205  0.00  0.00           H
ATOM   3170 HG22 THR X 207      82.330  53.735  69.136  0.00  0.00           H
ATOM   3171 HG23 THR X 207      81.190  54.610  70.192  0.00  0.00           H
ATOM   3172  OG1 THR X 207      81.421  54.363  66.881  0.00  0.00           O
ATOM   3173  HG1 THR X 207      81.899  55.055  66.418  0.00  0.00           H
ATOM   3174  C   THR X 207      78.913  56.428  68.923  0.00  0.00           C
ATOM   3175  O   THR X 207      79.190  57.626  68.825  0.00  0.00           O
ATOM   3176  N   HID X 208      78.060  55.991  69.873  0.00  0.00           N
ATOM   3177  H   HID X 208      77.759  55.029  69.807  0.00  0.00           H
ATOM   3178  CA  HID X 208      77.423  56.754  70.954  0.00  0.00           C
ATOM   3179  HA  HID X 208      77.953  57.695  71.100  0.00  0.00           H
ATOM   3180  CB  HID X 208      75.912  56.967  70.586  0.00  0.00           C
ATOM   3181  HB2 HID X 208      75.889  57.459  69.614  0.00  0.00           H
ATOM   3182  HB3 HID X 208      75.457  55.993  70.404  0.00  0.00           H
ATOM   3183  CG  HID X 208      75.110  57.894  71.563  0.00  0.00           C
ATOM   3184  ND1 HID X 208      73.838  57.653  72.092  0.00  0.00           N
ATOM   3185  HD1 HID X 208      73.293  56.804  72.118  0.00  0.00           H
ATOM   3186  CE1 HID X 208      73.455  58.749  72.817  0.00  0.00           C
ATOM   3187  HE1 HID X 208      72.473  58.818  73.261  0.00  0.00           H
ATOM   3188  NE2 HID X 208      74.310  59.817  72.636  0.00  0.00           N
ATOM   3189  CD2 HID X 208      75.359  59.243  71.847  0.00  0.00           C
ATOM   3190  HD2 HID X 208      76.248  59.733  71.480  0.00  0.00           H
ATOM   3191  C   HID X 208      77.588  55.932  72.272  0.00  0.00           C
ATOM   3192  O   HID X 208      77.258  54.773  72.253  0.00  0.00           O
ATOM   3193  N   VAL X 209      78.145  56.472  73.385  0.00  0.00           N
ATOM   3194  H   VAL X 209      78.420  57.444  73.396  0.00  0.00           H
ATOM   3195  CA  VAL X 209      78.492  55.772  74.568  0.00  0.00           C
ATOM   3196  HA  VAL X 209      77.964  54.820  74.512  0.00  0.00           H
ATOM   3197  CB  VAL X 209      79.996  55.409  74.457  0.00  0.00           C
ATOM   3198  HB  VAL X 209      80.555  56.327  74.640  0.00  0.00           H
ATOM   3199  CG1 VAL X 209      80.393  54.443  75.583  0.00  0.00           C
ATOM   3200 HG11 VAL X 209      81.471  54.283  75.558  0.00  0.00           H
ATOM   3201 HG12 VAL X 209      80.279  54.824  76.598  0.00  0.00           H
ATOM   3202 HG13 VAL X 209      79.919  53.476  75.415  0.00  0.00           H
ATOM   3203  CG2 VAL X 209      80.529  54.837  73.120  0.00  0.00           C
ATOM   3204 HG21 VAL X 209      81.510  54.383  73.258  0.00  0.00           H
ATOM   3205 HG22 VAL X 209      79.906  54.032  72.731  0.00  0.00           H
ATOM   3206 HG23 VAL X 209      80.592  55.546  72.294  0.00  0.00           H
ATOM   3207  C   VAL X 209      78.146  56.510  75.896  0.00  0.00           C
ATOM   3208  O   VAL X 209      79.018  57.154  76.499  0.00  0.00           O
ATOM   3209  N   PRO X 210      76.919  56.626  76.352  0.00  0.00           N
ATOM   3210  CD  PRO X 210      75.663  56.337  75.675  0.00  0.00           C
ATOM   3211  HD2 PRO X 210      75.121  55.502  76.118  0.00  0.00           H
ATOM   3212  HD3 PRO X 210      75.720  56.065  74.621  0.00  0.00           H
ATOM   3213  CG  PRO X 210      74.753  57.527  75.947  0.00  0.00           C
ATOM   3214  HG2 PRO X 210      73.693  57.288  75.865  0.00  0.00           H
ATOM   3215  HG3 PRO X 210      74.953  58.333  75.241  0.00  0.00           H
ATOM   3216  CB  PRO X 210      75.077  57.846  77.409  0.00  0.00           C
ATOM   3217  HB2 PRO X 210      74.356  57.356  78.063  0.00  0.00           H
ATOM   3218  HB3 PRO X 210      74.955  58.912  77.599  0.00  0.00           H
ATOM   3219  CA  PRO X 210      76.547  57.445  77.561  0.00  0.00           C
ATOM   3220  HA  PRO X 210      77.197  58.313  77.450  0.00  0.00           H
ATOM   3221  C   PRO X 210      76.922  56.681  78.797  0.00  0.00           C
ATOM   3222  O   PRO X 210      76.687  55.501  78.910  0.00  0.00           O
ATOM   3223  N   GLY X 211      77.288  57.437  79.838  0.00  0.00           N
ATOM   3224  H   GLY X 211      77.291  58.439  79.713  0.00  0.00           H
ATOM   3225  CA  GLY X 211      77.323  57.092  81.270  0.00  0.00           C
ATOM   3226  HA2 GLY X 211      77.976  56.264  81.546  0.00  0.00           H
ATOM   3227  HA3 GLY X 211      77.733  57.987  81.737  0.00  0.00           H
ATOM   3228  C   GLY X 211      75.944  56.799  81.870  0.00  0.00           C
ATOM   3229  O   GLY X 211      75.525  57.442  82.853  0.00  0.00           O
ATOM   3230  N   GLY X 212      75.264  55.797  81.329  0.00  0.00           N
ATOM   3231  H   GLY X 212      75.665  55.250  80.581  0.00  0.00           H
ATOM   3232  CA  GLY X 212      74.070  55.195  81.879  0.00  0.00           C
ATOM   3233  HA2 GLY X 212      73.760  54.354  81.258  0.00  0.00           H
ATOM   3234  HA3 GLY X 212      74.265  54.767  82.862  0.00  0.00           H
ATOM   3235  C   GLY X 212      72.810  56.025  82.056  0.00  0.00           C
ATOM   3236  O   GLY X 212      72.089  55.700  82.923  0.00  0.00           O
ATOM   3237  N   GLY X 213      72.615  57.154  81.366  0.00  0.00           N
ATOM   3238  H   GLY X 213      73.455  57.464  80.898  0.00  0.00           H
ATOM   3239  CA  GLY X 213      71.492  58.037  81.771  0.00  0.00           C
ATOM   3240  HA2 GLY X 213      71.775  58.274  82.796  0.00  0.00           H
ATOM   3241  HA3 GLY X 213      71.622  58.967  81.218  0.00  0.00           H
ATOM   3242  C   GLY X 213      70.067  57.461  81.795  0.00  0.00           C
ATOM   3243  O   GLY X 213      69.790  56.446  81.093  0.00  0.00           O
ATOM   3244  N   ASN X 214      69.212  58.078  82.594  0.00  0.00           N
ATOM   3245  H   ASN X 214      69.547  58.827  83.183  0.00  0.00           H
ATOM   3246  CA  ASN X 214      67.854  57.650  82.728  0.00  0.00           C
ATOM   3247  HA  ASN X 214      67.638  56.778  82.110  0.00  0.00           H
ATOM   3248  CB  ASN X 214      67.580  57.362  84.217  0.00  0.00           C
ATOM   3249  HB2 ASN X 214      67.491  58.355  84.659  0.00  0.00           H
ATOM   3250  HB3 ASN X 214      66.603  56.880  84.237  0.00  0.00           H
ATOM   3251  CG  ASN X 214      68.623  56.612  85.015  0.00  0.00           C
ATOM   3252  OD1 ASN X 214      68.452  55.433  85.349  0.00  0.00           O
ATOM   3253  ND2 ASN X 214      69.530  57.332  85.508  0.00  0.00           N
ATOM   3254 HD21 ASN X 214      69.706  58.269  85.172  0.00  0.00           H
ATOM   3255 HD22 ASN X 214      70.199  56.786  86.032  0.00  0.00           H
ATOM   3256  C   ASN X 214      67.058  58.849  82.239  0.00  0.00           C
ATOM   3257  O   ASN X 214      67.501  60.052  82.341  0.00  0.00           O
ATOM   3258  N   LYS X 215      65.872  58.586  81.716  0.00  0.00           N
ATOM   3259  H   LYS X 215      65.567  57.623  81.728  0.00  0.00           H
ATOM   3260  CA  LYS X 215      64.935  59.571  81.096  0.00  0.00           C
ATOM   3261  HA  LYS X 215      65.319  60.550  81.382  0.00  0.00           H
ATOM   3262  CB  LYS X 215      65.029  59.365  79.602  0.00  0.00           C
ATOM   3263  HB2 LYS X 215      66.058  59.692  79.453  0.00  0.00           H
ATOM   3264  HB3 LYS X 215      64.944  58.322  79.296  0.00  0.00           H
ATOM   3265  CG  LYS X 215      64.145  60.306  78.770  0.00  0.00           C
ATOM   3266  HG2 LYS X 215      63.114  60.124  79.074  0.00  0.00           H
ATOM   3267  HG3 LYS X 215      64.390  61.355  78.934  0.00  0.00           H
ATOM   3268  CD  LYS X 215      64.275  59.874  77.305  0.00  0.00           C
ATOM   3269  HD2 LYS X 215      64.049  58.812  77.209  0.00  0.00           H
ATOM   3270  HD3 LYS X 215      63.544  60.458  76.746  0.00  0.00           H
ATOM   3271  CE  LYS X 215      65.622  60.036  76.630  0.00  0.00           C
ATOM   3272  HE2 LYS X 215      65.895  61.090  76.688  0.00  0.00           H
ATOM   3273  HE3 LYS X 215      66.373  59.591  77.281  0.00  0.00           H
ATOM   3274  NZ  LYS X 215      65.713  59.437  75.258  0.00  0.00           N
ATOM   3275  HZ1 LYS X 215      65.510  58.464  75.435  0.00  0.00           H
ATOM   3276  HZ2 LYS X 215      65.061  59.851  74.607  0.00  0.00           H
ATOM   3277  HZ3 LYS X 215      66.653  59.558  74.908  0.00  0.00           H
ATOM   3278  C   LYS X 215      63.533  59.569  81.600  0.00  0.00           C
ATOM   3279  O   LYS X 215      62.846  58.502  81.571  0.00  0.00           O
ATOM   3280  N   LYS X 216      63.017  60.773  81.991  0.00  0.00           N
ATOM   3281  H   LYS X 216      63.582  61.611  81.982  0.00  0.00           H
ATOM   3282  CA  LYS X 216      61.610  61.081  82.255  0.00  0.00           C
ATOM   3283  HA  LYS X 216      61.082  60.128  82.207  0.00  0.00           H
ATOM   3284  CB  LYS X 216      61.392  61.816  83.576  0.00  0.00           C
ATOM   3285  HB2 LYS X 216      61.675  61.006  84.248  0.00  0.00           H
ATOM   3286  HB3 LYS X 216      62.098  62.644  83.648  0.00  0.00           H
ATOM   3287  CG  LYS X 216      60.041  62.348  83.850  0.00  0.00           C
ATOM   3288  HG2 LYS X 216      59.821  63.349  83.480  0.00  0.00           H
ATOM   3289  HG3 LYS X 216      59.362  61.627  83.395  0.00  0.00           H
ATOM   3290  CD  LYS X 216      59.705  62.346  85.358  0.00  0.00           C
ATOM   3291  HD2 LYS X 216      59.935  61.373  85.793  0.00  0.00           H
ATOM   3292  HD3 LYS X 216      60.317  63.088  85.871  0.00  0.00           H
ATOM   3293  CE  LYS X 216      58.246  62.808  85.534  0.00  0.00           C
ATOM   3294  HE2 LYS X 216      58.066  63.755  85.025  0.00  0.00           H
ATOM   3295  HE3 LYS X 216      57.501  62.131  85.117  0.00  0.00           H
ATOM   3296  NZ  LYS X 216      57.812  62.975  86.944  0.00  0.00           N
ATOM   3297  HZ1 LYS X 216      57.823  62.107  87.460  0.00  0.00           H
ATOM   3298  HZ2 LYS X 216      58.381  63.564  87.535  0.00  0.00           H
ATOM   3299  HZ3 LYS X 216      56.819  63.165  86.944  0.00  0.00           H
ATOM   3300  C   LYS X 216      61.018  61.945  81.126  0.00  0.00           C
ATOM   3301  O   LYS X 216      61.588  62.977  80.803  0.00  0.00           O
ATOM   3302  N   ILE X 217      59.853  61.562  80.663  0.00  0.00           N
ATOM   3303  H   ILE X 217      59.536  60.660  80.989  0.00  0.00           H
ATOM   3304  CA  ILE X 217      59.067  62.309  79.717  0.00  0.00           C
ATOM   3305  HA  ILE X 217      59.460  63.300  79.492  0.00  0.00           H
ATOM   3306  CB  ILE X 217      59.004  61.418  78.402  0.00  0.00           C
ATOM   3307  HB  ILE X 217      58.686  60.458  78.809  0.00  0.00           H
ATOM   3308  CG2 ILE X 217      58.050  62.033  77.376  0.00  0.00           C
ATOM   3309 HG21 ILE X 217      58.523  62.940  76.999  0.00  0.00           H
ATOM   3310 HG22 ILE X 217      57.781  61.270  76.647  0.00  0.00           H
ATOM   3311 HG23 ILE X 217      57.153  62.289  77.940  0.00  0.00           H
ATOM   3312  CG1 ILE X 217      60.414  61.221  77.753  0.00  0.00           C
ATOM   3313 HG12 ILE X 217      60.652  62.126  77.195  0.00  0.00           H
ATOM   3314 HG13 ILE X 217      61.080  61.069  78.603  0.00  0.00           H
ATOM   3315  CD1 ILE X 217      60.464  60.005  76.841  0.00  0.00           C
ATOM   3316 HD11 ILE X 217      59.657  60.072  76.111  0.00  0.00           H
ATOM   3317 HD12 ILE X 217      61.388  60.052  76.266  0.00  0.00           H
ATOM   3318 HD13 ILE X 217      60.344  59.088  77.418  0.00  0.00           H
ATOM   3319  C   ILE X 217      57.638  62.395  80.356  0.00  0.00           C
ATOM   3320  O   ILE X 217      57.140  61.383  80.790  0.00  0.00           O
ATOM   3321  N   GLU X 218      57.037  63.597  80.456  0.00  0.00           N
ATOM   3322  H   GLU X 218      57.449  64.430  80.059  0.00  0.00           H
ATOM   3323  CA  GLU X 218      55.665  63.721  80.986  0.00  0.00           C
ATOM   3324  HA  GLU X 218      55.229  62.729  81.106  0.00  0.00           H
ATOM   3325  CB  GLU X 218      55.551  64.180  82.404  0.00  0.00           C
ATOM   3326  HB2 GLU X 218      54.547  64.318  82.804  0.00  0.00           H
ATOM   3327  HB3 GLU X 218      56.070  63.474  83.052  0.00  0.00           H
ATOM   3328  CG  GLU X 218      56.132  65.519  82.631  0.00  0.00           C
ATOM   3329  HG2 GLU X 218      56.995  65.699  81.991  0.00  0.00           H
ATOM   3330  HG3 GLU X 218      55.412  66.281  82.332  0.00  0.00           H
ATOM   3331  CD  GLU X 218      56.729  65.714  84.075  0.00  0.00           C
ATOM   3332  OE1 GLU X 218      57.941  65.717  84.161  0.00  0.00           O
ATOM   3333  OE2 GLU X 218      55.903  65.937  85.003  0.00  0.00           O
ATOM   3334  C   GLU X 218      54.777  64.570  80.069  0.00  0.00           C
ATOM   3335  O   GLU X 218      55.298  65.523  79.550  0.00  0.00           O
ATOM   3336  N   THR X 219      53.462  64.270  79.833  0.00  0.00           N
ATOM   3337  H   THR X 219      53.116  63.358  80.094  0.00  0.00           H
ATOM   3338  CA  THR X 219      52.604  65.106  78.950  0.00  0.00           C
ATOM   3339  HA  THR X 219      53.159  66.010  78.699  0.00  0.00           H
ATOM   3340  CB  THR X 219      52.327  64.435  77.611  0.00  0.00           C
ATOM   3341  HB  THR X 219      51.952  63.418  77.727  0.00  0.00           H
ATOM   3342  CG2 THR X 219      51.521  65.311  76.633  0.00  0.00           C
ATOM   3343 HG21 THR X 219      51.264  64.657  75.799  0.00  0.00           H
ATOM   3344 HG22 THR X 219      50.612  65.719  77.074  0.00  0.00           H
ATOM   3345 HG23 THR X 219      52.253  66.031  76.267  0.00  0.00           H
ATOM   3346  OG1 THR X 219      53.632  64.413  77.054  0.00  0.00           O
ATOM   3347  HG1 THR X 219      53.959  63.566  77.367  0.00  0.00           H
ATOM   3348  C   THR X 219      51.375  65.464  79.700  0.00  0.00           C
ATOM   3349  O   THR X 219      50.458  64.620  79.880  0.00  0.00           O
ATOM   3350  N   HIE X 220      51.166  66.689  80.138  0.00  0.00           N
ATOM   3351  H   HIE X 220      51.942  67.327  80.027  0.00  0.00           H
ATOM   3352  CA  HIE X 220      50.062  67.221  80.915  0.00  0.00           C
ATOM   3353  HA  HIE X 220      49.495  66.361  81.272  0.00  0.00           H
ATOM   3354  CB  HIE X 220      50.650  67.905  82.181  0.00  0.00           C
ATOM   3355  HB2 HIE X 220      51.317  68.705  81.859  0.00  0.00           H
ATOM   3356  HB3 HIE X 220      49.817  68.425  82.653  0.00  0.00           H
ATOM   3357  CG  HIE X 220      51.381  67.122  83.186  0.00  0.00           C
ATOM   3358  ND1 HIE X 220      50.859  66.428  84.299  0.00  0.00           N
ATOM   3359  CE1 HIE X 220      51.927  65.836  84.884  0.00  0.00           C
ATOM   3360  HE1 HIE X 220      51.917  65.159  85.725  0.00  0.00           H
ATOM   3361  NE2 HIE X 220      53.058  66.256  84.301  0.00  0.00           N
ATOM   3362  HE2 HIE X 220      53.971  65.994  84.645  0.00  0.00           H
ATOM   3363  CD2 HIE X 220      52.772  67.002  83.188  0.00  0.00           C
ATOM   3364  HD2 HIE X 220      53.445  67.635  82.629  0.00  0.00           H
ATOM   3365  C   HIE X 220      49.045  68.127  80.196  0.00  0.00           C
ATOM   3366  O   HIE X 220      49.475  68.847  79.296  0.00  0.00           O
ATOM   3367  N   LYS X 221      47.780  68.077  80.601  0.00  0.00           N
ATOM   3368  H   LYS X 221      47.620  67.352  81.286  0.00  0.00           H
ATOM   3369  CA  LYS X 221      46.675  68.671  79.866  0.00  0.00           C
ATOM   3370  HA  LYS X 221      47.034  69.626  79.483  0.00  0.00           H
ATOM   3371  CB  LYS X 221      46.449  67.816  78.593  0.00  0.00           C
ATOM   3372  HB2 LYS X 221      47.405  67.395  78.278  0.00  0.00           H
ATOM   3373  HB3 LYS X 221      45.808  66.961  78.809  0.00  0.00           H
ATOM   3374  CG  LYS X 221      45.913  68.764  77.457  0.00  0.00           C
ATOM   3375  HG2 LYS X 221      45.155  69.424  77.878  0.00  0.00           H
ATOM   3376  HG3 LYS X 221      46.754  69.324  77.049  0.00  0.00           H
ATOM   3377  CD  LYS X 221      45.242  67.922  76.291  0.00  0.00           C
ATOM   3378  HD2 LYS X 221      44.249  67.553  76.546  0.00  0.00           H
ATOM   3379  HD3 LYS X 221      45.119  68.515  75.385  0.00  0.00           H
ATOM   3380  CE  LYS X 221      46.130  66.703  75.974  0.00  0.00           C
ATOM   3381  HE2 LYS X 221      46.485  66.224  76.886  0.00  0.00           H
ATOM   3382  HE3 LYS X 221      45.489  66.041  75.391  0.00  0.00           H
ATOM   3383  NZ  LYS X 221      47.281  67.221  75.237  0.00  0.00           N
ATOM   3384  HZ1 LYS X 221      47.009  67.473  74.298  0.00  0.00           H
ATOM   3385  HZ2 LYS X 221      47.801  67.935  75.727  0.00  0.00           H
ATOM   3386  HZ3 LYS X 221      47.953  66.489  75.056  0.00  0.00           H
ATOM   3387  C   LYS X 221      45.332  68.838  80.593  0.00  0.00           C
ATOM   3388  O   LYS X 221      44.673  67.859  80.892  0.00  0.00           O
ATOM   3389  N   LEU X 222      44.978  70.115  80.722  0.00  0.00           N
ATOM   3390  H   LEU X 222      45.589  70.825  80.345  0.00  0.00           H
ATOM   3391  CA  LEU X 222      43.768  70.607  81.240  0.00  0.00           C
ATOM   3392  HA  LEU X 222      43.148  69.767  81.553  0.00  0.00           H
ATOM   3393  CB  LEU X 222      44.007  71.333  82.546  0.00  0.00           C
ATOM   3394  HB2 LEU X 222      44.110  70.539  83.285  0.00  0.00           H
ATOM   3395  HB3 LEU X 222      44.949  71.853  82.368  0.00  0.00           H
ATOM   3396  CG  LEU X 222      43.033  72.418  82.984  0.00  0.00           C
ATOM   3397  HG  LEU X 222      42.984  73.264  82.299  0.00  0.00           H
ATOM   3398  CD1 LEU X 222      41.604  71.938  83.191  0.00  0.00           C
ATOM   3399 HD11 LEU X 222      40.985  72.786  82.896  0.00  0.00           H
ATOM   3400 HD12 LEU X 222      41.430  71.082  82.539  0.00  0.00           H
ATOM   3401 HD13 LEU X 222      41.439  71.670  84.234  0.00  0.00           H
ATOM   3402  CD2 LEU X 222      43.392  73.048  84.381  0.00  0.00           C
ATOM   3403 HD21 LEU X 222      44.459  73.216  84.526  0.00  0.00           H
ATOM   3404 HD22 LEU X 222      42.937  74.004  84.636  0.00  0.00           H
ATOM   3405 HD23 LEU X 222      43.185  72.386  85.221  0.00  0.00           H
ATOM   3406  C   LEU X 222      43.048  71.396  80.099  0.00  0.00           C
ATOM   3407  O   LEU X 222      43.440  72.423  79.676  0.00  0.00           O
ATOM   3408  N   THR X 223      41.939  70.914  79.639  0.00  0.00           N
ATOM   3409  H   THR X 223      41.738  69.944  79.838  0.00  0.00           H
ATOM   3410  CA  THR X 223      41.050  71.648  78.787  0.00  0.00           C
ATOM   3411  HA  THR X 223      41.464  72.643  78.622  0.00  0.00           H
ATOM   3412  CB  THR X 223      40.649  70.764  77.550  0.00  0.00           C
ATOM   3413  HB  THR X 223      40.033  69.951  77.934  0.00  0.00           H
ATOM   3414  CG2 THR X 223      39.935  71.647  76.495  0.00  0.00           C
ATOM   3415 HG21 THR X 223      40.403  72.621  76.355  0.00  0.00           H
ATOM   3416 HG22 THR X 223      39.939  71.064  75.574  0.00  0.00           H
ATOM   3417 HG23 THR X 223      38.882  71.781  76.740  0.00  0.00           H
ATOM   3418  OG1 THR X 223      41.768  70.175  76.947  0.00  0.00           O
ATOM   3419  HG1 THR X 223      41.317  69.528  76.399  0.00  0.00           H
ATOM   3420  C   THR X 223      39.833  72.035  79.623  0.00  0.00           C
ATOM   3421  O   THR X 223      39.101  71.177  80.182  0.00  0.00           O
ATOM   3422  N   PHE X 224      39.500  73.309  79.554  0.00  0.00           N
ATOM   3423  H   PHE X 224      40.146  73.979  79.162  0.00  0.00           H
ATOM   3424  CA  PHE X 224      38.239  73.847  80.147  0.00  0.00           C
ATOM   3425  HA  PHE X 224      37.731  73.145  80.808  0.00  0.00           H
ATOM   3426  CB  PHE X 224      38.664  75.011  80.967  0.00  0.00           C
ATOM   3427  HB2 PHE X 224      39.137  74.577  81.848  0.00  0.00           H
ATOM   3428  HB3 PHE X 224      39.379  75.726  80.559  0.00  0.00           H
ATOM   3429  CG  PHE X 224      37.592  75.722  81.708  0.00  0.00           C
ATOM   3430  CD1 PHE X 224      36.998  75.136  82.812  0.00  0.00           C
ATOM   3431  HD1 PHE X 224      37.257  74.157  83.185  0.00  0.00           H
ATOM   3432  CE1 PHE X 224      36.151  75.931  83.611  0.00  0.00           C
ATOM   3433  HE1 PHE X 224      35.757  75.489  84.514  0.00  0.00           H
ATOM   3434  CZ  PHE X 224      35.749  77.212  83.280  0.00  0.00           C
ATOM   3435  HZ  PHE X 224      35.090  77.813  83.888  0.00  0.00           H
ATOM   3436  CE2 PHE X 224      36.224  77.707  82.078  0.00  0.00           C
ATOM   3437  HE2 PHE X 224      35.863  78.690  81.814  0.00  0.00           H
ATOM   3438  CD2 PHE X 224      37.108  76.969  81.261  0.00  0.00           C
ATOM   3439  HD2 PHE X 224      37.529  77.481  80.408  0.00  0.00           H
ATOM   3440  C   PHE X 224      37.233  74.262  79.112  0.00  0.00           C
ATOM   3441  O   PHE X 224      36.020  74.037  79.295  0.00  0.00           O
ATOM   3442  N   NME X 225      37.610  74.946  78.054  0.00  0.00           N
ATOM   3443  H   NME X 225      38.605  75.062  77.928  0.00  0.00           H
ATOM   3444  CH3 NME X 225      36.720  75.743  77.263  0.00  0.00           C
ATOM   3445 HH31 NME X 225      36.107  76.434  77.841  0.00  0.00           H
ATOM   3446 HH32 NME X 225      37.260  76.328  76.519  0.00  0.00           H
ATOM   3447 HH33 NME X 225      35.984  75.151  76.718  0.00  0.00           H
ATOM   3448  H1  ACE X 226      27.773  71.127  94.246  0.00  0.00           H
ATOM   3449  CH3 ACE X 226      27.100  70.486  93.678  0.00  0.00           C
ATOM   3450  H2  ACE X 226      27.065  70.860  92.655  0.00  0.00           H
ATOM   3451  H3  ACE X 226      26.090  70.389  94.077  0.00  0.00           H
ATOM   3452  C   ACE X 226      27.779  69.140  93.619  0.00  0.00           C
ATOM   3453  O   ACE X 226      27.457  68.272  94.423  0.00  0.00           O
ATOM   3454  N   VAL X 227      28.613  68.955  92.647  0.00  0.00           N
ATOM   3455  H   VAL X 227      28.851  69.794  92.138  0.00  0.00           H
ATOM   3456  CA  VAL X 227      29.369  67.792  92.298  0.00  0.00           C
ATOM   3457  HA  VAL X 227      28.953  66.917  92.798  0.00  0.00           H
ATOM   3458  CB  VAL X 227      29.199  67.468  90.772  0.00  0.00           C
ATOM   3459  HB  VAL X 227      29.570  68.354  90.257  0.00  0.00           H
ATOM   3460  CG1 VAL X 227      29.943  66.224  90.296  0.00  0.00           C
ATOM   3461 HG11 VAL X 227      29.645  65.384  90.925  0.00  0.00           H
ATOM   3462 HG12 VAL X 227      29.698  66.146  89.237  0.00  0.00           H
ATOM   3463 HG13 VAL X 227      31.021  66.203  90.456  0.00  0.00           H
ATOM   3464  CG2 VAL X 227      27.768  67.249  90.458  0.00  0.00           C
ATOM   3465 HG21 VAL X 227      27.580  67.188  89.386  0.00  0.00           H
ATOM   3466 HG22 VAL X 227      27.308  66.410  90.980  0.00  0.00           H
ATOM   3467 HG23 VAL X 227      27.227  68.145  90.763  0.00  0.00           H
ATOM   3468  C   VAL X 227      30.807  67.812  92.782  0.00  0.00           C
ATOM   3469  O   VAL X 227      31.431  68.863  92.721  0.00  0.00           O
ATOM   3470  N   GLN X 228      31.422  66.667  93.179  0.00  0.00           N
ATOM   3471  H   GLN X 228      30.957  65.775  93.087  0.00  0.00           H
ATOM   3472  CA  GLN X 228      32.690  66.598  93.776  0.00  0.00           C
ATOM   3473  HA  GLN X 228      33.305  67.464  93.531  0.00  0.00           H
ATOM   3474  CB  GLN X 228      32.461  66.645  95.278  0.00  0.00           C
ATOM   3475  HB2 GLN X 228      31.850  67.516  95.518  0.00  0.00           H
ATOM   3476  HB3 GLN X 228      31.919  65.768  95.630  0.00  0.00           H
ATOM   3477  CG  GLN X 228      33.804  66.786  96.123  0.00  0.00           C
ATOM   3478  HG2 GLN X 228      34.529  66.005  95.893  0.00  0.00           H
ATOM   3479  HG3 GLN X 228      34.436  67.571  95.708  0.00  0.00           H
ATOM   3480  CD  GLN X 228      33.572  66.951  97.619  0.00  0.00           C
ATOM   3481  OE1 GLN X 228      33.708  66.077  98.454  0.00  0.00           O
ATOM   3482  NE2 GLN X 228      33.217  68.135  98.090  0.00  0.00           N
ATOM   3483 HE21 GLN X 228      33.074  68.890  97.434  0.00  0.00           H
ATOM   3484 HE22 GLN X 228      32.896  68.117  99.048  0.00  0.00           H
ATOM   3485  C   GLN X 228      33.412  65.385  93.220  0.00  0.00           C
ATOM   3486  O   GLN X 228      32.873  64.285  93.433  0.00  0.00           O
ATOM   3487  N   ILE X 229      34.471  65.546  92.526  0.00  0.00           N
ATOM   3488  H   ILE X 229      34.916  66.443  92.397  0.00  0.00           H
ATOM   3489  CA  ILE X 229      35.312  64.454  92.058  0.00  0.00           C
ATOM   3490  HA  ILE X 229      34.814  63.547  92.399  0.00  0.00           H
ATOM   3491  CB  ILE X 229      35.235  64.397  90.512  0.00  0.00           C
ATOM   3492  HB  ILE X 229      35.945  65.153  90.174  0.00  0.00           H
ATOM   3493  CG2 ILE X 229      35.800  63.070  89.946  0.00  0.00           C
ATOM   3494 HG21 ILE X 229      36.096  62.991  88.900  0.00  0.00           H
ATOM   3495 HG22 ILE X 229      36.743  62.926  90.474  0.00  0.00           H
ATOM   3496 HG23 ILE X 229      35.086  62.312  90.269  0.00  0.00           H
ATOM   3497  CG1 ILE X 229      33.880  64.666  89.921  0.00  0.00           C
ATOM   3498 HG12 ILE X 229      33.871  64.170  88.950  0.00  0.00           H
ATOM   3499 HG13 ILE X 229      33.055  64.232  90.485  0.00  0.00           H
ATOM   3500  CD1 ILE X 229      33.556  66.132  89.604  0.00  0.00           C
ATOM   3501 HD11 ILE X 229      34.244  66.547  88.867  0.00  0.00           H
ATOM   3502 HD12 ILE X 229      32.575  66.140  89.129  0.00  0.00           H
ATOM   3503 HD13 ILE X 229      33.523  66.708  90.529  0.00  0.00           H
ATOM   3504  C   ILE X 229      36.749  64.613  92.573  0.00  0.00           C
ATOM   3505  O   ILE X 229      37.536  65.460  92.235  0.00  0.00           O
ATOM   3506  N   VAL X 230      37.126  63.693  93.430  0.00  0.00           N
ATOM   3507  H   VAL X 230      36.463  63.002  93.750  0.00  0.00           H
ATOM   3508  CA  VAL X 230      38.458  63.440  93.903  0.00  0.00           C
ATOM   3509  HA  VAL X 230      39.036  64.357  93.793  0.00  0.00           H
ATOM   3510  CB  VAL X 230      38.389  63.113  95.426  0.00  0.00           C
ATOM   3511  HB  VAL X 230      37.646  62.351  95.662  0.00  0.00           H
ATOM   3512  CG1 VAL X 230      39.698  62.729  96.008  0.00  0.00           C
ATOM   3513 HG11 VAL X 230      39.653  62.804  97.095  0.00  0.00           H
ATOM   3514 HG12 VAL X 230      40.129  61.797  95.642  0.00  0.00           H
ATOM   3515 HG13 VAL X 230      40.517  63.431  95.852  0.00  0.00           H
ATOM   3516  CG2 VAL X 230      37.914  64.366  96.111  0.00  0.00           C
ATOM   3517 HG21 VAL X 230      38.634  65.161  95.912  0.00  0.00           H
ATOM   3518 HG22 VAL X 230      36.886  64.678  95.929  0.00  0.00           H
ATOM   3519 HG23 VAL X 230      37.929  64.289  97.198  0.00  0.00           H
ATOM   3520  C   VAL X 230      38.993  62.277  93.031  0.00  0.00           C
ATOM   3521  O   VAL X 230      38.553  61.157  93.149  0.00  0.00           O
ATOM   3522  N   TYR X 231      40.025  62.539  92.225  0.00  0.00           N
ATOM   3523  H   TYR X 231      40.435  63.454  92.345  0.00  0.00           H
ATOM   3524  CA  TYR X 231      40.731  61.635  91.360  0.00  0.00           C
ATOM   3525  HA  TYR X 231      40.292  60.638  91.332  0.00  0.00           H
ATOM   3526  CB  TYR X 231      40.760  62.213  89.906  0.00  0.00           C
ATOM   3527  HB2 TYR X 231      39.729  62.315  89.567  0.00  0.00           H
ATOM   3528  HB3 TYR X 231      41.198  63.208  89.824  0.00  0.00           H
ATOM   3529  CG  TYR X 231      41.488  61.422  88.881  0.00  0.00           C
ATOM   3530  CD1 TYR X 231      40.825  60.382  88.179  0.00  0.00           C
ATOM   3531  HD1 TYR X 231      39.775  60.158  88.294  0.00  0.00           H
ATOM   3532  CE1 TYR X 231      41.443  59.615  87.207  0.00  0.00           C
ATOM   3533  HE1 TYR X 231      40.921  58.812  86.708  0.00  0.00           H
ATOM   3534  CZ  TYR X 231      42.832  59.796  86.999  0.00  0.00           C
ATOM   3535  OH  TYR X 231      43.470  58.966  86.177  0.00  0.00           O
ATOM   3536  HH  TYR X 231      44.333  58.772  86.551  0.00  0.00           H
ATOM   3537  CE2 TYR X 231      43.522  60.764  87.723  0.00  0.00           C
ATOM   3538  HE2 TYR X 231      44.593  60.869  87.635  0.00  0.00           H
ATOM   3539  CD2 TYR X 231      42.887  61.545  88.741  0.00  0.00           C
ATOM   3540  HD2 TYR X 231      43.432  62.277  89.318  0.00  0.00           H
ATOM   3541  C   TYR X 231      42.110  61.461  92.059  0.00  0.00           C
ATOM   3542  O   TYR X 231      43.020  62.211  91.757  0.00  0.00           O
ATOM   3543  N   LYS X 232      42.317  60.478  93.057  0.00  0.00           N
ATOM   3544  H   LYS X 232      41.614  59.764  93.177  0.00  0.00           H
ATOM   3545  CA  LYS X 232      43.551  60.309  93.702  0.00  0.00           C
ATOM   3546  HA  LYS X 232      44.301  60.951  93.240  0.00  0.00           H
ATOM   3547  CB  LYS X 232      43.417  60.772  95.208  0.00  0.00           C
ATOM   3548  HB2 LYS X 232      43.119  61.819  95.266  0.00  0.00           H
ATOM   3549  HB3 LYS X 232      42.701  60.220  95.817  0.00  0.00           H
ATOM   3550  CG  LYS X 232      44.800  60.809  95.882  0.00  0.00           C
ATOM   3551  HG2 LYS X 232      45.324  59.864  95.744  0.00  0.00           H
ATOM   3552  HG3 LYS X 232      45.341  61.702  95.566  0.00  0.00           H
ATOM   3553  CD  LYS X 232      44.542  61.037  97.367  0.00  0.00           C
ATOM   3554  HD2 LYS X 232      44.088  62.027  97.408  0.00  0.00           H
ATOM   3555  HD3 LYS X 232      43.850  60.337  97.835  0.00  0.00           H
ATOM   3556  CE  LYS X 232      45.907  61.278  98.156  0.00  0.00           C
ATOM   3557  HE2 LYS X 232      46.687  60.546  97.949  0.00  0.00           H
ATOM   3558  HE3 LYS X 232      46.490  62.112  97.766  0.00  0.00           H
ATOM   3559  NZ  LYS X 232      45.754  61.353  99.590  0.00  0.00           N
ATOM   3560  HZ1 LYS X 232      45.452  62.258  99.920  0.00  0.00           H
ATOM   3561  HZ2 LYS X 232      45.080  60.743 100.030  0.00  0.00           H
ATOM   3562  HZ3 LYS X 232      46.656  61.270 100.038  0.00  0.00           H
ATOM   3563  C   LYS X 232      44.025  58.862  93.577  0.00  0.00           C
ATOM   3564  O   LYS X 232      43.926  58.115  94.607  0.00  0.00           O
ATOM   3565  N   PRO X 233      44.527  58.373  92.404  0.00  0.00           N
ATOM   3566  CD  PRO X 233      44.290  58.989  91.122  0.00  0.00           C
ATOM   3567  HD2 PRO X 233      44.611  60.021  91.266  0.00  0.00           H
ATOM   3568  HD3 PRO X 233      43.256  58.971  90.778  0.00  0.00           H
ATOM   3569  CG  PRO X 233      45.272  58.201  90.139  0.00  0.00           C
ATOM   3570  HG2 PRO X 233      46.270  58.637  90.099  0.00  0.00           H
ATOM   3571  HG3 PRO X 233      44.826  58.174  89.145  0.00  0.00           H
ATOM   3572  CB  PRO X 233      45.436  56.906  90.844  0.00  0.00           C
ATOM   3573  HB2 PRO X 233      46.291  56.275  90.601  0.00  0.00           H
ATOM   3574  HB3 PRO X 233      44.542  56.328  90.611  0.00  0.00           H
ATOM   3575  CA  PRO X 233      45.272  57.127  92.354  0.00  0.00           C
ATOM   3576  HA  PRO X 233      44.690  56.285  92.729  0.00  0.00           H
ATOM   3577  C   PRO X 233      46.584  57.276  93.091  0.00  0.00           C
ATOM   3578  O   PRO X 233      47.153  58.338  93.237  0.00  0.00           O
ATOM   3579  N   VAL X 234      47.093  56.201  93.666  0.00  0.00           N
ATOM   3580  H   VAL X 234      46.657  55.305  93.502  0.00  0.00           H
ATOM   3581  CA  VAL X 234      48.311  56.142  94.444  0.00  0.00           C
ATOM   3582  HA  VAL X 234      48.897  57.028  94.203  0.00  0.00           H
ATOM   3583  CB  VAL X 234      47.953  55.963  95.941  0.00  0.00           C
ATOM   3584  HB  VAL X 234      46.981  55.477  96.027  0.00  0.00           H
ATOM   3585  CG1 VAL X 234      48.927  55.248  96.838  0.00  0.00           C
ATOM   3586 HG11 VAL X 234      49.940  55.618  96.677  0.00  0.00           H
ATOM   3587 HG12 VAL X 234      48.682  55.330  97.897  0.00  0.00           H
ATOM   3588 HG13 VAL X 234      48.978  54.181  96.622  0.00  0.00           H
ATOM   3589  CG2 VAL X 234      47.708  57.357  96.437  0.00  0.00           C
ATOM   3590 HG21 VAL X 234      48.555  57.955  96.099  0.00  0.00           H
ATOM   3591 HG22 VAL X 234      46.780  57.733  96.007  0.00  0.00           H
ATOM   3592 HG23 VAL X 234      47.594  57.308  97.520  0.00  0.00           H
ATOM   3593  C   VAL X 234      49.154  54.930  93.880  0.00  0.00           C
ATOM   3594  O   VAL X 234      48.577  53.875  93.774  0.00  0.00           O
ATOM   3595  N   ASP X 235      50.388  55.129  93.542  0.00  0.00           N
ATOM   3596  H   ASP X 235      50.780  56.058  93.587  0.00  0.00           H
ATOM   3597  CA  ASP X 235      51.342  54.023  93.221  0.00  0.00           C
ATOM   3598  HA  ASP X 235      50.971  53.050  93.544  0.00  0.00           H
ATOM   3599  CB  ASP X 235      51.592  53.971  91.712  0.00  0.00           C
ATOM   3600  HB2 ASP X 235      50.588  54.054  91.296  0.00  0.00           H
ATOM   3601  HB3 ASP X 235      52.220  54.799  91.384  0.00  0.00           H
ATOM   3602  CG  ASP X 235      52.170  52.669  91.226  0.00  0.00           C
ATOM   3603  OD1 ASP X 235      52.412  51.670  91.968  0.00  0.00           O
ATOM   3604  OD2 ASP X 235      52.373  52.635  89.970  0.00  0.00           O
ATOM   3605  C   ASP X 235      52.603  54.089  94.113  0.00  0.00           C
ATOM   3606  O   ASP X 235      52.983  55.202  94.445  0.00  0.00           O
ATOM   3607  N   LEU X 236      53.205  52.915  94.378  0.00  0.00           N
ATOM   3608  H   LEU X 236      52.706  52.118  94.010  0.00  0.00           H
ATOM   3609  CA  LEU X 236      54.353  52.581  95.219  0.00  0.00           C
ATOM   3610  HA  LEU X 236      55.119  53.357  95.218  0.00  0.00           H
ATOM   3611  CB  LEU X 236      53.883  52.418  96.738  0.00  0.00           C
ATOM   3612  HB2 LEU X 236      53.169  51.594  96.724  0.00  0.00           H
ATOM   3613  HB3 LEU X 236      54.774  51.979  97.187  0.00  0.00           H
ATOM   3614  CG  LEU X 236      53.468  53.675  97.502  0.00  0.00           C
ATOM   3615  HG  LEU X 236      53.642  54.498  96.810  0.00  0.00           H
ATOM   3616  CD1 LEU X 236      51.948  53.667  97.803  0.00  0.00           C
ATOM   3617 HD11 LEU X 236      51.704  54.540  98.408  0.00  0.00           H
ATOM   3618 HD12 LEU X 236      51.469  53.581  96.828  0.00  0.00           H
ATOM   3619 HD13 LEU X 236      51.668  52.764  98.346  0.00  0.00           H
ATOM   3620  CD2 LEU X 236      54.120  53.704  98.872  0.00  0.00           C
ATOM   3621 HD21 LEU X 236      53.983  54.678  99.340  0.00  0.00           H
ATOM   3622 HD22 LEU X 236      53.658  53.006  99.570  0.00  0.00           H
ATOM   3623 HD23 LEU X 236      55.210  53.681  98.898  0.00  0.00           H
ATOM   3624  C   LEU X 236      54.995  51.325  94.669  0.00  0.00           C
ATOM   3625  O   LEU X 236      55.708  50.653  95.438  0.00  0.00           O
ATOM   3626  N   SER X 237      54.698  50.918  93.401  0.00  0.00           N
ATOM   3627  H   SER X 237      54.124  51.577  92.895  0.00  0.00           H
ATOM   3628  CA  SER X 237      55.293  49.731  92.689  0.00  0.00           C
ATOM   3629  HA  SER X 237      54.938  48.837  93.201  0.00  0.00           H
ATOM   3630  CB  SER X 237      54.745  49.677  91.284  0.00  0.00           C
ATOM   3631  HB2 SER X 237      55.010  50.628  90.822  0.00  0.00           H
ATOM   3632  HB3 SER X 237      55.074  48.756  90.803  0.00  0.00           H
ATOM   3633  OG  SER X 237      53.344  49.494  91.313  0.00  0.00           O
ATOM   3634  HG  SER X 237      52.976  50.326  91.621  0.00  0.00           H
ATOM   3635  C   SER X 237      56.810  49.754  92.639  0.00  0.00           C
ATOM   3636  O   SER X 237      57.460  50.686  93.127  0.00  0.00           O
ATOM   3637  N   LYS X 238      57.395  48.752  92.021  0.00  0.00           N
ATOM   3638  H   LYS X 238      56.803  48.091  91.537  0.00  0.00           H
ATOM   3639  CA  LYS X 238      58.838  48.634  91.781  0.00  0.00           C
ATOM   3640  HA  LYS X 238      59.116  49.666  91.567  0.00  0.00           H
ATOM   3641  CB  LYS X 238      59.644  48.020  92.983  0.00  0.00           C
ATOM   3642  HB2 LYS X 238      60.692  48.073  92.686  0.00  0.00           H
ATOM   3643  HB3 LYS X 238      59.451  48.672  93.834  0.00  0.00           H
ATOM   3644  CG  LYS X 238      59.228  46.589  93.422  0.00  0.00           C
ATOM   3645  HG2 LYS X 238      58.141  46.592  93.501  0.00  0.00           H
ATOM   3646  HG3 LYS X 238      59.531  45.775  92.762  0.00  0.00           H
ATOM   3647  CD  LYS X 238      59.814  46.366  94.828  0.00  0.00           C
ATOM   3648  HD2 LYS X 238      59.468  47.075  95.580  0.00  0.00           H
ATOM   3649  HD3 LYS X 238      59.415  45.455  95.276  0.00  0.00           H
ATOM   3650  CE  LYS X 238      61.351  46.294  94.992  0.00  0.00           C
ATOM   3651  HE2 LYS X 238      61.698  45.288  94.756  0.00  0.00           H
ATOM   3652  HE3 LYS X 238      61.840  47.030  94.354  0.00  0.00           H
ATOM   3653  NZ  LYS X 238      61.668  46.528  96.407  0.00  0.00           N
ATOM   3654  HZ1 LYS X 238      62.652  46.570  96.633  0.00  0.00           H
ATOM   3655  HZ2 LYS X 238      61.378  47.433  96.748  0.00  0.00           H
ATOM   3656  HZ3 LYS X 238      61.226  45.740  96.860  0.00  0.00           H
ATOM   3657  C   LYS X 238      59.079  47.764  90.554  0.00  0.00           C
ATOM   3658  O   LYS X 238      58.422  46.757  90.413  0.00  0.00           O
ATOM   3659  N   VAL X 239      59.936  48.233  89.637  0.00  0.00           N
ATOM   3660  H   VAL X 239      60.451  49.057  89.914  0.00  0.00           H
ATOM   3661  CA  VAL X 239      60.170  47.711  88.301  0.00  0.00           C
ATOM   3662  HA  VAL X 239      59.732  46.714  88.352  0.00  0.00           H
ATOM   3663  CB  VAL X 239      59.485  48.541  87.151  0.00  0.00           C
ATOM   3664  HB  VAL X 239      60.091  49.437  87.023  0.00  0.00           H
ATOM   3665  CG1 VAL X 239      59.459  47.696  85.846  0.00  0.00           C
ATOM   3666 HG11 VAL X 239      58.795  46.834  85.895  0.00  0.00           H
ATOM   3667 HG12 VAL X 239      58.909  48.290  85.117  0.00  0.00           H
ATOM   3668 HG13 VAL X 239      60.444  47.434  85.459  0.00  0.00           H
ATOM   3669  CG2 VAL X 239      58.078  48.985  87.469  0.00  0.00           C
ATOM   3670 HG21 VAL X 239      57.599  49.433  86.598  0.00  0.00           H
ATOM   3671 HG22 VAL X 239      57.429  48.216  87.886  0.00  0.00           H
ATOM   3672 HG23 VAL X 239      58.123  49.687  88.301  0.00  0.00           H
ATOM   3673  C   VAL X 239      61.697  47.519  88.140  0.00  0.00           C
ATOM   3674  O   VAL X 239      62.467  48.450  88.344  0.00  0.00           O
ATOM   3675  N   THR X 240      62.207  46.272  88.021  0.00  0.00           N
ATOM   3676  H   THR X 240      61.630  45.445  87.969  0.00  0.00           H
ATOM   3677  CA  THR X 240      63.583  46.012  88.595  0.00  0.00           C
ATOM   3678  HA  THR X 240      64.238  46.860  88.394  0.00  0.00           H
ATOM   3679  CB  THR X 240      63.496  45.525  89.980  0.00  0.00           C
ATOM   3680  HB  THR X 240      63.017  44.550  89.888  0.00  0.00           H
ATOM   3681  CG2 THR X 240      64.853  45.424  90.671  0.00  0.00           C
ATOM   3682 HG21 THR X 240      65.425  44.570  90.307  0.00  0.00           H
ATOM   3683 HG22 THR X 240      65.441  46.340  90.603  0.00  0.00           H
ATOM   3684 HG23 THR X 240      64.694  45.271  91.739  0.00  0.00           H
ATOM   3685  OG1 THR X 240      62.654  46.333  90.766  0.00  0.00           O
ATOM   3686  HG1 THR X 240      62.350  45.853  91.540  0.00  0.00           H
ATOM   3687  C   THR X 240      64.246  44.856  87.806  0.00  0.00           C
ATOM   3688  O   THR X 240      63.676  43.842  87.449  0.00  0.00           O
ATOM   3689  N   SER X 241      65.592  45.034  87.614  0.00  0.00           N
ATOM   3690  H   SER X 241      66.036  45.881  87.939  0.00  0.00           H
ATOM   3691  CA  SER X 241      66.519  43.986  87.167  0.00  0.00           C
ATOM   3692  HA  SER X 241      66.166  43.057  87.614  0.00  0.00           H
ATOM   3693  CB  SER X 241      66.574  43.738  85.641  0.00  0.00           C
ATOM   3694  HB2 SER X 241      67.249  44.486  85.226  0.00  0.00           H
ATOM   3695  HB3 SER X 241      67.065  42.780  85.467  0.00  0.00           H
ATOM   3696  OG  SER X 241      65.370  43.671  84.903  0.00  0.00           O
ATOM   3697  HG  SER X 241      64.888  42.845  84.986  0.00  0.00           H
ATOM   3698  C   SER X 241      68.007  44.101  87.630  0.00  0.00           C
ATOM   3699  O   SER X 241      68.581  45.177  87.733  0.00  0.00           O
ATOM   3700  N   LYS X 242      68.599  42.934  87.920  0.00  0.00           N
ATOM   3701  H   LYS X 242      67.926  42.181  87.923  0.00  0.00           H
ATOM   3702  CA  LYS X 242      70.057  42.676  88.180  0.00  0.00           C
ATOM   3703  HA  LYS X 242      70.625  43.589  88.001  0.00  0.00           H
ATOM   3704  CB  LYS X 242      70.283  42.416  89.625  0.00  0.00           C
ATOM   3705  HB2 LYS X 242      69.812  43.187  90.234  0.00  0.00           H
ATOM   3706  HB3 LYS X 242      69.769  41.503  89.924  0.00  0.00           H
ATOM   3707  CG  LYS X 242      71.756  42.415  90.009  0.00  0.00           C
ATOM   3708  HG2 LYS X 242      72.293  41.645  89.455  0.00  0.00           H
ATOM   3709  HG3 LYS X 242      72.263  43.368  89.858  0.00  0.00           H
ATOM   3710  CD  LYS X 242      71.864  41.940  91.455  0.00  0.00           C
ATOM   3711  HD2 LYS X 242      71.218  42.596  92.039  0.00  0.00           H
ATOM   3712  HD3 LYS X 242      71.574  40.890  91.503  0.00  0.00           H
ATOM   3713  CE  LYS X 242      73.367  42.113  91.956  0.00  0.00           C
ATOM   3714  HE2 LYS X 242      74.116  41.561  91.388  0.00  0.00           H
ATOM   3715  HE3 LYS X 242      73.620  43.143  91.702  0.00  0.00           H
ATOM   3716  NZ  LYS X 242      73.366  41.809  93.405  0.00  0.00           N
ATOM   3717  HZ1 LYS X 242      74.313  41.941  93.730  0.00  0.00           H
ATOM   3718  HZ2 LYS X 242      72.814  42.525  93.856  0.00  0.00           H
ATOM   3719  HZ3 LYS X 242      72.949  40.925  93.660  0.00  0.00           H
ATOM   3720  C   LYS X 242      70.694  41.539  87.253  0.00  0.00           C
ATOM   3721  O   LYS X 242      70.090  40.491  87.213  0.00  0.00           O
ATOM   3722  N   CYS X 243      71.883  41.784  86.729  0.00  0.00           N
ATOM   3723  H   CYS X 243      72.138  42.743  86.921  0.00  0.00           H
ATOM   3724  CA  CYS X 243      72.642  40.830  86.008  0.00  0.00           C
ATOM   3725  HA  CYS X 243      72.352  39.796  86.194  0.00  0.00           H
ATOM   3726  CB  CYS X 243      72.318  41.100  84.517  0.00  0.00           C
ATOM   3727  HB2 CYS X 243      71.234  41.062  84.411  0.00  0.00           H
ATOM   3728  HB3 CYS X 243      72.636  42.087  84.185  0.00  0.00           H
ATOM   3729  SG  CYS X 243      72.961  39.794  83.493  0.00  0.00           S
ATOM   3730  HG  CYS X 243      74.184  40.303  83.662  0.00  0.00           H
ATOM   3731  C   CYS X 243      74.108  41.026  86.284  0.00  0.00           C
ATOM   3732  O   CYS X 243      74.489  42.052  86.847  0.00  0.00           O
ATOM   3733  N   GLY X 244      74.934  39.985  86.111  0.00  0.00           N
ATOM   3734  H   GLY X 244      74.601  39.138  85.673  0.00  0.00           H
ATOM   3735  CA  GLY X 244      76.359  40.147  86.177  0.00  0.00           C
ATOM   3736  HA2 GLY X 244      76.649  40.819  86.984  0.00  0.00           H
ATOM   3737  HA3 GLY X 244      76.756  39.158  86.407  0.00  0.00           H
ATOM   3738  C   GLY X 244      76.799  40.662  84.786  0.00  0.00           C
ATOM   3739  O   GLY X 244      76.231  41.632  84.284  0.00  0.00           O
ATOM   3740  N   SER X 245      77.840  40.137  84.134  0.00  0.00           N
ATOM   3741  H   SER X 245      78.253  39.293  84.505  0.00  0.00           H
ATOM   3742  CA  SER X 245      78.365  40.576  82.795  0.00  0.00           C
ATOM   3743  HA  SER X 245      78.653  41.623  82.885  0.00  0.00           H
ATOM   3744  CB  SER X 245      79.557  39.764  82.531  0.00  0.00           C
ATOM   3745  HB2 SER X 245      80.225  39.871  83.385  0.00  0.00           H
ATOM   3746  HB3 SER X 245      79.299  38.726  82.317  0.00  0.00           H
ATOM   3747  OG  SER X 245      80.316  40.215  81.440  0.00  0.00           O
ATOM   3748  HG  SER X 245      80.611  41.124  81.533  0.00  0.00           H
ATOM   3749  C   SER X 245      77.297  40.430  81.706  0.00  0.00           C
ATOM   3750  O   SER X 245      76.505  39.542  81.838  0.00  0.00           O
ATOM   3751  N   LEU X 246      77.232  41.245  80.700  0.00  0.00           N
ATOM   3752  H   LEU X 246      77.784  42.086  80.613  0.00  0.00           H
ATOM   3753  CA  LEU X 246      76.348  40.981  79.590  0.00  0.00           C
ATOM   3754  HA  LEU X 246      75.498  40.375  79.901  0.00  0.00           H
ATOM   3755  CB  LEU X 246      75.783  42.256  79.139  0.00  0.00           C
ATOM   3756  HB2 LEU X 246      76.564  42.839  78.651  0.00  0.00           H
ATOM   3757  HB3 LEU X 246      75.023  42.084  78.377  0.00  0.00           H
ATOM   3758  CG  LEU X 246      75.114  43.184  80.113  0.00  0.00           C
ATOM   3759  HG  LEU X 246      75.874  43.663  80.729  0.00  0.00           H
ATOM   3760  CD1 LEU X 246      74.412  44.353  79.343  0.00  0.00           C
ATOM   3761 HD11 LEU X 246      73.533  43.966  78.829  0.00  0.00           H
ATOM   3762 HD12 LEU X 246      74.007  45.104  80.022  0.00  0.00           H
ATOM   3763 HD13 LEU X 246      74.959  44.714  78.472  0.00  0.00           H
ATOM   3764  CD2 LEU X 246      74.069  42.523  80.984  0.00  0.00           C
ATOM   3765 HD21 LEU X 246      73.352  41.968  80.379  0.00  0.00           H
ATOM   3766 HD22 LEU X 246      74.535  41.871  81.723  0.00  0.00           H
ATOM   3767 HD23 LEU X 246      73.503  43.299  81.498  0.00  0.00           H
ATOM   3768  C   LEU X 246      77.067  40.121  78.499  0.00  0.00           C
ATOM   3769  O   LEU X 246      76.461  39.867  77.476  0.00  0.00           O
ATOM   3770  N   GLY X 247      78.320  39.644  78.757  0.00  0.00           N
ATOM   3771  H   GLY X 247      78.934  40.041  79.454  0.00  0.00           H
ATOM   3772  CA  GLY X 247      78.865  38.638  77.861  0.00  0.00           C
ATOM   3773  HA2 GLY X 247      79.445  37.917  78.437  0.00  0.00           H
ATOM   3774  HA3 GLY X 247      78.065  37.984  77.514  0.00  0.00           H
ATOM   3775  C   GLY X 247      79.715  39.096  76.710  0.00  0.00           C
ATOM   3776  O   GLY X 247      80.741  39.740  76.931  0.00  0.00           O
ATOM   3777  N   ASN X 248      79.474  38.644  75.498  0.00  0.00           N
ATOM   3778  H   ASN X 248      78.544  38.260  75.408  0.00  0.00           H
ATOM   3779  CA  ASN X 248      80.192  39.004  74.249  0.00  0.00           C
ATOM   3780  HA  ASN X 248      80.850  39.868  74.342  0.00  0.00           H
ATOM   3781  CB  ASN X 248      81.153  37.860  73.923  0.00  0.00           C
ATOM   3782  HB2 ASN X 248      80.546  36.985  73.691  0.00  0.00           H
ATOM   3783  HB3 ASN X 248      81.577  38.113  72.952  0.00  0.00           H
ATOM   3784  CG  ASN X 248      82.191  37.689  75.043  0.00  0.00           C
ATOM   3785  OD1 ASN X 248      82.089  36.771  75.828  0.00  0.00           O
ATOM   3786  ND2 ASN X 248      83.240  38.544  75.004  0.00  0.00           N
ATOM   3787 HD21 ASN X 248      83.321  39.341  74.390  0.00  0.00           H
ATOM   3788 HD22 ASN X 248      84.017  38.435  75.641  0.00  0.00           H
ATOM   3789  C   ASN X 248      79.156  39.168  73.093  0.00  0.00           C
ATOM   3790  O   ASN X 248      78.328  38.273  72.814  0.00  0.00           O
ATOM   3791  N   ILE X 249      79.188  40.234  72.422  0.00  0.00           N
ATOM   3792  H   ILE X 249      79.734  40.984  72.823  0.00  0.00           H
ATOM   3793  CA  ILE X 249      78.202  40.591  71.303  0.00  0.00           C
ATOM   3794  HA  ILE X 249      77.561  39.716  71.198  0.00  0.00           H
ATOM   3795  CB  ILE X 249      77.174  41.747  71.689  0.00  0.00           C
ATOM   3796  HB  ILE X 249      77.726  42.667  71.886  0.00  0.00           H
ATOM   3797  CG2 ILE X 249      76.244  41.977  70.534  0.00  0.00           C
ATOM   3798 HG21 ILE X 249      75.442  42.667  70.796  0.00  0.00           H
ATOM   3799 HG22 ILE X 249      76.850  42.492  69.788  0.00  0.00           H
ATOM   3800 HG23 ILE X 249      75.865  41.009  70.207  0.00  0.00           H
ATOM   3801  CG1 ILE X 249      76.298  41.370  72.934  0.00  0.00           C
ATOM   3802 HG12 ILE X 249      75.286  41.775  72.920  0.00  0.00           H
ATOM   3803 HG13 ILE X 249      76.015  40.318  72.952  0.00  0.00           H
ATOM   3804  CD1 ILE X 249      76.947  41.871  74.253  0.00  0.00           C
ATOM   3805 HD11 ILE X 249      77.894  41.370  74.451  0.00  0.00           H
ATOM   3806 HD12 ILE X 249      77.150  42.942  74.270  0.00  0.00           H
ATOM   3807 HD13 ILE X 249      76.250  41.667  75.066  0.00  0.00           H
ATOM   3808  C   ILE X 249      78.888  40.823  69.989  0.00  0.00           C
ATOM   3809  O   ILE X 249      79.548  41.844  69.780  0.00  0.00           O
ATOM   3810  N   HIE X 250      78.795  39.821  69.130  0.00  0.00           N
ATOM   3811  H   HIE X 250      78.177  39.087  69.444  0.00  0.00           H
ATOM   3812  CA  HIE X 250      79.251  39.794  67.722  0.00  0.00           C
ATOM   3813  HA  HIE X 250      79.969  40.588  67.517  0.00  0.00           H
ATOM   3814  CB  HIE X 250      79.894  38.428  67.465  0.00  0.00           C
ATOM   3815  HB2 HIE X 250      79.324  37.667  67.999  0.00  0.00           H
ATOM   3816  HB3 HIE X 250      79.929  38.101  66.426  0.00  0.00           H
ATOM   3817  CG  HIE X 250      81.221  38.383  68.091  0.00  0.00           C
ATOM   3818  ND1 HIE X 250      82.372  38.489  67.362  0.00  0.00           N
ATOM   3819  CE1 HIE X 250      83.348  38.575  68.237  0.00  0.00           C
ATOM   3820  HE1 HIE X 250      84.411  38.715  68.109  0.00  0.00           H
ATOM   3821  NE2 HIE X 250      82.889  38.491  69.502  0.00  0.00           N
ATOM   3822  HE2 HIE X 250      83.441  38.587  70.342  0.00  0.00           H
ATOM   3823  CD2 HIE X 250      81.518  38.328  69.439  0.00  0.00           C
ATOM   3824  HD2 HIE X 250      80.860  38.271  70.293  0.00  0.00           H
ATOM   3825  C   HIE X 250      78.070  39.999  66.792  0.00  0.00           C
ATOM   3826  O   HIE X 250      77.107  39.184  66.727  0.00  0.00           O
ATOM   3827  N   HIE X 251      78.097  41.053  66.008  0.00  0.00           N
ATOM   3828  H   HIE X 251      78.959  41.575  65.941  0.00  0.00           H
ATOM   3829  CA  HIE X 251      77.176  41.537  65.000  0.00  0.00           C
ATOM   3830  HA  HIE X 251      76.403  40.812  64.744  0.00  0.00           H
ATOM   3831  CB  HIE X 251      76.579  42.857  65.461  0.00  0.00           C
ATOM   3832  HB2 HIE X 251      76.083  42.728  66.422  0.00  0.00           H
ATOM   3833  HB3 HIE X 251      77.424  43.518  65.654  0.00  0.00           H
ATOM   3834  CG  HIE X 251      75.657  43.642  64.499  0.00  0.00           C
ATOM   3835  ND1 HIE X 251      75.618  44.982  64.231  0.00  0.00           N
ATOM   3836  CE1 HIE X 251      74.660  45.175  63.267  0.00  0.00           C
ATOM   3837  HE1 HIE X 251      74.392  46.120  62.817  0.00  0.00           H
ATOM   3838  NE2 HIE X 251      74.160  44.050  62.809  0.00  0.00           N
ATOM   3839  HE2 HIE X 251      73.473  43.927  62.079  0.00  0.00           H
ATOM   3840  CD2 HIE X 251      74.696  43.076  63.658  0.00  0.00           C
ATOM   3841  HD2 HIE X 251      74.550  42.008  63.593  0.00  0.00           H
ATOM   3842  C   HIE X 251      77.973  41.666  63.696  0.00  0.00           C
ATOM   3843  O   HIE X 251      78.480  42.743  63.327  0.00  0.00           O
ATOM   3844  N   LYS X 252      77.987  40.582  62.911  0.00  0.00           N
ATOM   3845  H   LYS X 252      77.429  39.795  63.210  0.00  0.00           H
ATOM   3846  CA  LYS X 252      78.715  40.410  61.680  0.00  0.00           C
ATOM   3847  HA  LYS X 252      78.994  41.401  61.323  0.00  0.00           H
ATOM   3848  CB  LYS X 252      80.044  39.625  61.950  0.00  0.00           C
ATOM   3849  HB2 LYS X 252      79.834  38.594  62.235  0.00  0.00           H
ATOM   3850  HB3 LYS X 252      80.607  39.652  61.017  0.00  0.00           H
ATOM   3851  CG  LYS X 252      80.804  40.136  63.198  0.00  0.00           C
ATOM   3852  HG2 LYS X 252      80.982  41.212  63.198  0.00  0.00           H
ATOM   3853  HG3 LYS X 252      80.379  39.770  64.132  0.00  0.00           H
ATOM   3854  CD  LYS X 252      82.082  39.410  63.129  0.00  0.00           C
ATOM   3855  HD2 LYS X 252      81.891  38.338  63.174  0.00  0.00           H
ATOM   3856  HD3 LYS X 252      82.592  39.564  62.178  0.00  0.00           H
ATOM   3857  CE  LYS X 252      82.887  39.942  64.365  0.00  0.00           C
ATOM   3858  HE2 LYS X 252      82.812  41.029  64.400  0.00  0.00           H
ATOM   3859  HE3 LYS X 252      82.298  39.758  65.264  0.00  0.00           H
ATOM   3860  NZ  LYS X 252      84.219  39.310  64.432  0.00  0.00           N
ATOM   3861  HZ1 LYS X 252      84.155  38.335  64.687  0.00  0.00           H
ATOM   3862  HZ2 LYS X 252      84.646  39.447  63.527  0.00  0.00           H
ATOM   3863  HZ3 LYS X 252      84.883  39.708  65.080  0.00  0.00           H
ATOM   3864  C   LYS X 252      77.900  39.813  60.470  0.00  0.00           C
ATOM   3865  O   LYS X 252      78.284  38.794  59.869  0.00  0.00           O
ATOM   3866  N   PRO X 253      76.775  40.416  60.119  0.00  0.00           N
ATOM   3867  CD  PRO X 253      76.168  41.597  60.731  0.00  0.00           C
ATOM   3868  HD2 PRO X 253      76.769  42.421  60.347  0.00  0.00           H
ATOM   3869  HD3 PRO X 253      76.035  41.547  61.811  0.00  0.00           H
ATOM   3870  CG  PRO X 253      74.791  41.729  60.103  0.00  0.00           C
ATOM   3871  HG2 PRO X 253      74.530  42.775  59.944  0.00  0.00           H
ATOM   3872  HG3 PRO X 253      74.001  41.141  60.570  0.00  0.00           H
ATOM   3873  CB  PRO X 253      74.976  41.094  58.716  0.00  0.00           C
ATOM   3874  HB2 PRO X 253      75.338  41.897  58.074  0.00  0.00           H
ATOM   3875  HB3 PRO X 253      74.041  40.767  58.262  0.00  0.00           H
ATOM   3876  CA  PRO X 253      75.983  39.941  58.943  0.00  0.00           C
ATOM   3877  HA  PRO X 253      75.342  39.072  59.090  0.00  0.00           H
ATOM   3878  C   PRO X 253      76.778  39.917  57.621  0.00  0.00           C
ATOM   3879  O   PRO X 253      77.781  40.631  57.427  0.00  0.00           O
ATOM   3880  N   GLY X 254      76.366  39.081  56.706  0.00  0.00           N
ATOM   3881  H   GLY X 254      75.538  38.518  56.833  0.00  0.00           H
ATOM   3882  CA  GLY X 254      76.692  39.396  55.305  0.00  0.00           C
ATOM   3883  HA2 GLY X 254      77.766  39.575  55.364  0.00  0.00           H
ATOM   3884  HA3 GLY X 254      76.451  38.472  54.779  0.00  0.00           H
ATOM   3885  C   GLY X 254      75.816  40.551  54.712  0.00  0.00           C
ATOM   3886  O   GLY X 254      74.579  40.492  54.783  0.00  0.00           O
ATOM   3887  N   GLY X 255      76.372  41.562  53.950  0.00  0.00           N
ATOM   3888  H   GLY X 255      77.341  41.526  53.667  0.00  0.00           H
ATOM   3889  CA  GLY X 255      75.653  42.746  53.393  0.00  0.00           C
ATOM   3890  HA2 GLY X 255      75.206  43.219  54.267  0.00  0.00           H
ATOM   3891  HA3 GLY X 255      76.453  43.293  52.893  0.00  0.00           H
ATOM   3892  C   GLY X 255      74.604  42.522  52.347  0.00  0.00           C
ATOM   3893  O   GLY X 255      74.813  41.908  51.280  0.00  0.00           O
ATOM   3894  N   GLY X 256      73.386  42.994  52.635  0.00  0.00           N
ATOM   3895  H   GLY X 256      73.259  43.499  53.500  0.00  0.00           H
ATOM   3896  CA  GLY X 256      72.141  42.765  51.803  0.00  0.00           C
ATOM   3897  HA2 GLY X 256      71.897  41.709  51.689  0.00  0.00           H
ATOM   3898  HA3 GLY X 256      71.375  43.234  52.421  0.00  0.00           H
ATOM   3899  C   GLY X 256      72.151  43.377  50.456  0.00  0.00           C
ATOM   3900  O   GLY X 256      73.063  44.070  50.094  0.00  0.00           O
ATOM   3901  N   GLN X 257      71.171  42.990  49.680  0.00  0.00           N
ATOM   3902  H   GLN X 257      70.478  42.370  50.073  0.00  0.00           H
ATOM   3903  CA  GLN X 257      70.905  43.503  48.326  0.00  0.00           C
ATOM   3904  HA  GLN X 257      71.576  44.335  48.114  0.00  0.00           H
ATOM   3905  CB  GLN X 257      71.166  42.490  47.313  0.00  0.00           C
ATOM   3906  HB2 GLN X 257      72.162  42.092  47.505  0.00  0.00           H
ATOM   3907  HB3 GLN X 257      70.526  41.664  47.623  0.00  0.00           H
ATOM   3908  CG  GLN X 257      70.957  42.867  45.818  0.00  0.00           C
ATOM   3909  HG2 GLN X 257      70.981  41.980  45.185  0.00  0.00           H
ATOM   3910  HG3 GLN X 257      69.968  43.303  45.672  0.00  0.00           H
ATOM   3911  CD  GLN X 257      72.067  43.732  45.314  0.00  0.00           C
ATOM   3912  OE1 GLN X 257      71.887  44.781  44.704  0.00  0.00           O
ATOM   3913  NE2 GLN X 257      73.294  43.263  45.335  0.00  0.00           N
ATOM   3914 HE21 GLN X 257      73.539  42.442  45.870  0.00  0.00           H
ATOM   3915 HE22 GLN X 257      73.907  43.812  44.749  0.00  0.00           H
ATOM   3916  C   GLN X 257      69.413  43.880  48.220  0.00  0.00           C
ATOM   3917  O   GLN X 257      68.499  43.072  48.210  0.00  0.00           O
ATOM   3918  N   VAL X 258      69.194  45.167  48.203  0.00  0.00           N
ATOM   3919  H   VAL X 258      70.041  45.709  48.305  0.00  0.00           H
ATOM   3920  CA  VAL X 258      67.915  45.890  48.175  0.00  0.00           C
ATOM   3921  HA  VAL X 258      67.149  45.115  48.210  0.00  0.00           H
ATOM   3922  CB  VAL X 258      67.896  46.872  49.384  0.00  0.00           C
ATOM   3923  HB  VAL X 258      68.678  47.609  49.202  0.00  0.00           H
ATOM   3924  CG1 VAL X 258      66.487  47.609  49.549  0.00  0.00           C
ATOM   3925 HG11 VAL X 258      65.646  46.927  49.674  0.00  0.00           H
ATOM   3926 HG12 VAL X 258      66.590  48.283  50.399  0.00  0.00           H
ATOM   3927 HG13 VAL X 258      66.258  48.245  48.694  0.00  0.00           H
ATOM   3928  CG2 VAL X 258      68.164  46.201  50.720  0.00  0.00           C
ATOM   3929 HG21 VAL X 258      69.221  45.931  50.726  0.00  0.00           H
ATOM   3930 HG22 VAL X 258      67.910  46.738  51.633  0.00  0.00           H
ATOM   3931 HG23 VAL X 258      67.500  45.338  50.771  0.00  0.00           H
ATOM   3932  C   VAL X 258      67.701  46.746  46.890  0.00  0.00           C
ATOM   3933  O   VAL X 258      68.622  47.426  46.349  0.00  0.00           O
ATOM   3934  N   GLU X 259      66.492  46.683  46.427  0.00  0.00           N
ATOM   3935  H   GLU X 259      65.784  46.146  46.908  0.00  0.00           H
ATOM   3936  CA  GLU X 259      66.071  47.483  45.265  0.00  0.00           C
ATOM   3937  HA  GLU X 259      66.825  48.244  45.063  0.00  0.00           H
ATOM   3938  CB  GLU X 259      66.295  46.661  43.994  0.00  0.00           C
ATOM   3939  HB2 GLU X 259      67.326  46.321  44.082  0.00  0.00           H
ATOM   3940  HB3 GLU X 259      65.661  45.776  43.934  0.00  0.00           H
ATOM   3941  CG  GLU X 259      66.037  47.574  42.755  0.00  0.00           C
ATOM   3942  HG2 GLU X 259      64.968  47.725  42.605  0.00  0.00           H
ATOM   3943  HG3 GLU X 259      66.500  48.557  42.840  0.00  0.00           H
ATOM   3944  CD  GLU X 259      66.607  46.980  41.440  0.00  0.00           C
ATOM   3945  OE1 GLU X 259      67.538  46.143  41.483  0.00  0.00           O
ATOM   3946  OE2 GLU X 259      66.140  47.305  40.315  0.00  0.00           O
ATOM   3947  C   GLU X 259      64.572  47.904  45.343  0.00  0.00           C
ATOM   3948  O   GLU X 259      63.682  47.213  45.795  0.00  0.00           O
ATOM   3949  N   VAL X 260      64.294  49.140  44.948  0.00  0.00           N
ATOM   3950  H   VAL X 260      65.117  49.664  44.684  0.00  0.00           H
ATOM   3951  CA  VAL X 260      63.011  49.775  45.145  0.00  0.00           C
ATOM   3952  HA  VAL X 260      62.232  49.018  45.231  0.00  0.00           H
ATOM   3953  CB  VAL X 260      62.792  50.489  46.461  0.00  0.00           C
ATOM   3954  HB  VAL X 260      63.510  51.289  46.280  0.00  0.00           H
ATOM   3955  CG1 VAL X 260      61.455  51.207  46.608  0.00  0.00           C
ATOM   3956 HG11 VAL X 260      61.298  51.782  45.695  0.00  0.00           H
ATOM   3957 HG12 VAL X 260      60.578  50.566  46.708  0.00  0.00           H
ATOM   3958 HG13 VAL X 260      61.408  51.910  47.439  0.00  0.00           H
ATOM   3959  CG2 VAL X 260      63.237  49.900  47.821  0.00  0.00           C
ATOM   3960 HG21 VAL X 260      63.312  50.642  48.616  0.00  0.00           H
ATOM   3961 HG22 VAL X 260      62.562  49.109  48.147  0.00  0.00           H
ATOM   3962 HG23 VAL X 260      64.240  49.495  47.683  0.00  0.00           H
ATOM   3963  C   VAL X 260      62.594  50.529  43.910  0.00  0.00           C
ATOM   3964  O   VAL X 260      63.305  51.460  43.546  0.00  0.00           O
ATOM   3965  N   LYS X 261      61.427  50.286  43.304  0.00  0.00           N
ATOM   3966  H   LYS X 261      61.062  49.411  43.652  0.00  0.00           H
ATOM   3967  CA  LYS X 261      60.971  50.867  42.026  0.00  0.00           C
ATOM   3968  HA  LYS X 261      61.749  51.508  41.611  0.00  0.00           H
ATOM   3969  CB  LYS X 261      60.879  49.751  40.957  0.00  0.00           C
ATOM   3970  HB2 LYS X 261      61.696  49.029  40.940  0.00  0.00           H
ATOM   3971  HB3 LYS X 261      60.039  49.075  41.116  0.00  0.00           H
ATOM   3972  CG  LYS X 261      60.801  50.291  39.548  0.00  0.00           C
ATOM   3973  HG2 LYS X 261      60.148  51.163  39.525  0.00  0.00           H
ATOM   3974  HG3 LYS X 261      61.720  50.796  39.250  0.00  0.00           H
ATOM   3975  CD  LYS X 261      60.421  49.251  38.567  0.00  0.00           C
ATOM   3976  HD2 LYS X 261      60.767  48.279  38.920  0.00  0.00           H
ATOM   3977  HD3 LYS X 261      59.345  49.183  38.412  0.00  0.00           H
ATOM   3978  CE  LYS X 261      61.028  49.361  37.186  0.00  0.00           C
ATOM   3979  HE2 LYS X 261      62.076  49.064  37.243  0.00  0.00           H
ATOM   3980  HE3 LYS X 261      60.566  48.565  36.601  0.00  0.00           H
ATOM   3981  NZ  LYS X 261      60.825  50.731  36.457  0.00  0.00           N
ATOM   3982  HZ1 LYS X 261      59.837  50.935  36.490  0.00  0.00           H
ATOM   3983  HZ2 LYS X 261      61.286  51.538  36.852  0.00  0.00           H
ATOM   3984  HZ3 LYS X 261      61.169  50.685  35.508  0.00  0.00           H
ATOM   3985  C   LYS X 261      59.689  51.673  42.281  0.00  0.00           C
ATOM   3986  O   LYS X 261      58.639  51.170  42.788  0.00  0.00           O
ATOM   3987  N   SER X 262      59.700  52.981  41.995  0.00  0.00           N
ATOM   3988  H   SER X 262      60.520  53.416  41.598  0.00  0.00           H
ATOM   3989  CA  SER X 262      58.488  53.927  42.009  0.00  0.00           C
ATOM   3990  HA  SER X 262      57.590  53.370  41.744  0.00  0.00           H
ATOM   3991  CB  SER X 262      58.394  54.466  43.385  0.00  0.00           C
ATOM   3992  HB2 SER X 262      57.563  55.147  43.564  0.00  0.00           H
ATOM   3993  HB3 SER X 262      58.367  53.614  44.065  0.00  0.00           H
ATOM   3994  OG  SER X 262      59.620  55.100  43.723  0.00  0.00           O
ATOM   3995  HG  SER X 262      60.345  54.964  43.109  0.00  0.00           H
ATOM   3996  C   SER X 262      58.576  55.039  41.012  0.00  0.00           C
ATOM   3997  O   SER X 262      59.613  55.270  40.358  0.00  0.00           O
ATOM   3998  N   GLU X 263      57.495  55.771  40.822  0.00  0.00           N
ATOM   3999  H   GLU X 263      56.673  55.438  41.305  0.00  0.00           H
ATOM   4000  CA  GLU X 263      57.401  57.031  40.064  0.00  0.00           C
ATOM   4001  HA  GLU X 263      58.381  57.299  39.669  0.00  0.00           H
ATOM   4002  CB  GLU X 263      56.480  56.705  38.836  0.00  0.00           C
ATOM   4003  HB2 GLU X 263      56.821  55.810  38.314  0.00  0.00           H
ATOM   4004  HB3 GLU X 263      55.441  56.522  39.111  0.00  0.00           H
ATOM   4005  CG  GLU X 263      56.420  57.802  37.846  0.00  0.00           C
ATOM   4006  HG2 GLU X 263      56.221  58.756  38.336  0.00  0.00           H
ATOM   4007  HG3 GLU X 263      57.331  57.690  37.259  0.00  0.00           H
ATOM   4008  CD  GLU X 263      55.314  57.571  36.858  0.00  0.00           C
ATOM   4009  OE1 GLU X 263      54.362  58.439  36.681  0.00  0.00           O
ATOM   4010  OE2 GLU X 263      55.216  56.539  36.226  0.00  0.00           O
ATOM   4011  C   GLU X 263      56.906  58.151  40.966  0.00  0.00           C
ATOM   4012  O   GLU X 263      57.660  59.146  41.071  0.00  0.00           O
ATOM   4013  N   LYS X 264      55.697  58.025  41.462  0.00  0.00           N
ATOM   4014  H   LYS X 264      55.186  57.164  41.323  0.00  0.00           H
ATOM   4015  CA  LYS X 264      54.946  59.130  42.115  0.00  0.00           C
ATOM   4016  HA  LYS X 264      55.420  60.095  41.936  0.00  0.00           H
ATOM   4017  CB  LYS X 264      53.514  59.295  41.556  0.00  0.00           C
ATOM   4018  HB2 LYS X 264      52.957  58.368  41.695  0.00  0.00           H
ATOM   4019  HB3 LYS X 264      52.987  59.935  42.264  0.00  0.00           H
ATOM   4020  CG  LYS X 264      53.509  59.836  40.093  0.00  0.00           C
ATOM   4021  HG2 LYS X 264      54.113  60.744  40.117  0.00  0.00           H
ATOM   4022  HG3 LYS X 264      53.879  59.058  39.425  0.00  0.00           H
ATOM   4023  CD  LYS X 264      52.102  60.274  39.768  0.00  0.00           C
ATOM   4024  HD2 LYS X 264      51.435  59.457  40.045  0.00  0.00           H
ATOM   4025  HD3 LYS X 264      51.850  61.092  40.444  0.00  0.00           H
ATOM   4026  CE  LYS X 264      52.043  60.642  38.270  0.00  0.00           C
ATOM   4027  HE2 LYS X 264      52.956  61.115  37.906  0.00  0.00           H
ATOM   4028  HE3 LYS X 264      51.884  59.773  37.631  0.00  0.00           H
ATOM   4029  NZ  LYS X 264      50.875  61.531  38.075  0.00  0.00           N
ATOM   4030  HZ1 LYS X 264      51.071  62.428  38.496  0.00  0.00           H
ATOM   4031  HZ2 LYS X 264      50.648  61.738  37.112  0.00  0.00           H
ATOM   4032  HZ3 LYS X 264      49.999  61.213  38.464  0.00  0.00           H
ATOM   4033  C   LYS X 264      54.887  58.816  43.606  0.00  0.00           C
ATOM   4034  O   LYS X 264      54.164  57.963  44.056  0.00  0.00           O
ATOM   4035  N   LEU X 265      55.636  59.576  44.447  0.00  0.00           N
ATOM   4036  H   LEU X 265      56.385  60.103  44.021  0.00  0.00           H
ATOM   4037  CA  LEU X 265      55.414  59.716  45.850  0.00  0.00           C
ATOM   4038  HA  LEU X 265      54.975  58.779  46.192  0.00  0.00           H
ATOM   4039  CB  LEU X 265      56.787  59.925  46.586  0.00  0.00           C
ATOM   4040  HB2 LEU X 265      57.318  60.708  46.044  0.00  0.00           H
ATOM   4041  HB3 LEU X 265      56.558  60.158  47.626  0.00  0.00           H
ATOM   4042  CG  LEU X 265      57.665  58.619  46.637  0.00  0.00           C
ATOM   4043  HG  LEU X 265      57.036  57.811  47.009  0.00  0.00           H
ATOM   4044  CD1 LEU X 265      58.265  58.251  45.277  0.00  0.00           C
ATOM   4045 HD11 LEU X 265      58.766  59.070  44.760  0.00  0.00           H
ATOM   4046 HD12 LEU X 265      59.033  57.522  45.536  0.00  0.00           H
ATOM   4047 HD13 LEU X 265      57.540  57.760  44.629  0.00  0.00           H
ATOM   4048  CD2 LEU X 265      58.850  58.818  47.535  0.00  0.00           C
ATOM   4049 HD21 LEU X 265      59.491  59.566  47.069  0.00  0.00           H
ATOM   4050 HD22 LEU X 265      58.502  59.236  48.480  0.00  0.00           H
ATOM   4051 HD23 LEU X 265      59.458  57.945  47.769  0.00  0.00           H
ATOM   4052  C   LEU X 265      54.442  60.928  46.076  0.00  0.00           C
ATOM   4053  O   LEU X 265      54.739  62.039  45.561  0.00  0.00           O
ATOM   4054  N   ASP X 266      53.307  60.714  46.786  0.00  0.00           N
ATOM   4055  H   ASP X 266      53.089  59.736  46.917  0.00  0.00           H
ATOM   4056  CA  ASP X 266      52.235  61.706  46.943  0.00  0.00           C
ATOM   4057  HA  ASP X 266      52.684  62.688  46.790  0.00  0.00           H
ATOM   4058  CB  ASP X 266      51.101  61.485  45.938  0.00  0.00           C
ATOM   4059  HB2 ASP X 266      51.631  61.232  45.020  0.00  0.00           H
ATOM   4060  HB3 ASP X 266      50.618  60.544  46.201  0.00  0.00           H
ATOM   4061  CG  ASP X 266      50.235  62.676  45.694  0.00  0.00           C
ATOM   4062  OD1 ASP X 266      50.429  63.717  46.312  0.00  0.00           O
ATOM   4063  OD2 ASP X 266      49.333  62.560  44.764  0.00  0.00           O
ATOM   4064  C   ASP X 266      51.783  61.710  48.417  0.00  0.00           C
ATOM   4065  O   ASP X 266      50.823  61.062  48.809  0.00  0.00           O
ATOM   4066  N   PHE X 267      52.498  62.401  49.272  0.00  0.00           N
ATOM   4067  H   PHE X 267      53.230  63.002  48.921  0.00  0.00           H
ATOM   4068  CA  PHE X 267      52.247  62.439  50.719  0.00  0.00           C
ATOM   4069  HA  PHE X 267      51.519  61.700  51.053  0.00  0.00           H
ATOM   4070  CB  PHE X 267      53.531  62.154  51.526  0.00  0.00           C
ATOM   4071  HB2 PHE X 267      54.123  63.054  51.362  0.00  0.00           H
ATOM   4072  HB3 PHE X 267      53.253  62.146  52.580  0.00  0.00           H
ATOM   4073  CG  PHE X 267      54.253  60.812  51.187  0.00  0.00           C
ATOM   4074  CD1 PHE X 267      53.715  59.857  50.387  0.00  0.00           C
ATOM   4075  HD1 PHE X 267      52.702  59.881  50.014  0.00  0.00           H
ATOM   4076  CE1 PHE X 267      54.535  58.703  49.990  0.00  0.00           C
ATOM   4077  HE1 PHE X 267      54.166  57.917  49.348  0.00  0.00           H
ATOM   4078  CZ  PHE X 267      55.855  58.645  50.273  0.00  0.00           C
ATOM   4079  HZ  PHE X 267      56.445  57.823  49.896  0.00  0.00           H
ATOM   4080  CE2 PHE X 267      56.399  59.559  51.149  0.00  0.00           C
ATOM   4081  HE2 PHE X 267      57.429  59.468  51.459  0.00  0.00           H
ATOM   4082  CD2 PHE X 267      55.607  60.683  51.561  0.00  0.00           C
ATOM   4083  HD2 PHE X 267      56.143  61.471  52.069  0.00  0.00           H
ATOM   4084  C   PHE X 267      51.650  63.758  51.166  0.00  0.00           C
ATOM   4085  O   PHE X 267      52.124  64.910  50.866  0.00  0.00           O
ATOM   4086  N   LYS X 268      50.526  63.738  51.955  0.00  0.00           N
ATOM   4087  H   LYS X 268      50.013  62.880  52.097  0.00  0.00           H
ATOM   4088  CA  LYS X 268      49.918  64.930  52.586  0.00  0.00           C
ATOM   4089  HA  LYS X 268      50.683  65.706  52.569  0.00  0.00           H
ATOM   4090  CB  LYS X 268      48.673  65.271  51.779  0.00  0.00           C
ATOM   4091  HB2 LYS X 268      47.917  64.508  51.966  0.00  0.00           H
ATOM   4092  HB3 LYS X 268      48.392  66.280  52.079  0.00  0.00           H
ATOM   4093  CG  LYS X 268      48.851  65.321  50.253  0.00  0.00           C
ATOM   4094  HG2 LYS X 268      49.480  66.117  49.853  0.00  0.00           H
ATOM   4095  HG3 LYS X 268      49.139  64.314  49.951  0.00  0.00           H
ATOM   4096  CD  LYS X 268      47.467  65.564  49.584  0.00  0.00           C
ATOM   4097  HD2 LYS X 268      46.887  64.788  50.083  0.00  0.00           H
ATOM   4098  HD3 LYS X 268      47.128  66.518  49.987  0.00  0.00           H
ATOM   4099  CE  LYS X 268      47.567  65.552  48.054  0.00  0.00           C
ATOM   4100  HE2 LYS X 268      46.749  66.085  47.570  0.00  0.00           H
ATOM   4101  HE3 LYS X 268      48.430  66.124  47.713  0.00  0.00           H
ATOM   4102  NZ  LYS X 268      47.636  64.158  47.552  0.00  0.00           N
ATOM   4103  HZ1 LYS X 268      48.465  63.677  47.869  0.00  0.00           H
ATOM   4104  HZ2 LYS X 268      46.776  63.650  47.706  0.00  0.00           H
ATOM   4105  HZ3 LYS X 268      47.725  64.167  46.546  0.00  0.00           H
ATOM   4106  C   LYS X 268      49.508  64.597  54.026  0.00  0.00           C
ATOM   4107  O   LYS X 268      48.969  63.518  54.197  0.00  0.00           O
ATOM   4108  N   ASP X 269      49.765  65.470  54.963  0.00  0.00           N
ATOM   4109  H   ASP X 269      50.297  66.270  54.652  0.00  0.00           H
ATOM   4110  CA  ASP X 269      49.176  65.552  56.353  0.00  0.00           C
ATOM   4111  HA  ASP X 269      49.435  66.534  56.747  0.00  0.00           H
ATOM   4112  CB  ASP X 269      47.588  65.491  56.278  0.00  0.00           C
ATOM   4113  HB2 ASP X 269      47.251  66.313  55.645  0.00  0.00           H
ATOM   4114  HB3 ASP X 269      47.138  64.620  55.803  0.00  0.00           H
ATOM   4115  CG  ASP X 269      46.978  65.522  57.708  0.00  0.00           C
ATOM   4116  OD1 ASP X 269      47.621  66.183  58.609  0.00  0.00           O
ATOM   4117  OD2 ASP X 269      45.892  65.003  57.863  0.00  0.00           O
ATOM   4118  C   ASP X 269      49.677  64.505  57.396  0.00  0.00           C
ATOM   4119  O   ASP X 269      49.040  63.466  57.666  0.00  0.00           O
ATOM   4120  N   ARG X 270      50.923  64.746  57.918  0.00  0.00           N
ATOM   4121  H   ARG X 270      51.389  65.554  57.533  0.00  0.00           H
ATOM   4122  CA  ARG X 270      51.638  64.053  59.073  0.00  0.00           C
ATOM   4123  HA  ARG X 270      52.601  64.563  59.085  0.00  0.00           H
ATOM   4124  CB  ARG X 270      51.015  64.521  60.392  0.00  0.00           C
ATOM   4125  HB2 ARG X 270      49.942  64.327  60.386  0.00  0.00           H
ATOM   4126  HB3 ARG X 270      51.431  63.947  61.219  0.00  0.00           H
ATOM   4127  CG  ARG X 270      51.189  66.072  60.693  0.00  0.00           C
ATOM   4128  HG2 ARG X 270      52.207  66.235  61.044  0.00  0.00           H
ATOM   4129  HG3 ARG X 270      51.001  66.656  59.792  0.00  0.00           H
ATOM   4130  CD  ARG X 270      50.114  66.496  61.704  0.00  0.00           C
ATOM   4131  HD2 ARG X 270      50.198  65.970  62.654  0.00  0.00           H
ATOM   4132  HD3 ARG X 270      50.296  67.530  61.996  0.00  0.00           H
ATOM   4133  NE  ARG X 270      48.689  66.375  61.196  0.00  0.00           N
ATOM   4134  HE  ARG X 270      48.564  66.463  60.198  0.00  0.00           H
ATOM   4135  CZ  ARG X 270      47.647  66.203  61.892  0.00  0.00           C
ATOM   4136  NH1 ARG X 270      47.630  66.177  63.175  0.00  0.00           N
ATOM   4137 HH11 ARG X 270      48.454  66.523  63.646  0.00  0.00           H
ATOM   4138 HH12 ARG X 270      46.696  66.294  63.541  0.00  0.00           H
ATOM   4139  NH2 ARG X 270      46.550  65.887  61.298  0.00  0.00           N
ATOM   4140 HH21 ARG X 270      46.592  65.804  60.292  0.00  0.00           H
ATOM   4141 HH22 ARG X 270      45.728  65.520  61.756  0.00  0.00           H
ATOM   4142  C   ARG X 270      51.994  62.547  58.956  0.00  0.00           C
ATOM   4143  O   ARG X 270      52.453  61.845  59.877  0.00  0.00           O
ATOM   4144  N   VAL X 271      51.830  61.975  57.690  0.00  0.00           N
ATOM   4145  H   VAL X 271      51.317  62.509  57.004  0.00  0.00           H
ATOM   4146  CA  VAL X 271      52.296  60.653  57.237  0.00  0.00           C
ATOM   4147  HA  VAL X 271      51.905  60.016  58.030  0.00  0.00           H
ATOM   4148  CB  VAL X 271      51.663  60.177  55.897  0.00  0.00           C
ATOM   4149  HB  VAL X 271      51.853  59.105  55.845  0.00  0.00           H
ATOM   4150  CG1 VAL X 271      50.139  60.329  55.872  0.00  0.00           C
ATOM   4151 HG11 VAL X 271      49.829  61.360  55.701  0.00  0.00           H
ATOM   4152 HG12 VAL X 271      49.595  59.764  55.115  0.00  0.00           H
ATOM   4153 HG13 VAL X 271      49.656  60.094  56.821  0.00  0.00           H
ATOM   4154  CG2 VAL X 271      52.175  60.897  54.695  0.00  0.00           C
ATOM   4155 HG21 VAL X 271      51.619  60.453  53.869  0.00  0.00           H
ATOM   4156 HG22 VAL X 271      52.033  61.977  54.679  0.00  0.00           H
ATOM   4157 HG23 VAL X 271      53.259  60.790  54.662  0.00  0.00           H
ATOM   4158  C   VAL X 271      53.788  60.365  57.389  0.00  0.00           C
ATOM   4159  O   VAL X 271      54.627  61.294  57.273  0.00  0.00           O
ATOM   4160  N   GLN X 272      54.185  59.085  57.612  0.00  0.00           N
ATOM   4161  H   GLN X 272      53.453  58.393  57.538  0.00  0.00           H
ATOM   4162  CA  GLN X 272      55.533  58.643  58.006  0.00  0.00           C
ATOM   4163  HA  GLN X 272      56.210  59.465  57.773  0.00  0.00           H
ATOM   4164  CB  GLN X 272      55.665  58.164  59.468  0.00  0.00           C
ATOM   4165  HB2 GLN X 272      55.222  57.171  59.554  0.00  0.00           H
ATOM   4166  HB3 GLN X 272      56.725  58.058  59.701  0.00  0.00           H
ATOM   4167  CG  GLN X 272      55.027  59.165  60.494  0.00  0.00           C
ATOM   4168  HG2 GLN X 272      55.388  60.172  60.290  0.00  0.00           H
ATOM   4169  HG3 GLN X 272      53.948  59.221  60.350  0.00  0.00           H
ATOM   4170  CD  GLN X 272      55.355  58.704  61.982  0.00  0.00           C
ATOM   4171  OE1 GLN X 272      55.796  57.604  62.243  0.00  0.00           O
ATOM   4172  NE2 GLN X 272      55.114  59.545  62.922  0.00  0.00           N
ATOM   4173 HE21 GLN X 272      54.859  60.518  62.830  0.00  0.00           H
ATOM   4174 HE22 GLN X 272      55.312  59.227  63.860  0.00  0.00           H
ATOM   4175  C   GLN X 272      55.989  57.507  57.057  0.00  0.00           C
ATOM   4176  O   GLN X 272      55.233  56.570  56.774  0.00  0.00           O
ATOM   4177  N   SER X 273      57.316  57.455  56.621  0.00  0.00           N
ATOM   4178  H   SER X 273      57.882  58.258  56.857  0.00  0.00           H
ATOM   4179  CA  SER X 273      57.823  56.482  55.550  0.00  0.00           C
ATOM   4180  HA  SER X 273      57.244  55.588  55.784  0.00  0.00           H
ATOM   4181  CB  SER X 273      57.435  57.014  54.139  0.00  0.00           C
ATOM   4182  HB2 SER X 273      57.654  56.251  53.393  0.00  0.00           H
ATOM   4183  HB3 SER X 273      56.376  57.274  54.159  0.00  0.00           H
ATOM   4184  OG  SER X 273      58.070  58.232  53.809  0.00  0.00           O
ATOM   4185  HG  SER X 273      57.842  58.789  54.557  0.00  0.00           H
ATOM   4186  C   SER X 273      59.347  56.100  55.652  0.00  0.00           C
ATOM   4187  O   SER X 273      60.235  56.961  55.622  0.00  0.00           O
ATOM   4188  N   LYS X 274      59.670  54.805  55.626  0.00  0.00           N
ATOM   4189  H   LYS X 274      58.916  54.138  55.702  0.00  0.00           H
ATOM   4190  CA  LYS X 274      61.065  54.279  55.634  0.00  0.00           C
ATOM   4191  HA  LYS X 274      61.748  55.123  55.539  0.00  0.00           H
ATOM   4192  CB  LYS X 274      61.407  53.490  56.912  0.00  0.00           C
ATOM   4193  HB2 LYS X 274      61.033  54.022  57.787  0.00  0.00           H
ATOM   4194  HB3 LYS X 274      60.939  52.506  56.918  0.00  0.00           H
ATOM   4195  CG  LYS X 274      62.954  53.381  57.154  0.00  0.00           C
ATOM   4196  HG2 LYS X 274      63.468  53.319  56.195  0.00  0.00           H
ATOM   4197  HG3 LYS X 274      63.307  54.320  57.582  0.00  0.00           H
ATOM   4198  CD  LYS X 274      63.410  52.224  58.054  0.00  0.00           C
ATOM   4199  HD2 LYS X 274      62.646  52.086  58.818  0.00  0.00           H
ATOM   4200  HD3 LYS X 274      63.377  51.280  57.511  0.00  0.00           H
ATOM   4201  CE  LYS X 274      64.810  52.653  58.525  0.00  0.00           C
ATOM   4202  HE2 LYS X 274      65.491  52.723  57.677  0.00  0.00           H
ATOM   4203  HE3 LYS X 274      64.910  53.674  58.893  0.00  0.00           H
ATOM   4204  NZ  LYS X 274      65.424  51.620  59.356  0.00  0.00           N
ATOM   4205  HZ1 LYS X 274      66.425  51.754  59.340  0.00  0.00           H
ATOM   4206  HZ2 LYS X 274      64.993  51.482  60.258  0.00  0.00           H
ATOM   4207  HZ3 LYS X 274      65.306  50.743  58.869  0.00  0.00           H
ATOM   4208  C   LYS X 274      61.356  53.334  54.483  0.00  0.00           C
ATOM   4209  O   LYS X 274      60.768  52.232  54.390  0.00  0.00           O
ATOM   4210  N   ILE X 275      62.208  53.741  53.502  0.00  0.00           N
ATOM   4211  H   ILE X 275      62.587  54.666  53.646  0.00  0.00           H
ATOM   4212  CA  ILE X 275      62.016  53.288  52.097  0.00  0.00           C
ATOM   4213  HA  ILE X 275      61.446  52.360  52.037  0.00  0.00           H
ATOM   4214  CB  ILE X 275      61.308  54.380  51.246  0.00  0.00           C
ATOM   4215  HB  ILE X 275      62.006  55.217  51.238  0.00  0.00           H
ATOM   4216  CG2 ILE X 275      61.255  53.969  49.782  0.00  0.00           C
ATOM   4217 HG21 ILE X 275      60.829  54.682  49.077  0.00  0.00           H
ATOM   4218 HG22 ILE X 275      62.194  53.577  49.392  0.00  0.00           H
ATOM   4219 HG23 ILE X 275      60.602  53.099  49.697  0.00  0.00           H
ATOM   4220  CG1 ILE X 275      59.979  54.853  51.698  0.00  0.00           C
ATOM   4221 HG12 ILE X 275      59.390  53.937  51.747  0.00  0.00           H
ATOM   4222 HG13 ILE X 275      60.081  55.283  52.694  0.00  0.00           H
ATOM   4223  CD1 ILE X 275      59.219  55.887  50.874  0.00  0.00           C
ATOM   4224 HD11 ILE X 275      58.383  56.373  51.376  0.00  0.00           H
ATOM   4225 HD12 ILE X 275      59.841  56.734  50.584  0.00  0.00           H
ATOM   4226 HD13 ILE X 275      58.962  55.515  49.882  0.00  0.00           H
ATOM   4227  C   ILE X 275      63.424  52.985  51.522  0.00  0.00           C
ATOM   4228  O   ILE X 275      64.283  53.861  51.397  0.00  0.00           O
ATOM   4229  N   GLY X 276      63.669  51.673  51.229  0.00  0.00           N
ATOM   4230  H   GLY X 276      62.970  50.971  51.422  0.00  0.00           H
ATOM   4231  CA  GLY X 276      64.996  51.101  51.008  0.00  0.00           C
ATOM   4232  HA2 GLY X 276      64.864  50.021  50.943  0.00  0.00           H
ATOM   4233  HA3 GLY X 276      65.400  51.486  50.072  0.00  0.00           H
ATOM   4234  C   GLY X 276      66.055  51.451  52.041  0.00  0.00           C
ATOM   4235  O   GLY X 276      67.043  52.109  51.690  0.00  0.00           O
ATOM   4236  N   SER X 277      65.844  51.024  53.270  0.00  0.00           N
ATOM   4237  H   SER X 277      65.006  50.498  53.469  0.00  0.00           H
ATOM   4238  CA  SER X 277      66.900  50.980  54.226  0.00  0.00           C
ATOM   4239  HA  SER X 277      67.692  51.679  53.959  0.00  0.00           H
ATOM   4240  CB  SER X 277      66.345  51.604  55.520  0.00  0.00           C
ATOM   4241  HB2 SER X 277      67.149  51.714  56.248  0.00  0.00           H
ATOM   4242  HB3 SER X 277      66.060  52.596  55.167  0.00  0.00           H
ATOM   4243  OG  SER X 277      65.314  50.749  56.059  0.00  0.00           O
ATOM   4244  HG  SER X 277      65.719  50.039  56.562  0.00  0.00           H
ATOM   4245  C   SER X 277      67.555  49.577  54.459  0.00  0.00           C
ATOM   4246  O   SER X 277      66.885  48.562  54.339  0.00  0.00           O
ATOM   4247  N   LEU X 278      68.873  49.561  54.781  0.00  0.00           N
ATOM   4248  H   LEU X 278      69.430  50.403  54.760  0.00  0.00           H
ATOM   4249  CA  LEU X 278      69.692  48.358  55.022  0.00  0.00           C
ATOM   4250  HA  LEU X 278      69.005  47.581  55.358  0.00  0.00           H
ATOM   4251  CB  LEU X 278      70.353  48.063  53.677  0.00  0.00           C
ATOM   4252  HB2 LEU X 278      69.732  48.300  52.813  0.00  0.00           H
ATOM   4253  HB3 LEU X 278      71.167  48.772  53.523  0.00  0.00           H
ATOM   4254  CG  LEU X 278      70.901  46.590  53.452  0.00  0.00           C
ATOM   4255  HG  LEU X 278      70.123  45.859  53.233  0.00  0.00           H
ATOM   4256  CD1 LEU X 278      71.960  46.533  52.345  0.00  0.00           C
ATOM   4257 HD11 LEU X 278      72.766  47.224  52.591  0.00  0.00           H
ATOM   4258 HD12 LEU X 278      72.297  45.499  52.422  0.00  0.00           H
ATOM   4259 HD13 LEU X 278      71.498  46.584  51.360  0.00  0.00           H
ATOM   4260  CD2 LEU X 278      71.505  45.944  54.682  0.00  0.00           C
ATOM   4261 HD21 LEU X 278      70.781  46.019  55.494  0.00  0.00           H
ATOM   4262 HD22 LEU X 278      71.786  44.913  54.471  0.00  0.00           H
ATOM   4263 HD23 LEU X 278      72.435  46.451  54.936  0.00  0.00           H
ATOM   4264  C   LEU X 278      70.609  48.770  56.216  0.00  0.00           C
ATOM   4265  O   LEU X 278      71.809  48.584  56.150  0.00  0.00           O
ATOM   4266  N   ASP X 279      70.061  49.478  57.154  0.00  0.00           N
ATOM   4267  H   ASP X 279      69.053  49.432  57.178  0.00  0.00           H
ATOM   4268  CA  ASP X 279      70.699  50.011  58.354  0.00  0.00           C
ATOM   4269  HA  ASP X 279      71.524  50.663  58.066  0.00  0.00           H
ATOM   4270  CB  ASP X 279      69.717  50.940  59.106  0.00  0.00           C
ATOM   4271  HB2 ASP X 279      68.888  50.315  59.438  0.00  0.00           H
ATOM   4272  HB3 ASP X 279      70.162  51.285  60.039  0.00  0.00           H
ATOM   4273  CG  ASP X 279      69.140  52.158  58.372  0.00  0.00           C
ATOM   4274  OD1 ASP X 279      69.793  52.752  57.526  0.00  0.00           O
ATOM   4275  OD2 ASP X 279      67.996  52.579  58.694  0.00  0.00           O
ATOM   4276  C   ASP X 279      71.240  48.908  59.306  0.00  0.00           C
ATOM   4277  O   ASP X 279      70.569  47.884  59.613  0.00  0.00           O
ATOM   4278  N   ASN X 280      72.424  49.177  59.871  0.00  0.00           N
ATOM   4279  H   ASN X 280      72.908  50.035  59.649  0.00  0.00           H
ATOM   4280  CA  ASN X 280      73.206  48.244  60.647  0.00  0.00           C
ATOM   4281  HA  ASN X 280      72.606  47.357  60.850  0.00  0.00           H
ATOM   4282  CB  ASN X 280      74.515  47.771  59.945  0.00  0.00           C
ATOM   4283  HB2 ASN X 280      74.944  48.579  59.352  0.00  0.00           H
ATOM   4284  HB3 ASN X 280      75.157  47.491  60.780  0.00  0.00           H
ATOM   4285  CG  ASN X 280      74.187  46.588  59.018  0.00  0.00           C
ATOM   4286  OD1 ASN X 280      74.125  45.457  59.395  0.00  0.00           O
ATOM   4287  ND2 ASN X 280      73.834  47.091  57.857  0.00  0.00           N
ATOM   4288 HD21 ASN X 280      73.769  48.080  57.661  0.00  0.00           H
ATOM   4289 HD22 ASN X 280      73.356  46.409  57.286  0.00  0.00           H
ATOM   4290  C   ASN X 280      73.576  48.802  62.055  0.00  0.00           C
ATOM   4291  O   ASN X 280      74.474  49.588  62.306  0.00  0.00           O
ATOM   4292  N   ILE X 281      72.948  48.139  63.032  0.00  0.00           N
ATOM   4293  H   ILE X 281      72.369  47.328  62.865  0.00  0.00           H
ATOM   4294  CA  ILE X 281      72.929  48.531  64.476  0.00  0.00           C
ATOM   4295  HA  ILE X 281      73.811  49.165  64.565  0.00  0.00           H
ATOM   4296  CB  ILE X 281      71.630  49.298  64.804  0.00  0.00           C
ATOM   4297  HB  ILE X 281      71.661  50.167  64.148  0.00  0.00           H
ATOM   4298  CG2 ILE X 281      70.410  48.492  64.485  0.00  0.00           C
ATOM   4299 HG21 ILE X 281      69.473  48.962  64.782  0.00  0.00           H
ATOM   4300 HG22 ILE X 281      70.175  48.357  63.429  0.00  0.00           H
ATOM   4301 HG23 ILE X 281      70.475  47.512  64.957  0.00  0.00           H
ATOM   4302  CG1 ILE X 281      71.534  49.711  66.249  0.00  0.00           C
ATOM   4303 HG12 ILE X 281      71.311  48.817  66.831  0.00  0.00           H
ATOM   4304 HG13 ILE X 281      72.516  50.047  66.580  0.00  0.00           H
ATOM   4305  CD1 ILE X 281      70.412  50.722  66.487  0.00  0.00           C
ATOM   4306 HD11 ILE X 281      70.564  51.594  65.850  0.00  0.00           H
ATOM   4307 HD12 ILE X 281      69.433  50.269  66.333  0.00  0.00           H
ATOM   4308 HD13 ILE X 281      70.544  51.109  67.498  0.00  0.00           H
ATOM   4309  C   ILE X 281      73.151  47.458  65.541  0.00  0.00           C
ATOM   4310  O   ILE X 281      72.514  46.404  65.551  0.00  0.00           O
ATOM   4311  N   THR X 282      73.965  47.797  66.556  0.00  0.00           N
ATOM   4312  H   THR X 282      74.493  48.640  66.382  0.00  0.00           H
ATOM   4313  CA  THR X 282      74.117  47.062  67.925  0.00  0.00           C
ATOM   4314  HA  THR X 282      73.434  46.213  67.949  0.00  0.00           H
ATOM   4315  CB  THR X 282      75.489  46.465  68.159  0.00  0.00           C
ATOM   4316  HB  THR X 282      76.391  47.051  67.983  0.00  0.00           H
ATOM   4317  CG2 THR X 282      75.621  45.889  69.614  0.00  0.00           C
ATOM   4318 HG21 THR X 282      76.664  45.634  69.800  0.00  0.00           H
ATOM   4319 HG22 THR X 282      75.313  46.570  70.407  0.00  0.00           H
ATOM   4320 HG23 THR X 282      75.048  44.962  69.641  0.00  0.00           H
ATOM   4321  OG1 THR X 282      75.438  45.346  67.306  0.00  0.00           O
ATOM   4322  HG1 THR X 282      75.165  45.635  66.433  0.00  0.00           H
ATOM   4323  C   THR X 282      73.611  47.975  69.044  0.00  0.00           C
ATOM   4324  O   THR X 282      74.196  49.076  69.205  0.00  0.00           O
ATOM   4325  N   HID X 283      72.668  47.630  69.802  0.00  0.00           N
ATOM   4326  H   HID X 283      72.075  46.870  69.500  0.00  0.00           H
ATOM   4327  CA  HID X 283      72.162  48.406  70.976  0.00  0.00           C
ATOM   4328  HA  HID X 283      72.829  49.267  71.020  0.00  0.00           H
ATOM   4329  CB  HID X 283      70.774  48.867  70.707  0.00  0.00           C
ATOM   4330  HB2 HID X 283      70.724  49.551  69.859  0.00  0.00           H
ATOM   4331  HB3 HID X 283      70.244  47.931  70.534  0.00  0.00           H
ATOM   4332  CG  HID X 283      70.207  49.549  71.935  0.00  0.00           C
ATOM   4333  ND1 HID X 283      68.932  49.411  72.382  0.00  0.00           N
ATOM   4334  HD1 HID X 283      68.196  49.042  71.796  0.00  0.00           H
ATOM   4335  CE1 HID X 283      68.867  50.130  73.434  0.00  0.00           C
ATOM   4336  HE1 HID X 283      67.915  50.164  73.944  0.00  0.00           H
ATOM   4337  NE2 HID X 283      69.946  50.838  73.718  0.00  0.00           N
ATOM   4338  CD2 HID X 283      70.844  50.471  72.682  0.00  0.00           C
ATOM   4339  HD2 HID X 283      71.890  50.738  72.664  0.00  0.00           H
ATOM   4340  C   HID X 283      72.249  47.597  72.276  0.00  0.00           C
ATOM   4341  O   HID X 283      71.519  46.691  72.543  0.00  0.00           O
ATOM   4342  N   VAL X 284      73.254  47.832  73.111  0.00  0.00           N
ATOM   4343  H   VAL X 284      73.879  48.618  72.997  0.00  0.00           H
ATOM   4344  CA  VAL X 284      73.495  47.069  74.407  0.00  0.00           C
ATOM   4345  HA  VAL X 284      72.627  46.425  74.548  0.00  0.00           H
ATOM   4346  CB  VAL X 284      74.780  46.178  74.400  0.00  0.00           C
ATOM   4347  HB  VAL X 284      75.631  46.856  74.343  0.00  0.00           H
ATOM   4348  CG1 VAL X 284      74.908  45.340  75.736  0.00  0.00           C
ATOM   4349 HG11 VAL X 284      75.961  45.072  75.834  0.00  0.00           H
ATOM   4350 HG12 VAL X 284      74.789  45.856  76.689  0.00  0.00           H
ATOM   4351 HG13 VAL X 284      74.393  44.380  75.694  0.00  0.00           H
ATOM   4352  CG2 VAL X 284      74.879  45.329  73.148  0.00  0.00           C
ATOM   4353 HG21 VAL X 284      74.030  44.645  73.173  0.00  0.00           H
ATOM   4354 HG22 VAL X 284      74.777  45.982  72.281  0.00  0.00           H
ATOM   4355 HG23 VAL X 284      75.854  44.842  73.157  0.00  0.00           H
ATOM   4356  C   VAL X 284      73.557  48.046  75.611  0.00  0.00           C
ATOM   4357  O   VAL X 284      74.634  48.625  75.889  0.00  0.00           O
ATOM   4358  N   PRO X 285      72.421  48.297  76.282  0.00  0.00           N
ATOM   4359  CD  PRO X 285      71.085  48.200  75.651  0.00  0.00           C
ATOM   4360  HD2 PRO X 285      70.750  47.174  75.495  0.00  0.00           H
ATOM   4361  HD3 PRO X 285      71.036  48.744  74.708  0.00  0.00           H
ATOM   4362  CG  PRO X 285      70.112  48.932  76.568  0.00  0.00           C
ATOM   4363  HG2 PRO X 285      69.810  48.290  77.396  0.00  0.00           H
ATOM   4364  HG3 PRO X 285      69.279  49.431  76.071  0.00  0.00           H
ATOM   4365  CB  PRO X 285      71.111  49.967  77.134  0.00  0.00           C
ATOM   4366  HB2 PRO X 285      70.709  50.481  78.007  0.00  0.00           H
ATOM   4367  HB3 PRO X 285      71.190  50.775  76.407  0.00  0.00           H
ATOM   4368  CA  PRO X 285      72.397  49.135  77.426  0.00  0.00           C
ATOM   4369  HA  PRO X 285      73.239  49.827  77.382  0.00  0.00           H
ATOM   4370  C   PRO X 285      72.315  48.315  78.687  0.00  0.00           C
ATOM   4371  O   PRO X 285      71.709  47.286  78.794  0.00  0.00           O
ATOM   4372  N   GLY X 286      72.889  48.927  79.679  0.00  0.00           N
ATOM   4373  H   GLY X 286      73.322  49.820  79.490  0.00  0.00           H
ATOM   4374  CA  GLY X 286      73.017  48.425  81.046  0.00  0.00           C
ATOM   4375  HA2 GLY X 286      73.386  47.400  81.066  0.00  0.00           H
ATOM   4376  HA3 GLY X 286      73.733  49.107  81.504  0.00  0.00           H
ATOM   4377  C   GLY X 286      71.702  48.423  81.800  0.00  0.00           C
ATOM   4378  O   GLY X 286      71.604  48.434  83.017  0.00  0.00           O
ATOM   4379  N   GLY X 287      70.545  48.469  81.136  0.00  0.00           N
ATOM   4380  H   GLY X 287      70.611  48.390  80.131  0.00  0.00           H
ATOM   4381  CA  GLY X 287      69.254  48.552  81.767  0.00  0.00           C
ATOM   4382  HA2 GLY X 287      69.068  47.690  82.408  0.00  0.00           H
ATOM   4383  HA3 GLY X 287      69.214  49.379  82.476  0.00  0.00           H
ATOM   4384  C   GLY X 287      68.039  48.489  80.790  0.00  0.00           C
ATOM   4385  O   GLY X 287      68.277  48.407  79.572  0.00  0.00           O
ATOM   4386  N   GLY X 288      66.829  48.718  81.281  0.00  0.00           N
ATOM   4387  H   GLY X 288      66.784  48.971  82.257  0.00  0.00           H
ATOM   4388  CA  GLY X 288      65.718  48.799  80.391  0.00  0.00           C
ATOM   4389  HA2 GLY X 288      65.793  49.751  79.867  0.00  0.00           H
ATOM   4390  HA3 GLY X 288      65.736  48.002  79.647  0.00  0.00           H
ATOM   4391  C   GLY X 288      64.332  48.684  81.042  0.00  0.00           C
ATOM   4392  O   GLY X 288      63.352  48.709  80.263  0.00  0.00           O
ATOM   4393  N   ASN X 289      64.293  48.438  82.350  0.00  0.00           N
ATOM   4394  H   ASN X 289      65.114  48.139  82.857  0.00  0.00           H
ATOM   4395  CA  ASN X 289      63.040  48.552  83.088  0.00  0.00           C
ATOM   4396  HA  ASN X 289      62.362  47.760  82.770  0.00  0.00           H
ATOM   4397  CB  ASN X 289      63.329  48.279  84.584  0.00  0.00           C
ATOM   4398  HB2 ASN X 289      64.176  48.926  84.812  0.00  0.00           H
ATOM   4399  HB3 ASN X 289      62.362  48.383  85.077  0.00  0.00           H
ATOM   4400  CG  ASN X 289      63.682  46.810  84.758  0.00  0.00           C
ATOM   4401  OD1 ASN X 289      62.938  45.870  84.510  0.00  0.00           O
ATOM   4402  ND2 ASN X 289      64.887  46.620  85.163  0.00  0.00           N
ATOM   4403 HD21 ASN X 289      65.327  47.374  85.672  0.00  0.00           H
ATOM   4404 HD22 ASN X 289      65.244  45.677  85.217  0.00  0.00           H
ATOM   4405  C   ASN X 289      62.467  49.940  82.809  0.00  0.00           C
ATOM   4406  O   ASN X 289      63.187  50.893  82.577  0.00  0.00           O
ATOM   4407  N   LYS X 290      61.149  50.064  82.726  0.00  0.00           N
ATOM   4408  H   LYS X 290      60.697  49.178  82.901  0.00  0.00           H
ATOM   4409  CA  LYS X 290      60.330  51.345  82.693  0.00  0.00           C
ATOM   4410  HA  LYS X 290      60.834  52.041  83.364  0.00  0.00           H
ATOM   4411  CB  LYS X 290      60.424  51.877  81.251  0.00  0.00           C
ATOM   4412  HB2 LYS X 290      60.005  52.883  81.214  0.00  0.00           H
ATOM   4413  HB3 LYS X 290      61.473  51.786  80.968  0.00  0.00           H
ATOM   4414  CG  LYS X 290      59.545  51.223  80.148  0.00  0.00           C
ATOM   4415  HG2 LYS X 290      58.678  50.772  80.631  0.00  0.00           H
ATOM   4416  HG3 LYS X 290      59.355  51.927  79.337  0.00  0.00           H
ATOM   4417  CD  LYS X 290      60.348  50.152  79.431  0.00  0.00           C
ATOM   4418  HD2 LYS X 290      60.714  49.333  80.050  0.00  0.00           H
ATOM   4419  HD3 LYS X 290      59.720  49.525  78.799  0.00  0.00           H
ATOM   4420  CE  LYS X 290      61.454  50.744  78.603  0.00  0.00           C
ATOM   4421  HE2 LYS X 290      61.141  51.366  77.765  0.00  0.00           H
ATOM   4422  HE3 LYS X 290      62.053  51.425  79.206  0.00  0.00           H
ATOM   4423  NZ  LYS X 290      62.299  49.758  77.978  0.00  0.00           N
ATOM   4424  HZ1 LYS X 290      61.778  49.102  77.414  0.00  0.00           H
ATOM   4425  HZ2 LYS X 290      63.052  50.221  77.489  0.00  0.00           H
ATOM   4426  HZ3 LYS X 290      62.733  49.185  78.688  0.00  0.00           H
ATOM   4427  C   LYS X 290      58.887  51.386  83.259  0.00  0.00           C
ATOM   4428  O   LYS X 290      58.318  50.315  83.291  0.00  0.00           O
ATOM   4429  N   LYS X 291      58.280  52.544  83.556  0.00  0.00           N
ATOM   4430  H   LYS X 291      58.924  53.322  83.573  0.00  0.00           H
ATOM   4431  CA  LYS X 291      56.889  52.705  83.894  0.00  0.00           C
ATOM   4432  HA  LYS X 291      56.327  51.773  83.962  0.00  0.00           H
ATOM   4433  CB  LYS X 291      56.829  53.148  85.401  0.00  0.00           C
ATOM   4434  HB2 LYS X 291      57.263  52.352  86.007  0.00  0.00           H
ATOM   4435  HB3 LYS X 291      57.352  54.096  85.530  0.00  0.00           H
ATOM   4436  CG  LYS X 291      55.345  53.460  85.756  0.00  0.00           C
ATOM   4437  HG2 LYS X 291      55.058  54.241  85.052  0.00  0.00           H
ATOM   4438  HG3 LYS X 291      54.709  52.597  85.562  0.00  0.00           H
ATOM   4439  CD  LYS X 291      54.950  53.911  87.140  0.00  0.00           C
ATOM   4440  HD2 LYS X 291      55.012  53.112  87.879  0.00  0.00           H
ATOM   4441  HD3 LYS X 291      55.518  54.761  87.519  0.00  0.00           H
ATOM   4442  CE  LYS X 291      53.419  54.425  87.082  0.00  0.00           C
ATOM   4443  HE2 LYS X 291      53.269  55.205  86.336  0.00  0.00           H
ATOM   4444  HE3 LYS X 291      52.797  53.586  86.769  0.00  0.00           H
ATOM   4445  NZ  LYS X 291      52.998  54.805  88.494  0.00  0.00           N
ATOM   4446  HZ1 LYS X 291      52.948  53.978  89.072  0.00  0.00           H
ATOM   4447  HZ2 LYS X 291      53.686  55.364  88.978  0.00  0.00           H
ATOM   4448  HZ3 LYS X 291      52.167  55.368  88.611  0.00  0.00           H
ATOM   4449  C   LYS X 291      56.162  53.607  82.954  0.00  0.00           C
ATOM   4450  O   LYS X 291      56.745  54.587  82.495  0.00  0.00           O
ATOM   4451  N   ILE X 292      54.978  53.259  82.439  0.00  0.00           N
ATOM   4452  H   ILE X 292      54.451  52.479  82.806  0.00  0.00           H
ATOM   4453  CA  ILE X 292      54.288  53.913  81.275  0.00  0.00           C
ATOM   4454  HA  ILE X 292      54.668  54.926  81.145  0.00  0.00           H
ATOM   4455  CB  ILE X 292      54.558  53.277  79.990  0.00  0.00           C
ATOM   4456  HB  ILE X 292      53.957  52.368  79.958  0.00  0.00           H
ATOM   4457  CG2 ILE X 292      53.973  54.070  78.901  0.00  0.00           C
ATOM   4458 HG21 ILE X 292      54.476  55.033  78.812  0.00  0.00           H
ATOM   4459 HG22 ILE X 292      54.042  53.478  77.988  0.00  0.00           H
ATOM   4460 HG23 ILE X 292      52.927  54.304  79.096  0.00  0.00           H
ATOM   4461  CG1 ILE X 292      56.015  52.783  79.818  0.00  0.00           C
ATOM   4462 HG12 ILE X 292      56.691  53.630  79.942  0.00  0.00           H
ATOM   4463 HG13 ILE X 292      56.253  52.147  80.670  0.00  0.00           H
ATOM   4464  CD1 ILE X 292      56.274  52.084  78.478  0.00  0.00           C
ATOM   4465 HD11 ILE X 292      56.302  52.794  77.652  0.00  0.00           H
ATOM   4466 HD12 ILE X 292      57.242  51.583  78.468  0.00  0.00           H
ATOM   4467 HD13 ILE X 292      55.515  51.313  78.342  0.00  0.00           H
ATOM   4468  C   ILE X 292      52.813  54.091  81.681  0.00  0.00           C
ATOM   4469  O   ILE X 292      51.982  53.190  81.372  0.00  0.00           O
ATOM   4470  N   GLU X 293      52.415  55.185  82.292  0.00  0.00           N
ATOM   4471  H   GLU X 293      53.108  55.912  82.397  0.00  0.00           H
ATOM   4472  CA  GLU X 293      51.046  55.435  82.792  0.00  0.00           C
ATOM   4473  HA  GLU X 293      50.539  54.473  82.861  0.00  0.00           H
ATOM   4474  CB  GLU X 293      51.134  55.904  84.200  0.00  0.00           C
ATOM   4475  HB2 GLU X 293      50.122  56.084  84.563  0.00  0.00           H
ATOM   4476  HB3 GLU X 293      51.617  55.145  84.815  0.00  0.00           H
ATOM   4477  CG  GLU X 293      51.857  57.236  84.415  0.00  0.00           C
ATOM   4478  HG2 GLU X 293      52.762  57.317  83.813  0.00  0.00           H
ATOM   4479  HG3 GLU X 293      51.162  58.063  84.265  0.00  0.00           H
ATOM   4480  CD  GLU X 293      52.262  57.297  85.884  0.00  0.00           C
ATOM   4481  OE1 GLU X 293      51.474  57.119  86.857  0.00  0.00           O
ATOM   4482  OE2 GLU X 293      53.483  57.447  86.060  0.00  0.00           O
ATOM   4483  C   GLU X 293      50.157  56.462  82.070  0.00  0.00           C
ATOM   4484  O   GLU X 293      50.644  57.532  81.636  0.00  0.00           O
ATOM   4485  N   THR X 294      48.866  56.035  81.886  0.00  0.00           N
ATOM   4486  H   THR X 294      48.484  55.174  82.248  0.00  0.00           H
ATOM   4487  CA  THR X 294      47.941  56.899  81.148  0.00  0.00           C
ATOM   4488  HA  THR X 294      48.409  57.849  80.890  0.00  0.00           H
ATOM   4489  CB  THR X 294      47.316  56.223  79.910  0.00  0.00           C
ATOM   4490  HB  THR X 294      46.690  55.389  80.229  0.00  0.00           H
ATOM   4491  CG2 THR X 294      46.536  57.334  79.160  0.00  0.00           C
ATOM   4492 HG21 THR X 294      45.923  58.002  79.765  0.00  0.00           H
ATOM   4493 HG22 THR X 294      47.207  57.895  78.510  0.00  0.00           H
ATOM   4494 HG23 THR X 294      45.910  56.861  78.403  0.00  0.00           H
ATOM   4495  OG1 THR X 294      48.324  55.769  79.080  0.00  0.00           O
ATOM   4496  HG1 THR X 294      48.698  55.021  79.550  0.00  0.00           H
ATOM   4497  C   THR X 294      46.837  57.236  82.149  0.00  0.00           C
ATOM   4498  O   THR X 294      46.126  56.331  82.614  0.00  0.00           O
ATOM   4499  N   HIE X 295      46.565  58.513  82.444  0.00  0.00           N
ATOM   4500  H   HIE X 295      47.049  59.230  81.922  0.00  0.00           H
ATOM   4501  CA  HIE X 295      45.529  59.105  83.354  0.00  0.00           C
ATOM   4502  HA  HIE X 295      44.943  58.258  83.710  0.00  0.00           H
ATOM   4503  CB  HIE X 295      46.226  59.792  84.519  0.00  0.00           C
ATOM   4504  HB2 HIE X 295      46.922  60.565  84.191  0.00  0.00           H
ATOM   4505  HB3 HIE X 295      45.458  60.205  85.174  0.00  0.00           H
ATOM   4506  CG  HIE X 295      47.010  58.898  85.478  0.00  0.00           C
ATOM   4507  ND1 HIE X 295      46.528  58.347  86.645  0.00  0.00           N
ATOM   4508  CE1 HIE X 295      47.614  57.805  87.232  0.00  0.00           C
ATOM   4509  HE1 HIE X 295      47.664  57.255  88.160  0.00  0.00           H
ATOM   4510  NE2 HIE X 295      48.755  58.206  86.564  0.00  0.00           N
ATOM   4511  HE2 HIE X 295      49.691  57.912  86.805  0.00  0.00           H
ATOM   4512  CD2 HIE X 295      48.344  58.794  85.402  0.00  0.00           C
ATOM   4513  HD2 HIE X 295      49.087  59.269  84.778  0.00  0.00           H
ATOM   4514  C   HIE X 295      44.447  59.960  82.651  0.00  0.00           C
ATOM   4515  O   HIE X 295      44.900  60.803  81.896  0.00  0.00           O
ATOM   4516  N   LYS X 296      43.131  59.885  82.933  0.00  0.00           N
ATOM   4517  H   LYS X 296      42.747  59.212  83.581  0.00  0.00           H
ATOM   4518  CA  LYS X 296      42.124  60.625  82.191  0.00  0.00           C
ATOM   4519  HA  LYS X 296      42.561  61.607  82.006  0.00  0.00           H
ATOM   4520  CB  LYS X 296      41.776  60.081  80.793  0.00  0.00           C
ATOM   4521  HB2 LYS X 296      42.752  60.063  80.307  0.00  0.00           H
ATOM   4522  HB3 LYS X 296      41.385  59.089  81.018  0.00  0.00           H
ATOM   4523  CG  LYS X 296      40.860  60.885  79.886  0.00  0.00           C
ATOM   4524  HG2 LYS X 296      39.951  61.153  80.425  0.00  0.00           H
ATOM   4525  HG3 LYS X 296      41.296  61.860  79.668  0.00  0.00           H
ATOM   4526  CD  LYS X 296      40.708  60.116  78.578  0.00  0.00           C
ATOM   4527  HD2 LYS X 296      41.706  59.994  78.156  0.00  0.00           H
ATOM   4528  HD3 LYS X 296      40.357  59.102  78.769  0.00  0.00           H
ATOM   4529  CE  LYS X 296      39.772  60.918  77.728  0.00  0.00           C
ATOM   4530  HE2 LYS X 296      38.908  61.324  78.254  0.00  0.00           H
ATOM   4531  HE3 LYS X 296      40.373  61.773  77.420  0.00  0.00           H
ATOM   4532  NZ  LYS X 296      39.422  60.115  76.540  0.00  0.00           N
ATOM   4533  HZ1 LYS X 296      39.103  60.717  75.794  0.00  0.00           H
ATOM   4534  HZ2 LYS X 296      40.269  59.796  76.091  0.00  0.00           H
ATOM   4535  HZ3 LYS X 296      38.892  59.262  76.647  0.00  0.00           H
ATOM   4536  C   LYS X 296      40.853  60.759  83.006  0.00  0.00           C
ATOM   4537  O   LYS X 296      40.281  59.748  83.305  0.00  0.00           O
ATOM   4538  N   LEU X 297      40.558  62.021  83.305  0.00  0.00           N
ATOM   4539  H   LEU X 297      41.171  62.772  83.023  0.00  0.00           H
ATOM   4540  CA  LEU X 297      39.292  62.506  83.917  0.00  0.00           C
ATOM   4541  HA  LEU X 297      38.750  61.599  84.185  0.00  0.00           H
ATOM   4542  CB  LEU X 297      39.640  63.219  85.234  0.00  0.00           C
ATOM   4543  HB2 LEU X 297      40.139  62.585  85.966  0.00  0.00           H
ATOM   4544  HB3 LEU X 297      40.416  63.936  84.965  0.00  0.00           H
ATOM   4545  CG  LEU X 297      38.494  64.045  85.855  0.00  0.00           C
ATOM   4546  HG  LEU X 297      38.124  64.684  85.053  0.00  0.00           H
ATOM   4547  CD1 LEU X 297      37.268  63.253  86.258  0.00  0.00           C
ATOM   4548 HD11 LEU X 297      37.568  62.653  87.116  0.00  0.00           H
ATOM   4549 HD12 LEU X 297      36.530  63.991  86.572  0.00  0.00           H
ATOM   4550 HD13 LEU X 297      36.874  62.596  85.482  0.00  0.00           H
ATOM   4551  CD2 LEU X 297      39.056  64.872  86.979  0.00  0.00           C
ATOM   4552 HD21 LEU X 297      38.313  65.539  87.416  0.00  0.00           H
ATOM   4553 HD22 LEU X 297      39.406  64.275  87.822  0.00  0.00           H
ATOM   4554 HD23 LEU X 297      39.950  65.432  86.705  0.00  0.00           H
ATOM   4555  C   LEU X 297      38.508  63.318  82.907  0.00  0.00           C
ATOM   4556  O   LEU X 297      39.108  64.071  82.166  0.00  0.00           O
ATOM   4557  N   THR X 298      37.204  63.020  82.540  0.00  0.00           N
ATOM   4558  H   THR X 298      36.819  62.308  83.144  0.00  0.00           H
ATOM   4559  CA  THR X 298      36.359  63.629  81.503  0.00  0.00           C
ATOM   4560  HA  THR X 298      36.832  64.544  81.146  0.00  0.00           H
ATOM   4561  CB  THR X 298      36.252  62.602  80.315  0.00  0.00           C
ATOM   4562  HB  THR X 298      35.709  61.737  80.693  0.00  0.00           H
ATOM   4563  CG2 THR X 298      35.519  63.125  79.032  0.00  0.00           C
ATOM   4564 HG21 THR X 298      34.503  63.292  79.392  0.00  0.00           H
ATOM   4565 HG22 THR X 298      36.055  63.986  78.633  0.00  0.00           H
ATOM   4566 HG23 THR X 298      35.440  62.301  78.323  0.00  0.00           H
ATOM   4567  OG1 THR X 298      37.471  62.159  79.733  0.00  0.00           O
ATOM   4568  HG1 THR X 298      37.305  61.213  79.756  0.00  0.00           H
ATOM   4569  C   THR X 298      35.012  63.934  82.095  0.00  0.00           C
ATOM   4570  O   THR X 298      34.185  62.987  82.092  0.00  0.00           O
ATOM   4571  N   PHE X 299      34.743  65.154  82.594  0.00  0.00           N
ATOM   4572  H   PHE X 299      35.542  65.772  82.575  0.00  0.00           H
ATOM   4573  CA  PHE X 299      33.391  65.706  82.905  0.00  0.00           C
ATOM   4574  HA  PHE X 299      32.884  64.909  83.450  0.00  0.00           H
ATOM   4575  CB  PHE X 299      33.622  66.769  84.004  0.00  0.00           C
ATOM   4576  HB2 PHE X 299      34.328  66.428  84.760  0.00  0.00           H
ATOM   4577  HB3 PHE X 299      34.008  67.682  83.551  0.00  0.00           H
ATOM   4578  CG  PHE X 299      32.299  67.165  84.669  0.00  0.00           C
ATOM   4579  CD1 PHE X 299      31.833  66.433  85.789  0.00  0.00           C
ATOM   4580  HD1 PHE X 299      32.468  65.695  86.258  0.00  0.00           H
ATOM   4581  CE1 PHE X 299      30.518  66.690  86.270  0.00  0.00           C
ATOM   4582  HE1 PHE X 299      30.049  65.984  86.940  0.00  0.00           H
ATOM   4583  CZ  PHE X 299      29.802  67.777  85.731  0.00  0.00           C
ATOM   4584  HZ  PHE X 299      28.793  68.045  86.004  0.00  0.00           H
ATOM   4585  CE2 PHE X 299      30.218  68.528  84.640  0.00  0.00           C
ATOM   4586  HE2 PHE X 299      29.641  69.361  84.266  0.00  0.00           H
ATOM   4587  CD2 PHE X 299      31.535  68.253  84.157  0.00  0.00           C
ATOM   4588  HD2 PHE X 299      32.045  68.942  83.501  0.00  0.00           H
ATOM   4589  C   PHE X 299      32.748  66.155  81.626  0.00  0.00           C
ATOM   4590  O   PHE X 299      31.527  65.960  81.502  0.00  0.00           O
ATOM   4591  N   NME X 300      33.505  66.554  80.622  0.00  0.00           N
ATOM   4592  H   NME X 300      34.462  66.853  80.748  0.00  0.00           H
ATOM   4593  CH3 NME X 300      33.052  66.549  79.190  0.00  0.00           C
ATOM   4594 HH31 NME X 300      33.245  65.620  78.653  0.00  0.00           H
ATOM   4595 HH32 NME X 300      32.018  66.890  79.139  0.00  0.00           H
ATOM   4596 HH33 NME X 300      33.687  67.268  78.671  0.00  0.00           H
ATOM   4597  N3  MRK X 301      69.269  59.346  60.900  0.00  0.00           N
ATOM   4598  C8  MRK X 301      68.997  60.519  61.496  0.00  0.00           C
ATOM   4599  N2  MRK X 301      68.790  61.613  60.749  0.00  0.00           N
ATOM   4600  C7  MRK X 301      68.768  62.700  61.439  0.00  0.00           C
ATOM   4601  N1  MRK X 301      68.531  63.833  60.829  0.00  0.00           N
ATOM   4602  C4  MRK X 301      67.769  64.820  61.571  0.00  0.00           C
ATOM   4603  C3  MRK X 301      66.362  64.963  60.934  0.00  0.00           C
ATOM   4604  C2  MRK X 301      66.288  65.215  59.442  0.00  0.00           C
ATOM   4605  C1  MRK X 301      66.626  66.673  59.221  0.00  0.00           C
ATOM   4606  C17 MRK X 301      66.667  67.119  57.735  0.00  0.00           C
ATOM   4607  F1  MRK X 301      65.422  67.070  57.170  0.00  0.00           F
ATOM   4608  H18 MRK X 301      67.027  68.155  57.748  0.00  0.00           H
ATOM   4609  H19 MRK X 301      67.385  66.545  57.136  0.00  0.00           H
ATOM   4610  H1  MRK X 301      67.551  66.951  59.740  0.00  0.00           H
ATOM   4611  H2  MRK X 301      65.816  67.212  59.728  0.00  0.00           H
ATOM   4612  C5  MRK X 301      67.287  64.209  58.733  0.00  0.00           C
ATOM   4613  C6  MRK X 301      68.683  64.161  59.402  0.00  0.00           C
ATOM   4614  H5  MRK X 301      69.114  65.168  59.338  0.00  0.00           H
ATOM   4615  H6  MRK X 301      69.295  63.379  58.937  0.00  0.00           H
ATOM   4616  H15 MRK X 301      66.888  63.187  58.726  0.00  0.00           H
ATOM   4617  H16 MRK X 301      67.381  64.443  57.665  0.00  0.00           H
ATOM   4618  H17 MRK X 301      65.262  64.945  59.165  0.00  0.00           H
ATOM   4619  H13 MRK X 301      65.865  64.016  61.180  0.00  0.00           H
ATOM   4620  H14 MRK X 301      65.765  65.661  61.533  0.00  0.00           H
ATOM   4621  H3  MRK X 301      67.641  64.681  62.651  0.00  0.00           H
ATOM   4622  H4  MRK X 301      68.289  65.776  61.437  0.00  0.00           H
ATOM   4623  C16 MRK X 301      69.409  62.707  62.740  0.00  0.00           C
ATOM   4624  C15 MRK X 301      69.682  61.583  63.476  0.00  0.00           C
ATOM   4625  N4  MRK X 301      69.042  60.505  62.900  0.00  0.00           N
ATOM   4626  H11 MRK X 301      70.162  61.529  64.444  0.00  0.00           H
ATOM   4627  H12 MRK X 301      69.617  63.690  63.145  0.00  0.00           H
ATOM   4628  C9  MRK X 301      69.422  58.545  61.997  0.00  0.00           C
ATOM   4629  C10 MRK X 301      69.549  57.146  61.938  0.00  0.00           C
ATOM   4630  H7  MRK X 301      69.671  56.589  61.014  0.00  0.00           H
ATOM   4631  C11 MRK X 301      69.403  56.413  63.062  0.00  0.00           C
ATOM   4632  H8  MRK X 301      69.307  55.331  63.067  0.00  0.00           H
ATOM   4633  C12 MRK X 301      69.336  57.050  64.277  0.00  0.00           C
ATOM   4634  H9  MRK X 301      69.323  56.354  65.111  0.00  0.00           H
ATOM   4635  C13 MRK X 301      69.367  58.451  64.386  0.00  0.00           C
ATOM   4636  H10 MRK X 301      69.309  58.856  65.392  0.00  0.00           H
ATOM   4637  C14 MRK X 301      69.340  59.192  63.206  0.00  0.00           C
ATOM   4638  N3  MRK X 302      66.815  55.273  61.133  0.00  0.00           N
ATOM   4639  C8  MRK X 302      66.132  56.193  61.849  0.00  0.00           C
ATOM   4640  N2  MRK X 302      65.870  57.321  61.158  0.00  0.00           N
ATOM   4641  C7  MRK X 302      65.518  58.272  61.964  0.00  0.00           C
ATOM   4642  N1  MRK X 302      65.181  59.471  61.390  0.00  0.00           N
ATOM   4643  C4  MRK X 302      64.617  60.666  62.025  0.00  0.00           C
ATOM   4644  C3  MRK X 302      63.161  60.927  61.567  0.00  0.00           C
ATOM   4645  C2  MRK X 302      63.168  61.239  60.040  0.00  0.00           C
ATOM   4646  C1  MRK X 302      63.233  62.703  59.668  0.00  0.00           C
ATOM   4647  C17 MRK X 302      63.127  62.993  58.157  0.00  0.00           C
ATOM   4648  F1  MRK X 302      61.822  62.824  57.730  0.00  0.00           F
ATOM   4649  H18 MRK X 302      63.466  64.031  58.051  0.00  0.00           H
ATOM   4650  H19 MRK X 302      63.856  62.360  57.637  0.00  0.00           H
ATOM   4651  H1  MRK X 302      64.193  63.146  59.960  0.00  0.00           H
ATOM   4652  H2  MRK X 302      62.563  63.297  60.302  0.00  0.00           H
ATOM   4653  C5  MRK X 302      64.194  60.194  59.319  0.00  0.00           C
ATOM   4654  C6  MRK X 302      65.493  59.887  60.014  0.00  0.00           C
ATOM   4655  H5  MRK X 302      66.188  60.732  60.090  0.00  0.00           H
ATOM   4656  H6  MRK X 302      66.043  59.100  59.484  0.00  0.00           H
ATOM   4657  H15 MRK X 302      63.735  59.221  59.108  0.00  0.00           H
ATOM   4658  H16 MRK X 302      64.403  60.540  58.299  0.00  0.00           H
ATOM   4659  H17 MRK X 302      62.166  60.897  59.751  0.00  0.00           H
ATOM   4660  H13 MRK X 302      62.549  60.056  61.831  0.00  0.00           H
ATOM   4661  H14 MRK X 302      62.810  61.735  62.220  0.00  0.00           H
ATOM   4662  H3  MRK X 302      64.521  60.598  63.115  0.00  0.00           H
ATOM   4663  H4  MRK X 302      65.269  61.510  61.770  0.00  0.00           H
ATOM   4664  C16 MRK X 302      65.564  58.122  63.431  0.00  0.00           C
ATOM   4665  C15 MRK X 302      65.754  56.948  64.128  0.00  0.00           C
ATOM   4666  N4  MRK X 302      65.995  55.939  63.215  0.00  0.00           N
ATOM   4667  H11 MRK X 302      65.919  56.773  65.182  0.00  0.00           H
ATOM   4668  H12 MRK X 302      65.413  59.000  64.048  0.00  0.00           H
ATOM   4669  C9  MRK X 302      67.149  54.455  62.181  0.00  0.00           C
ATOM   4670  C10 MRK X 302      67.779  53.228  62.026  0.00  0.00           C
ATOM   4671  H7  MRK X 302      68.183  53.088  61.028  0.00  0.00           H
ATOM   4672  C11 MRK X 302      68.156  52.422  63.124  0.00  0.00           C
ATOM   4673  H8  MRK X 302      68.836  51.577  63.063  0.00  0.00           H
ATOM   4674  C12 MRK X 302      67.655  52.821  64.389  0.00  0.00           C
ATOM   4675  H9  MRK X 302      68.022  52.268  65.249  0.00  0.00           H
ATOM   4676  C13 MRK X 302      66.900  54.019  64.573  0.00  0.00           C
ATOM   4677  H10 MRK X 302      66.557  54.393  65.533  0.00  0.00           H
ATOM   4678  C14 MRK X 302      66.617  54.734  63.386  0.00  0.00           C
ATOM   4679  H1  ACE X 303      28.880  73.735  91.846  0.00  0.00           H
ATOM   4680  CH3 ACE X 303      28.820  73.426  90.802  0.00  0.00           C
ATOM   4681  H2  ACE X 303      29.245  74.240  90.214  0.00  0.00           H
ATOM   4682  H3  ACE X 303      27.771  73.289  90.542  0.00  0.00           H
ATOM   4683  C   ACE X 303      29.665  72.142  90.632  0.00  0.00           C
ATOM   4684  O   ACE X 303      29.210  71.010  90.727  0.00  0.00           O
ATOM   4685  N   VAL X 304      31.013  72.266  90.457  0.00  0.00           N
ATOM   4686  H   VAL X 304      31.328  73.214  90.305  0.00  0.00           H
ATOM   4687  CA  VAL X 304      31.983  71.163  90.307  0.00  0.00           C
ATOM   4688  HA  VAL X 304      31.615  70.279  90.828  0.00  0.00           H
ATOM   4689  CB  VAL X 304      32.347  70.810  88.820  0.00  0.00           C
ATOM   4690  HB  VAL X 304      32.845  71.700  88.435  0.00  0.00           H
ATOM   4691  CG1 VAL X 304      33.244  69.654  88.751  0.00  0.00           C
ATOM   4692 HG11 VAL X 304      33.425  69.289  87.739  0.00  0.00           H
ATOM   4693 HG12 VAL X 304      34.186  69.868  89.255  0.00  0.00           H
ATOM   4694 HG13 VAL X 304      32.831  68.773  89.243  0.00  0.00           H
ATOM   4695  CG2 VAL X 304      31.109  70.463  87.910  0.00  0.00           C
ATOM   4696 HG21 VAL X 304      31.349  70.660  86.865  0.00  0.00           H
ATOM   4697 HG22 VAL X 304      30.686  69.489  88.153  0.00  0.00           H
ATOM   4698 HG23 VAL X 304      30.345  71.227  88.051  0.00  0.00           H
ATOM   4699  C   VAL X 304      33.213  71.583  91.040  0.00  0.00           C
ATOM   4700  O   VAL X 304      33.915  72.449  90.528  0.00  0.00           O
ATOM   4701  N   GLN X 305      33.670  70.752  92.037  0.00  0.00           N
ATOM   4702  H   GLN X 305      33.194  69.868  92.142  0.00  0.00           H
ATOM   4703  CA  GLN X 305      34.934  70.816  92.696  0.00  0.00           C
ATOM   4704  HA  GLN X 305      35.391  71.756  92.387  0.00  0.00           H
ATOM   4705  CB  GLN X 305      34.743  70.805  94.232  0.00  0.00           C
ATOM   4706  HB2 GLN X 305      34.014  71.550  94.550  0.00  0.00           H
ATOM   4707  HB3 GLN X 305      34.291  69.861  94.535  0.00  0.00           H
ATOM   4708  CG  GLN X 305      36.137  70.978  95.000  0.00  0.00           C
ATOM   4709  HG2 GLN X 305      36.937  70.639  94.342  0.00  0.00           H
ATOM   4710  HG3 GLN X 305      36.332  72.049  95.048  0.00  0.00           H
ATOM   4711  CD  GLN X 305      36.235  70.377  96.388  0.00  0.00           C
ATOM   4712  OE1 GLN X 305      35.380  70.481  97.227  0.00  0.00           O
ATOM   4713  NE2 GLN X 305      37.280  69.635  96.610  0.00  0.00           N
ATOM   4714 HE21 GLN X 305      37.995  69.645  95.896  0.00  0.00           H
ATOM   4715 HE22 GLN X 305      37.495  69.236  97.512  0.00  0.00           H
ATOM   4716  C   GLN X 305      35.718  69.647  92.136  0.00  0.00           C
ATOM   4717  O   GLN X 305      35.113  68.527  92.113  0.00  0.00           O
ATOM   4718  N   ILE X 306      37.021  69.735  91.788  0.00  0.00           N
ATOM   4719  H   ILE X 306      37.547  70.596  91.745  0.00  0.00           H
ATOM   4720  CA  ILE X 306      37.769  68.519  91.441  0.00  0.00           C
ATOM   4721  HA  ILE X 306      37.256  67.617  91.774  0.00  0.00           H
ATOM   4722  CB  ILE X 306      38.034  68.494  89.923  0.00  0.00           C
ATOM   4723  HB  ILE X 306      38.283  69.523  89.663  0.00  0.00           H
ATOM   4724  CG2 ILE X 306      39.292  67.694  89.528  0.00  0.00           C
ATOM   4725 HG21 ILE X 306      39.067  66.679  89.853  0.00  0.00           H
ATOM   4726 HG22 ILE X 306      39.462  67.672  88.452  0.00  0.00           H
ATOM   4727 HG23 ILE X 306      40.130  68.123  90.077  0.00  0.00           H
ATOM   4728  CG1 ILE X 306      36.753  67.941  89.213  0.00  0.00           C
ATOM   4729 HG12 ILE X 306      36.600  66.885  89.437  0.00  0.00           H
ATOM   4730 HG13 ILE X 306      35.931  68.478  89.686  0.00  0.00           H
ATOM   4731  CD1 ILE X 306      36.541  68.050  87.766  0.00  0.00           C
ATOM   4732 HD11 ILE X 306      36.429  69.118  87.579  0.00  0.00           H
ATOM   4733 HD12 ILE X 306      37.404  67.678  87.214  0.00  0.00           H
ATOM   4734 HD13 ILE X 306      35.607  67.589  87.444  0.00  0.00           H
ATOM   4735  C   ILE X 306      39.104  68.545  92.232  0.00  0.00           C
ATOM   4736  O   ILE X 306      39.762  69.616  92.312  0.00  0.00           O
ATOM   4737  N   VAL X 307      39.545  67.409  92.747  0.00  0.00           N
ATOM   4738  H   VAL X 307      39.100  66.581  92.379  0.00  0.00           H
ATOM   4739  CA  VAL X 307      41.040  67.193  93.060  0.00  0.00           C
ATOM   4740  HA  VAL X 307      41.552  68.092  92.717  0.00  0.00           H
ATOM   4741  CB  VAL X 307      41.348  66.942  94.524  0.00  0.00           C
ATOM   4742  HB  VAL X 307      40.674  66.179  94.912  0.00  0.00           H
ATOM   4743  CG1 VAL X 307      42.789  66.591  94.645  0.00  0.00           C
ATOM   4744 HG11 VAL X 307      42.895  65.531  94.411  0.00  0.00           H
ATOM   4745 HG12 VAL X 307      43.403  67.216  93.997  0.00  0.00           H
ATOM   4746 HG13 VAL X 307      43.239  66.701  95.632  0.00  0.00           H
ATOM   4747  CG2 VAL X 307      41.159  68.188  95.419  0.00  0.00           C
ATOM   4748 HG21 VAL X 307      41.887  68.950  95.141  0.00  0.00           H
ATOM   4749 HG22 VAL X 307      40.119  68.514  95.448  0.00  0.00           H
ATOM   4750 HG23 VAL X 307      41.198  67.737  96.410  0.00  0.00           H
ATOM   4751  C   VAL X 307      41.702  66.187  92.152  0.00  0.00           C
ATOM   4752  O   VAL X 307      41.357  65.035  92.165  0.00  0.00           O
ATOM   4753  N   TYR X 308      42.582  66.596  91.231  0.00  0.00           N
ATOM   4754  H   TYR X 308      42.722  67.595  91.181  0.00  0.00           H
ATOM   4755  CA  TYR X 308      43.343  65.673  90.391  0.00  0.00           C
ATOM   4756  HA  TYR X 308      42.876  64.689  90.388  0.00  0.00           H
ATOM   4757  CB  TYR X 308      43.384  66.158  88.896  0.00  0.00           C
ATOM   4758  HB2 TYR X 308      42.366  66.131  88.507  0.00  0.00           H
ATOM   4759  HB3 TYR X 308      43.694  67.189  88.728  0.00  0.00           H
ATOM   4760  CG  TYR X 308      44.060  65.244  87.871  0.00  0.00           C
ATOM   4761  CD1 TYR X 308      43.253  64.345  87.134  0.00  0.00           C
ATOM   4762  HD1 TYR X 308      42.188  64.245  87.280  0.00  0.00           H
ATOM   4763  CE1 TYR X 308      43.812  63.585  86.084  0.00  0.00           C
ATOM   4764  HE1 TYR X 308      43.112  62.968  85.539  0.00  0.00           H
ATOM   4765  CZ  TYR X 308      45.217  63.728  85.852  0.00  0.00           C
ATOM   4766  OH  TYR X 308      45.756  63.112  84.844  0.00  0.00           O
ATOM   4767  HH  TYR X 308      46.706  63.085  84.979  0.00  0.00           H
ATOM   4768  CE2 TYR X 308      46.053  64.553  86.661  0.00  0.00           C
ATOM   4769  HE2 TYR X 308      47.113  64.568  86.455  0.00  0.00           H
ATOM   4770  CD2 TYR X 308      45.442  65.293  87.682  0.00  0.00           C
ATOM   4771  HD2 TYR X 308      46.032  66.005  88.240  0.00  0.00           H
ATOM   4772  C   TYR X 308      44.696  65.554  90.956  0.00  0.00           C
ATOM   4773  O   TYR X 308      45.542  66.434  90.702  0.00  0.00           O
ATOM   4774  N   LYS X 309      44.930  64.408  91.619  0.00  0.00           N
ATOM   4775  H   LYS X 309      44.156  63.759  91.617  0.00  0.00           H
ATOM   4776  CA  LYS X 309      46.062  64.055  92.423  0.00  0.00           C
ATOM   4777  HA  LYS X 309      46.903  64.576  91.966  0.00  0.00           H
ATOM   4778  CB  LYS X 309      45.963  64.584  93.878  0.00  0.00           C
ATOM   4779  HB2 LYS X 309      45.454  65.547  93.878  0.00  0.00           H
ATOM   4780  HB3 LYS X 309      45.231  64.039  94.475  0.00  0.00           H
ATOM   4781  CG  LYS X 309      47.298  64.798  94.606  0.00  0.00           C
ATOM   4782  HG2 LYS X 309      47.941  63.944  94.389  0.00  0.00           H
ATOM   4783  HG3 LYS X 309      47.876  65.657  94.267  0.00  0.00           H
ATOM   4784  CD  LYS X 309      47.105  65.005  96.037  0.00  0.00           C
ATOM   4785  HD2 LYS X 309      46.301  65.711  96.246  0.00  0.00           H
ATOM   4786  HD3 LYS X 309      46.635  64.141  96.507  0.00  0.00           H
ATOM   4787  CE  LYS X 309      48.359  65.561  96.841  0.00  0.00           C
ATOM   4788  HE2 LYS X 309      49.296  65.035  96.655  0.00  0.00           H
ATOM   4789  HE3 LYS X 309      48.576  66.597  96.583  0.00  0.00           H
ATOM   4790  NZ  LYS X 309      48.189  65.503  98.311  0.00  0.00           N
ATOM   4791  HZ1 LYS X 309      47.362  65.998  98.614  0.00  0.00           H
ATOM   4792  HZ2 LYS X 309      48.028  64.637  98.806  0.00  0.00           H
ATOM   4793  HZ3 LYS X 309      49.038  65.822  98.756  0.00  0.00           H
ATOM   4794  C   LYS X 309      46.625  62.589  92.414  0.00  0.00           C
ATOM   4795  O   LYS X 309      46.707  62.034  93.437  0.00  0.00           O
ATOM   4796  N   PRO X 310      47.073  61.988  91.271  0.00  0.00           N
ATOM   4797  CD  PRO X 310      46.768  62.578  89.917  0.00  0.00           C
ATOM   4798  HD2 PRO X 310      47.201  63.569  89.779  0.00  0.00           H
ATOM   4799  HD3 PRO X 310      45.688  62.578  89.772  0.00  0.00           H
ATOM   4800  CG  PRO X 310      47.284  61.518  88.920  0.00  0.00           C
ATOM   4801  HG2 PRO X 310      47.721  62.001  88.046  0.00  0.00           H
ATOM   4802  HG3 PRO X 310      46.503  60.800  88.670  0.00  0.00           H
ATOM   4803  CB  PRO X 310      48.434  60.862  89.745  0.00  0.00           C
ATOM   4804  HB2 PRO X 310      49.303  61.486  89.538  0.00  0.00           H
ATOM   4805  HB3 PRO X 310      48.475  59.819  89.429  0.00  0.00           H
ATOM   4806  CA  PRO X 310      48.021  60.853  91.246  0.00  0.00           C
ATOM   4807  HA  PRO X 310      47.466  59.926  91.393  0.00  0.00           H
ATOM   4808  C   PRO X 310      49.173  61.048  92.184  0.00  0.00           C
ATOM   4809  O   PRO X 310      49.836  62.046  91.907  0.00  0.00           O
ATOM   4810  N   VAL X 311      49.534  60.117  93.059  0.00  0.00           N
ATOM   4811  H   VAL X 311      48.925  59.343  93.285  0.00  0.00           H
ATOM   4812  CA  VAL X 311      50.699  60.297  93.928  0.00  0.00           C
ATOM   4813  HA  VAL X 311      51.150  61.246  93.637  0.00  0.00           H
ATOM   4814  CB  VAL X 311      50.208  60.406  95.377  0.00  0.00           C
ATOM   4815  HB  VAL X 311      49.984  59.485  95.915  0.00  0.00           H
ATOM   4816  CG1 VAL X 311      51.348  60.886  96.268  0.00  0.00           C
ATOM   4817 HG11 VAL X 311      51.010  61.335  97.202  0.00  0.00           H
ATOM   4818 HG12 VAL X 311      51.973  60.060  96.604  0.00  0.00           H
ATOM   4819 HG13 VAL X 311      51.958  61.679  95.835  0.00  0.00           H
ATOM   4820  CG2 VAL X 311      49.095  61.481  95.549  0.00  0.00           C
ATOM   4821 HG21 VAL X 311      49.070  61.894  96.557  0.00  0.00           H
ATOM   4822 HG22 VAL X 311      49.100  62.243  94.770  0.00  0.00           H
ATOM   4823 HG23 VAL X 311      48.146  60.962  95.417  0.00  0.00           H
ATOM   4824  C   VAL X 311      51.634  59.153  93.675  0.00  0.00           C
ATOM   4825  O   VAL X 311      51.205  57.989  94.046  0.00  0.00           O
ATOM   4826  N   ASP X 312      52.911  59.246  93.171  0.00  0.00           N
ATOM   4827  H   ASP X 312      53.371  60.139  93.275  0.00  0.00           H
ATOM   4828  CA  ASP X 312      53.710  58.099  92.658  0.00  0.00           C
ATOM   4829  HA  ASP X 312      53.081  57.267  92.973  0.00  0.00           H
ATOM   4830  CB  ASP X 312      53.895  58.124  91.131  0.00  0.00           C
ATOM   4831  HB2 ASP X 312      52.884  58.257  90.747  0.00  0.00           H
ATOM   4832  HB3 ASP X 312      54.504  59.010  90.951  0.00  0.00           H
ATOM   4833  CG  ASP X 312      54.476  56.845  90.546  0.00  0.00           C
ATOM   4834  OD1 ASP X 312      54.705  55.884  91.313  0.00  0.00           O
ATOM   4835  OD2 ASP X 312      54.709  56.805  89.308  0.00  0.00           O
ATOM   4836  C   ASP X 312      54.908  57.987  93.569  0.00  0.00           C
ATOM   4837  O   ASP X 312      55.501  59.023  93.882  0.00  0.00           O
ATOM   4838  N   LEU X 313      55.430  56.788  93.889  0.00  0.00           N
ATOM   4839  H   LEU X 313      54.876  55.974  93.665  0.00  0.00           H
ATOM   4840  CA  LEU X 313      56.738  56.616  94.599  0.00  0.00           C
ATOM   4841  HA  LEU X 313      57.415  57.459  94.458  0.00  0.00           H
ATOM   4842  CB  LEU X 313      56.386  56.477  96.125  0.00  0.00           C
ATOM   4843  HB2 LEU X 313      55.583  57.121  96.484  0.00  0.00           H
ATOM   4844  HB3 LEU X 313      56.169  55.426  96.316  0.00  0.00           H
ATOM   4845  CG  LEU X 313      57.570  56.586  97.089  0.00  0.00           C
ATOM   4846  HG  LEU X 313      58.311  55.818  96.865  0.00  0.00           H
ATOM   4847  CD1 LEU X 313      58.319  57.941  97.090  0.00  0.00           C
ATOM   4848 HD11 LEU X 313      59.159  57.932  97.784  0.00  0.00           H
ATOM   4849 HD12 LEU X 313      58.625  58.129  96.061  0.00  0.00           H
ATOM   4850 HD13 LEU X 313      57.669  58.773  97.360  0.00  0.00           H
ATOM   4851  CD2 LEU X 313      57.112  56.347  98.533  0.00  0.00           C
ATOM   4852 HD21 LEU X 313      56.911  55.281  98.636  0.00  0.00           H
ATOM   4853 HD22 LEU X 313      57.853  56.540  99.309  0.00  0.00           H
ATOM   4854 HD23 LEU X 313      56.196  56.907  98.719  0.00  0.00           H
ATOM   4855  C   LEU X 313      57.445  55.373  94.049  0.00  0.00           C
ATOM   4856  O   LEU X 313      58.145  54.603  94.711  0.00  0.00           O
ATOM   4857  N   SER X 314      57.122  55.097  92.775  0.00  0.00           N
ATOM   4858  H   SER X 314      56.470  55.708  92.305  0.00  0.00           H
ATOM   4859  CA  SER X 314      57.568  53.842  92.082  0.00  0.00           C
ATOM   4860  HA  SER X 314      57.163  53.070  92.735  0.00  0.00           H
ATOM   4861  CB  SER X 314      56.977  53.627  90.716  0.00  0.00           C
ATOM   4862  HB2 SER X 314      57.282  54.458  90.080  0.00  0.00           H
ATOM   4863  HB3 SER X 314      57.340  52.714  90.245  0.00  0.00           H
ATOM   4864  OG  SER X 314      55.552  53.573  90.708  0.00  0.00           O
ATOM   4865  HG  SER X 314      55.243  54.408  91.066  0.00  0.00           H
ATOM   4866  C   SER X 314      59.049  53.712  91.943  0.00  0.00           C
ATOM   4867  O   SER X 314      59.715  54.700  91.556  0.00  0.00           O
ATOM   4868  N   LYS X 315      59.595  52.480  92.125  0.00  0.00           N
ATOM   4869  H   LYS X 315      59.065  51.694  92.472  0.00  0.00           H
ATOM   4870  CA  LYS X 315      61.030  52.174  91.901  0.00  0.00           C
ATOM   4871  HA  LYS X 315      61.524  53.133  92.052  0.00  0.00           H
ATOM   4872  CB  LYS X 315      61.629  51.238  92.950  0.00  0.00           C
ATOM   4873  HB2 LYS X 315      61.067  50.304  92.941  0.00  0.00           H
ATOM   4874  HB3 LYS X 315      62.643  51.013  92.620  0.00  0.00           H
ATOM   4875  CG  LYS X 315      61.594  51.750  94.362  0.00  0.00           C
ATOM   4876  HG2 LYS X 315      61.890  52.798  94.314  0.00  0.00           H
ATOM   4877  HG3 LYS X 315      60.543  51.797  94.648  0.00  0.00           H
ATOM   4878  CD  LYS X 315      62.409  50.899  95.403  0.00  0.00           C
ATOM   4879  HD2 LYS X 315      62.108  49.852  95.394  0.00  0.00           H
ATOM   4880  HD3 LYS X 315      63.461  51.093  95.197  0.00  0.00           H
ATOM   4881  CE  LYS X 315      62.094  51.445  96.779  0.00  0.00           C
ATOM   4882  HE2 LYS X 315      62.578  52.422  96.791  0.00  0.00           H
ATOM   4883  HE3 LYS X 315      61.018  51.531  96.934  0.00  0.00           H
ATOM   4884  NZ  LYS X 315      62.680  50.527  97.781  0.00  0.00           N
ATOM   4885  HZ1 LYS X 315      62.212  49.634  97.722  0.00  0.00           H
ATOM   4886  HZ2 LYS X 315      63.646  50.420  97.506  0.00  0.00           H
ATOM   4887  HZ3 LYS X 315      62.696  50.835  98.743  0.00  0.00           H
ATOM   4888  C   LYS X 315      61.237  51.706  90.494  0.00  0.00           C
ATOM   4889  O   LYS X 315      60.431  51.000  89.957  0.00  0.00           O
ATOM   4890  N   VAL X 316      62.203  52.353  89.824  0.00  0.00           N
ATOM   4891  H   VAL X 316      62.648  53.164  90.228  0.00  0.00           H
ATOM   4892  CA  VAL X 316      62.653  51.848  88.510  0.00  0.00           C
ATOM   4893  HA  VAL X 316      62.227  50.846  88.455  0.00  0.00           H
ATOM   4894  CB  VAL X 316      62.030  52.783  87.399  0.00  0.00           C
ATOM   4895  HB  VAL X 316      62.541  53.726  87.204  0.00  0.00           H
ATOM   4896  CG1 VAL X 316      62.239  52.072  86.071  0.00  0.00           C
ATOM   4897 HG11 VAL X 316      61.854  52.739  85.299  0.00  0.00           H
ATOM   4898 HG12 VAL X 316      63.303  51.901  85.907  0.00  0.00           H
ATOM   4899 HG13 VAL X 316      61.770  51.092  85.985  0.00  0.00           H
ATOM   4900  CG2 VAL X 316      60.535  53.080  87.648  0.00  0.00           C
ATOM   4901 HG21 VAL X 316      60.148  53.741  86.873  0.00  0.00           H
ATOM   4902 HG22 VAL X 316      60.008  52.126  87.659  0.00  0.00           H
ATOM   4903 HG23 VAL X 316      60.506  53.535  88.638  0.00  0.00           H
ATOM   4904  C   VAL X 316      64.145  51.711  88.451  0.00  0.00           C
ATOM   4905  O   VAL X 316      64.860  52.728  88.485  0.00  0.00           O
ATOM   4906  N   THR X 317      64.636  50.496  88.331  0.00  0.00           N
ATOM   4907  H   THR X 317      64.019  49.702  88.242  0.00  0.00           H
ATOM   4908  CA  THR X 317      66.060  50.152  88.639  0.00  0.00           C
ATOM   4909  HA  THR X 317      66.593  51.103  88.645  0.00  0.00           H
ATOM   4910  CB  THR X 317      66.160  49.506  90.023  0.00  0.00           C
ATOM   4911  HB  THR X 317      65.862  48.461  89.936  0.00  0.00           H
ATOM   4912  CG2 THR X 317      67.576  49.655  90.570  0.00  0.00           C
ATOM   4913 HG21 THR X 317      67.647  49.017  91.451  0.00  0.00           H
ATOM   4914 HG22 THR X 317      68.314  49.245  89.880  0.00  0.00           H
ATOM   4915 HG23 THR X 317      67.724  50.723  90.733  0.00  0.00           H
ATOM   4916  OG1 THR X 317      65.412  50.045  91.056  0.00  0.00           O
ATOM   4917  HG1 THR X 317      64.506  49.779  90.884  0.00  0.00           H
ATOM   4918  C   THR X 317      66.662  49.256  87.667  0.00  0.00           C
ATOM   4919  O   THR X 317      65.995  48.274  87.347  0.00  0.00           O
ATOM   4920  N   SER X 318      67.872  49.484  87.204  0.00  0.00           N
ATOM   4921  H   SER X 318      68.404  50.235  87.620  0.00  0.00           H
ATOM   4922  CA  SER X 318      68.609  48.546  86.454  0.00  0.00           C
ATOM   4923  HA  SER X 318      68.209  47.563  86.702  0.00  0.00           H
ATOM   4924  CB  SER X 318      68.553  48.782  84.969  0.00  0.00           C
ATOM   4925  HB2 SER X 318      69.183  49.638  84.726  0.00  0.00           H
ATOM   4926  HB3 SER X 318      68.839  47.874  84.438  0.00  0.00           H
ATOM   4927  OG  SER X 318      67.294  48.982  84.430  0.00  0.00           O
ATOM   4928  HG  SER X 318      66.824  49.699  84.862  0.00  0.00           H
ATOM   4929  C   SER X 318      70.075  48.536  86.897  0.00  0.00           C
ATOM   4930  O   SER X 318      70.615  49.549  87.342  0.00  0.00           O
ATOM   4931  N   LYS X 319      70.579  47.258  87.040  0.00  0.00           N
ATOM   4932  H   LYS X 319      70.094  46.428  86.730  0.00  0.00           H
ATOM   4933  CA  LYS X 319      71.828  46.914  87.709  0.00  0.00           C
ATOM   4934  HA  LYS X 319      72.447  47.806  87.802  0.00  0.00           H
ATOM   4935  CB  LYS X 319      71.485  46.280  89.082  0.00  0.00           C
ATOM   4936  HB2 LYS X 319      70.627  45.611  89.013  0.00  0.00           H
ATOM   4937  HB3 LYS X 319      72.349  45.682  89.371  0.00  0.00           H
ATOM   4938  CG  LYS X 319      71.144  47.336  90.081  0.00  0.00           C
ATOM   4939  HG2 LYS X 319      72.020  47.890  90.420  0.00  0.00           H
ATOM   4940  HG3 LYS X 319      70.493  48.137  89.734  0.00  0.00           H
ATOM   4941  CD  LYS X 319      70.415  46.752  91.399  0.00  0.00           C
ATOM   4942  HD2 LYS X 319      69.347  46.661  91.199  0.00  0.00           H
ATOM   4943  HD3 LYS X 319      70.813  45.788  91.715  0.00  0.00           H
ATOM   4944  CE  LYS X 319      70.633  47.881  92.395  0.00  0.00           C
ATOM   4945  HE2 LYS X 319      71.700  48.044  92.548  0.00  0.00           H
ATOM   4946  HE3 LYS X 319      70.335  48.777  91.852  0.00  0.00           H
ATOM   4947  NZ  LYS X 319      69.951  47.681  93.665  0.00  0.00           N
ATOM   4948  HZ1 LYS X 319      70.024  48.418  94.352  0.00  0.00           H
ATOM   4949  HZ2 LYS X 319      68.958  47.750  93.494  0.00  0.00           H
ATOM   4950  HZ3 LYS X 319      70.106  46.792  94.119  0.00  0.00           H
ATOM   4951  C   LYS X 319      72.626  45.919  86.911  0.00  0.00           C
ATOM   4952  O   LYS X 319      72.114  44.797  86.688  0.00  0.00           O
ATOM   4953  N   CYS X 320      73.778  46.253  86.320  0.00  0.00           N
ATOM   4954  H   CYS X 320      73.953  47.234  86.479  0.00  0.00           H
ATOM   4955  CA  CYS X 320      74.728  45.438  85.560  0.00  0.00           C
ATOM   4956  HA  CYS X 320      74.422  44.401  85.420  0.00  0.00           H
ATOM   4957  CB  CYS X 320      74.899  46.133  84.104  0.00  0.00           C
ATOM   4958  HB2 CYS X 320      73.903  46.225  83.669  0.00  0.00           H
ATOM   4959  HB3 CYS X 320      75.442  47.078  84.135  0.00  0.00           H
ATOM   4960  SG  CYS X 320      75.924  45.214  82.986  0.00  0.00           S
ATOM   4961  HG  CYS X 320      76.981  45.445  83.770  0.00  0.00           H
ATOM   4962  C   CYS X 320      76.103  45.317  86.284  0.00  0.00           C
ATOM   4963  O   CYS X 320      76.622  46.299  86.882  0.00  0.00           O
ATOM   4964  N   GLY X 321      76.829  44.310  85.968  0.00  0.00           N
ATOM   4965  H   GLY X 321      76.568  43.637  85.261  0.00  0.00           H
ATOM   4966  CA  GLY X 321      78.275  44.197  86.293  0.00  0.00           C
ATOM   4967  HA2 GLY X 321      78.534  44.629  87.259  0.00  0.00           H
ATOM   4968  HA3 GLY X 321      78.546  43.141  86.292  0.00  0.00           H
ATOM   4969  C   GLY X 321      79.168  44.898  85.229  0.00  0.00           C
ATOM   4970  O   GLY X 321      78.773  45.854  84.589  0.00  0.00           O
ATOM   4971  N   SER X 322      80.474  44.454  85.112  0.00  0.00           N
ATOM   4972  H   SER X 322      80.664  43.540  85.498  0.00  0.00           H
ATOM   4973  CA  SER X 322      81.373  44.820  83.987  0.00  0.00           C
ATOM   4974  HA  SER X 322      81.376  45.900  83.839  0.00  0.00           H
ATOM   4975  CB  SER X 322      82.826  44.538  84.350  0.00  0.00           C
ATOM   4976  HB2 SER X 322      83.535  45.035  83.687  0.00  0.00           H
ATOM   4977  HB3 SER X 322      83.028  45.059  85.286  0.00  0.00           H
ATOM   4978  OG  SER X 322      83.115  43.232  84.525  0.00  0.00           O
ATOM   4979  HG  SER X 322      82.774  43.007  85.393  0.00  0.00           H
ATOM   4980  C   SER X 322      80.937  44.134  82.658  0.00  0.00           C
ATOM   4981  O   SER X 322      80.766  42.871  82.647  0.00  0.00           O
ATOM   4982  N   LEU X 323      80.726  44.943  81.643  0.00  0.00           N
ATOM   4983  H   LEU X 323      81.128  45.869  81.623  0.00  0.00           H
ATOM   4984  CA  LEU X 323      79.801  44.623  80.568  0.00  0.00           C
ATOM   4985  HA  LEU X 323      78.785  44.484  80.937  0.00  0.00           H
ATOM   4986  CB  LEU X 323      79.793  45.955  79.796  0.00  0.00           C
ATOM   4987  HB2 LEU X 323      79.427  46.694  80.509  0.00  0.00           H
ATOM   4988  HB3 LEU X 323      80.821  46.155  79.495  0.00  0.00           H
ATOM   4989  CG  LEU X 323      79.027  46.161  78.471  0.00  0.00           C
ATOM   4990  HG  LEU X 323      79.286  47.152  78.097  0.00  0.00           H
ATOM   4991  CD1 LEU X 323      79.384  45.314  77.306  0.00  0.00           C
ATOM   4992 HD11 LEU X 323      79.288  44.237  77.444  0.00  0.00           H
ATOM   4993 HD12 LEU X 323      78.762  45.597  76.457  0.00  0.00           H
ATOM   4994 HD13 LEU X 323      80.367  45.490  76.869  0.00  0.00           H
ATOM   4995  CD2 LEU X 323      77.560  46.302  78.753  0.00  0.00           C
ATOM   4996 HD21 LEU X 323      77.044  46.268  77.793  0.00  0.00           H
ATOM   4997 HD22 LEU X 323      77.126  45.429  79.241  0.00  0.00           H
ATOM   4998 HD23 LEU X 323      77.236  47.205  79.270  0.00  0.00           H
ATOM   4999  C   LEU X 323      80.246  43.361  79.813  0.00  0.00           C
ATOM   5000  O   LEU X 323      79.377  42.479  79.547  0.00  0.00           O
ATOM   5001  N   GLY X 324      81.524  43.241  79.435  0.00  0.00           N
ATOM   5002  H   GLY X 324      82.190  43.932  79.747  0.00  0.00           H
ATOM   5003  CA  GLY X 324      82.003  42.270  78.410  0.00  0.00           C
ATOM   5004  HA2 GLY X 324      82.649  41.504  78.837  0.00  0.00           H
ATOM   5005  HA3 GLY X 324      81.117  41.758  78.034  0.00  0.00           H
ATOM   5006  C   GLY X 324      82.659  43.010  77.220  0.00  0.00           C
ATOM   5007  O   GLY X 324      83.371  44.049  77.296  0.00  0.00           O
ATOM   5008  N   ASN X 325      82.434  42.548  75.945  0.00  0.00           N
ATOM   5009  H   ASN X 325      81.920  41.691  75.806  0.00  0.00           H
ATOM   5010  CA  ASN X 325      82.871  43.407  74.688  0.00  0.00           C
ATOM   5011  HA  ASN X 325      82.888  44.444  75.022  0.00  0.00           H
ATOM   5012  CB  ASN X 325      84.267  43.051  74.178  0.00  0.00           C
ATOM   5013  HB2 ASN X 325      84.544  43.787  73.424  0.00  0.00           H
ATOM   5014  HB3 ASN X 325      85.125  43.098  74.849  0.00  0.00           H
ATOM   5015  CG  ASN X 325      84.316  41.669  73.546  0.00  0.00           C
ATOM   5016  OD1 ASN X 325      83.505  40.828  73.573  0.00  0.00           O
ATOM   5017  ND2 ASN X 325      85.483  41.259  73.165  0.00  0.00           N
ATOM   5018 HD21 ASN X 325      86.313  41.816  73.308  0.00  0.00           H
ATOM   5019 HD22 ASN X 325      85.532  40.317  72.805  0.00  0.00           H
ATOM   5020  C   ASN X 325      81.791  43.306  73.569  0.00  0.00           C
ATOM   5021  O   ASN X 325      80.904  42.390  73.624  0.00  0.00           O
ATOM   5022  N   ILE X 326      81.775  44.276  72.687  0.00  0.00           N
ATOM   5023  H   ILE X 326      82.577  44.888  72.645  0.00  0.00           H
ATOM   5024  CA  ILE X 326      80.936  44.367  71.429  0.00  0.00           C
ATOM   5025  HA  ILE X 326      80.276  43.503  71.360  0.00  0.00           H
ATOM   5026  CB  ILE X 326      80.221  45.702  71.385  0.00  0.00           C
ATOM   5027  HB  ILE X 326      80.903  46.418  71.843  0.00  0.00           H
ATOM   5028  CG2 ILE X 326      79.748  46.239  69.997  0.00  0.00           C
ATOM   5029 HG21 ILE X 326      79.310  47.235  70.063  0.00  0.00           H
ATOM   5030 HG22 ILE X 326      80.668  46.310  69.416  0.00  0.00           H
ATOM   5031 HG23 ILE X 326      78.985  45.611  69.538  0.00  0.00           H
ATOM   5032  CG1 ILE X 326      78.903  45.708  72.183  0.00  0.00           C
ATOM   5033 HG12 ILE X 326      78.382  46.639  71.963  0.00  0.00           H
ATOM   5034 HG13 ILE X 326      78.257  44.920  71.794  0.00  0.00           H
ATOM   5035  CD1 ILE X 326      79.075  45.730  73.686  0.00  0.00           C
ATOM   5036 HD11 ILE X 326      78.078  45.672  74.121  0.00  0.00           H
ATOM   5037 HD12 ILE X 326      79.600  44.884  74.131  0.00  0.00           H
ATOM   5038 HD13 ILE X 326      79.486  46.678  74.033  0.00  0.00           H
ATOM   5039  C   ILE X 326      81.883  44.325  70.195  0.00  0.00           C
ATOM   5040  O   ILE X 326      82.882  45.089  70.128  0.00  0.00           O
ATOM   5041  N   HIE X 327      81.521  43.638  69.127  0.00  0.00           N
ATOM   5042  H   HIE X 327      80.698  43.084  69.319  0.00  0.00           H
ATOM   5043  CA  HIE X 327      82.194  43.297  67.891  0.00  0.00           C
ATOM   5044  HA  HIE X 327      83.050  43.957  67.747  0.00  0.00           H
ATOM   5045  CB  HIE X 327      82.750  41.843  67.968  0.00  0.00           C
ATOM   5046  HB2 HIE X 327      82.043  41.160  68.440  0.00  0.00           H
ATOM   5047  HB3 HIE X 327      82.837  41.446  66.956  0.00  0.00           H
ATOM   5048  CG  HIE X 327      84.028  41.761  68.678  0.00  0.00           C
ATOM   5049  ND1 HIE X 327      85.179  42.420  68.099  0.00  0.00           N
ATOM   5050  CE1 HIE X 327      86.120  42.162  69.001  0.00  0.00           C
ATOM   5051  HE1 HIE X 327      87.130  42.516  68.862  0.00  0.00           H
ATOM   5052  NE2 HIE X 327      85.648  41.435  70.058  0.00  0.00           N
ATOM   5053  HE2 HIE X 327      86.179  41.142  70.866  0.00  0.00           H
ATOM   5054  CD2 HIE X 327      84.303  41.167  69.844  0.00  0.00           C
ATOM   5055  HD2 HIE X 327      83.557  40.690  70.462  0.00  0.00           H
ATOM   5056  C   HIE X 327      81.183  43.554  66.722  0.00  0.00           C
ATOM   5057  O   HIE X 327      80.784  42.584  66.060  0.00  0.00           O
ATOM   5058  N   HIE X 328      80.805  44.814  66.460  0.00  0.00           N
ATOM   5059  H   HIE X 328      81.067  45.488  67.165  0.00  0.00           H
ATOM   5060  CA  HIE X 328      80.051  45.222  65.244  0.00  0.00           C
ATOM   5061  HA  HIE X 328      79.183  44.582  65.084  0.00  0.00           H
ATOM   5062  CB  HIE X 328      79.393  46.524  65.532  0.00  0.00           C
[truncated: 15,609,378 more chars]
